# Supplementary material for: The structure of photosystem I from a high-light-tolerant cyanobacteria
Source: eLife. 2021 Aug 26;10:e67518. doi: 10.7554/eLife.67518 (PMC8428864; doi:10.7554/eLife.67518)
Supplement: Figure 1—source data 1. [file elife-67518-fig1-data1.zip]

Archive with 4 entries (4 files):
- figure1D_data.csv
- __MACOSX/._figure1D_data.csv
- Figure1E_data.csv
- __MACOSX/._Figure1E_data.csv
