# Supplementary material for: The structure of photosystem I from a high-light-tolerant cyanobacteria
Source: eLife. 2021 Aug 26;10:e67518. doi: 10.7554/eLife.67518 (PMC8428864; doi:10.7554/eLife.67518)
Supplement: Figure 1—source data 1. [file elife-67518-fig1-data1.zip › figure1D_data.csv]

	LL	HL
850	0.0145912489506869	0.00288581256620279
849.75	0.0024026447756468	0.0183594793942407
849.5	0.0187390293955843	0.0202704188011971
849.25	0.0153367422104048	0.00978083641384799
849	0.0038659359002625	0.0155965277829975
848.75	0	0.00240578201188749
848.5	0.0123051094820855	0.00719969559492451
848.25	0.0104916240320755	0
848	0.0187068977712999	0.0122170413419061
847.75	0.00765117174702385	0.0127184313321217
847.5	0.0107077079269524	0.0210167315662587
847.25	0.00667407464519287	0.00367436696296083
847	0.00684748889856607	0.0111041375071152
846.75	0.0114081595016494	0.00204165949721055
846.5	0.0141693673416441	0.0135790541067758
846.25	8.97628713401113E-4	0.0137837388100076
846	0.00327354374143219	0.0170710377173455
845.75	0.0114994393651151	0.0183718823547375
845.5	0.00986345470066901	0.00303198873711112
845.25	0.00577442367946437	0.0171322536248572
845	0.00733105190368799	0.0054007287374758
844.75	0.00919701007056162	0.0142531553139067
844.5	0.0149719375639171	0.0111631350444758
844.25	0.0115553338277722	0.0116581089044414
844	0.00840157706304524	0.0194663368538179
843.75	0.00600196221446625	0.00722155572076163
843.5	0.0077848133474649	0.0171963196874241
843.25	0.0140658421099229	0.0113067233302974
843	0.0156818144826906	0.010654923474007
842.75	0.0106764579417588	0.0237562964115526
842.5	0.0129653054863319	0.00656263623924939
842.25	0.0127999660609099	0.0121149196428087
842	0.0219290742374577	0.0132810966947824
841.75	0.0113350306030828	0.0189511009780944
841.5	0.0177635976172536	0.00976813524831532
841.25	0.0161442175861346	0.0135707417414443
841	0.0138758721536051	0.0120527617403233
840.75	0.0163477902827218	0.0160977268931781
840.5	0.0148582663215348	0.0189003084010309
840.25	0.012619043670427	0.0119733111471027
840	0.0111205980851384	0.016749073439398
839.75	0.0111956652279188	0.0141363288891943
839.5	0.0187449071460504	0.0178362889031884
839.25	0.0128465751617078	0.0192213306039714
839	0.0122510832490545	0.0174615523380953
838.75	0.0175279912980216	0.013674998175625
838.5	0.018363581827391	0.025343900005484
838.25	0.0195101817573109	0.0189556447232631
838	0.0164096395071955	0.0316591328297681
837.75	0.0173981142378008	0.0145177320895729
837.5	0.0156468488876595	0.0150035943691003
837.25	0.0182915235744312	0.0203969767462854
837	0.0157197328995226	0.0143635536033354
836.75	0.0212728387297525	0.0183452756786966
836.5	0.0153154213831788	0.0242928440231761
836.25	0.0130392669996906	0.0165127015298854
836	0.014269071918167	0.0220632080283976
835.75	0.0150104927331364	0.0135480824805341
835.5	0.01701354213938	0.0187091357633381
835.25	0.0192515402160958	0.0176237330596285
835	0.0191789572059142	0.0231784374783067
834.75	0.0202512247001225	0.0233152397988084
834.5	0.0152593869852627	0.021256597820932
834.25	0.0247060819421649	0.0239038201875047
834	0.0144586290185121	0.0184540162330456
833.75	0.0168772066443258	0.0102435862824616
833.5	0.0155779394128216	0.0287580312129458
833.25	0.0220218095215349	0.0198831719506064
833	0.0189303288307803	0.0256240043317715
832.75	0.0195030864761739	0.021093665664326
832.5	0.0213542524061172	0.0210011086156367
832.25	0.0219784332539306	0.0176737145766187
832	0.0186330831430052	0.0241856060188385
831.75	0.0192885909404047	0.0166408933600532
831.5	0.0212437718754762	0.0249616977500657
831.25	0.0213877484930946	0.0261568190181989
831	0.0149746035184366	0.0213837639410249
830.75	0.0204835143658798	0.0274541693104302
830.5	0.0190188657753339	0.0235747837442351
830.25	0.0243918118152851	0.0257330669411564
830	0.0211635476957725	0.023283743392529
829.75	0.0207518750682575	0.0228200989888415
829.5	0.0201391907941886	0.027098311541118
829.25	0.0176770548910174	0.0173110948520538
829	0.0210631433959957	0.0265317226133268
828.75	0.0230028321830504	0.0274509970203053
828.5	0.0201809157318186	0.0268225482349977
828.25	0.0223199998662257	0.0238092475736995
828	0.021548511659877	0.028144275228253
827.75	0.021189598663465	0.0281478291183806
827.5	0.0252054029253378	0.0214360472231332
827.25	0.022775041764582	0.0241244856713947
827	0.0211397848573999	0.0204794683745962
826.75	0.0244297512693641	0.0324587902019459
826.5	0.0221456549494628	0.0237454200111345
826.25	0.022329285275043	0.0275312347435656
826	0.0213766157510238	0.0237397074558898
825.75	0.0238934565732329	0.0258522189009536
825.5	0.0229673628210863	0.0266961573199442
825.25	0.0241495370644147	0.0220442576826162
825	0.0237468629314776	0.0241800008686282
824.75	0.0224723102389827	0.0324842401529781
824.5	0.0241868607094371	0.030323643345972
824.25	0.0255622936224643	0.0279074023086695
824	0.0234159672279399	0.0326160694283077
823.75	0.0276102167914179	0.0313143661108755
823.5	0.0225422273416029	0.0327085907820302
823.25	0.0269994847081306	0.0247423561812866
823	0.0263913696489802	0.0317244154024113
822.75	0.0264779962894138	0.0285252967485951
822.5	0.0230493432822087	0.027374575697242
822.25	0.0251360385669914	0.0265315436582919
822	0.01826937703526	0.03043734518056
821.75	0.0277915660313993	0.0246873418340568
821.5	0.023681382199196	0.0331214425286208
821.25	0.0270414475826593	0.0293515370268474
821	0.0286041214327017	0.0268961790280063
820.75	0.0255103735559581	0.0317813020546888
820.5	0.0281987953857291	0.0328061448059251
820.25	0.0247869288337718	0.0288753823376623
820	0.0284811577847392	0.0295183808235838
819.75	0.0283195479157225	0.0320565286557714
819.5	0.0286981932393783	0.0271942079099667
819.25	0.0251543085238188	0.0361364844800328
819	0.0278663042324045	0.0293412568764338
818.75	0.0285119948670019	0.0355988158383672
818.5	0.0260648542947194	0.034523335615102
818.25	0.0280456662508315	0.0320644474160665
818	0.029920154176123	0.0331170538884867
817.75	0.0282050649549208	0.035177902151447
817.5	0.0286267507485171	0.0347589442445753
817.25	0.0285877687767574	0.0288408210462924
817	0.0303142075457657	0.0308128927256928
816.75	0.0304381298911279	0.0340930479977416
816.5	0.0330869049627419	0.0343972546700173
816.25	0.0309579669798704	0.0370345070162125
816	0.0330280716248519	0.0330723793166711
815.75	0.0297123551060022	0.0340792855872344
815.5	0.0328793718165718	0.0336437982696667
815.25	0.029872733450822	0.0345022505342373
815	0.0287679004391097	0.0329759462427847
814.75	0.0306610361464283	0.0322452683533451
814.5	0.0317400211435321	0.0349535039024281
814.25	0.0295124070143762	0.0334574914321785
814	0.0286094254016471	0.0324780625227298
813.75	0.0336286225727888	0.035340190197981
813.5	0.0310927351061058	0.0343178757068309
813.25	0.0334621216377576	0.0359199812213422
813	0.0329027218459299	0.0347721104851114
812.75	0.0319317893618463	0.035176399521402
812.5	0.0299040114230673	0.0336543647001161
812.25	0.0291969194037836	0.0322678084442882
812	0.0271865787131238	0.0312570381535611
811.75	0.0355396224246833	0.0340230905849622
811.5	0.02903015259176	0.0343236478070425
811.25	0.0286711066568518	0.0323217851564428
811	0.0304537198999099	0.030493110882829
810.75	0.0345457317769254	0.0360911182582119
810.5	0.0351919192286509	0.0335591242062723
810.25	0.0339334952956858	0.0358188492972523
810	0.0323020029287238	0.0349445117320578
809.75	0.0320950575576002	0.0375295045661111
809.5	0.0338890623760004	0.0354815839636518
809.25	0.0333292427783952	0.040051266247671
809	0.0345261183476937	0.0337934925557025
808.75	0.0312691861893935	0.0405250833967378
808.5	0.0336858045807046	0.0357802092556837
808.25	0.0297203810974871	0.0357734115254308
808	0.0345075754701528	0.0370153300954293
807.75	0.0345756453334358	0.0385941323990254
807.5	0.0358667956155366	0.0361736934415567
807.25	0.0345676613694868	0.0399963592254422
807	0.0339567333768366	0.0373799296101099
806.75	0.0358808601891193	0.0430132139369351
806.5	0.0338945412640198	0.0388870569807793
806.25	0.0345675844050942	0.0408372088293086
806	0.0340411488523429	0.0399072010418794
805.75	0.0322625870637444	0.0387746670562684
805.5	0.0373046934681779	0.0416658701226799
805.25	0.0367693503787671	0.0365504573366988
805	0.0346822702720217	0.0389940564851151
804.75	0.0351053485153629	0.0367283445638883
804.5	0.0364999960421331	0.0394104622018668
804.25	0.034417163252252	0.0402866602271426
804	0.038187921669458	0.0372662993255225
803.75	0.0350741055269323	0.0412620104664261
803.5	0.0361305801062328	0.037311617847343
803.25	0.0370200359430851	0.043848434540591
803	0.0359289666911065	0.0419378290336371
802.75	0.040255675214253	0.0414305953932092
802.5	0.0361289707568362	0.0414667070946579
802.25	0.0398822498983871	0.0428842946017282
802	0.0368435008516838	0.0407048071539746
801.75	0.0328103433498054	0.0464481439452259
801.5	0.035559081972088	0.0416107961504497
801.25	0.0374902760784559	0.0431429442521816
801	0.0338296342663008	0.0445968104107018
800.75	0.0366905676731071	0.0442307082659762
800.5	0.0365900933587426	0.0397862959470018
800.25	0.0339321518232816	0.0396308772607549
800	0.0382873884499566	0.0463380914807998
799.75	0.0381635080851721	0.0423272821693117
799.5	0.0399798763423953	0.0423209375890622
799.25	0.035628698213901	0.0436574049228657
799	0.0429111397547525	0.0435864456500115
798.75	0.0410575458071884	0.0427982610082898
798.5	0.0364429259824247	0.0420292770573179
798.25	0.0383229557666022	0.0447438094066164
798	0.0391728558032158	0.0451321892122493
797.75	0.0369428556370169	0.0431315906916927
797.5	0.0425300102984978	0.0437777853177392
797.25	0.0395849342899406	0.0452440305867561
797	0.0423429792643712	0.0442888828982971
796.75	0.0389092951619761	0.0449192398436864
796.5	0.0400542856955413	0.0417031744041711
796.25	0.0423767553157833	0.0436329567518746
796	0.0410577766534079	0.0450230431278636
795.75	0.0413066359686775	0.0464315669945967
795.5	0.0414023521085655	0.0460879093007126
795.25	0.0369739446966624	0.0508242445814669
795	0.0387690481007632	0.0497290625773476
794.75	0.0391470777092787	0.0448073030691789
794.5	0.0408231709182371	0.0440597619490745
794.25	0.0433876844431299	0.0467412833370486
794	0.0387700907593184	0.0476686674643908
793.75	0.0399239398522023	0.0476594367940186
793.5	0.0423644610171452	0.0472843423988893
793.25	0.0407446821705376	0.0450062275971991
793	0.0411113830806614	0.0426838198236962
792.75	0.0412558984959856	0.0496714364149973
792.5	0.0441255015495109	0.0483395009813961
792.25	0.039620011786221	0.0505996792223796
792	0.0435334733632288	0.0463211090001339
791.75	0.0442407332578654	0.0503456570321962
791.5	0.0435516872989944	0.0470438679692114
791.25	0.0410698680459201	0.0486433975236359
791	0.0431353824856942	0.0464963009372022
790.75	0.0415028545038982	0.049446990465978
790.5	0.0434740591531388	0.0492450605978344
790.25	0.041871976481838	0.0479230474846104
790	0.0406529754106152	0.0481852748751917
789.75	0.0453440688214302	0.0473093153499177
789.5	0.0447205036887571	0.0486900994255005
789.25	0.0424668666259187	0.0479301554249329
789	0.0429989559388052	0.0525612799513649
788.75	0.0433371498296057	0.0497199988569768
788.5	0.0437947808120053	0.0517565421289806
788.25	0.0421484821206708	0.0536774754863486
788	0.0445379019342898	0.0516687196254617
787.75	0.044767462674661	0.0509224903354007
787.5	0.0458773826617506	0.0501788847854603
787.25	0.0444177371323848	0.0529831955783934
787	0.0452979775750075	0.0505374497698938
786.75	0.0428250378245827	0.0497365520376394
786.5	0.0431832930783185	0.0501719200251726
786.25	0.04335198414103	0.0526923459466552
786	0.044966179195132	0.0488812243631931
785.75	0.0434432010805872	0.0509650420170995
785.5	0.0479788073065133	0.0493992390840719
785.25	0.0467325866673097	0.0523837983342458
785	0.0448415501297528	0.0533971445850593
784.75	0.0456699614637878	0.0539603584977242
784.5	0.0434493026805098	0.0507680495791947
784.25	0.0472679717372982	0.0550045928197454
784	0.0431131729756563	0.0545411751511267
783.75	0.0490115469875348	0.0527216837678511
783.5	0.045693129577309	0.0557903446814151
783.25	0.0474972525132348	0.0510926733722631
783	0.0486495972551246	0.0549385470470965
782.75	0.0458587558230542	0.0550874065030922
782.5	0.0471331966142998	0.0525192291997035
782.25	0.0475378998554529	0.0533305501823725
782	0.0478663325575549	0.0559139449863803
781.75	0.0494312734996703	0.0504878856279068
781.5	0.0486827854375738	0.0546975001373806
781.25	0.0472931480626629	0.0568012579921095
781	0.046221993100723	0.0517261548277433
780.75	0.0468852329316469	0.0548434974332876
780.5	0.0490711080826888	0.0544806151986536
780.25	0.0489638114079007	0.0561599292463014
780	0.0478122433066992	0.0572759099712162
779.75	0.0466475204458902	0.0556195653145146
779.5	0.0478394838649689	0.0559525134779482
779.25	0.0479183295414955	0.0552337853189685
779	0.0486427958849899	0.0557700944305902
778.75	0.0487465519159725	0.0560241405508074
778.5	0.0494828577215545	0.0568111803124868
778.25	0.0476310690327498	0.0597816193221173
778	0.0525772003231496	0.0567333040593789
777.75	0.0532410419696041	0.0566417367856972
777.5	0.048600196258074	0.0577191728690443
777.25	0.0529048702841729	0.059673355767772
777	0.0499622082527524	0.0547328964188574
776.75	0.0498987706691709	0.0559909149394814
776.5	0.0503766378866217	0.0583426128341797
776.25	0.0522162511278424	0.0559370812472942
776	0.0509919881621683	0.0563502670539544
775.75	0.051259656138055	0.0579289977275164
775.5	0.0502743652163444	0.0577717185811882
775.25	0.0511157285447355	0.0545387183610074
775	0.0514991041027741	0.0605108422014787
774.75	0.0529654110200573	0.0606371615665317
774.5	0.0509700936003798	0.0595499223327745
774.25	0.0514127083085601	0.0595830286940997
774	0.0533250096522811	0.060229199470146
773.75	0.0515388417718915	0.0595798802539751
773.5	0.054770408645269	0.0588890827661806
773.25	0.0524550133628335	0.0620644091240107
773	0.0518994970092381	0.060385214486431
772.75	0.0514653559914558	0.0568793966752531
772.5	0.0511464536787908	0.0577851232416925
772.25	0.0511586150389327	0.0611734468281531
772	0.0544224605155749	0.0612976673131566
771.75	0.0553024839176715	0.0609354768885949
771.5	0.0531196037098826	0.0627465246515044
771.25	0.0553558664015522	0.0627655823222867
771	0.0550621193770049	0.0605872397545755
770.75	0.0543115391419096	0.0589467326984974
770.5	0.0545208566504665	0.0601277336460536
770.25	0.0546074483070853	0.0586062236048051
770	0.0543957027809075	0.0611395295668217
769.75	0.0560165242860701	0.061267136911918
769.5	0.0566616480889516	0.0628257843646901
769.25	0.0553248893370722	0.0626388573471636
769	0.0558388416316275	0.0645071495923869
768.75	0.0558835544218312	0.0653595911767105
768.5	0.0543780695764673	0.0588554755548517
768.25	0.0544275125540957	0.060466883209702
768	0.0564024817905147	0.0615933587350321
767.75	0.0572531305746811	0.0643720049269314
767.5	0.0584910593454075	0.0629590924200644
767.25	0.0584226676779866	0.0639630410505046
767	0.0589637485356461	0.0642854943334895
766.75	0.0589891977347661	0.0637827209632298
766.5	0.0559415481012081	0.063967668270674
766.25	0.0587874863180003	0.0624655736502105
766	0.0565927876384126	0.0620283212725623
765.75	0.0560777087241466	0.0654087737186946
765.5	0.0580280754636798	0.0652373742517894
765.25	0.0562939885283863	0.0669864787622153
765	0.057904244076236	0.0639626115904342
764.75	0.0597278406000506	0.0643368711555238
764.5	0.058096425150523	0.0651605950986898
764.25	0.0567774395853009	0.0643047904242399
764	0.0587827071532348	0.0627263698006803
763.75	0.0589555966493862	0.0669544934309322
763.5	0.0583705377555498	0.0661978648204903
763.25	0.0606590493615846	0.0676508484489702
763	0.0602811527385234	0.0621740562184673
762.75	0.0589374386407661	0.0642371942415121
762.5	0.0612172666065561	0.0671266800278769
762.25	0.0572269536652554	0.0648940744679752
762	0.0603460317961487	0.0652416675719562
761.75	0.0607295611890562	0.0672444128326297
761.5	0.0598730627353918	0.0672129522013507
761.25	0.0606331593194402	0.0651195460470358
761	0.0600415998693181	0.0650077046725291
760.75	0.0635062610361932	0.0684774822522254
760.5	0.0602063164889206	0.0677158447415778
760.25	0.0587205850550057	0.0676850519903372
760	0.0606954493869384	0.0672837206742034
759.75	0.0639528432846357	0.0709351301712181
759.5	0.0626663111947941	0.0678253725059998
759.25	0.0618509428130337	0.0656949960502299
759	0.0619671261750668	0.0687127809117298
758.75	0.0625189479091134	0.0655594458547377
758.5	0.0584902546707092	0.0699050875597072
758.25	0.0635962254612646	0.0680710227858848
758	0.0610223915906978	0.0690316563745532
757.75	0.0606496520045599	0.0651878578098028
757.5	0.0636509094369718	0.0703431031373613
757.25	0.0634623739579348	0.0686419170388764
757	0.0626293443846825	0.0708927931395209
756.75	0.061818895196863	0.0679478517809229
756.5	0.0630444247175069	0.0710391958053973
756.25	0.0623131150702582	0.0709902517634151
756	0.0636979943176508	0.0715134661845011
755.75	0.0627335203153588	0.0701678873502929
755.5	0.0636121793017204	0.0698257801465213
755.25	0.0651114645924802	0.0724965921641122
755	0.0630998853808606	0.0692592508437306
754.75	0.0624828767316185	0.0715037823641256
754.5	0.0639439846783588	0.0714809560731804
754.25	0.0648766768945144	0.0711010436578803
754	0.0658017140415381	0.071265382964497
753.75	0.0648103073855046	0.0706518177798056
753.5	0.0633845079690968	0.0690797418165289
753.25	0.066867474076614	0.0715927974476873
753	0.0645769961453973	0.070500501613724
752.75	0.0665264742490768	0.0711113954383281
752.5	0.0652461067300243	0.0736964359723817
752.25	0.0653236229746307	0.0725978671081696
752	0.0679999254248377	0.073354638898646
751.75	0.0667235464363364	0.0708269858668737
751.5	0.0653155620462892	0.0713631994984611
751.25	0.0670703120661325	0.0738350152779639
751	0.0654854566931039	0.0734901650840709
750.75	0.0682392613474332	0.0730538430164968
750.5	0.0660121160953118	0.0746917264124878
750.25	0.0663610788495511	0.0722695462449388
750	0.0687193956569568	0.0732820815157127
749.75	0.0682309555793463	0.0764217254720975
749.5	0.0678744567009454	0.0775775865986574
749.25	0.0690067611171469	0.0698041226656523
749	0.0693688228447226	0.0731008551284309
748.75	0.0681477995681306	0.0747158643734092
748.5	0.0707010263282513	0.072415901210815
748.25	0.0691762569015148	0.0759755050141798
748	0.0669336056487251	0.078296767827607
747.75	0.0666601577831375	0.0746880054923253
747.5	0.0714381717453883	0.0752854706463575
747.25	0.0708792828111728	0.0749941917946496
747	0.0689444430625968	0.0751287162800669
746.75	0.0705532921671756	0.074187259532148
746.5	0.0699236254345799	0.0770472166973156
746.25	0.0704611516079498	0.0754000073109854
746	0.0705274790894237	0.0768917025310343
745.75	0.0704217008061138	0.0750459264467203
745.5	0.0717048881615127	0.0758001222771102
745.25	0.0712536597807173	0.0799999337162075
745	0.0718900019886725	0.0765497146572973
744.75	0.0707685154132505	0.0777586937359383
744.5	0.0724935058053685	0.0751986499228797
744.25	0.0736956573565605	0.0784209883126104
744	0.075160033073351	0.0778204224184538
743.75	0.0717366699946073	0.0782587002660763
743.5	0.0737351571357373	0.0785989470097666
743.25	0.0727309034837502	0.0820354274281363
743	0.0717367679023306	0.0800151989168268
742.75	0.0740321508930878	0.0781008487197438
742.5	0.0732012415268443	0.0803636507008479
742.25	0.074361024344298	0.0813589649909541
742	0.0756523776264409	0.0817133081251877
741.75	0.0732347726445947	0.0789971538958433
741.5	0.0757509417775598	0.0787594223762533
741.25	0.0774529599655192	0.0783766478008643
741	0.074892882810965	0.0802619463767536
740.75	0.0741673388720588	0.081764088777251
740.5	0.0761971180728764	0.0810832613098343
740.25	0.0751286081221254	0.0823021628689197
740	0.0754009713485802	0.0823890074423978
739.75	0.0750410438215392	0.0819434547044516
739.5	0.0778137692255673	0.0809190651032186
739.25	0.0764154550663001	0.0807799848675991
739	0.0767780625883447	0.0845980712113489
738.75	0.0774261672939951	0.082784876788356
738.5	0.0787451248721653	0.0843073170596451
738.25	0.0769984428243847	0.0836109858916072
738	0.0790176770581781	0.0855296055588569
737.75	0.0780896310213336	0.082439191764423
737.5	0.0793976938882481	0.0824781895559942
737.25	0.0779731398486885	0.0852443134573622
737	0.0790176980015088	0.0837729400381387
736.75	0.0810221749821866	0.0858465967115989
736.5	0.0803280629443108	0.0839543333754218
736.25	0.0803729926811244	0.0839794732764516
736	0.0805635783995406	0.0872136182966409
735.75	0.0827997710766225	0.0875367633096646
735.5	0.0819608498532945	0.0852007122956219
735.25	0.0818527624503758	0.0885185536092319
735	0.0817743155893379	0.0879672654969931
734.75	0.0816268473522128	0.0874019764742453
734.5	0.0834140228134265	0.0858767693628346
734.25	0.0823827525465424	0.0838888838527773
734	0.082777015866032	0.0866117882724413
733.75	0.0841684656373398	0.0871095765924954
733.5	0.0854400794546015	0.0880743604013296
733.25	0.0842098826704414	0.0870650928206812
733	0.0856233599420338	0.0914391182668058
732.75	0.0853133651660284	0.0890435567803314
732.5	0.0851685629303809	0.0900068618891544
732.25	0.0855432337170115	0.089244293988399
732	0.0872775026151	0.0905396169505813
731.75	0.0884237596097188	0.0889481971165203
731.5	0.0865486910000599	0.0909684971778305
731.25	0.0877227413441802	0.0922162118581078
731	0.0862252334190442	0.0909053137253374
730.75	0.0897788723265393	0.0913422796628827
730.5	0.088650192562257	0.094598034624008
730.25	0.0874100876573763	0.0938605350742819
730	0.0901960378825577	0.0940353931113475
729.75	0.0899470666660389	0.0949450790979513
729.5	0.090565614744006	0.0940849095533342
729.25	0.0914328961015933	0.0941573715362668
729	0.0909019263177382	0.0948415620938098
728.75	0.0909005479084774	0.0965401006822075
728.5	0.0917087649880388	0.0976133389254221
728.25	0.0948547967160043	0.0933114176321937
728	0.0947041307234168	0.0951895607278275
727.75	0.0944332369110995	0.0971607021771873
727.5	0.0960992120025323	0.0982133323395406
727.25	0.0943418590459943	0.0964372037780707
727	0.0939196904287957	0.0993133085938641
726.75	0.096114843991892	0.0999196466682657
726.5	0.0962006449673384	0.098742605140874
726.25	0.097448223072472	0.100546187373525
726	0.097858013429877	0.0985433944128517
725.75	0.0992877454027324	0.100415765408274
725.5	0.0993260207483916	0.102508312802515
725.25	0.099549080932477	0.0997871973729651
725	0.099619865680662	0.101119919936606
724.75	0.103097149994034	0.103265967042998
724.5	0.101709373898945	0.104799260024772
724.25	0.10210529559213	0.104152540618688
724	0.103614209133092	0.105813846555629
723.75	0.103393220131716	0.104744949332581
723.5	0.104057376632504	0.10602238327399
723.25	0.104397809675283	0.106165995329779
723	0.106868391281801	0.105979879292292
722.75	0.106490536592359	0.104905090638999
722.5	0.107685438980587	0.107279161514571
722.25	0.108969193167702	0.108587316817287
722	0.108639745888013	0.10853255289506
721.75	0.108827791499727	0.109363384698514
721.5	0.109539683674065	0.111236018043938
721.25	0.110178104061493	0.110845085968152
721	0.111319728870326	0.11441873846206
720.75	0.11205835079228	0.11275404574506
720.5	0.111965272572902	0.112899732910931
720.25	0.1139069695718	0.1151494640515
720	0.114521081420303	0.113612044779593
719.75	0.115943858094238	0.1155122985061
719.5	0.115196223684181	0.118028908187453
719.25	0.117345656829291	0.116207079344092
719	0.117448881059331	0.118084793059689
718.75	0.120070366642292	0.118084626109688
718.5	0.120366534734656	0.118359471030734
718.25	0.121766038343626	0.120060991109255
718	0.121586263516184	0.12004410402859
717.75	0.124374354985621	0.122967650176287
717.5	0.125381631473997	0.125008439068458
717.25	0.12490921525143	0.124481694687278
717	0.128102786696625	0.125057621690475
716.75	0.128259666331259	0.125605761202522
716.5	0.128720886934805	0.127008393639009
716.25	0.129583361140575	0.126116715683079
716	0.130702636598027	0.127930363336109
715.75	0.132856925825338	0.128751105789152
715.5	0.133801660409707	0.130504646799779
715.25	0.135853942937648	0.132866982594894
715	0.13592636506924	0.131091974983432
714.75	0.137913824513659	0.134974914519789
714.5	0.140630921332023	0.135354206755051
714.25	0.14098707027836	0.134432904857956
714	0.140463209816126	0.137828288524671
713.75	0.143013196840206	0.137813977404093
713.5	0.14480495560378	0.141781376353842
713.25	0.147410809150424	0.139569855874805
713	0.147083055228245	0.142237066062167
712.75	0.149151193688919	0.142683358230152
712.5	0.151001351944122	0.145053016535558
712.25	0.153559189993656	0.146536125115273
712	0.153995136270197	0.146736218373336
711.75	0.156026328911049	0.148283965575689
711.5	0.156218670863925	0.151053858017186
711.25	0.160330401215533	0.151702127673282
711	0.162992415148785	0.15331661229829
710.75	0.163365525610317	0.155839208729856
710.5	0.163913890661714	0.156949417434593
710.25	0.167319340618541	0.158725641476098
710	0.167846629823331	0.159162106643673
709.75	0.168911858010506	0.160511191587975
709.5	0.17282697796121	0.162252639688107
709.25	0.174439633539628	0.164873171903639
709	0.175929990209524	0.167820665372323
708.75	0.180791426153899	0.168170142786386
708.5	0.180615485787349	0.170654385376386
708.25	0.183428543632304	0.174380403516416
708	0.185488369234212	0.173766456731722
707.75	0.188415119358796	0.177094530415712
707.5	0.190980528516306	0.179575099865583
707.25	0.19373167416592	0.179053769834612
707	0.195517485211399	0.183719861262484
706.75	0.20005889217644	0.188545950976806
706.5	0.204412617361442	0.18814099414051
706.25	0.20376684980941	0.189115032469716
706	0.207334497363342	0.19232916589915
705.75	0.210533512712742	0.19498674004617
705.5	0.213128590446142	0.19903399495911
705.25	0.216668164873971	0.200813677570774
705	0.220936256958879	0.202983457348152
704.75	0.223429859699937	0.208251832030261
704.5	0.226888195370475	0.208156162236414
704.25	0.23224154197472	0.211852747155248
704	0.23370855561202	0.216582499195684
703.75	0.23843276028785	0.218612483237436
703.5	0.241692708238818	0.222546823525861
703.25	0.246149755655499	0.226678370902192
703	0.250335405492929	0.229620092270665
702.75	0.25529698690381	0.232228078425698
702.5	0.258819711717692	0.238531838439492
702.25	0.262231949098086	0.242651746215399
702	0.266024574090028	0.244459168458147
701.75	0.273773687088435	0.249543144462849
701.5	0.279234680393449	0.253861046536735
701.25	0.283008370689125	0.259592934447531
701	0.289043367110297	0.263746306334765
700.75	0.293314957905391	0.267897889231886
700.5	0.299391350416335	0.274251189697734
700.25	0.3048994494984	0.276823827351325
700	0.311198720230634	0.282742499179645
699.75	0.318097744279827	0.287370260695984
699.5	0.324472166162955	0.295806353025631
699.25	0.331383435439529	0.30097230788364
699	0.336739553043655	0.305760186936429
698.75	0.345229079182291	0.313571002850926
698.5	0.352209943804306	0.319791997041441
698.25	0.359113502131561	0.324861876575566
698	0.365619081482531	0.33389738999936
697.75	0.374140109536785	0.340076715038217
697.5	0.381550818788461	0.347311031469478
697.25	0.390043801609747	0.354000666958852
697	0.397509187840367	0.362633656406436
696.75	0.40666635519645	0.37085641784755
696.5	0.416821506635329	0.379792564487368
696.25	0.424563468378495	0.38763865719324
696	0.436358299054411	0.39812317121545
695.75	0.443565106761641	0.40606543472524
695.5	0.454407113984752	0.413393226590265
695.25	0.463436608448779	0.424333811920802
695	0.474683633908252	0.432777036040771
694.75	0.485795135450214	0.4467726866643
694.5	0.495993712227955	0.454311782247875
694.25	0.506953680037849	0.463005450897933
694	0.519125693620046	0.474800481292844
693.75	0.529504772935533	0.484423656880327
693.5	0.54174639576278	0.495798512938323
693.25	0.553328984142348	0.509556742172298
693	0.566186342020146	0.522097143257263
692.75	0.577366837092019	0.531136425221186
692.5	0.590640310964433	0.547395474235891
692.25	0.600771797472663	0.556630389187708
692	0.614125208610542	0.569168882112592
691.75	0.626726912940573	0.583145021915335
691.5	0.638757133083027	0.595402587608891
691.25	0.650871488830469	0.606962104774329
691	0.664234668200768	0.620506478259701
690.75	0.675539071577518	0.633798069754898
690.5	0.688748282154406	0.645095264129754
690.25	0.702629710207381	0.659528405630933
690	0.715358345631721	0.673779700484759
689.75	0.729187965613356	0.686231515626098
689.5	0.74012537416898	0.700503466260785
689.25	0.752813117364398	0.711679827170798
689	0.765572401052317	0.723693292914514
688.75	0.777924049526696	0.738341196464303
688.5	0.789788601348911	0.751956409972528
688.25	0.802354843266783	0.765640507643524
688	0.814199382891236	0.776858656955196
687.75	0.825128198717576	0.789561298386695
687.5	0.836507137389206	0.801184309134662
687.25	0.845989189806823	0.812157213696485
687	0.857287071636999	0.826984340153508
686.75	0.868033957492032	0.836180615143791
686.5	0.878961625755331	0.848593265623591
686.25	0.887221556263698	0.859448771360698
686	0.89630344662107	0.871406709982181
685.75	0.904672283200579	0.879658165134418
685.5	0.915787395353977	0.89115371163729
685.25	0.921804660616028	0.900027986494592
685	0.932074777839311	0.908246049165536
684.75	0.939220373074454	0.918124535003279
684.5	0.944754236256931	0.927874650135854
684.25	0.952522703851298	0.935132961588102
684	0.960143724151871	0.941838959458138
683.75	0.963838414842235	0.949889438902307
683.5	0.968886244974434	0.956019652869146
683.25	0.974656925150925	0.963852030784477
683	0.978799219617123	0.968997592371694
682.75	0.981146200776333	0.972422528509607
682.5	0.987535414943349	0.979054060756594
682.25	0.988368486450221	0.981067730117686
682	0.993249108974329	0.984135985501214
681.75	0.995001738740205	0.988308486609231
681.5	0.995921213038054	0.991858311112186
681.25	0.997004312366568	0.993824562911341
681	1	0.995117667583406
680.75	0.999499188612401	0.996882561994455
680.5	0.997385161858388	1
680.25	0.999836458930491	0.998743865709424
680	0.998749944852946	0.997056823701483
679.75	0.998150583401671	0.997413933755871
679.5	0.997487602450976	0.998281091910776
679.25	0.995655735189848	0.996504033039232
679	0.994556570025713	0.994182913245773
678.75	0.992419899962359	0.994915594615261
678.5	0.990758263145709	0.993289231809794
678.25	0.98845525311983	0.989680874844482
678	0.986355724738703	0.988000702196827
677.75	0.984549831433916	0.984305142908035
677.5	0.979839831313887	0.981640460980759
677.25	0.976864296001308	0.978789925365998
677	0.974002676770858	0.97736835450873
676.75	0.972978606736555	0.975234996482803
676.5	0.969731743765398	0.971636657397936
676.25	0.96582881311493	0.966756805621461
676	0.96156717251505	0.964355782084778
675.75	0.959998991789937	0.960648201435491
675.5	0.957407608676085	0.955957256306592
675.25	0.953085427340321	0.953935763665239
675	0.948894095708746	0.950731695736217
674.75	0.947593687957921	0.947765239996751
674.5	0.943161425000921	0.943488458604553
674.25	0.940762943627942	0.940587738667767
674	0.937260259139748	0.936283241414452
673.75	0.934419631841706	0.933290500973948
673.5	0.931154128038327	0.931804911754113
673.25	0.927877708392528	0.928140407566562
673	0.92342302606956	0.923124457044591
672.75	0.920681284773733	0.919430281135843
672.5	0.915604317819629	0.916723763026874
672.25	0.911833496431556	0.912423415993724
672	0.909149217014163	0.908478318554883
671.75	0.906008629190402	0.903661721860935
671.5	0.902220874227227	0.899959865691893
671.25	0.896502338107573	0.894539769233633
671	0.893105396824959	0.891741803100983
670.75	0.888744506438149	0.887792412341974
670.5	0.884775745123335	0.883335119982466
670.25	0.880788734888941	0.877738424437127
670	0.87575562711996	0.873442513824145
669.75	0.872032723227359	0.867360719119251
669.5	0.867108857374142	0.863899385079887
669.25	0.862018231658707	0.858045757324208
669	0.857736550733139	0.852786708632439
668.75	0.854300312577474	0.847488924579134
668.5	0.847837738712629	0.843492831838227
668.25	0.841720383911219	0.835833761389815
668	0.836363160818546	0.832499271655609
667.75	0.832285773303108	0.825776195824873
667.5	0.827322022801794	0.821493403752428
667.25	0.822594669347842	0.815170371337816
667	0.816168229537444	0.808847529803239
666.75	0.811599155164634	0.803161914494305
666.5	0.804935002774562	0.796774816097161
666.25	0.80188977420882	0.792747381894942
666	0.795655872307618	0.785823425916205
665.75	0.790260611806185	0.780313074014306
665.5	0.784776149573801	0.775001360440426
665.25	0.78109741277085	0.771009513319685
665	0.774536204787258	0.765129743962969
664.75	0.769301854384629	0.760185396663857
664.5	0.764283888690726	0.755231651824405
664.25	0.760056590880058	0.748761214963876
664	0.755591748412028	0.74447489277127
663.75	0.751822942232562	0.740090491774731
663.5	0.747499109566823	0.735608202774261
663.25	0.742295771212489	0.731534591530249
663	0.737752642855927	0.727244453017479
662.75	0.733952936529416	0.722724859735518
662.5	0.730303028643843	0.718682923692753
662.25	0.726912636894855	0.714859232198793
662	0.72328657580881	0.71066168666978
661.75	0.719813223911011	0.708102096006725
661.5	0.716580243597599	0.703620999586297
661.25	0.714433805301825	0.701538684642469
661	0.711220361453253	0.698321975172916
660.75	0.70834575529159	0.694983955238515
660.5	0.70643095591566	0.69181991081114
660.25	0.703896362897083	0.690868126212807
660	0.701770328805629	0.687738810026802
659.75	0.699817715917354	0.685873451571702
659.5	0.697759135833169	0.683377020591173
659.25	0.695581909385516	0.683596362239986
659	0.695770304929293	0.680118379619959
658.75	0.694416857582931	0.678360831569201
658.5	0.692600692231834	0.677928254271789
658.25	0.692162016982948	0.676316965786906
658	0.692072563415489	0.676787324445846
657.75	0.69115468447351	0.675498369993947
657.5	0.68966929588098	0.674623197598712
657.25	0.689467969333135	0.674939711751451
657	0.68932337690646	0.673905638249809
656.75	0.689587035502381	0.673260922483841
656.5	0.689863597162276	0.675978269373261
656.25	0.689303756480466	0.673962978132123
656	0.688503208463562	0.672675216260267
655.75	0.689432478980882	0.673281912084671
655.5	0.690141362312358	0.674463008432228
655.25	0.690181218926445	0.674541719595409
655	0.691838573395458	0.673967700752293
654.75	0.691890857293638	0.674947725911746
654.5	0.692302578898494	0.675314281286509
654.25	0.694230393333562	0.676157587680495
654	0.694436310039657	0.677272423525368
653.75	0.696695880827065	0.677242561004168
653.5	0.696888166899754	0.677378707449664
653.25	0.697961777866367	0.677708674042941
653	0.698976471486975	0.680084223698559
652.75	0.700095453080384	0.679610621279527
652.5	0.701993990758288	0.681852219009799
652.25	0.703954132680045	0.682821176888799
652	0.703498244079454	0.683276365747121
651.75	0.705425358744311	0.68572299408566
651.5	0.705767751021593	0.685765211787323
651.25	0.708918974770297	0.686539204638501
651	0.709505825070241	0.689667471344464
650.75	0.712166705480935	0.688965940476219
650.5	0.712942986798617	0.691544517180022
650.25	0.714146691725102	0.692840531872243
650	0.714433945237085	0.693953984257038
649.75	0.716940884888378	0.693370043093545
649.5	0.717875025528382	0.694157679185262
649.25	0.720657994944711	0.696642995185338
649	0.722047240500896	0.698176049507043
648.75	0.722767935260449	0.697846369113768
648.5	0.724413618236644	0.699611979104856
648.25	0.725901133985987	0.700731823929968
648	0.727411992767926	0.701888018956531
647.75	0.729801069693202	0.703422838338316
647.5	0.731169687242569	0.703520487842246
647.25	0.732177243695379	0.706478786161348
647	0.735072505897871	0.706221806331041
646.75	0.735383074408439	0.709884593158512
646.5	0.737581992511755	0.709446005100819
646.25	0.740306156624204	0.711557800965844
646	0.740413579240725	0.713472771342966
645.75	0.742419119776331	0.715663946251211
645.5	0.74458663391871	0.71678641473641
645.25	0.746898488604299	0.71810713986959
645	0.749083132184186	0.719247258715494
644.75	0.749460259116363	0.72077749857711
644.5	0.752766347338052	0.721550775848249
644.25	0.753850342346141	0.724711337935497
644	0.756002350487852	0.725802274239417
643.75	0.758163007332952	0.727638438053356
643.5	0.760653685192303	0.729990183648055
643.25	0.762785932925802	0.733167489715967
643	0.764509006110953	0.732371123883915
642.75	0.767817361377757	0.735365056984495
642.5	0.768420445435634	0.735659913576331
642.25	0.771394609288756	0.738491367750343
642	0.774625238501981	0.740397417507094
641.75	0.775290178687178	0.743076696834984
641.5	0.778546642015402	0.743912561388645
641.25	0.781288859138068	0.745345056346332
641	0.782578854860365	0.749434886871004
640.75	0.784864735495695	0.751105089338213
640.5	0.787902854786774	0.751524357375121
640.25	0.789732259046467	0.754302526567016
640	0.793338447776092	0.756756644205781
639.75	0.794996445994255	0.758908320392417
639.5	0.797544697680248	0.762009682297337
639.25	0.799665525851354	0.763190444664858
639	0.802118082387747	0.765230685007024
638.75	0.805355149186391	0.767591875842063
638.5	0.806103133387638	0.768399881434606
638.25	0.807941634190506	0.771233243768699
638	0.811432675219891	0.773460434898359
637.75	0.813744893737153	0.775563596503083
637.5	0.814711641828281	0.777258175591283
637.25	0.817021537232408	0.779420442058369
637	0.819200443044046	0.781938482739733
636.75	0.821324014134064	0.784873310897918
636.5	0.822916993312385	0.785314522615697
636.25	0.826419873850815	0.787706196151974
636	0.827049071800292	0.788798134235935
635.75	0.830154617111588	0.792623686189976
635.5	0.832394315542577	0.79318926149276
635.25	0.833140592439746	0.794374555760483
635	0.835643137748237	0.795565336008449
634.75	0.837250111579469	0.797700125034386
634.5	0.838988298946562	0.79844587724441
634.25	0.840783780269779	0.802163857294111
634	0.841649823059449	0.801150010193294
633.75	0.844264409270636	0.802380766082838
633.5	0.846420195993052	0.806324241721668
633.25	0.846727013956925	0.808023543430038
633	0.849074750813492	0.807846419562921
632.75	0.850355845995892	0.810740794999491
632.5	0.850451457231294	0.812094864993999
632.25	0.851999485682512	0.811672925597004
632	0.853792923810071	0.813718031739375
631.75	0.85586118816552	0.81498528093037
631.5	0.856096829515525	0.816062001593746
631.25	0.857942383571994	0.816779894842652
631	0.860262579009484	0.8174518493897
630.75	0.85931833424548	0.817895732467566
630.5	0.861107098159718	0.818112975156295
630.25	0.861376382575681	0.819574998735179
630	0.861976723573771	0.819974326571265
629.75	0.863408792700245	0.823823587266258
629.5	0.863929112565631	0.823003989693258
629.25	0.864595928024175	0.821869404447564
629	0.864274443718147	0.822776824604117
628.75	0.866038661015686	0.824226445142471
628.5	0.866497460551416	0.822204332241046
628.25	0.866798764690413	0.823230153002357
628	0.866143060889735	0.823590983896875
627.75	0.866607766116025	0.826008035834183
627.5	0.866741834519006	0.826580957497258
627.25	0.867597017581234	0.825713894742353
627	0.86941200733528	0.825872271068723
626.75	0.867888441445689	0.825730638723017
626.5	0.867773097836085	0.826079209837073
626.25	0.869089823305997	0.825350201607713
626	0.867921384788393	0.825404726949905
625.75	0.868845141386921	0.826643067779776
625.5	0.869144094425732	0.826435413511421
625.25	0.868462948469654	0.8251436922194
625	0.869687085540554	0.825538726655285
624.75	0.868740825614902	0.825471703032629
624.5	0.868434203466474	0.824693655361286
624.25	0.866001351411147	0.824198061481349
624	0.868568495859787	0.824659785719921
623.75	0.868090943590585	0.82420931948177
623.5	0.867460738013326	0.822998074413011
623.25	0.866779452075031	0.824204262881564
623	0.865347494943722	0.822728214462137
622.75	0.86722730778129	0.81984996298626
622.5	0.864308310680519	0.820644373038264
622.25	0.864719416570234	0.819350791286162
622	0.864219360926951	0.819114133176648
621.75	0.863298123303962	0.819545708694018
621.5	0.862855837443641	0.817847837985659
621.25	0.861052994915336	0.818092844235505
621	0.860946244035017	0.816641697137073
620.75	0.860263110810427	0.815705416239361
620.5	0.85893958397038	0.813358202544864
620.25	0.85782720793166	0.814409258527172
620	0.856830427339051	0.812127780555322
619.75	0.857179061198473	0.812516470490991
619.5	0.856147266127409	0.809929116186786
619.25	0.853219928227778	0.809289457021024
619	0.853067358927834	0.810119263194437
618.75	0.850523501490728	0.807513972329525
618.5	0.84996662771816	0.805573575931406
618.25	0.847950003511741	0.803542256209609
618	0.84621749798575	0.803113113552324
617.75	0.845245823797835	0.800621214471998
617.5	0.843521099188793	0.797878775461581
617.25	0.842532211649174	0.798332580939859
617	0.839736283194768	0.796350205260044
616.75	0.837912112936391	0.793582483248597
616.5	0.837520011757529	0.791471355263611
616.25	0.83429777927031	0.790082938467668
616	0.833650808181133	0.787919002420536
615.75	0.831047697553401	0.785727350592321
615.5	0.829810601444425	0.785482678162444
615.25	0.826552178975615	0.781822944375097
615	0.824859110257934	0.779624613906563
614.75	0.823014451834082	0.777446223718885
614.5	0.820318612872077	0.776373319375673
614.25	0.818661734276862	0.773579598783156
614	0.816617764560729	0.770404773355363
613.75	0.814691433580282	0.768646605124566
613.5	0.812059102216447	0.767038894459845
613.25	0.810582166417942	0.764608199201963
613	0.809203416757524	0.761937124914404
612.75	0.805986418318578	0.757581823159025
612.5	0.80283956083171	0.755434726572591
612.25	0.801135688360692	0.753234297143974
612	0.798592474625778	0.751843065887943
611.75	0.795673309602696	0.748584949696766
611.5	0.793388072716516	0.745108159656782
611.25	0.789757589300616	0.744315896264861
611	0.788322021557873	0.741598072375437
610.75	0.785175192105014	0.739004182771014
610.5	0.78401943270801	0.736621859075077
610.25	0.78079929943751	0.73396895992826
610	0.778958951395304	0.730353542882692
609.75	0.776658544353078	0.728422782604948
609.5	0.773767256593695	0.72718563435512
609.25	0.769900851910314	0.724394776082759
609	0.768122332102294	0.720666110352607
608.75	0.766497193265679	0.719416034442278
608.5	0.764207562036697	0.716204095372929
608.25	0.76081512709205	0.713129543109152
608	0.758246807046359	0.711721329372455
607.75	0.756466859804779	0.709997603263061
607.5	0.752697829634982	0.706761621552757
607.25	0.749960370686792	0.703660784507908
607	0.749817681614432	0.700735163170094
606.75	0.745393451598722	0.698853203754298
606.5	0.744220562764211	0.695703565847501
606.25	0.742873888800932	0.694614537703663
606	0.738594027221566	0.691498101558193
605.75	0.737326450865237	0.688680385944689
605.5	0.734976110978059	0.686937959994548
605.25	0.730331437755443	0.683964301074826
605	0.729315708473042	0.680932109612714
604.75	0.727237255985479	0.678730010684084
604.5	0.724267234544735	0.676601184558359
604.25	0.722024345355047	0.67546168581246
604	0.719818066093601	0.67191930314983
603.75	0.718855852233577	0.670713019201243
603.5	0.71460996956479	0.669656525018727
603.25	0.713857702921989	0.666027416952586
603	0.711347012724002	0.664132195976285
602.75	0.709968627036132	0.662432035507842
602.5	0.706950519989773	0.658737239419055
602.25	0.704767051959979	0.658376170024535
602	0.702235090006023	0.654480684347647
601.75	0.699684207302367	0.652552261610021
601.5	0.697882428375949	0.649505854507365
601.25	0.695806830849422	0.648644706952673
601	0.6936615681507	0.645840205439772
600.75	0.691848649485448	0.644858844520241
600.5	0.690093500697074	0.640374504259689
600.25	0.687240754113384	0.640717780193503
600	0.684532487914246	0.638354347218346
599.75	0.683581301844848	0.637877357779155
599.5	0.681320527567253	0.634214189191614
599.25	0.678710531514315	0.631517116403019
599	0.678178120397291	0.629805936354122
598.75	0.675035293374592	0.627960184119808
598.5	0.672912897834668	0.626407571197284
598.25	0.670716330831538	0.624090124623986
598	0.669733069065001	0.622100402583881
597.75	0.667060601169603	0.62127088261047
597.5	0.664394094938867	0.619736540228688
597.25	0.663050079933344	0.617023343559433
597	0.660765150904735	0.613451336875605
596.75	0.658826224764843	0.611748982047078
596.5	0.656185664550355	0.610646596862702
596.25	0.655269912812149	0.608492583135948
596	0.653419796584482	0.606074147738561
595.75	0.650379186210999	0.605681593942796
595.5	0.648589218806574	0.603494855454719
595.25	0.646673439789914	0.599757507684233
595	0.643902393796829	0.599303082105951
594.75	0.643779185168247	0.595885349228328
594.5	0.63988224426341	0.595125524397727
594.25	0.639160206031453	0.593359532726603
594	0.635785544179548	0.59003921093294
593.75	0.633961569830534	0.588903194607202
593.5	0.631671126977048	0.587251835000706
593.25	0.629751009591689	0.585863561384798
593	0.62728345082156	0.583385687145014
592.75	0.625818242489978	0.580681363396129
592.5	0.624799154526566	0.57995588528693
592.25	0.620073116557967	0.576999733627912
592	0.618779258293811	0.57468949023487
591.75	0.61761843286476	0.573114838231473
591.5	0.614085911784449	0.571638121932008
591.25	0.613277022874769	0.569675209292945
591	0.611289227585727	0.567862420399989
590.75	0.607144302101866	0.563422206001181
590.5	0.606371295504039	0.562651695570164
590.25	0.60352078802537	0.560565850506175
590	0.602306838992668	0.560408619059847
589.75	0.599087489453536	0.554276830832929
589.5	0.596511864270778	0.554753486452151
589.25	0.593747171761081	0.551084975144436
589	0.593733457072605	0.548114083064836
588.75	0.589751736766672	0.546488912759378
588.5	0.588321123060809	0.547292434151719
588.25	0.587768447721682	0.543491640418671
588	0.58427553141895	0.540244639207948
587.75	0.580928355012018	0.537968456336306
587.5	0.577981900500284	0.538246139647474
587.25	0.577210153366748	0.535107664341098
587	0.574744105991334	0.532229985345259
586.75	0.573107631506523	0.529936915232885
586.5	0.570422988257456	0.528325292848
586.25	0.567532092363757	0.525313804866749
586	0.565199301766822	0.524346230367793
585.75	0.563791051499782	0.520865719487679
585.5	0.561158608140782	0.519592316436402
585.25	0.557598993528139	0.51692949480914
585	0.556215989507136	0.513225491980015
584.75	0.555670031530029	0.511856586164925
584.5	0.551596926409187	0.509703860418213
584.25	0.549661834777144	0.507725634958565
584	0.546751990146694	0.507032786210688
583.75	0.546339232973963	0.503134199873709
583.5	0.542357792538549	0.501128830952949
583.25	0.539587838134401	0.497440904304482
583	0.538473110948536	0.495403144522402
582.75	0.535785472850132	0.493989635685497
582.5	0.532976697305856	0.490800976137129
582.25	0.529640520702499	0.490129880110055
582	0.527527781446787	0.488746615474386
581.75	0.525052105821171	0.484820313276291
581.5	0.522298888941888	0.482349737696798
581.25	0.520316719472888	0.483247140132973
581	0.518376617782902	0.478301743353819
580.75	0.51631647028294	0.47654147616294
580.5	0.513584833111113	0.475039476862443
580.25	0.509605435965273	0.471476772479021
580	0.508927984534828	0.469596768923306
579.75	0.506649269148265	0.467205047687029
579.5	0.503303380239634	0.463256610928028
579.25	0.501009998463957	0.462135955202909
579	0.498926032151518	0.460463701395584
578.75	0.496896364945866	0.457818864109063
578.5	0.493360065331809	0.455163818302162
578.25	0.490260705581592	0.45461632274012
578	0.487476924446844	0.45276374884552
577.75	0.485581409652287	0.448326539866868
577.5	0.484290042423576	0.448632988599228
577.25	0.483160368978079	0.445700211621092
577	0.481128994421391	0.442007896252458
576.75	0.478238462359366	0.441048431313798
576.5	0.475546317969952	0.439216894800062
576.25	0.470508955840386	0.437848179784973
576	0.470644087845253	0.432527688690724
575.75	0.467714482806591	0.43198467724885
575.5	0.464255881259061	0.429399517384762
575.25	0.46072512350389	0.425033673128968
575	0.460911727688518	0.425402852243851
574.75	0.456848614743467	0.424212453675922
574.5	0.455208165815547	0.42071732146516
574.25	0.452583951307199	0.419563368578716
574	0.451494918254116	0.416915597582105
573.75	0.446478897848148	0.413537983526095
573.5	0.446033952983112	0.411316492946647
573.25	0.442525614593909	0.412302481086347
573	0.440408383087671	0.407713049561573
572.75	0.438325410409489	0.405601682996552
572.5	0.43617536150228	0.403896609027903
572.25	0.43291234864043	0.401100360255333
572	0.432104089627249	0.400358138085437
571.75	0.429584051002619	0.398135311745911
571.5	0.425072004755898	0.395237191619213
571.25	0.424662368374236	0.391493547048511
571	0.421796998597091	0.391222542217595
570.75	0.419311036931639	0.389431482275474
570.5	0.418996004157597	0.388639338133555
570.25	0.414172213803256	0.384878400952151
570	0.411555220517779	0.383456281544879
569.75	0.411461666471561	0.378738717734905
569.5	0.406375547047136	0.38013044984094
569.25	0.405246825255318	0.376005199264825
569	0.404101673796205	0.376114369279244
568.75	0.401470307985658	0.374345897048034
568.5	0.399453669785713	0.372106064377842
568.25	0.396627932820157	0.368955949391009
568	0.394747980000372	0.368850643476786
567.75	0.392372253931899	0.364877639296793
567.5	0.392766188356571	0.363778760302545
567.25	0.387497998978622	0.361345679884578
567	0.38687129206459	0.360060899502845
566.75	0.384502843146133	0.358174122066877
566.5	0.381194333903586	0.35602962529053
566.25	0.380381862463439	0.354475676687962
566	0.377614539029996	0.354814110671571
565.75	0.376886441084777	0.351298656820052
565.5	0.372595355805422	0.349478354456736
565.25	0.371520821125225	0.34832163473017
565	0.371948720560867	0.347589788110688
564.75	0.368239489470081	0.345761471587077
564.5	0.3660110566727	0.343098840919884
564.25	0.36401718772383	0.341154771221568
564	0.362448853022973	0.340323056968107
563.75	0.360814113876249	0.339039445316416
563.5	0.358799770802387	0.338014030085142
563.25	0.357333736711901	0.335976127283094
563	0.354930399256721	0.333132723298589
562.75	0.352713749947325	0.33249773913303
562.5	0.350054199062468	0.331807060815203
562.25	0.350025608081989	0.330548445964541
562	0.347244108079798	0.32915812108855
561.75	0.345882683813208	0.329527324053433
561.5	0.344230577339037	0.326142077437131
561.25	0.3415809345749	0.325216362889835
561	0.340986807218856	0.323414283447295
560.75	0.337802192240703	0.323796103942643
560.5	0.33639107306606	0.321202452838222
560.25	0.334487161451581	0.318273802390318
560	0.33324298414891	0.320919331246811
559.75	0.331181675045423	0.316164463235379
559.5	0.33086921731494	0.315189112996096
559.25	0.328126622320115	0.315545984470449
559	0.326786203932502	0.312593315151558
558.75	0.326274728726825	0.313507175288361
558.5	0.323726532921019	0.310143204552924
558.25	0.322230662426248	0.310973153826339
558	0.320080613472081	0.307858172610913
557.75	0.319375340845957	0.30641337009273
557.5	0.317451612896122	0.305353417340053
557.25	0.316703264722326	0.303689964823062
557	0.315433323225327	0.304452556493785
556.75	0.313002808229703	0.30297042584411
556.5	0.310193976711323	0.302290409356733
556.25	0.309449295216983	0.30018996689213
556	0.306521061684735	0.299776423415501
555.75	0.30662792456022	0.297960390602386
555.5	0.304419532088528	0.296941486821328
555.25	0.302657917774642	0.295950442161456
555	0.300797347537869	0.293150257738688
554.75	0.301297067289573	0.294916058529778
554.5	0.2984063252777	0.293411292549227
554.25	0.298305452053931	0.292370445087299
554	0.297498522519628	0.290284146873306
553.75	0.29491896482738	0.291592373645989
553.5	0.293102421604125	0.291296252764043
553.25	0.292323131396622	0.289298349453574
553	0.289929996020124	0.288613491096026
552.75	0.289380553420274	0.28576910918148
552.5	0.288619260295843	0.286379072776044
552.25	0.287794291603974	0.285445415698486
552	0.284851377689087	0.2851782986577
551.75	0.284870172450095	0.282858991624321
551.5	0.284872439589126	0.281779862030894
551.25	0.283635077556199	0.281389860185148
551	0.281384827208381	0.281903438485859
550.75	0.280869405546646	0.281911190296153
550.5	0.280299264784516	0.282142958835496
550.25	0.27832175553531	0.282481679099142
550	0.2768031436826	0.281020323400296
549.75	0.276773069294458	0.279877676214273
549.5	0.27632564743446	0.278273233239677
549.25	0.275811261340602	0.277803685480743
549	0.273982808687629	0.279026355659991
548.75	0.272627486020962	0.277506181298786
548.5	0.270953603976931	0.275584627841414
548.25	0.27106614864656	0.278871962603785
548	0.270076729305998	0.27454227774944
547.75	0.267771857953339	0.278382904024066
547.5	0.267961652896667	0.277032173349718
547.25	0.267431872750347	0.27637503069322
547	0.266696021781316	0.276461374496727
546.75	0.266238537777896	0.27570367247621
546.5	0.265364909886725	0.277353982602665
546.25	0.265671475920174	0.273839673631187
546	0.263558204863519	0.275553214910135
545.75	0.264451831099801	0.274175865474679
545.5	0.26285088894782	0.275124286982886
545.25	0.261300397448208	0.275225705026944
545	0.260392132809865	0.274294957809476
544.75	0.261178322389141	0.275590924721663
544.5	0.257805731766904	0.274429363124926
544.25	0.260269763933712	0.276404821744452
544	0.257736052601183	0.274779222138991
543.75	0.258560895304361	0.276521600469164
543.5	0.257966711833339	0.276516567718958
543.25	0.258576051419923	0.276384666893628
543	0.257795921600865	0.276816147091031
542.75	0.256767611152545	0.277498858788496
542.5	0.255629149068401	0.277986915508141
542.25	0.255682804426037	0.277123883723401
542	0.256694951084055	0.277232910557786
541.75	0.256985913162154	0.277689768996153
541.5	0.255756626051095	0.278845773222714
541.25	0.2544977543253	0.279595699502904
541	0.254648504326002	0.279580315132317
540.75	0.254472536019358	0.280736128478843
540.5	0.2541795307456	0.28024571036908
540.25	0.253135980220563	0.280240272168871
540	0.253707478307749	0.282358412694179
539.75	0.253576026881946	0.281123578054436
539.5	0.254065698483754	0.283243698289826
539.25	0.253687130171449	0.282698850237871
539	0.25295984394465	0.284308469062674
538.75	0.254938934603158	0.28534175551431
538.5	0.253187900146194	0.285421301347464
538.25	0.253645062345476	0.287121867425978
538	0.253967736195124	0.288736685950988
537.75	0.252952650708831	0.288335473804822
537.5	0.25372632904286	0.290530608053198
537.25	0.253984109888315	0.289912988048341
537	0.252788675746102	0.291563011974793
536.75	0.253942909707907	0.291989841021993
536.5	0.254744899292771	0.293849522696849
536.25	0.254991974198696	0.294371902287895
536	0.2550708618558	0.296491688543249
535.75	0.255541052966872	0.296608538737928
535.5	0.255349634586706	0.297839390107507
535.25	0.255157096677508	0.297606643638123
535	0.25722996523169	0.299373279259252
534.75	0.256106855313346	0.300441675632296
534.5	0.257749529399719	0.302010674705449
534.25	0.258218754863587	0.304753185265865
534	0.258550035436045	0.306927950093449
533.75	0.257429192609773	0.305980244245315
533.5	0.25925305501058	0.307015629577
533.25	0.260119797570462	0.309500492347039
533	0.261406406671654	0.312450943455846
532.75	0.261888703121806	0.312668973274615
532.5	0.261683695994896	0.313969448237005
532.25	0.263215616676873	0.317249842009055
532	0.263814208437266	0.317078347142149
531.75	0.264607885116405	0.318616887524131
531.5	0.265329125670427	0.320303261652034
531.25	0.266900539134818	0.32382808935396
531	0.267772375713798	0.323603357124905
530.75	0.269558704566694	0.324959025229492
530.5	0.269697895022784	0.327650301987842
530.25	0.269806773153833	0.33005187407453
530	0.271959746942749	0.332199185390999
529.75	0.273523841229588	0.333050124265244
529.5	0.273629724464343	0.3354732107328
529.25	0.274235649442771	0.338599593208715
529	0.276947232295384	0.339929620562268
528.75	0.277476844566351	0.342066818678324
528.5	0.279381651860404	0.345368726911277
528.25	0.280798858641444	0.346362705441305
528	0.283408434794688	0.348174206434252
527.75	0.282951958419051	0.348773770548367
527.5	0.285191782697857	0.353098637302508
527.25	0.286492400398528	0.357183554407008
527	0.288844195706318	0.359213132838691
526.75	0.29049847131788	0.358798945332023
526.5	0.290361170175621	0.361736945780334
526.25	0.293428482168794	0.365737594271443
526	0.29592652128019	0.366758930832552
525.75	0.297481603031968	0.371266836814089
525.5	0.299495736202941	0.373495268223791
525.25	0.301126682775435	0.373968489042819
525	0.302504802680228	0.380398640211768
524.75	0.304985418396157	0.382325321819347
524.5	0.307122690228084	0.383992185046431
524.25	0.30853855353672	0.386324515300378
524	0.311189385797518	0.389074396071086
523.75	0.312943611013181	0.392191571646595
523.5	0.315586354358585	0.394939210357219
523.25	0.318116497060257	0.399115480005366
523	0.32047285463316	0.400769844951985
522.75	0.322883861150997	0.404140374997707
522.5	0.324015871656196	0.40818774924068
522.25	0.325725454002327	0.410425435250788
522	0.329012705435473	0.415369997199902
521.75	0.33261799857944	0.418440375393513
521.5	0.334825859156273	0.420094024680059
521.25	0.337157936083386	0.425277868478808
521	0.34031257458112	0.427818091501112
520.75	0.342527810356566	0.431478445388463
520.5	0.34511958538306	0.433959372668371
520.25	0.348529219732842	0.439091863415052
520	0.351049776070973	0.443258592262791
519.75	0.352841786718014	0.447322090386424
519.5	0.356209367282308	0.448543019355592
519.25	0.358698001946001	0.452828912168162
519	0.362857131985663	0.455653401581886
518.75	0.365547359027235	0.461276143328262
518.5	0.368081168361403	0.464127537703096
518.25	0.370250137971352	0.466662513325192
518	0.374080450486949	0.471841705893704
517.75	0.376300528444985	0.473591907664206
517.5	0.379564366924865	0.479870861757006
517.25	0.382516363389401	0.486102636947939
517	0.386547764468987	0.489230665073866
516.75	0.387950486870666	0.49234624261933
516.5	0.392391062686432	0.494251862996045
516.25	0.396400660256064	0.49967343823435
516	0.400214683039625	0.504804831720956
515.75	0.401065933592364	0.507311948301901
515.5	0.405440846572179	0.513235652960461
515.25	0.408674624610484	0.517639660097753
515	0.411678373078341	0.522991635593248
514.75	0.414490913209795	0.524927881851235
514.5	0.418869590776789	0.52838296671035
514.25	0.420922782930873	0.536472133816054
514	0.425105549914132	0.537847622791429
513.75	0.427403857786597	0.542138286004203
513.5	0.432553988529166	0.547045472041791
513.25	0.435779397781559	0.550476132579915
513	0.438924673859125	0.557306160054919
512.75	0.441048804737138	0.559561544205765
512.5	0.44494468199313	0.563372260259191
512.25	0.448721591128473	0.567220614574144
512	0.451803387547964	0.572466210745341
511.75	0.454580143416163	0.577421005144868
511.5	0.459485396424209	0.584150568575821
511.25	0.4620716294979	0.586737350319955
511	0.465594046501169	0.59135473628588
510.75	0.468647979697445	0.597926400550533
510.5	0.472253832582449	0.601554697556601
510.25	0.475467108461752	0.60538883623101
510	0.480030556967562	0.610232146925999
509.75	0.482398697981491	0.615589560621703
509.5	0.485169268194695	0.618665019345554
509.25	0.488659413591463	0.624213247928948
509	0.491908739611014	0.628025013542448
508.75	0.495826336556679	0.632509878503005
508.5	0.499252134743723	0.635979226782698
508.25	0.502106252786869	0.640745018974582
508	0.504651761553949	0.646015707346809
507.75	0.509191978975371	0.650855440381704
507.5	0.51181011982389	0.654729840897693
507.25	0.514231216425243	0.660091500293597
507	0.517265669130784	0.663123214595639
506.75	0.520294384021117	0.667620387196726
506.5	0.524076569091396	0.67091447198935
506.25	0.527103408708382	0.676488937653816
506	0.530389596539642	0.68148785799512
505.75	0.532199268378175	0.683777541007301
505.5	0.534389341962657	0.687666491143871
505.25	0.539378674601587	0.695181257806456
505	0.541210094069886	0.696416450196202
504.75	0.543655261461098	0.702201146089109
504.5	0.546130181389356	0.704944300759598
504.25	0.548762008892342	0.708151326248709
504	0.552195979955935	0.711078187866566
503.75	0.55480569599748	0.71578167897593
503.5	0.55772760403339	0.720768100876704
503.25	0.560285204099067	0.725028329168273
503	0.560704538792477	0.72596699522607
502.75	0.563635963130382	0.728916611504838
502.5	0.564932564360408	0.73579000164158
502.25	0.568208284235995	0.737587239213949
502	0.567932114441784	0.739223762999862
501.75	0.571228518345251	0.742670642738613
501.5	0.573945685178202	0.74523643496195
501.25	0.575712113593711	0.749575135756632
501	0.577693527365354	0.752930901451738
500.75	0.578999281065701	0.755533473256563
500.5	0.580470870961641	0.758243426005658
500.25	0.582930480798593	0.761455174275007
500	0.585456285178524	0.764081311560715
499.75	0.585278469538627	0.766240811187679
499.5	0.586299041003618	0.766573210721075
499.25	0.589583913349525	0.772744163689565
499	0.588695535061127	0.772674659346756
498.75	0.590789549523461	0.776134848426044
498.5	0.592846954104511	0.776467915839478
498.25	0.59327267031532	0.780421313718651
498	0.594359548224538	0.782943886300218
497.75	0.595502684475045	0.784510524143318
497.5	0.595969432896993	0.78854530454576
497.25	0.597467388708874	0.787086858787038
497	0.598015417868691	0.79072517367355
496.75	0.598638010310438	0.791232741213981
496.5	0.599358817065157	0.793080449308377
496.25	0.600292677834643	0.795939476243503
496	0.601347172142193	0.79309886294912
495.75	0.600384902355024	0.798135850771922
495.5	0.601342246092364	0.79717137701309
495.25	0.601906900828838	0.799875032881937
495	0.602133137825055	0.800524423648109
494.75	0.602444126188359	0.8012617323178
494.5	0.603622053067865	0.804962491386834
494.25	0.601180272391674	0.805637975974009
494	0.603732190663205	0.806324957221673
493.75	0.60214237430349	0.807551372091051
493.5	0.605451233384185	0.806798034940701
493.25	0.603659054814834	0.808199999577183
493	0.604446447931255	0.808959013427743
492.75	0.603444237474926	0.809355812923709
492.5	0.602826375173645	0.808980480108611
492.25	0.602923245873338	0.808622988454219
492	0.604521822931606	0.810190580297328
491.75	0.604116314921838	0.810167825636417
491.5	0.60283348440135	0.810608369394123
491.25	0.601622362295674	0.813445214148377
491	0.602493135319726	0.813158896416841
490.75	0.602447652838639	0.811019623190702
490.5	0.601609991032643	0.81414006653637
490.25	0.603258360953646	0.813729575939798
490	0.602379415100003	0.811824003343117
489.75	0.601554096569986	0.814387744146304
489.5	0.602077775116383	0.81475091258094
489.25	0.600399176831495	0.813165288697091
489	0.600495067937415	0.81197293426908
488.75	0.601214587146875	0.813324476003501
488.5	0.600791725850144	0.811292393001665
488.25	0.59885310761478	0.813852699244759
488	0.600308827584461	0.813791256922313
487.75	0.60001233768796	0.815544273152903
487.5	0.599625134618834	0.814721479359744
487.25	0.600827188215345	0.815436271868526
487	0.599251982129766	0.814993152070699
486.75	0.599588608651747	0.81493819734847
486.5	0.600655222338862	0.815369868345874
486.25	0.599157154625732	0.815867895085896
486	0.599363687187841	0.814128760675882
485.75	0.600416194273837	0.814109965435135
485.5	0.599569128161012	0.817002098731587
485.25	0.599941105053029	0.816886226386916
485	0.601326236230846	0.817502653811729
484.75	0.598646127259842	0.816739823641006
484.5	0.599751226101588	0.816868623726212
484.25	0.60042845358866	0.818099427315756
484	0.601343393608447	0.817145543837374
483.75	0.600865253517241	0.818150995017826
483.5	0.60043679438752	0.818438934709441
483.25	0.601711675927874	0.821361407527097
483	0.602507465817259	0.820254251942517
482.75	0.601932203142894	0.821715416841361
482.5	0.603777197364411	0.822492081052627
482.25	0.602407936065894	0.822356125487165
482	0.604643967911344	0.822575180935976
481.75	0.604842859444806	0.823893854809073
481.5	0.606622834673438	0.8235984257372
481.25	0.60748003299123	0.824463818832024
481	0.608335243946594	0.82682625002714
480.75	0.607877396064543	0.825219875042462
480.5	0.610205288551743	0.828008872934775
480.25	0.612747410650761	0.831729906024601
480	0.611380612447596	0.831275289566284
479.75	0.613590222496916	0.833855202110198
479.5	0.614586191324147	0.831420261152116
479.25	0.615251523375028	0.835051468178339
479	0.616968438892237	0.836231896645858
478.75	0.617400620675517	0.837264825267457
478.5	0.618913214748585	0.839659456523891
478.25	0.62017659276539	0.841214788586537
478	0.6212439061288	0.84295020207639
477.75	0.623540086891409	0.845794536290935
477.5	0.626095951665956	0.845972232558056
477.25	0.62532966243015	0.849633922285518
477	0.628299180150919	0.848160020446141
476.75	0.62929722016086	0.849505169900312
476.5	0.629210145727597	0.854446511859301
476.25	0.632881773302843	0.856572475664869
476	0.634668074074771	0.85782870543548
475.75	0.635202696450639	0.856663542088547
475.5	0.63809283664698	0.861466161561919
475.25	0.63932724576419	0.864193621651752
475	0.640536828441141	0.865194016312031
474.75	0.642071674004825	0.869407447141668
474.5	0.644401357804216	0.87052643328674
474.25	0.645604111123981	0.872258030616496
474	0.647679568762207	0.875825696200123
473.75	0.651457079619165	0.877847379721511
473.5	0.651476336213486	0.879140866073612
473.25	0.654051905328224	0.881809125821049
473	0.656138166813703	0.884725588038491
472.75	0.656719643130115	0.886080325833004
472.5	0.659237946369698	0.888248316780335
472.25	0.659854773056145	0.891661136077719
472	0.662457911717887	0.894194489739736
471.75	0.663338704904783	0.895895556588221
471.5	0.666601745612811	0.897753902663066
471.25	0.66821238607654	0.899949990991483
471	0.670310878748916	0.902168213880806
470.75	0.672309841810801	0.903521711475309
470.5	0.673116407560388	0.90600220937518
470.25	0.674883815663585	0.909977789515259
470	0.676669304764052	0.911642553862293
469.75	0.676429577022731	0.913505240877272
469.5	0.679745825295565	0.915766969608369
469.25	0.682663562885087	0.918958348296857
469	0.682636805197378	0.920478140978026
468.75	0.684776665972473	0.921759844549668
468.5	0.686347561676406	0.925016338780766
468.25	0.688045640498987	0.927185760808141
468	0.689927440558109	0.930266228352164
467.75	0.689843892728168	0.930947675999619
467.5	0.692971689483121	0.933799881274459
467.25	0.691684632589099	0.937109040387667
467	0.694950220400593	0.937976866422611
466.75	0.696110737925115	0.940978336683484
466.5	0.698229047073723	0.943303225097106
466.25	0.701182163067291	0.942427575621835
466	0.70042606191664	0.944805462817571
465.75	0.703542886902028	0.94608635532914
465.5	0.704889308934883	0.945921062022516
465.25	0.704400393030433	0.951096724550901
465	0.707859330422586	0.954131682773102
464.75	0.708835958741299	0.954004075347972
464.5	0.708519708342669	0.961644255075603
464.25	0.711501317408992	0.958647459814933
464	0.71360162942757	0.957890688024457
463.75	0.712759797316061	0.960964429388227
463.5	0.716995435878631	0.962788810341674
463.25	0.717539882461022	0.966385909226532
463	0.718177924976292	0.969487795751422
462.75	0.720709887024165	0.970972001511179
462.5	0.721967471251659	0.970866814846958
462.25	0.723745319323478	0.9718539478667
462	0.725174253618398	0.975475184712479
461.75	0.726250999416564	0.976667968520527
461.5	0.728969061835174	0.979034502235808
461.25	0.730351422060069	0.979430490831767
461	0.732444652837994	0.982635751340831
460.75	0.733933260129317	0.985889144831804
460.5	0.73749021587812	0.984717827784657
460.25	0.740573537685851	0.988478741196094
460	0.741314552688569	0.990962864616127
459.75	0.74406499861493	0.993398616474215
459.5	0.748147983963357	0.99656738352176
459.25	0.748903805196531	0.998586395683061
459	0.752538067146177	1.00070844792853
458.75	0.756097485896415	1.00317220184774
458.5	0.759144729670763	1.00698668652133
458.25	0.761336202607836	1.00822712623125
458	0.767141533337193	1.0116823065704
457.75	0.769067556507028	1.01602448978524
457.5	0.772690818653099	1.01545104334213
457.25	0.776454614774622	1.01920131885315
457	0.781386289578797	1.02585093084088
456.75	0.785708414987416	1.03034147258168
456.5	0.791626122511049	1.03366761433562
456.25	0.796226432828569	1.03930395170257
456	0.800925433145024	1.03984009378416
455.75	0.806863125020242	1.04236738906592
455.5	0.811238989700694	1.05175557612394
455.25	0.817302577149303	1.05710144545915
455	0.824646867914628	1.05919167932334
454.75	0.830517245670879	1.06711874918251
454.5	0.834015032096295	1.06865561990442
454.25	0.842665468427652	1.07649167103991
454	0.85055834809383	1.08170072620966
453.75	0.856127757649622	1.08849302010317
453.5	0.862612890862652	1.09479477655688
453.25	0.872301923635207	1.10376899083826
453	0.8794139877526	1.10814428041443
452.75	0.888663981397638	1.11738716190657
452.5	0.89763439059335	1.12522154346202
452.25	0.90511504488774	1.13095805867302
452	0.911796382689422	1.13675458504639
451.75	0.91984482655184	1.14586766483335
451.5	0.928733339247586	1.15514517932694
451.25	0.937704224270137	1.16529004269539
451	0.945816819526833	1.17314169301154
450.75	0.956668916880418	1.18211232939273
450.5	0.968340259010275	1.19078901556212
450.25	0.976546506220912	1.19803516255388
450	0.985586608575872	1.20677715506588
449.75	0.9935502450971	1.21342309367338
449.5	1.00517408953726	1.223170203866
449.25	1.01338503894827	1.23401884032285
449	1.02263959485842	1.24120292433192
448.75	1.03019500834411	1.25187100220149
448.5	1.04116256130246	1.25931822078152
448.25	1.04909521371549	1.2674167852675
448	1.05833325595023	1.27884898112777
447.75	1.06802836242957	1.28589062245136
447.5	1.07673225811529	1.29621027262702
447.25	1.08634893877084	1.3019788921792
447	1.09275433067472	1.31235674035698
446.75	1.10145313234134	1.32074515277468
446.5	1.10973388690676	1.3285758137301
446.25	1.11699569339707	1.33590625374548
446	1.12417168487146	1.34459863361516
445.75	1.13402918457552	1.35380535554579
445.5	1.13956453158828	1.35993671439267
445.25	1.14653407446171	1.36839362993338
445	1.15080780626627	1.37244491501615
444.75	1.15823992749092	1.38015689020725
444.5	1.1648744107416	1.38840467165912
444.25	1.1694133967797	1.39326043245437
444	1.17190886094146	1.40133104361967
443.75	1.18022401408236	1.40189366112226
443.5	1.18233065159728	1.41011615997327
443.25	1.18860902825787	1.41182643388223
443	1.19171919270059	1.41817427149753
442.75	1.19390442358594	1.42416709945913
442.5	1.19760745521604	1.4236157402771
442.25	1.20221291524501	1.42757304915613
442	1.20458024510402	1.43040073559035
441.75	1.20569074549372	1.43029645426573
441.5	1.21060431197099	1.43377252936595
441.25	1.20918066699408	1.44151436587774
441	1.21015631534335	1.43940442999259
440.75	1.21119449221357	1.44094134881466
440.5	1.21487983471208	1.44164402424282
440.25	1.21612585958279	1.44310709770191
440	1.21506775414727	1.44735950151271
439.75	1.2137710130759	1.44370635136585
439.5	1.21391213496727	1.44427765090878
439.25	1.21615575172639	1.44656952868121
439	1.2147882536591	1.44504453645991
438.75	1.21388946357696	1.43975381168652
438.5	1.21468340693138	1.44464220296356
438.25	1.21147001816471	1.43870929132456
438	1.21149117844205	1.44024869038659
437.75	1.2101605697509	1.43967949012388
437.5	1.20570490759937	1.43619520998333
437.25	1.20466712329921	1.43630044450762
437	1.20223082836693	1.43284745828845
436.75	1.20099885478064	1.43207742501751
436.5	1.19875826071703	1.42870248192142
436.25	1.19790285338273	1.42517689165975
436	1.19434945245909	1.41966234183769
435.75	1.19288953466642	1.42058798515512
435.5	1.19023117233906	1.41636458390494
435.25	1.18669943508404	1.41307493577258
435	1.18252193041785	1.41027148349962
434.75	1.17900805040455	1.4079896235276
434.5	1.17560562272062	1.40111084329082
434.25	1.17271646254067	1.39761769063007
434	1.16829435911828	1.39197701272315
433.75	1.1667876991924	1.39221562637262
433.5	1.16283637521962	1.38676375883291
433.25	1.15989120811227	1.38211340976572
433	1.15800814849494	1.38194005467884
432.75	1.1546930197981	1.38037880725591
432.5	1.14900194099549	1.3722074466469
432.25	1.14672711613784	1.3722634509292
432	1.14280845540246	1.36545813429533
431.75	1.14397361929412	1.36584873167078
431.5	1.1386879087069	1.35672816266362
431.25	1.13484008874076	1.3532940675654
431	1.13066269588191	1.35167233238027
430.75	1.12873628094031	1.34661182653649
430.5	1.12740231403772	1.34144856640836
430.25	1.1234358199089	1.33766528009608
430	1.11913854902151	1.33519050643636
429.75	1.11731538639091	1.33269111765564
429.5	1.11446893741042	1.33024916495757
429.25	1.11238774195699	1.3287415360166
429	1.1075687517577	1.32454818896798
428.75	1.10530467472624	1.31605167922563
428.5	1.10315507365882	1.31671418901254
428.25	1.10150645185435	1.31380702925557
428	1.10002817258345	1.30722420191029
427.75	1.09608846408242	1.30955710488438
427.5	1.09420548842625	1.30500340354109
427.25	1.09266420537106	1.30566114172729
427	1.09203139681015	1.30371607096923
426.75	1.0908105064251	1.29519418258575
426.5	1.08661853104437	1.29169711868504
426.25	1.08596906887279	1.2930197524585
426	1.0839147152091	1.29028718750823
425.75	1.08282764134356	1.29061767968188
425.5	1.07983063822477	1.286800523168
425.25	1.08207016873345	1.28507135893843
425	1.07846414792614	1.27735642730772
424.75	1.07751243000884	1.28022380238318
424.5	1.07731905239417	1.27679256928498
424.25	1.07601819685052	1.28005531333659
424	1.07310549735295	1.27460020203679
423.75	1.07272727878487	1.27266610227882
423.5	1.07371392726643	1.2720620778145
423.25	1.07331664806036	1.26377327036064
423	1.06842709705626	1.26789916512686
422.75	1.07087853401666	1.26483477384353
422.5	1.06788645699466	1.26428961566154
422.25	1.06519327703738	1.2661160958952
422	1.06640277575317	1.25889766444443
421.75	1.06293544158806	1.25682150352095
421.5	1.06308893455463	1.25484914532142
421.25	1.06342169853475	1.25188455028213
421	1.06066604659412	1.24959668059027
420.75	1.0608335061796	1.24945299634421
420.5	1.0567242389703	1.2437059386328
420.25	1.05549853448362	1.24651530538567
420	1.05748571405752	1.23899972862341
419.75	1.0526294981679	1.23817784073009
419.5	1.05072544661816	1.23681513695549
419.25	1.05379323443817	1.23533703695584
419	1.05029995425681	1.23325042893195
418.75	1.04948969398159	1.22884828185457
418.5	1.04631924162562	1.23089978027719
418.25	1.03777933475528	1.2237039603073
418	1.04122024712427	1.21866358578447
417.75	1.03719780246477	1.21799291913743
417.5	1.03734018367956	1.2180440103197
417.25	1.03717574697743	1.21585383663126
417	1.03384186550016	1.21024287790544
416.75	1.02988855425887	1.20640444591087
416.5	1.02853678622953	1.2069596694332
416.25	1.02799706992848	1.20120621944154
416	1.0227432389412	1.19583916962546
415.75	1.01885903317803	1.1946533505777
415.5	1.01989399106769	1.19271667509974
415.25	1.01591714088445	1.18626684624004
415	1.01420501152877	1.18093376138529
414.75	1.0094155779102	1.1830523789106
414.5	1.00713940958015	1.17229876837763
414.25	1.00246747476202	1.17365770417234
414	1.00012533573844	1.16862682234975
413.75	0.99755855516843	1.16213377392831
413.5	0.989345394639452	1.16029818259441
413.25	0.989391632864855	1.15678079665278
413	0.984647905717712	1.15100373332016
412.75	0.98518843378414	1.14651614913945
412.5	0.979388756814918	1.14499936179841
412.25	0.973842634317618	1.13785787669084
412	0.970088886345991	1.13190912769131
411.75	0.967038339864736	1.13163583310031
411.5	0.965250807521653	1.12154726005409
411.25	0.960952556993531	1.12238603446784
411	0.956281573876034	1.11310985581437
410.75	0.951908759972064	1.1149314222277
410.5	0.95040330316071	1.10715156601444
410.25	0.943680065455365	1.10481198488024
410	0.944658960913109	1.09981144273892
409.75	0.939587983657679	1.09709767358963
409.5	0.935559353390141	1.09139078239983
409.25	0.929993722462012	1.08563609212812
409	0.928988880941062	1.07761371022511
408.75	0.92114674569738	1.07948565184049
408.5	0.919637678227633	1.07221865826787
408.25	0.9151099720045	1.06857242462107
408	0.911148935773406	1.06546786665606
407.75	0.908329160425556	1.05804960461736
407.5	0.906175444979767	1.05961366642034
407.25	0.900697364311739	1.04876560244352
407	0.903081403238979	1.04340914282786
406.75	0.897780466427688	1.04055245343285
406.5	0.893616200294434	1.03857861661334
406.25	0.892618412214918	1.03716615733651
406	0.887911015031583	1.03539644474522
405.75	0.88516275223614	1.02861669707228
405.5	0.880264048714762	1.02616195909341
405.25	0.878999103329139	1.01899729002492
405	0.876134965170107	1.01989927190123
404.75	0.87187010573056	1.0211752509126
404.5	0.872293219004674	1.01757781820777
404.25	0.870967648922011	1.01434942143779
404	0.869117504613375	1.00983125915584
403.75	0.86612836651357	1.00612367858659
403.5	0.861612947545354	1.00484493265507
403.25	0.862028279808603	0.999785047071355
403	0.858826787323368	1.00261998358549
402.75	0.857390603818526	0.993289136409793
402.5	0.857660503996587	0.993098321522103
402.25	0.852655217470242	0.993103044142273
402	0.856021146610646	0.986011743356728
401.75	0.852287270995438	0.991211925686138
401.5	0.851045556694202	0.987605381560941
401.25	0.849426575478572	0.981256541445294
401	0.846690068231019	0.985212562984554
400.75	0.849562659137118	0.983563684098211
400.5	0.849489551275798	0.982970297534311
400.25	0.847528737570881	0.978253353904374
400	0.848520759942054	0.976552764055894
399.75	0.846903793981988	0.981120490479832
399.5	0.845832282185138	0.975552035415579
399.25	0.845457646335364	0.977870960928989
399	0.847220632061748	0.975226886922507
398.75	0.840857252009731	0.973199669720876
398.5	0.845160848487376	0.973523148633902
398.25	0.844104702708976	0.974117250697808
398	0.842647163440051	0.971343661186148
397.75	0.843021351496996	0.975848609447529
397.5	0.840828311144146	0.976602662177917
397.25	0.844370096642985	0.969288394223398
397	0.84403375003848	0.973669980679815
396.75	0.843762114522331	0.972164022039188
396.5	0.845783217032709	0.977580636077288
396.25	0.84397970281516	0.971717753721203
396	0.845205351327733	0.969570991034772
395.75	0.845679544915924	0.97131313078491
395.5	0.846120459269831	0.968632611176977
395.25	0.843705296393048	0.970222242180991
395	0.846260153539812	0.969126678576869
394.75	0.848527309381764	0.969079165694964
394.5	0.846973151249656	0.969365149526498
394.25	0.846464279027631	0.972713521081279
394	0.844072347188278	0.967024757412254
393.75	0.847217525264204	0.976210060522085
393.5	0.848081524905173	0.975225742042465
393.25	0.847578222529087	0.971896261048397
393	0.847148979667998	0.970556835994437
392.75	0.850216347635274	0.968122992376464
392.5	0.849768939768802	0.968473185370565
392.25	0.853705541378363	0.973164178199465
392	0.853373785026024	0.969905012448213
391.75	0.853099658521387	0.972402683708785
391.5	0.854318729560239	0.975108247817747
391.25	0.852340282603923	0.977334866547402
391	0.851439449091339	0.975259182383826
390.75	0.852520057431365	0.975061545835849
390.5	0.852464218942812	0.972246644922533
390.25	0.850184635863725	0.978754672264556
390	0.853292840179735	0.977327329307076
389.75	0.852898583810051	0.980308620867125
389.5	0.858435469875874	0.972572365895644
389.25	0.857064613221487	0.978989136013987
389	0.855625238910987	0.98097470791396
388.75	0.853937908055471	0.979370718009334
388.5	0.857231848910544	0.978785679665798
388.25	0.855237644070094	0.985751567306263
388	0.859622633186857	0.98233245112863
387.75	0.861435887649773	0.981201205123062
387.5	0.858470596396453	0.985119683880829
387.25	0.860894715834195	0.980356181449029
387	0.862221769371479	0.985255448726322
386.75	0.858476754017438	0.987092375740267
386.5	0.86287778098277	0.987400350952673
386.25	0.862015516726847	0.986134532761687
386	0.864910415050707	0.985415256212771
385.75	0.861135563198463	0.987156203302833
385.5	0.866466420516069	0.988124779661863
385.25	0.864710096177602	0.988071637699715
385	0.865757789115018	0.988709340925361
384.75	0.864253871638473	0.989986512596802
384.5	0.866113084409316	0.990675926704552
384.25	0.867364482981815	0.995049737420642
384	0.866422925256537	0.993248779008145
383.75	0.864661646740314	0.993124272323139
383.5	0.865333472350717	0.992946098895947
383.25	0.867062087347796	0.998208534527843
383	0.863632034847125	0.995102831762823
382.75	0.867457715129979	0.990892501593277
382.5	0.86661056500904	0.992678528785191
382.25	0.862521953887529	0.989003959177262
382	0.867552486659909	0.993683646145674
381.75	0.864943666250981	0.996976061278218
381.5	0.868351663264315	0.990135491302799
381.25	0.862336357283725	0.990697488785421
381	0.865093492678972	0.990290862289045
380.75	0.864300837574182	0.991697931225734
380.5	0.866234025898868	0.986909813592908
380.25	0.861923208198352	0.993517684878978
380	0.856981429223219	0.990691668905175
379.75	0.858384641445264	0.988341020570552
379.5	0.855846941629142	0.989735591066709
379.25	0.861202037658918	0.984415672372464
379	0.856322842615327	0.985364117730671
378.75	0.857947449604041	0.991413426174245
378.5	0.856185443424471	0.982607033699674
378.25	0.847359346737957	0.982184855802677
378	0.853457920631012	0.985123738781027
377.75	0.852875436733776	0.984450305293868
377.5	0.856239406686635	0.985021986676899
377.25	0.848139798455068	0.977443201651748
377	0.849800735548465	0.981708247883455
376.75	0.84424126224132	0.977967513252876
376.5	0.845940488486068	0.976821049746689
376.25	0.843767320536595	0.976584296237174
376	0.843779579804461	0.975594300977309
375.75	0.837031067866028	0.977742113143782
375.5	0.84023729049173	0.975203130401521
375.25	0.840395513598768	0.972507345673002
375	0.833078876200727	0.971070891295152
374.75	0.835580134010917	0.972027160093686
374.5	0.830145436654215	0.972006170412822
374.25	0.835252548058007	0.97333557766637
374	0.830638914823779	0.964069989053246
373.75	0.830260808297829	0.967358635725695
373.5	0.831799880235046	0.963689885837945
373.25	0.827434091691543	0.9690751585748
373	0.824382537582505	0.962082270573224
372.75	0.822292301653917	0.963258358020574
372.5	0.820948006777876	0.965389521606384
372.25	0.821078744486899	0.962594274613855
372	0.816209877510681	0.962282244581285
371.75	0.81885427218606	0.959394643185035
371.5	0.814826565632107	0.961146228255547
371.25	0.817220344757756	0.965135308536165
371	0.812976057491798	0.956362022422919
370.75	0.811533520409651	0.961372725464649
370.5	0.815844757962902	0.955992747908036
370.25	0.809687518560352	0.9572559900589
370	0.81038033596229	0.958661866335513
369.75	0.809665407051954	0.954750781638037
369.5	0.804820862655145	0.958623894173983
369.25	0.802469375298842	0.954813130420557
369	0.806917340165873	0.95897909606829
368.75	0.802939006574961	0.955236500897596
368.5	0.801232531073332	0.95085076414098
368.25	0.802641425089522	0.954842134261717
368	0.802885351264283	0.955046926289949
367.75	0.801729144027491	0.95599122142799
367.5	0.804759734191172	0.955265027658719
367.25	0.800034116075308	0.951570661030002
367	0.795241043905218	0.961275886940759
366.75	0.799535683868864	0.947759944976577
366.5	0.802081752376981	0.949855616960942
366.25	0.797298700322777	0.954214734956451
366	0.795311268865409	0.955180592095326
365.75	0.795954741338316	0.95336350980217
365.5	0.797388741712241	0.954825724181055
365.25	0.794213559168844	0.953625927992752
365	0.793593457668625	0.953656458313957
364.75	0.795571848650838	0.954237632717363
364.5	0.791866242118054	0.958119284273676
364.25	0.788963450788164	0.952955118245714
364	0.794479316981485	0.958586017492487
363.75	0.789242195578976	0.953809730420154
363.5	0.792206703147886	0.957596356052592
363.25	0.793934422559306	0.952952876265663
363	0.79194041358126	0.960009400949769
362.75	0.795105212130139	0.962274707420993
362.5	0.788816479368167	0.959849784343356
362.25	0.79258024745568	0.957756688319077
362	0.792299319533951	0.965894513266761
361.75	0.785351972083118	0.955352325462234
361.5	0.793287983224114	0.962417007566704
361.25	0.788113697683572	0.963771840921285
361	0.792200209635321	0.965516652111544
360.75	0.783759496718689	0.96354796737227
360.5	0.789663153662266	0.967786442622902
360.25	0.79353036997015	0.969320308004681
360	0.790389978008794	0.965206100859018
359.75	0.785663632182624	0.964984898750124
359.5	0.786299603562143	0.965886785146401
359.25	0.783360062321792	0.966065674153631
359	0.79126307414598	0.962075735192973
358.75	0.792195843326528	0.969046727213677
358.5	0.785010839317085	0.96925314120199
358.25	0.789342201063264	0.969246844241707
358	0.788445314100653	0.965995168030781
357.75	0.787769905912824	0.973302805125014
357.5	0.789787145975258	0.96743787158888
357.25	0.787157585517387	0.97562988789872
357	0.784628310461281	0.975619249998304
356.75	0.78542852268052	0.979224124543456
356.5	0.789437112575412	0.978182943181525
356.25	0.785335654364031	0.978265947664873
356	0.790050412705495	0.981798312607125
355.75	0.786958554001708	0.97817340246115
355.5	0.791391712638283	0.984021925916623
355.25	0.787295124596544	0.987735946626193
355	0.788621058510881	0.979377682849655
354.75	0.797339704593822	0.98059312583858
354.5	0.789195649496002	0.995453644856929
354.25	0.793084249601979	0.980650418020894
354	0.793926165721602	0.98393744265323
353.75	0.793103450175238	0.993174265845163
353.5	0.795140394577864	0.992417446354686
353.25	0.799029386549524	0.990187059004868
353	0.800544303829644	0.99672098952796
352.75	0.80060277333586	0.995473203377716
352.5	0.799631966746551	1.0051139339259
352.25	0.798340599564799	0.994462266217021
352	0.799380987271231	1.00575578745175
351.75	0.805158552779012	0.999028084480877
351.5	0.803242493844876	1.00798879854169
351.25	0.802587573822523	1.00770663103032
351	0.805393186501235	1.01714776917044
350.75	0.803914515364642	1.00727572331295
350.5	0.809959629856382	1.0108635198974
[truncated: 2 more rows]
