# Supplementary material for: The structure of photosystem I from a high-light-tolerant cyanobacteria
Source: eLife. 2021 Aug 26;10:e67518. doi: 10.7554/eLife.67518 (PMC8428864; doi:10.7554/eLife.67518)
Supplement: Figure 1—source data 1. [file elife-67518-fig1-data1.zip › Figure1E_data.csv]

	LL	HL15hr
600	0.382319186998062	0.443875423049067
601	0.372959783158657	0.446464824575289
602	0.363598723448118	0.433016682988744
603	0.348528685353932	0.419834400020303
604	0.339365779327974	0.404471927349142
605	0.329904383046222	0.392976995785073
606	0.319717759978665	0.378169066847693
607	0.309478914456504	0.366215067998875
608	0.300894534916643	0.35585851763669
609	0.291608279590872	0.342954048534741
610	0.280583006710265	0.33391589550826
611	0.270914920700041	0.324445371834308
612	0.262749886130836	0.315351776312181
613	0.256065166197297	0.306071962980534
614	0.247887085631958	0.295514841509157
615	0.239457941109139	0.287489424550065
616	0.231153601779242	0.276911257490529
617	0.223638832082775	0.271332054640375
618	0.215415891769633	0.263215924327236
619	0.20640170704853	0.252530054007851
620	0.200469461984947	0.244808076306258
621	0.195477270186748	0.237823775938939
622	0.188616027359512	0.231247621650117
623	0.182160289564178	0.224454207165458
624	0.175480430788078	0.218878521373839
625	0.169483632618046	0.211468844216863
626	0.163753959659059	0.206457975520763
627	0.157693285256798	0.20133754338718
628	0.153018486778446	0.196597118363242
629	0.146763656925611	0.19259401334143
630	0.14149139540162	0.187087750759478
631	0.136874212815138	0.183999407781855
632	0.133205752856614	0.181004055181744
633	0.127904418904969	0.177854698427694
634	0.12340172257883	0.175685213935989
635	0.119844416908432	0.17331476474461
636	0.116407283772456	0.170483386590502
637	0.112009411086718	0.167985085507315
638	0.108241053314745	0.165920942482507
639	0.106225829291248	0.161512835605021
640	0.102114646831093	0.160490165503903
641	0.100175830332974	0.157974644962143
642	0.0983106571531607	0.154979434644741
643	0.0958952820700417	0.152333213806355
644	0.0931796182554288	0.151050789490471
645	0.0917889544661946	0.150200033910696
646	0.0898237405367292	0.150286586808298
647	0.0903879190138586	0.150108648152069
648	0.090664359287678	0.154149775414795
649	0.0918964076684267	0.157315088086943
650	0.0940072974662088	0.164060221722342
651	0.0956133312905594	0.16999656417514
652	0.103354582902423	0.176387389858861
653	0.108176194105941	0.188291508990856
654	0.114579575133069	0.196769187420111
655	0.122382203417628	0.207793487040839
656	0.129314956132566	0.217609705936493
657	0.133967741440818	0.225812205354983
658	0.1389080722704	0.234300715774399
659	0.142745333251301	0.238699165681849
660	0.143566425789417	0.24182837480417
661	0.145961957613279	0.240858708888157
662	0.143937378730385	0.239072321466446
663	0.141823805313692	0.234208034717997
664	0.140711253256422	0.226288441336635
665	0.140326528694237	0.218882746595173
666	0.14099020270729	0.213302422487254
667	0.144948269320551	0.209175984862572
668	0.149977058424443	0.207921143887808
669	0.158608285553401	0.20759829591845
670	0.170164417852222	0.21241009585073
671	0.187806708320525	0.218334975668389
672	0.20527180101074	0.223965411046363
673	0.229292898091774	0.231900285940785
674	0.25417392921449	0.239923719693959
675	0.281591066102378	0.250318524600461
676	0.312462124663084	0.25939575260987
677	0.343588089545172	0.270102400955905
678	0.375602653976131	0.281301706808727
679	0.407549192382051	0.291189307364275
680	0.436794973461594	0.30275622122632
681	0.463802861450318	0.312693430686434
682	0.482320356587634	0.31823844742756
683	0.496422427733772	0.316173805037953
684	0.500713521438391	0.31232339636943
685	0.498610786963475	0.3051077013069
686	0.490581963299201	0.293585172648548
687	0.480360337112321	0.281413554021227
688	0.471980898902649	0.274146578919955
689	0.461214807827235	0.268876674174188
690	0.449268933607047	0.265080403201352
691	0.441830818175018	0.262953424981392
692	0.431941828740957	0.261907017173224
693	0.418434248164395	0.259167397613454
694	0.406794873270281	0.255700041504692
695	0.386463730303585	0.24857781342924
696	0.362579075279531	0.242301504571735
697	0.340303198388588	0.229695896674839
698	0.315741370668766	0.219607199639321
699	0.291413474460434	0.207367315318435
700	0.270412425329601	0.196899790194318
701	0.253369802971462	0.192361217574128
702	0.243429616840742	0.190273323589223
703	0.239667631171309	0.191695517536679
704	0.242053632367357	0.199714347481485
705	0.253270927599572	0.212614500341176
706	0.270716846940342	0.232987101788337
707	0.298236740697369	0.258698194998699
708	0.332949519450527	0.291534392945827
709	0.372341818219659	0.331632134745641
710	0.424208357368794	0.379850597914029
711	0.480735901486921	0.432728969096341
712	0.538962482809637	0.491177622328008
713	0.601250356219983	0.554581525719657
714	0.665584941736466	0.618416713259003
715	0.726430588200352	0.684143010044508
716	0.788290730165125	0.749146621942345
717	0.842348168231757	0.809460359687358
718	0.89170651795149	0.861645177929132
719	0.933270971428919	0.911433086146458
720	0.964988308483571	0.948516990846767
721	0.986853020599614	0.974190549928428
722	0.997452151909719	0.993261271587095
723	1	1
724	0.991968174675473	0.997118230261396
725	0.979761798065502	0.984557817754445
726	0.95773987469847	0.963867555530407
727	0.929401204566757	0.938593271487886
728	0.897370332806449	0.90488880618521
729	0.861449064609788	0.868680590546621
730	0.822285903185689	0.830519370682867
731	0.779908761553539	0.791130639877236
732	0.740131141936162	0.750250930561301
733	0.695677642698855	0.704653506192212
734	0.656144182324952	0.660782789024978
735	0.609376454437006	0.621306115252182
736	0.572195632755591	0.580520248759727
737	0.533291092999224	0.541423895918721
738	0.496104404964013	0.502612498085879
739	0.459078575871881	0.465127969536353
740	0.426034391896928	0.430609349067953
741	0.395715513131666	0.400286504414357
742	0.36455708415477	0.367697525050185
743	0.339066422500724	0.339378002939407
744	0.310917966627403	0.311349647014677
745	0.286319168508551	0.285656210363372
746	0.264171492788983	0.263203725022744
747	0.244281640308785	0.241059952401928
748	0.224060454415154	0.221661389375973
749	0.207360942617601	0.203323762498099
750	0.189482145796331	0.185478135725883
751	0.17513760112532	0.1694342651585
752	0.161586642230227	0.156890924576205
753	0.149154751757701	0.143567662948251
754	0.137210502234626	0.132155399888803
755	0.126539445493754	0.121432132722275
756	0.117868861826609	0.112720291211386
757	0.109733188873849	0.102835088707125
758	0.101183817759528	0.0953436157461521
759	0.092203242612684	0.0873104004943144
760	0.0857451750567413	0.0801787242468277
761	0.0789433658321076	0.0746745408928686
762	0.0731063003607375	0.067545117663327
763	0.0672022011267821	0.0630148181950475
764	0.0614972189873123	0.0590759604430083
765	0.0568719543700761	0.0535210579292468
766	0.0513726123231589	0.048384293040935
767	0.04681383393331	0.044143689920804
768	0.0439883596298587	0.0416934496362902
769	0.0403770147890381	0.0385509547097027
770	0.037969463390265	0.035731828622216
771	0.03449007287396	0.0306773701552863
772	0.0325930302272066	0.0300743660309697
773	0.0303773612285862	0.0281219414390565
774	0.0280211600751078	0.0265341126638932
775	0.0268730384599206	0.0245748339963
776	0.0255678103915178	0.0231444184087758
777	0.0244048134621155	0.0220602349163748
778	0.0226428577973458	0.0206311883935842
779	0.022835233343979	0.0205191856453284
780	0.0206012273882626	0.0186769561361077
781	0.0202069207942942	0.0184835356707736
782	0.0182895218434911	0.0178019387287934
783	0.0181477808662245	0.0172251568827032
784	0.0181441079696059	0.015894932077988
785	0.0166695592012638	0.0152046471387284
786	0.0156600661358248	0.014117928813596
787	0.0157201208973768	0.0135937017993098
788	0.014234071568408	0.0128863639397629
789	0.01264574093994	0.0123335703583229
790	0.0129616780350412	0.0117108609539693
791	0.0117453111817519	0.0100260593857792
792	0.00989199474233688	0.00918768890320811
793	0.00925358395688813	0.00802080914980504
794	0.00764944975798502	0.00741522568252453
795	0.00715429686439729	0.00607781272532853
796	0.00582001029715719	0.00417310085206833
797	0.00366548781409958	0.0029717306696778
798	0.00208230288892143	0.00308368765741373
799	9.80542349121E-4	2.64182982893837E-4
800	0	0
