# Supplementary material for: The structure of photosystem I from a high-light-tolerant cyanobacteria
Source: eLife. 2021 Aug 26;10:e67518. doi: 10.7554/eLife.67518 (PMC8428864; doi:10.7554/eLife.67518)
Supplement: Figure 2—source data 1. [file elife-67518-fig2-data1.zip]

Archive with 16 entries (16 files):
- Figure2C.csv
- __MACOSX/._Figure2C.csv
- Figure2D_differenceSpectra.csv
- __MACOSX/._Figure2D_differenceSpectra.csv
- Figure2E_matlabScript.txt
- __MACOSX/._Figure2E_matlabScript.txt
- Figure2E_rawData.txt
- __MACOSX/._Figure2E_rawData.txt
- Figure2E.txt
- __MACOSX/._Figure2E.txt
- Figure2F_77KData.csv
- __MACOSX/._Figure2F_77KData.csv
- Figures_2_labeled_Gel_image.pdf
- __MACOSX/._Figures_2_labeled_Gel_image.pdf
- Figures_2_Raw_Gel_image.pdf
- __MACOSX/._Figures_2_Raw_Gel_image.pdf
