# Supplementary material for: The structure of photosystem I from a high-light-tolerant cyanobacteria
Source: eLife. 2021 Aug 26;10:e67518. doi: 10.7554/eLife.67518 (PMC8428864; doi:10.7554/eLife.67518)
Supplement: Figure 2—source data 1. [file elife-67518-fig2-data1.zip › Figure2D_differenceSpectra.csv]

	C. Aponinum_prep1	C. Aponinum_prep2	C. Aponinum_prep3		Synechocystis_prep1	Synechocystis_prep2	Synechocystis_prep3						Average of "WT1-APO1", "WT2-APO2", "WT3-APO3"	Average of "WT1-APO1", "WT2-APO2", "WT3-APO3"	Average of "WT1-APO1", "WT2-APO2", "WT3-APO3"	Average of "WT1-APO1", "WT2-APO2", "WT3-APO3"
X1 axis	APO1	APO2	APO3		WT1	WT2	WT3		WT1-APO1	WT2-APO2	WT3-APO3		Averaged X	Averaged Y	Standard Deviation	Standard Error
800	1.98E-04	3.54E-04	0.00E+00		2.57E-04	2.34E-04	0.00E+00		-5.90E-05	1.20E-04	0		350	3.96E-04	0.00121	7.00E-04
799.5	1.82E-04	3.54E-04	1.18E-04		3.34E-04	3.18E-04	1.04E-04		-1.52E-04	3.52E-05	1.42E-05		350.45045	4.03E-04	0.00141	8.12E-04
799	1.16E-04	2.31E-05	2.48E-04		2.87E-04	4.65E-05	1.37E-04		-1.71E-04	-2.34E-05	1.10E-04		350.9009	4.85E-04	0.00153	8.82E-04
798.5	2.21E-04	6.06E-05	1.72E-04		2.21E-04	1.55E-04	1.58E-04		-6.22E-08	-9.40E-05	1.40E-05		351.35135	5.81E-04	0.0015	8.68E-04
798	2.36E-04	2.53E-04	2.35E-04		2.49E-04	1.21E-04	3.15E-04		-1.28E-05	1.32E-04	-8.08E-05		351.8018	7.30E-04	0.00145	8.38E-04
797.5	1.27E-04	0.00E+00	1.74E-04		1.76E-04	1.50E-04	2.76E-04		-4.91E-05	-1.50E-04	-1.02E-04		352.25225	7.99E-04	0.00143	8.23E-04
797	1.93E-04	1.09E-04	2.17E-04		2.18E-04	2.30E-04	2.83E-04		-2.43E-05	-1.21E-04	-6.59E-05		352.7027	7.55E-04	0.00139	8.02E-04
796.5	1.08E-04	2.30E-04	2.60E-04		2.41E-04	2.98E-04	2.78E-04		-1.33E-04	-6.78E-05	-1.87E-05		353.15315	7.22E-04	0.00137	7.89E-04
796	3.11E-05	1.68E-04	1.14E-04		8.56E-05	2.27E-04	2.71E-04		-5.45E-05	-5.90E-05	-1.57E-04		353.6036	7.88E-04	0.00141	8.14E-04
795.5	2.79E-04	9.44E-05	3.75E-07		3.84E-04	2.35E-04	1.87E-04		-1.04E-04	-1.41E-04	-1.86E-04		354.05405	8.47E-04	0.00139	8.03E-04
795	1.60E-04	2.03E-04	2.14E-04		1.73E-04	2.69E-04	2.99E-04		-1.35E-05	-6.54E-05	-8.53E-05		354.5045	8.41E-04	0.0014	8.09E-04
794.5	0.00E+00	3.92E-04	3.46E-04		2.70E-04	3.70E-04	3.19E-04		-2.70E-04	2.23E-05	2.64E-05		354.95495	8.15E-04	0.00137	7.89E-04
794	2.00E-05	2.43E-04	1.82E-04		2.46E-04	4.75E-04	2.09E-04		-2.26E-04	-2.32E-04	-2.73E-05		355.40541	7.46E-04	0.00138	7.98E-04
793.5	1.07E-04	2.92E-04	2.51E-04		3.90E-04	4.97E-04	1.62E-04		-2.83E-04	-2.06E-04	8.91E-05		355.85586	6.70E-04	0.00139	8.02E-04
793	6.69E-05	5.54E-04	1.94E-04		1.91E-04	5.90E-04	2.26E-04		-1.25E-04	-3.60E-05	-3.19E-05		356.30631	6.48E-04	0.00132	7.62E-04
792.5	2.30E-04	3.61E-04	2.04E-04		1.57E-04	4.15E-04	1.63E-04		7.29E-05	-5.43E-05	4.07E-05		356.75676	5.55E-04	0.00128	7.40E-04
792	2.36E-04	1.25E-04	1.98E-04		2.47E-04	4.14E-04	2.01E-04		-1.14E-05	-2.89E-04	-3.87E-06		357.20721	5.07E-04	0.00126	7.25E-04
791.5	1.29E-04	1.62E-04	2.13E-04		1.12E-04	2.07E-04	2.65E-04		1.76E-05	-4.51E-05	-5.25E-05		357.65766	5.22E-04	0.00125	7.24E-04
791	1.01E-04	9.52E-05	2.70E-04		2.48E-04	2.50E-04	3.82E-04		-1.47E-04	-1.55E-04	-1.13E-04		358.10811	4.01E-04	0.00137	7.91E-04
790.5	3.07E-04	5.56E-05	1.92E-04		2.24E-04	2.24E-04	2.15E-04		8.30E-05	-1.68E-04	-2.26E-05		358.55856	3.39E-04	0.00135	7.82E-04
790	1.76E-04	2.70E-04	2.30E-04		2.36E-04	2.36E-04	2.95E-04		-6.04E-05	3.38E-05	-6.53E-05		359.00901	4.10E-04	0.00126	7.29E-04
789.5	7.34E-05	2.52E-04	1.63E-04		1.20E-04	1.21E-04	1.83E-04		-4.65E-05	1.31E-04	-2.01E-05		359.45946	3.07E-04	0.00135	7.79E-04
789	1.24E-04	3.10E-04	1.50E-04		1.55E-04	3.08E-04	2.76E-04		-3.12E-05	2.45E-06	-1.26E-04		359.90991	8.89E-05	0.00143	8.28E-04
788.5	1.08E-04	3.24E-04	3.51E-04		1.17E-04	2.50E-04	4.07E-04		-9.56E-06	7.39E-05	-5.52E-05		360.36036	-4.22E-05	0.00157	9.09E-04
788	2.54E-04	2.32E-04	4.15E-04		1.30E-04	2.96E-04	3.18E-04		1.24E-04	-6.42E-05	9.73E-05		360.81081	-3.43E-05	0.00146	8.41E-04
787.5	7.91E-05	3.70E-04	3.71E-04		1.73E-04	4.50E-04	3.16E-04		-9.36E-05	-8.01E-05	5.41E-05		361.26126	-1.13E-04	0.00131	7.57E-04
787	2.42E-04	2.55E-04	4.16E-04		2.43E-04	2.45E-04	3.65E-04		-1.51E-06	9.46E-06	5.06E-05		361.71171	-2.73E-04	0.00127	7.30E-04
786.5	1.96E-04	1.91E-04	2.15E-04		6.81E-05	1.75E-04	1.90E-04		1.28E-04	1.57E-05	2.52E-05		362.16216	-3.61E-04	0.00129	7.44E-04
786	8.18E-05	2.58E-04	2.41E-04		1.69E-04	1.44E-04	1.74E-04		-8.76E-05	1.14E-04	6.75E-05		362.61261	-3.74E-04	0.00136	7.84E-04
785.5	2.43E-04	5.54E-04	3.35E-04		2.20E-04	3.42E-04	2.24E-04		2.34E-05	2.12E-04	1.11E-04		363.06306	-4.34E-04	0.00133	7.70E-04
785	1.06E-04	3.72E-04	2.81E-04		1.93E-04	9.44E-05	2.28E-04		-8.69E-05	2.78E-04	5.26E-05		363.51351	-4.49E-04	0.00134	7.76E-04
784.5	5.26E-05	1.00E-04	2.52E-04		2.49E-04	0	3.13E-04		-1.97E-04	1.00E-04	-6.16E-05		363.96396	-5.01E-04	0.0014	8.08E-04
784	1.65E-04	2.21E-04	3.73E-04		1.72E-04	4.54E-05	4.07E-04		-6.99E-06	1.76E-04	-3.37E-05		364.41441	-5.97E-04	0.00142	8.22E-04
783.5	2.69E-04	2.75E-04	2.75E-04		2.57E-04	6.88E-05	3.45E-04		1.13E-05	2.07E-04	-6.94E-05		364.86486	-6.60E-04	0.00142	8.18E-04
783	2.51E-04	2.31E-04	2.92E-04		3.17E-04	1.36E-04	3.04E-04		-6.53E-05	9.43E-05	-1.14E-05		365.31532	-6.60E-04	0.00144	8.31E-04
782.5	2.58E-04	2.77E-04	3.52E-04		1.64E-04	1.98E-04	4.29E-04		9.41E-05	7.84E-05	-7.71E-05		365.76577	-6.88E-04	0.00154	8.86E-04
782	2.40E-04	3.12E-04	2.36E-04		2.27E-04	3.07E-04	3.50E-04		1.21E-05	4.78E-06	-1.13E-04		366.21622	-7.29E-04	0.00151	8.73E-04
781.5	2.22E-04	4.19E-04	2.98E-04		1.76E-04	2.66E-04	3.73E-04		4.59E-05	1.53E-04	-7.57E-05		366.66667	-6.93E-04	0.00143	8.23E-04
781	1.48E-04	4.53E-04	5.56E-04		8.29E-05	4.37E-04	4.07E-04		6.48E-05	1.53E-05	1.49E-04		367.11712	-6.14E-04	0.00156	9.00E-04
780.5	1.33E-04	2.07E-04	3.84E-04		1.60E-04	5.87E-05	3.27E-04		-2.76E-05	1.48E-04	5.69E-05		367.56757	-6.67E-04	0.00176	0.00102
780	1.58E-04	2.50E-04	3.02E-04		2.16E-04	1.30E-04	3.18E-04		-5.74E-05	1.20E-04	-1.55E-05		368.01802	-7.02E-04	0.00171	9.90E-04
779.5	1.74E-04	3.73E-04	2.23E-04		2.64E-04	3.04E-04	2.53E-04		-9.00E-05	6.91E-05	-2.96E-05		368.46847	-6.51E-04	0.00172	9.94E-04
779	2.65E-04	4.98E-04	2.37E-04		2.30E-04	4.26E-04	2.70E-04		3.43E-05	7.21E-05	-3.36E-05		368.91892	-4.65E-04	0.00176	0.00101
778.5	2.52E-04	3.97E-04	2.19E-04		2.77E-04	4.64E-04	2.08E-04		-2.52E-05	-6.70E-05	1.12E-05		369.36937	-3.74E-04	0.00163	9.40E-04
778	2.57E-04	1.76E-04	2.16E-04		1.99E-04	3.17E-04	2.74E-04		5.81E-05	-1.40E-04	-5.77E-05		369.81982	-3.74E-04	0.00172	9.91E-04
777.5	1.65E-04	4.30E-04	3.26E-04		9.36E-05	3.35E-04	3.27E-04		7.16E-05	9.49E-05	-1.22E-06		370.27027	-2.23E-04	0.00182	0.00105
777	2.63E-04	3.80E-04	2.21E-04		1.89E-04	4.63E-04	2.97E-04		7.48E-05	-8.33E-05	-7.57E-05		370.72072	-3.00E-05	0.00186	0.00107
776.5	2.49E-04	1.89E-04	2.21E-04		1.22E-04	4.25E-04	2.18E-04		1.27E-04	-2.37E-04	3.25E-06		371.17117	6.00E-05	0.00185	0.00107
776	1.76E-04	3.81E-04	2.60E-04		1.60E-04	5.30E-04	2.41E-04		1.59E-05	-1.49E-04	1.95E-05		371.62162	1.66E-04	0.0018	0.00104
775.5	1.55E-04	2.48E-04	1.87E-04		1.06E-04	3.16E-04	1.75E-04		4.93E-05	-6.84E-05	1.17E-05		372.07207	3.78E-04	0.00183	0.00106
775	1.84E-04	2.41E-04	1.45E-04		1.83E-04	2.92E-04	1.42E-04		4.32E-07	-5.10E-05	2.88E-06		372.52252	4.45E-04	0.00186	0.00107
774.5	3.13E-04	1.94E-04	2.63E-04		1.94E-04	2.62E-04	1.82E-04		1.18E-04	-6.82E-05	8.11E-05		372.97297	6.93E-04	0.00196	0.00113
774	1.82E-04	1.67E-04	3.42E-04		1.55E-04	3.35E-04	3.59E-04		2.77E-05	-1.68E-04	-1.65E-05		373.42342	8.10E-04	0.00204	0.00118
773.5	1.74E-04	9.60E-05	3.45E-04		2.33E-04	3.82E-04	3.22E-04		-5.84E-05	-2.86E-04	2.31E-05		373.87387	9.84E-04	0.00207	0.00119
773	1.54E-04	2.26E-04	3.41E-04		1.40E-04	4.94E-04	3.58E-04		1.44E-05	-2.68E-04	-1.70E-05		374.32432	0.00114	0.00206	0.00119
772.5	1.31E-04	3.25E-04	1.92E-04		1.50E-04	3.10E-04	2.05E-04		-1.89E-05	1.47E-05	-1.36E-05		374.77477	0.00131	0.00217	0.00125
772	2.77E-04	2.14E-04	3.05E-04		1.85E-04	2.77E-04	3.12E-04		9.28E-05	-6.36E-05	-7.37E-06		375.22523	0.00144	0.00233	0.00135
771.5	1.12E-04	3.59E-04	3.38E-04		1.07E-04	4.67E-04	2.87E-04		4.76E-06	-1.09E-04	5.03E-05		375.67568	0.00159	0.00242	0.0014
771	1.38E-04	3.65E-04	2.46E-04		3.64E-05	4.13E-04	2.70E-04		1.02E-04	-4.81E-05	-2.46E-05		376.12613	0.00186	0.00242	0.0014
770.5	6.09E-05	6.39E-05	6.09E-05		4.08E-05	1.73E-04	8.32E-05		2.01E-05	-1.09E-04	-2.23E-05		376.57658	0.00206	0.00235	0.00136
770	1.22E-04	2.14E-04	1.29E-04		1.55E-04	3.30E-04	1.01E-04		-3.31E-05	-1.17E-04	2.77E-05		377.02703	0.0022	0.0025	0.00144
769.5	1.81E-04	3.86E-04	1.91E-04		2.71E-04	3.49E-04	2.06E-04		-9.08E-05	3.72E-05	-1.52E-05		377.47748	0.00232	0.00262	0.00151
769	2.43E-04	3.13E-04	2.30E-04		3.28E-04	3.93E-04	2.04E-04		-8.52E-05	-8.00E-05	2.55E-05		377.92793	0.0025	0.0026	0.0015
768.5	2.73E-04	4.09E-04	3.40E-04		8.03E-07	3.27E-04	3.29E-04		2.72E-04	8.14E-05	1.08E-05		378.37838	0.0027	0.00267	0.00154
768	1.76E-04	4.90E-04	3.30E-04		2.67E-05	3.74E-04	3.26E-04		1.49E-04	1.16E-04	3.91E-06		378.82883	0.00279	0.00271	0.00156
767.5	1.97E-04	2.31E-04	3.05E-04		7.27E-05	2.38E-04	3.78E-04		1.24E-04	-7.29E-06	-7.29E-05		379.27928	0.00286	0.00275	0.00159
767	2.13E-04	1.63E-04	3.58E-04		1.58E-04	3.19E-04	3.72E-04		5.48E-05	-1.57E-04	-1.47E-05		379.72973	0.00298	0.00271	0.00156
766.5	2.56E-04	3.71E-04	4.66E-04		1.13E-04	4.60E-04	4.49E-04		1.43E-04	-8.88E-05	1.72E-05		380.18018	0.00313	0.00274	0.00158
766	1.31E-04	5.27E-04	3.13E-04		0	4.74E-04	3.44E-04		1.31E-04	5.21E-05	-3.09E-05		380.63063	0.00324	0.00291	0.00168
765.5	3.80E-04	3.14E-04	2.93E-04		1.95E-04	3.53E-04	3.11E-04		1.85E-04	-3.95E-05	-1.77E-05		381.08108	0.00335	0.00283	0.00163
765	2.67E-04	4.04E-04	2.61E-04		2.32E-04	4.06E-04	3.27E-04		3.45E-05	-2.14E-06	-6.57E-05		381.53153	0.00341	0.00291	0.00168
764.5	2.63E-04	5.62E-04	1.45E-04		2.29E-04	4.61E-04	2.31E-04		3.40E-05	1.02E-04	-8.62E-05		381.98198	0.00346	0.00316	0.00182
764	2.34E-04	5.48E-04	2.77E-04		1.87E-04	3.89E-04	3.18E-04		4.76E-05	1.59E-04	-4.12E-05		382.43243	0.00357	0.00325	0.00188
763.5	4.23E-04	6.78E-04	8.53E-05		3.36E-04	5.24E-04	1.82E-04		8.70E-05	1.54E-04	-9.67E-05		382.88288	0.00373	0.00316	0.00182
763	3.74E-04	6.38E-04	2.72E-04		2.66E-04	4.11E-04	3.57E-04		1.08E-04	2.27E-04	-8.56E-05		383.33333	0.00386	0.00317	0.00183
762.5	2.91E-04	3.88E-04	3.09E-04		2.93E-04	3.18E-04	4.48E-04		-2.75E-06	7.00E-05	-1.39E-04		383.78378	0.00393	0.00313	0.00181
762	2.71E-04	3.55E-04	3.08E-04		2.42E-04	4.44E-04	4.64E-04		2.89E-05	-8.93E-05	-1.55E-04		384.23423	0.00394	0.00316	0.00182
761.5	4.65E-04	6.48E-04	3.79E-04		3.32E-04	7.10E-04	4.50E-04		1.33E-04	-6.19E-05	-7.08E-05		384.68468	0.00402	0.00329	0.0019
761	3.61E-04	5.99E-04	4.82E-04		2.28E-04	6.61E-04	4.68E-04		1.33E-04	-6.19E-05	1.40E-05		385.13514	0.00425	0.00338	0.00195
760.5	3.55E-04	7.06E-04	4.59E-04		3.02E-04	8.12E-04	5.31E-04		5.28E-05	-1.06E-04	-7.20E-05		385.58559	0.00434	0.0034	0.00196
760	4.39E-04	6.85E-04	4.15E-04		4.58E-04	7.52E-04	4.41E-04		-1.99E-05	-6.71E-05	-2.57E-05		386.03604	0.00443	0.00349	0.00201
759.5	3.35E-04	6.21E-04	5.02E-04		3.93E-04	7.41E-04	5.06E-04		-5.79E-05	-1.20E-04	-4.34E-06		386.48649	0.00472	0.00346	0.002
759	3.21E-04	5.34E-04	5.05E-04		3.72E-04	6.98E-04	4.99E-04		-5.15E-05	-1.65E-04	6.89E-06		386.93694	0.00471	0.00345	0.00199
758.5	5.76E-04	7.16E-04	5.35E-04		4.91E-04	8.35E-04	5.10E-04		8.41E-05	-1.18E-04	2.53E-05		387.38739	0.00477	0.00368	0.00212
758	3.39E-04	9.07E-04	4.95E-04		4.04E-04	9.40E-04	5.23E-04		-6.55E-05	-3.31E-05	-2.83E-05		387.83784	0.00496	0.00368	0.00212
757.5	6.52E-04	8.05E-04	5.47E-04		5.61E-04	9.39E-04	6.32E-04		9.10E-05	-1.34E-04	-8.45E-05		388.28829	0.00517	0.00365	0.00211
757	5.57E-04	9.17E-04	6.50E-04		4.60E-04	9.87E-04	6.30E-04		9.67E-05	-7.00E-05	1.96E-05		388.73874	0.00529	0.00364	0.0021
756.5	5.60E-04	8.71E-04	4.79E-04		5.15E-04	0.00102	6.66E-04		4.52E-05	-1.45E-04	-1.87E-04		389.18919	0.00542	0.00372	0.00215
756	4.92E-04	6.27E-04	5.80E-04		5.00E-04	8.39E-04	7.02E-04		-7.98E-06	-2.12E-04	-1.22E-04		389.63964	0.00564	0.0039	0.00225
755.5	6.18E-04	6.51E-04	5.61E-04		5.54E-04	9.59E-04	7.50E-04		6.39E-05	-3.08E-04	-1.89E-04		390.09009	0.00582	0.00399	0.00231
755	5.65E-04	8.85E-04	6.73E-04		5.00E-04	8.77E-04	7.98E-04		6.50E-05	8.32E-06	-1.25E-04		390.54054	0.00591	0.00397	0.00229
754.5	7.54E-04	7.24E-04	6.33E-04		6.94E-04	8.32E-04	6.96E-04		6.08E-05	-1.09E-04	-6.35E-05		390.99099	0.00604	0.00395	0.00228
754	4.71E-04	8.24E-04	7.11E-04		4.46E-04	9.78E-04	7.30E-04		2.47E-05	-1.54E-04	-1.85E-05		391.44144	0.00627	0.00387	0.00224
753.5	6.45E-04	7.53E-04	6.65E-04		6.81E-04	9.52E-04	7.63E-04		-3.54E-05	-2.00E-04	-9.76E-05		391.89189	0.00647	0.00402	0.00232
753	6.74E-04	6.99E-04	7.48E-04		7.34E-04	9.54E-04	8.62E-04		-5.97E-05	-2.55E-04	-1.14E-04		392.34234	0.00669	0.00402	0.00232
752.5	6.19E-04	6.64E-04	7.99E-04		6.27E-04	8.67E-04	9.15E-04		-8.08E-06	-2.03E-04	-1.16E-04		392.79279	0.00689	0.00414	0.00239
752	8.21E-04	7.39E-04	8.52E-04		8.72E-04	8.29E-04	1.01E-03		-5.11E-05	-8.94E-05	-1.61E-04		393.24324	0.00702	0.00413	0.00239
751.5	9.16E-04	9.40E-04	9.43E-04		7.95E-04	9.11E-04	9.93E-04		1.21E-04	2.84E-05	-5.02E-05		393.69369	0.00717	0.00411	0.00237
751	8.67E-04	7.79E-04	9.61E-04		8.37E-04	9.83E-04	1.05E-03		2.93E-05	-2.03E-04	-8.66E-05		394.14414	0.00739	0.00426	0.00246
750.5	9.76E-04	9.82E-04	1.17E-03		8.45E-04	0.00106	0.00111		1.31E-04	-8.18E-05	6.18E-05		394.59459	0.00755	0.00428	0.00247
750	8.14E-04	1.11E-03	1.26E-03		7.62E-04	0.00128	0.00138		5.20E-05	-1.72E-04	-1.19E-04		395.04505	0.00763	0.00419	0.00242
749.5	9.36E-04	1.10E-03	1.26E-03		8.85E-04	0.00134	0.00132		5.14E-05	-2.45E-04	-6.25E-05		395.4955	0.00776	0.0044	0.00254
749	1.01E-03	1.18E-03	1.25E-03		9.20E-04	0.00144	0.00138		9.40E-05	-2.62E-04	-1.33E-04		395.94595	0.00797	0.00445	0.00257
748.5	1.10E-03	1.14E-03	1.08E-03		0.00119	0.0013	0.00136		-9.29E-05	-1.65E-04	-2.78E-04		396.3964	0.00819	0.00442	0.00255
748	1.05E-03	1.32E-03	1.10E-03		0.00103	0.00152	0.00149		1.46E-05	-2.05E-04	-3.95E-04		396.84685	0.00843	0.00446	0.00258
747.5	1.05E-03	1.32E-03	1.23E-03		0.00107	0.00145	0.0015		-2.19E-05	-1.34E-04	-2.74E-04		397.2973	0.00862	0.00456	0.00263
747	1.16E-03	1.42E-03	1.29E-03		0.00109	0.00157	0.00159		7.14E-05	-1.52E-04	-2.98E-04		397.74775	0.00884	0.0047	0.00272
746.5	1.29E-03	1.29E-03	1.45E-03		0.00126	0.00147	0.00165		3.49E-05	-1.81E-04	-1.97E-04		398.1982	0.00905	0.00475	0.00274
746	1.16E-03	1.34E-03	1.56E-03		0.00127	0.00166	0.0017		-1.18E-04	-3.18E-04	-1.39E-04		398.64865	0.00926	0.00472	0.00273
745.5	1.26E-03	1.60E-03	1.53E-03		0.00133	0.00172	0.0017		-6.58E-05	-1.27E-04	-1.67E-04		399.0991	0.00958	0.00483	0.00279
745	1.32E-03	1.72E-03	1.66E-03		0.00137	0.00178	0.00179		-5.11E-05	-5.78E-05	-1.27E-04		399.54955	0.0099	0.00479	0.00276
744.5	1.43E-03	1.57E-03	1.70E-03		0.00143	0.00191	0.00192		-2.87E-06	-3.41E-04	-2.16E-04		400	0.01004	0.00477	0.00276
744	1.47E-03	1.73E-03	1.81E-03		0.00159	0.00189	0.00203		-1.14E-04	-1.63E-04	-2.22E-04		400.45045	0.01041	0.00475	0.00274
743.5	1.62E-03	1.76E-03	1.86E-03		0.0018	0.00186	0.00208		-1.81E-04	-9.59E-05	-2.19E-04		400.9009	0.01071	0.0049	0.00283
743	1.63E-03	1.88E-03	2.03E-03		0.00169	0.0021	0.00227		-5.80E-05	-2.26E-04	-2.42E-04		401.35135	0.01101	0.00491	0.00284
742.5	1.79E-03	2.05E-03	1.96E-03		0.00183	0.00236	0.0023		-3.89E-05	-3.07E-04	-3.41E-04		401.8018	0.01139	0.00497	0.00287
742	1.83E-03	2.03E-03	2.14E-03		0.00195	0.00231	0.00239		-1.23E-04	-2.81E-04	-2.51E-04		402.25225	0.01168	0.00506	0.00292
741.5	1.94E-03	1.94E-03	2.23E-03		0.00217	0.00256	0.00252		-2.24E-04	-6.25E-04	-2.87E-04		402.7027	0.01199	0.00499	0.00288
741	2.06E-03	2.17E-03	2.40E-03		0.00217	0.00264	0.00267		-1.08E-04	-4.66E-04	-2.71E-04		403.15315	0.01248	0.00486	0.00281
740.5	2.25E-03	2.34E-03	2.51E-03		0.00232	0.00271	0.00286		-7.24E-05	-3.74E-04	-3.47E-04		403.6036	0.01298	0.00503	0.0029
740	2.25E-03	2.25E-03	2.56E-03		0.00252	0.00284	0.00298		-2.62E-04	-5.91E-04	-4.21E-04		404.05405	0.01333	0.00523	0.00302
739.5	2.32E-03	2.44E-03	2.67E-03		0.00257	0.00298	0.00306		-2.53E-04	-5.40E-04	-3.93E-04		404.5045	0.01391	0.00505	0.00292
739	2.49E-03	2.70E-03	2.58E-03		0.0028	0.00323	0.00305		-3.04E-04	-5.29E-04	-4.70E-04		404.95495	0.01426	0.00511	0.00295
738.5	2.52E-03	2.67E-03	2.79E-03		0.00284	0.00332	0.00335		-3.13E-04	-6.48E-04	-5.63E-04		405.40541	0.0146	0.00524	0.00303
738	2.73E-03	2.84E-03	2.84E-03		0.00303	0.00335	0.00346		-2.95E-04	-5.13E-04	-6.26E-04		405.85586	0.01504	0.00534	0.00308
737.5	2.81E-03	3.13E-03	2.94E-03		0.00317	0.00362	0.00359		-3.67E-04	-4.97E-04	-6.57E-04		406.30631	0.01549	0.00517	0.00298
737	2.86E-03	3.06E-03	3.07E-03		0.00321	0.0037	0.00381		-3.46E-04	-6.40E-04	-7.34E-04		406.75676	0.01585	0.00515	0.00298
736.5	3.20E-03	3.09E-03	3.25E-03		0.00353	0.00395	0.00409		-3.29E-04	-8.67E-04	-8.44E-04		407.20721	0.0162	0.00527	0.00305
736	3.30E-03	3.32E-03	3.47E-03		0.00367	0.00388	0.00435		-3.69E-04	-5.62E-04	-8.89E-04		407.65766	0.01662	0.00528	0.00305
735.5	3.46E-03	3.38E-03	3.78E-03		0.00384	0.00412	0.00464		-3.74E-04	-7.44E-04	-8.61E-04		408.10811	0.01703	0.00524	0.00303
735	3.59E-03	3.66E-03	4.00E-03		0.00393	0.00431	0.00485		-3.37E-04	-6.54E-04	-8.43E-04		408.55856	0.01743	0.0052	0.003
734.5	3.81E-03	3.88E-03	4.16E-03		0.00424	0.00438	0.00506		-4.31E-04	-5.01E-04	-8.97E-04		409.00901	0.01766	0.00532	0.00307
734	4.02E-03	4.09E-03	0.00425		0.00442	0.00481	0.00526		-3.96E-04	-7.14E-04	-0.00101		409.45946	0.01801	0.00542	0.00313
733.5	4.25E-03	4.29E-03	0.00455		0.0048	0.00522	0.00559		-5.57E-04	-9.30E-04	-0.00104		409.90991	0.01829	0.00537	0.0031
733	4.41E-03	4.70E-03	0.0048		0.00487	0.0056	0.0059		-4.62E-04	-8.99E-04	-0.0011		410.36036	0.01863	0.00529	0.00305
732.5	4.60E-03	4.83E-03	0.0051		0.0052	0.00571	0.0062		-6.02E-04	-8.79E-04	-0.0011		410.81081	0.01879	0.0053	0.00306
732	4.87E-03	0.00486	0.00533		0.00559	0.00587	0.00651		-7.24E-04	-0.00101	-0.00118		411.26126	0.01897	0.00529	0.00305
731.5	5.10E-03	0.00532	0.00567		0.00591	0.00636	0.00691		-8.19E-04	-0.00104	-0.00124		411.71171	0.01923	0.0053	0.00306
731	5.38E-03	5.59E-03	0.00589		0.00619	0.00656	0.00724		-8.18E-04	-9.72E-04	-0.00135		412.16216	0.01946	0.00538	0.00311
730.5	5.73E-03	0.00588	0.00616		0.00664	0.00711	0.00752		-9.16E-04	-0.00123	-0.00136		412.61261	0.01956	0.00545	0.00314
730	5.94E-03	0.0063	0.00647		0.00677	0.0075	0.00799		-8.34E-04	-0.0012	-0.00153		413.06306	0.01945	0.00558	0.00322
729.5	0.00623	0.00676	0.00675		0.00726	0.00798	0.00839		-0.00103	-0.00123	-0.00164		413.51351	0.01953	0.00561	0.00324
729	0.00654	0.00691	0.00708		0.00777	0.00855	0.00889		-0.00122	-0.00164	-0.00181		413.96396	0.01941	0.00557	0.00322
728.5	0.00687	0.00734	0.00744		0.00817	0.00896	0.00932		-0.0013	-0.00162	-0.00189		414.41441	0.01931	0.00576	0.00332
728	0.00733	0.00777	0.00778		0.00862	0.00936	0.00985		-0.00129	-0.00159	-0.00207		414.86486	0.01925	0.00581	0.00335
727.5	0.00765	0.00809	0.00834		0.00916	0.00992	0.01052		-0.00152	-0.00183	-0.00219		415.31532	0.01911	0.00574	0.00331
727	0.00813	0.00864	0.00881		0.00964	0.0105	0.01108		-0.00151	-0.00186	-0.00227		415.76577	0.01887	0.00574	0.00331
726.5	0.00844	0.00914	0.00928		0.0102	0.0112	0.01173		-0.00177	-0.00206	-0.00245		416.21622	0.01862	0.00583	0.00337
726	0.00898	0.00946	0.00974		0.01093	0.01171	0.01244		-0.00195	-0.00225	-0.0027		416.66667	0.01843	0.00593	0.00342
725.5	0.00942	0.00983	0.01008		0.01149	0.01242	0.013		-0.00208	-0.00258	-0.00292		417.11712	0.01815	0.00597	0.00344
725	0.00994	0.01041	0.01067		0.01214	0.01307	0.0138		-0.0022	-0.00266	-0.00313		417.56757	0.01766	0.00596	0.00344
724.5	0.01047	0.01112	0.01134		0.01287	0.01388	0.01457		-0.0024	-0.00275	-0.00323		418.01802	0.01737	0.0059	0.00341
724	0.01106	0.01151	0.01179		0.01366	0.01459	0.01532		-0.0026	-0.00308	-0.00353		418.46847	0.01705	0.00599	0.00346
723.5	0.01172	0.0122	0.01241		0.01444	0.01554	0.01626		-0.00272	-0.00334	-0.00386		418.91892	0.01654	0.00597	0.00345
723	0.01231	0.01282	0.01313		0.01531	0.01644	0.01732		-0.003	-0.00361	-0.00419		419.36937	0.01615	0.00608	0.00351
722.5	0.01294	0.01339	0.01354		0.01628	0.01729	0.01818		-0.00334	-0.0039	-0.00463		419.81982	0.0157	0.00625	0.00361
722	0.01368	0.01412	0.01441		0.01727	0.01838	0.01925		-0.0036	-0.00427	-0.00483		420.27027	0.01524	0.00641	0.0037
721.5	0.01429	0.0148	0.01528		0.01814	0.01934	0.02041		-0.00385	-0.00454	-0.00513		420.72072	0.0148	0.00649	0.00375
721	0.01516	0.01543	0.01597		0.01933	0.02048	0.02152		-0.00417	-0.00506	-0.00555		421.17117	0.01441	0.00652	0.00376
720.5	0.01589	0.0164	0.01675		0.02035	0.02172	0.02276		-0.00446	-0.00532	-0.00601		421.62162	0.01407	0.00655	0.00378
720	0.01676	0.01746	0.01778		0.02155	0.02297	0.0241		-0.00479	-0.00551	-0.00632		422.07207	0.01374	0.00641	0.0037
719.5	0.01759	0.01808	0.01876		0.02276	0.02423	0.02556		-0.00516	-0.00615	-0.0068		422.52252	0.0136	0.00612	0.00353
719	0.01853	0.01895	0.01968		0.02424	0.02557	0.02689		-0.00571	-0.00662	-0.00721		422.97297	0.01319	0.00657	0.00379
718.5	0.01952	0.02004	0.02058		0.02558	0.02705	0.0284		-0.00606	-0.00701	-0.00782		423.42342	0.01302	0.00666	0.00384
718	0.02065	0.02105	0.02158		0.02714	0.02871	0.03003		-0.00649	-0.00766	-0.00845		423.87387	0.01279	0.00671	0.00387
717.5	0.02167	0.02201	0.02276		0.02866	0.03021	0.03166		-0.00698	-0.0082	-0.0089		424.32432	0.01266	0.00685	0.00395
717	0.02277	0.02328	0.02392		0.03037	0.03209	0.03348		-0.0076	-0.0088	-0.00956		424.77477	0.01262	0.00701	0.00405
716.5	0.02399	0.02448	0.02512		0.03214	0.03398	0.03539		-0.00814	-0.0095	-0.01027		425.22523	0.01259	0.007	0.00404
716	0.02525	0.02575	0.0263		0.03412	0.0359	0.03725		-0.00887	-0.01015	-0.01095		425.67568	0.0126	0.00693	0.004
715.5	0.02661	0.02714	0.02778		0.03605	0.038	0.03942		-0.00944	-0.01086	-0.01164		426.12613	0.01275	0.00701	0.00405
715	0.02803	0.02857	0.02905		0.03817	0.04028	0.04158		-0.01014	-0.01171	-0.01253		426.57658	0.01296	0.00706	0.00408
714.5	0.02932	0.03003	0.03053		0.04028	0.04257	0.04392		-0.01095	-0.01254	-0.01339		427.02703	0.01299	0.00715	0.00413
714	0.03092	0.03181	0.03216		0.04257	0.04511	0.04639		-0.01165	-0.0133	-0.01423		427.47748	0.01331	0.00708	0.00409
713.5	0.03255	0.03346	0.0339		0.04502	0.0476	0.0491		-0.01247	-0.01414	-0.0152		427.92793	0.01354	0.00727	0.0042
713	0.03425	0.03503	0.03556		0.04758	0.05024	0.05173		-0.01332	-0.01521	-0.01617		428.37838	0.01368	0.0073	0.00421
712.5	0.03599	0.03704	0.03757		0.0502	0.05321	0.05459		-0.01422	-0.01617	-0.01703		428.82883	0.01398	0.00735	0.00424
712	0.03794	0.03911	0.03947		0.05308	0.05618	0.05752		-0.01515	-0.01707	-0.01805		429.27928	0.01444	0.0074	0.00427
711.5	0.03973	0.04091	0.04148		0.05597	0.0592	0.06067		-0.01624	-0.01829	-0.01919		429.72973	0.01489	0.00742	0.00429
711	0.04188	0.04303	0.04369		0.0591	0.06253	0.06404		-0.01722	-0.0195	-0.02035		430.18018	0.01521	0.00749	0.00432
710.5	0.0441	0.04558	0.04591		0.06234	0.06589	0.06744		-0.01824	-0.02031	-0.02153		430.63063	0.01547	0.00763	0.0044
710	0.04643	0.04783	0.04827		0.06584	0.0693	0.07099		-0.0194	-0.02148	-0.02272		431.08108	0.01586	0.00772	0.00446
709.5	0.04893	0.05037	0.05077		0.06944	0.0732	0.07472		-0.02051	-0.02283	-0.02395		431.53153	0.01605	0.0076	0.00439
709	0.05154	0.05311	0.05345		0.07318	0.07705	0.07871		-0.02164	-0.02393	-0.02526		431.98198	0.01636	0.00765	0.00442
708.5	0.05429	0.05585	0.05635		0.07707	0.08122	0.08288		-0.02278	-0.02537	-0.02653		432.43243	0.01663	0.00771	0.00445
708	0.05723	0.05871	0.05932		0.08119	0.08548	0.08725		-0.02396	-0.02677	-0.02792		432.88288	0.01686	0.0078	0.0045
707.5	0.06027	0.06203	0.06265		0.08539	0.09	0.09191		-0.02513	-0.02797	-0.02926		433.33333	0.01697	0.00773	0.00446
707	0.06362	0.06541	0.06609		0.09006	0.09479	0.09653		-0.02645	-0.02938	-0.03044		433.78378	0.017	0.00778	0.00449
706.5	0.06729	0.06915	0.06968		0.09478	0.09976	0.1014		-0.02749	-0.03061	-0.03172		434.23423	0.01699	0.00775	0.00448
706	0.07112	0.07309	0.07356		0.09963	0.10474	0.10647		-0.02852	-0.03164	-0.03291		434.68468	0.01697	0.00768	0.00443
705.5	0.0752	0.07735	0.07779		0.10491	0.10997	0.11194		-0.02971	-0.03262	-0.03415		435.13514	0.01684	0.0078	0.0045
705	0.07966	0.08179	0.08235		0.11029	0.11562	0.1175		-0.03063	-0.03383	-0.03515		435.58559	0.01651	0.00797	0.0046
704.5	0.08418	0.08677	0.0872		0.11565	0.12152	0.12344		-0.03147	-0.03476	-0.03624		436.03604	0.01613	0.00786	0.00454
704	0.0893	0.09211	0.09256		0.12176	0.12769	0.12968		-0.03247	-0.03558	-0.03711		436.48649	0.01587	0.00767	0.00443
703.5	0.09476	0.09781	0.09816		0.12795	0.13421	0.13605		-0.0332	-0.0364	-0.03789		436.93694	0.01546	0.00751	0.00434
703	0.10064	0.10408	0.10427		0.13451	0.14099	0.14287		-0.03387	-0.03691	-0.0386		437.38739	0.01477	0.00767	0.00443
702.5	0.10714	0.11094	0.11072		0.14154	0.14821	0.14999		-0.03439	-0.03727	-0.03928		437.83784	0.01411	0.0076	0.00439
702	0.11401	0.11795	0.11797		0.14878	0.15587	0.15748		-0.03478	-0.03792	-0.03951		438.28829	0.01355	0.00751	0.00434
701.5	0.12143	0.12585	0.12553		0.15649	0.16393	0.16548		-0.03506	-0.03807	-0.03995		438.73874	0.01294	0.00746	0.00431
701	0.12965	0.13459	0.13398		0.16497	0.1724	0.17411		-0.03532	-0.03781	-0.04012		439.18919	0.01212	0.00751	0.00433
700.5	0.13847	0.14357	0.14288		0.17367	0.18136	0.1829		-0.0352	-0.03779	-0.04003		439.63964	0.01122	0.00759	0.00438
700	0.14793	0.15368	0.15264		0.18296	0.1912	0.19239		-0.03503	-0.03752	-0.03975		440.09009	0.0104	0.00753	0.00435
699.5	0.15845	0.1646	0.16313		0.19305	0.20159	0.20237		-0.03461	-0.03699	-0.03924		440.54054	0.00945	0.00764	0.00441
699	0.16941	0.17613	0.17457		0.20369	0.21242	0.21304		-0.03427	-0.03629	-0.03847		440.99099	0.0085	0.00757	0.00437
698.5	0.1815	0.18862	0.18682		0.21486	0.22413	0.22449		-0.03335	-0.03551	-0.03767		441.44144	0.00747	0.00744	0.0043
698	0.19448	0.2026	0.20001		0.22704	0.23699	0.23655		-0.03256	-0.03438	-0.03655		441.89189	0.00646	0.0076	0.00439
697.5	0.20831	0.21695	0.21424		0.23998	0.25013	0.24951		-0.03167	-0.03318	-0.03527		442.34234	0.00533	0.00772	0.00446
697	0.22334	0.23242	0.2294		0.25371	0.26427	0.26332		-0.03037	-0.03185	-0.03392		442.79279	0.00402	0.00793	0.00458
696.5	0.23941	0.24937	0.24568		0.26855	0.27953	0.27795		-0.02915	-0.03017	-0.03226		443.24324	0.00266	0.00799	0.00461
696	0.2567	0.2672	0.26329		0.28435	0.29576	0.29361		-0.02764	-0.02857	-0.03032		443.69369	0.00133	0.00802	0.00463
695.5	0.27489	0.28632	0.28188		0.3009	0.31287	0.3103		-0.02602	-0.02655	-0.02843		444.14414	-1.90E-05	0.00815	0.0047
695	0.29431	0.30676	0.30191		0.31855	0.33139	0.32797		-0.02424	-0.02463	-0.02606		444.59459	-0.0014	0.00813	0.00469
694.5	0.31573	0.32842	0.3232		0.33793	0.35078	0.34684		-0.0222	-0.02236	-0.02364		445.04505	-0.00276	0.00842	0.00486
694	0.33793	0.35168	0.34542		0.35796	0.37162	0.36653		-0.02002	-0.01994	-0.02111		445.4955	-0.00428	0.00872	0.00503
693.5	0.36124	0.37594	0.36933		0.3791	0.39339	0.38786		-0.01786	-0.01745	-0.01853		445.94595	-0.0058	0.00876	0.00506
693	0.38632	0.4013	0.39479		0.40185	0.41638	0.4105		-0.01553	-0.01509	-0.01571		446.3964	-0.00727	0.00896	0.00517
692.5	0.41221	0.42811	0.42043		0.42529	0.44064	0.43359		-0.01308	-0.01254	-0.01316		446.84685	-0.00867	0.00903	0.00522
692	0.43894	0.45567	0.44792		0.44997	0.46619	0.45855		-0.01103	-0.01052	-0.01062		447.2973	-0.00999	0.0091	0.00525
691.5	0.46782	0.48483	0.47682		0.47653	0.49283	0.48497		-0.00871	-0.008	-0.00814		447.74775	-0.01128	0.00918	0.0053
691	0.49701	0.5143	0.50572		0.50367	0.52058	0.51182		-0.00666	-0.00628	-0.00609		448.1982	-0.0125	0.00924	0.00533
690.5	0.52703	0.54465	0.53576		0.53193	0.5495	0.53992		-0.0049	-0.00485	-0.00416		448.64865	-0.01361	0.00931	0.00538
690	0.55785	0.57579	0.5666		0.56117	0.57933	0.56913		-0.00331	-0.00354	-0.00253		449.0991	-0.01464	0.00946	0.00546
689.5	0.58866	0.6067	0.59734		0.59083	0.60937	0.59863		-0.00218	-0.00267	-0.00129		449.54955	-0.01546	0.00936	0.0054
689	0.61991	0.63822	6.29E-01		0.62133	0.64042	0.62916		-0.00142	-0.0022	-6.20E-04		450	-0.01617	0.00939	0.00542
688.5	0.65156	0.67016	6.60E-01		0.65272	0.67225	0.66006		-0.00116	-0.00209	-2.51E-04		450.45045	-0.01681	0.00945	0.00546
688	0.68253	0.70048	6.91E-01		0.68378	0.7028	0.69092		-0.00125	-0.00232	-2.12E-04		450.9009	-0.01721	0.00941	0.00543
687.5	0.71327	0.73088	7.21E-01		0.71478	0.73381	0.72209		-0.00151	-0.00293	-6.58E-04		451.35135	-0.01746	0.00941	0.00544
687	0.74343	0.76106	0.75088		0.74549	0.76465	0.75215		-0.00206	-0.00359	-0.00128		451.8018	-0.01765	0.00937	0.00541
686.5	0.77267	0.78926	0.77972		0.77546	0.79378	0.78191		-0.00279	-0.00452	-0.00218		452.25225	-0.01767	0.00931	0.00538
686	0.80069	0.817	0.80778		0.80439	0.82219	0.81106		-0.0037	-0.00519	-0.00329		452.7027	-0.01744	0.00934	0.00539
685.5	0.82788	0.84367	0.83454		0.83264	0.84983	0.83876		-0.00476	-0.00616	-0.00421		453.15315	-0.01706	0.00939	0.00542
685	0.85359	0.86844	0.85987		0.859	0.87549	0.86492		-0.00541	-0.00704	-0.00505		453.6036	-0.01668	0.00937	0.00541
684.5	0.87783	0.89174	0.88346		0.88374	0.89923	0.88912		-0.00592	-0.00749	-0.00566		454.05405	-0.01621	0.00946	0.00546
684	0.90007	0.91319	0.9054		0.90634	0.92074	0.91156		-0.00627	-0.00755	-0.00616		454.5045	-0.0155	0.00946	0.00546
683.5	0.92091	0.93265	0.92555		0.92718	0.94014	0.93184		-0.00627	-0.00749	-0.0063		454.95495	-0.01465	0.00944	0.00545
683	0.93905	0.94994	0.94318		0.94518	0.95691	0.94932		-0.00612	-0.00697	-0.00615		455.40541	-0.01388	0.00941	0.00543
682.5	0.95499	0.96494	0.95894		0.96064	0.97107	0.9647		-0.00565	-0.00612	-0.00576		455.85586	-0.013	0.0093	0.00537
682	0.96888	0.97718	0.97215		0.97389	0.98261	0.97714		-0.005	-0.00543	-0.00499		456.30631	-0.01203	0.00937	0.00541
681.5	0.98008	0.9871	0.98243		0.98401	0.99117	0.98649		-0.00393	-0.00407	-0.00406		456.75676	-0.01106	0.0094	0.00543
681	0.98843	0.99418	0.99018		0.99129	0.99688	0.99318		-0.00286	-0.00269	-0.003		457.20721	-0.01006	0.0094	0.00543
680.5	0.994	0.99853	0.99522		0.99584	0.99968	0.99696		-0.00184	-0.00115	-0.00174		457.65766	-0.00901	0.00945	0.00546
680	9.97E-01	1.00E+00	9.97E-01		0.99744	1.00001	0.99803		-6.70E-04	1.46E-04	-6.54E-04		458.10811	-0.00802	0.00943	0.00544
679.5	9.97E-01	0.99905	9.97E-01		0.99652	0.99749	0.99633		7.33E-04	0.00156	6.54E-04		458.55856	-0.00708	0.00942	0.00544
679	0.99494	0.99585	0.99413		0.99306	0.99287	0.99249		0.00188	0.00297	0.00164		459.00901	-0.00612	0.00941	0.00543
678.5	0.99047	0.99032	0.98903		0.98763	0.98621	0.98642		0.00284	0.00411	0.0026		459.45946	-0.00513	0.0095	0.00548
678	0.98365	0.98286	0.98209		0.98007	0.97777	0.97861		0.00357	0.0051	0.00348		459.90991	-0.00434	0.00948	0.00548
677.5	0.9753	0.97374	0.97351		0.97084	0.9676	0.96932		0.00446	0.00614	0.00419		460.36036	-0.00355	0.00947	0.00547
677	0.96573	0.96362	0.96375		0.96072	0.95683	0.95894		0.00501	0.00678	0.00481		460.81081	-0.00283	0.00946	0.00546
676.5	0.95512	0.95227	0.95298		0.94942	0.94494	0.94763		0.0057	0.00733	0.00536		461.26126	-0.0022	0.00946	0.00546
676	0.94329	0.94033	0.94137		0.9372	0.93243	0.93571		0.00609	0.0079	0.00566		461.71171	-0.00164	0.00941	0.00543
675.5	0.93132	0.92836	0.92915		0.92478	0.91991	0.92333		0.00654	0.00845	0.00582		462.16216	-0.00113	0.00935	0.0054
675	0.91841	0.91544	0.9166		0.91185	0.90679	0.91053		0.00656	0.00866	0.00607		462.61261	-6.86E-04	0.00936	0.0054
674.5	0.90575	0.90237	0.90372		0.89867	0.89335	0.89742		0.00708	0.00902	0.0063		463.06306	-4.03E-04	0.00929	0.00537
674	0.89229	0.88931	0.89043		0.88508	0.87994	0.88415		0.00721	0.00937	0.00628		463.51351	-8.37E-05	0.00926	0.00535
673.5	0.8789	0.87583	0.87704		0.87132	0.86615	0.87043		0.00758	0.00969	0.00661		463.96396	1.36E-04	0.00928	0.00536
673	0.86531	0.8618	0.86331		0.85746	0.85186	0.85645		0.00786	0.00995	0.00686		464.41441	2.26E-04	0.0092	0.00531
672.5	0.85108	0.84792	0.84911		0.8428	0.83724	0.84182		0.00829	0.01068	0.00729		464.86486	2.18E-04	0.00918	0.0053
672	0.83667	0.83312	0.83485		0.82758	0.82171	0.82697		0.00909	0.0114	0.00788		465.31532	1.09E-04	0.00909	0.00525
671.5	0.82191	0.81806	0.82		0.81221	0.80605	0.8114		0.00971	0.01201	0.00861		465.76577	-2.26E-05	0.00907	0.00524
671	0.80655	0.80274	0.8043		0.79602	0.78961	0.79485		0.01053	0.01313	0.00946		466.21622	-2.25E-04	0.00901	0.0052
670.5	0.79057	0.78645	0.78848		0.77917	0.77243	0.77816		0.0114	0.01402	0.01031		466.66667	-5.54E-04	0.00891	0.00514
670	0.77425	0.76938	0.77162		0.76181	0.75464	0.76048		0.01244	0.01474	0.01114		467.11712	-9.59E-04	0.00886	0.00511
669.5	0.75671	0.75188	0.75377		0.74325	0.73611	0.74178		0.01346	0.01577	0.01198		467.56757	-0.00138	0.00872	0.00504
669	0.73871	0.73378	0.73586		0.7243	0.71698	0.72302		0.01441	0.0168	0.01284		468.01802	-0.00184	0.00867	0.005
668.5	0.72018	0.71486	0.71711		0.70476	0.69716	0.70343		0.01543	0.0177	0.01368		468.46847	-0.00241	0.00858	0.00495
668	0.70093	0.69515	0.6975		0.68466	0.67664	0.68315		0.01628	0.01851	0.01435		468.91892	-0.00302	0.0086	0.00497
667.5	0.68108	0.67513	0.67773		0.66403	0.65614	0.66277		0.01704	0.01899	0.01496		469.36937	-0.00368	0.00844	0.00487
667	0.6607	0.6542	0.65717		0.64319	0.63481	0.64176		0.01751	0.0194	0.01541		469.81982	-0.00441	0.00835	0.00482
666.5	0.63958	0.63295	0.6361		0.6216	0.61307	0.62033		0.01799	0.01988	0.01577		470.27027	-0.00517	0.00827	0.00478
666	0.6184	0.6118	0.61477		0.60025	0.59164	0.59878		0.01815	0.02015	0.01598		470.72072	-0.00596	0.00819	0.00473
665.5	0.59686	0.58997	0.59294		0.57835	0.56999	0.57688		0.0185	0.01998	0.01607		471.17117	-0.00675	0.00815	0.00471
665	0.57499	0.56773	0.57142		0.55658	0.54797	0.55538		0.01842	0.01976	0.01604		471.62162	-0.00751	0.00814	0.0047
664.5	0.55323	0.54623	0.54976		0.53492	0.52668	0.53389		0.01832	0.01955	0.01587		472.07207	-0.00832	0.00812	0.00469
664	0.53157	0.52433	0.52796		0.51357	0.50526	0.51236		0.018	0.01907	0.0156		472.52252	-0.00911	0.00804	0.00464
663.5	0.51009	0.50255	0.50651		0.49238	0.484	0.49125		0.0177	0.01855	0.01525		472.97297	-0.00986	0.00803	0.00464
663	0.48884	0.48183	0.48542		0.47152	0.46359	0.47051		0.01732	0.01825	0.0149		473.42342	-0.01066	0.00802	0.00463
662.5	0.4682	0.461	0.4649		0.45139	0.44349	0.45045		0.01681	0.01751	0.01445		473.87387	-0.0115	0.00787	0.00454
662	0.44808	0.44103	0.44489		0.43171	0.42421	0.43102		0.01637	0.01682	0.01387		474.32432	-0.01233	0.00781	0.00451
661.5	0.42824	0.42198	0.42528		0.41254	0.40571	0.41197		0.0157	0.01627	0.0133		474.77477	-0.01312	0.00777	0.00449
661	0.40948	0.40323	0.40683		0.39441	0.38769	0.39405		0.01506	0.01554	0.01278		475.22523	-0.01384	0.00776	0.00448
660.5	0.39154	0.38523	0.38858		0.37711	0.37054	0.37648		0.01443	0.01469	0.01209		475.67568	-0.01452	0.00781	0.00451
660	0.37388	0.36836	0.37143		0.36019	0.35437	0.35997		0.01369	0.01399	0.01146		476.12613	-0.01521	0.00781	0.00451
659.5	0.35738	0.3522	0.35554		0.34451	0.33891	0.34463		0.01287	0.01328	0.01091		476.57658	-0.01583	0.00773	0.00446
659	0.34189	0.33692	0.34015		0.32982	0.32453	0.32996		0.01207	0.01239	0.01019		477.02703	-0.01646	0.00775	0.00447
658.5	0.32716	0.32267	0.32539		0.31575	0.31111	0.31598		0.01141	0.01157	0.00941		477.47748	-0.01699	0.00762	0.0044
658	0.31346	0.30937	0.31207		0.30278	0.29853	0.30328		0.01068	0.01084	0.00879		477.92793	-0.01751	0.00762	0.0044
657.5	0.30079	0.29661	0.29953		0.29087	0.28667	0.2915		0.00992	0.00993	0.00803		478.37838	-0.01792	0.00763	0.0044
657	0.28869	0.2849	0.2875		0.27944	0.27583	0.28018		0.00924	0.00907	0.00732		478.82883	-0.01829	0.00766	0.00442
656.5	0.27757	0.27461	0.27677		0.26911	0.26612	0.27008		0.00846	0.00849	0.00669		479.27928	-0.01863	0.00763	0.0044
656	0.26726	0.26433	0.26672		0.25955	0.25696	0.26061		0.00771	0.00737	0.00611		479.72973	-0.01888	0.00762	0.0044
655.5	0.2578	0.25519	0.25743		0.25085	0.24842	0.25186		0.00695	0.00677	0.00557		480.18018	-0.01901	0.00767	0.00443
655	0.2493	0.24709	0.24903		0.24284	0.24084	0.24404		0.00645	0.00625	0.00499		480.63063	-0.01909	0.00768	0.00443
654.5	0.24157	0.23932	0.24141		0.23566	0.23384	0.23695		0.00591	0.00548	0.00446		481.08108	-0.01914	0.00763	0.00441
654	0.23427	0.23233	0.23424		0.22899	0.22761	0.23034		0.00528	0.00472	0.0039		481.53153	-0.01915	0.00769	0.00444
653.5	0.22781	0.22627	0.22812		0.22317	0.22198	0.22461		0.00464	0.0043	0.0035		481.98198	-0.01906	0.00772	0.00446
653	0.22196	0.22046	0.22226		0.21785	0.2168	0.21931		0.0041	0.00366	0.00294		482.43243	-0.01896	0.00774	0.00447
652.5	0.21667	0.21554	0.21713		0.2131	0.21254	0.21468		0.00358	0.00299	0.00246		482.88288	-0.01882	0.00785	0.00453
652	0.21205	0.21126	0.21276		0.20897	0.20871	0.21066		0.00307	0.00255	0.0021		483.33333	-0.01855	0.00783	0.00452
651.5	0.20791	0.20721	0.20865		0.20525	0.20507	0.2069		0.00266	0.00215	0.00175		483.78378	-0.01828	0.00783	0.00452
651	0.20442	0.2038	0.20522		0.20214	0.20221	0.20379		0.00228	0.00158	0.00143		484.23423	-0.01791	0.00785	0.00453
650.5	0.20123	0.20114	0.20226		0.19934	0.19971	0.2012		0.00189	0.00143	0.00105		484.68468	-0.01746	0.0079	0.00456
650	0.19861	0.19866	2.00E-01		0.19699	0.19746	0.19894		0.00162	0.0012	7.44E-04		485.13514	-0.01702	0.00795	0.00459
649.5	0.1964	1.97E-01	1.98E-01		0.19512	0.1957	0.19699		0.00128	8.00E-04	5.93E-04		485.58559	-0.01653	0.00796	0.00459
649	1.94E-01	1.95E-01	1.96E-01		0.19352	0.19446	0.1954		9.39E-04	4.97E-04	4.57E-04		486.03604	-0.01594	0.00797	0.0046
648.5	1.93E-01	1.94E-01	1.94E-01		0.19228	0.19336	0.19428		7.93E-04	3.50E-04	2.11E-04		486.48649	-0.01531	0.00798	0.00461
648	1.92E-01	1.93E-01	1.93E-01		0.19128	0.19261	0.19333		7.35E-04	1.57E-04	4.60E-05		486.93694	-0.01469	0.008	0.00462
647.5	1.91E-01	1.92E-01	1.93E-01		0.19066	0.19222	0.19269		5.31E-04	-1.42E-05	1.62E-05		487.38739	-0.0141	0.00802	0.00463
647	1.91E-01	1.92E-01	1.92E-01		0.19033	0.19193	0.19224		4.31E-04	-6.18E-05	-7.46E-05		487.83784	-0.01337	0.00803	0.00464
646.5	1.90E-01	1.92E-01	1.92E-01		0.1902	0.19203	0.19218		2.75E-04	-4.39E-04	-1.13E-04		488.28829	-0.01267	0.00804	0.00464
646	1.91E-01	1.92E-01	1.92E-01		0.19036	0.19211	0.19225		2.14E-04	-4.75E-04	-3.57E-05		488.73874	-0.01197	0.008	0.00462
645.5	1.91E-01	1.92E-01	1.93E-01		0.19073	0.19259	0.19265		9.38E-05	-4.19E-04	-1.54E-04		489.18919	-0.01126	0.00795	0.00459
645	1.91E-01	1.93E-01	1.93E-01		0.19128	0.19315	0.19322		2.33E-05	-5.33E-04	-1.81E-04		489.63964	-0.01053	0.00795	0.00459
644.5	1.92E-01	1.93E-01	1.94E-01		0.19205	0.19386	0.19407		-4.25E-06	-3.86E-04	-1.57E-04		490.09009	-0.00979	0.008	0.00462
644	1.93E-01	1.94E-01	1.95E-01		0.19293	0.19477	0.19507		-2.16E-05	-2.89E-04	-1.55E-04		490.54054	-0.0091	0.008	0.00462
643.5	1.94E-01	1.96E-01	1.96E-01		0.19413	0.19614	0.19624		-1.18E-04	-6.14E-04	-1.14E-04		490.99099	-0.0084	0.00796	0.0046
643	1.95E-01	1.97E-01	1.97E-01		0.19537	0.19744	0.19732		-2.45E-05	-7.11E-04	1.87E-06		491.44144	-0.00773	0.00796	0.0046
642.5	1.97E-01	1.98E-01	1.99E-01		0.19673	0.19891	0.19877		-4.24E-05	-6.05E-04	4.98E-06		491.89189	-0.00711	0.00781	0.00451
642	1.98E-01	2.00E-01	2.00E-01		0.19813	0.20042	0.20021		5.79E-05	-5.72E-04	8.54E-05		492.34234	-0.00651	0.00777	0.00449
641.5	2.00E-01	2.01E-01	2.02E-01		0.19978	0.20213	0.20181		9.38E-05	-6.37E-04	1.64E-04		492.79279	-0.00595	0.00775	0.00447
641	2.02E-01	2.03E-01	2.04E-01		0.20146	0.20385	0.20359		9.23E-05	-6.08E-04	7.92E-05		493.24324	-0.00543	0.00765	0.00442
640.5	2.03E-01	2.05E-01	2.05E-01		0.20329	0.20557	0.2053		1.61E-05	-5.78E-04	9.49E-05		493.69369	-0.00496	0.00754	0.00435
640	2.05E-01	2.07E-01	2.07E-01		0.20499	0.20733	0.20726		7.89E-05	-5.58E-04	4.06E-05		494.14414	-0.00454	0.00749	0.00433
639.5	2.07E-01	2.09E-01	2.09E-01		0.20686	0.20914	0.20904		1.51E-04	-4.01E-04	1.37E-04		494.59459	-0.00413	0.00741	0.00428
639	2.09E-01	2.11E-01	2.11E-01		0.20867	0.21081	0.2107		1.85E-04	-1.54E-04	1.58E-04		495.04505	-0.00383	0.00732	0.00423
638.5	2.11E-01	2.12E-01	2.13E-01		0.21044	0.21273	0.21257		1.66E-04	-3.82E-04	4.14E-05		495.4955	-0.00349	0.0071	0.0041
638	2.12E-01	2.14E-01	2.15E-01		0.21223	0.21449	0.21438		1.92E-04	-2.28E-04	1.26E-04		495.94595	-0.00334	0.00704	0.00407
637.5	2.14E-01	2.16E-01	2.16E-01		0.21399	0.21623	0.21591		1.76E-04	-6.49E-05	1.73E-04		496.3964	-0.00323	0.00694	0.004
637	2.16E-01	2.18E-01	2.18E-01		0.21556	0.21791	0.21752		3.06E-04	-1.65E-04	2.17E-04		496.84685	-0.00319	0.00676	0.0039
636.5	2.17E-01	2.19E-01	2.19E-01		0.2171	0.21931	0.21908		3.36E-04	-1.42E-04	2.80E-04		497.2973	-0.00318	0.00663	0.00383
636	2.19E-01	2.21E-01	2.21E-01		0.21851	0.22058	0.22045		3.74E-04	-4.35E-05	4.34E-04		497.74775	-0.00325	0.00654	0.00378
635.5	2.20E-01	2.22E-01	2.22E-01		0.21978	0.22175	0.22182		3.99E-04	6.33E-05	4.46E-04		498.1982	-0.0034	0.00641	0.0037
635	2.22E-01	2.23E-01	2.24E-01		0.22103	0.22295	0.22307		4.84E-04	1.41E-04	4.62E-04		498.64865	-0.00365	0.00623	0.0036
634.5	2.23E-01	2.24E-01	2.25E-01		0.22201	0.224	0.22404		5.49E-04	1.34E-04	6.04E-04		499.0991	-0.00396	0.00608	0.00351
634	2.24E-01	2.25E-01	2.26E-01		0.22291	0.22486	0.22493		6.60E-04	1.76E-04	6.93E-04		499.54955	-0.00426	0.00593	0.00343
633.5	2.24E-01	2.26E-01	2.26E-01		0.22374	0.22548	0.22573		6.97E-04	2.43E-04	7.53E-04		500	-0.00485	0.00575	0.00332
633	2.25E-01	2.27E-01	2.27E-01		0.2245	0.22623	0.22634		7.65E-04	3.06E-04	8.46E-04		500.45045	-0.00529	0.00566	0.00327
632.5	2.26E-01	2.27E-01	2.28E-01		0.22506	0.22671	0.22679		8.09E-04	3.85E-04	9.36E-04		500.9009	-0.00585	0.00551	0.00318
632	2.26E-01	2.28E-01	2.28E-01		0.22553	0.22715	0.22716		8.21E-04	3.64E-04	9.84E-04		501.35135	-0.00652	0.00544	0.00314
631.5	2.27E-01	2.28E-01	2.28E-01		0.22579	0.22741	0.22743		8.67E-04	5.05E-04	9.00E-04		501.8018	-0.00725	0.00529	0.00305
631	2.27E-01	2.28E-01	0.22864		0.22594	0.22736	0.22764		9.49E-04	8.21E-04	0.001		502.25225	-0.00803	0.00514	0.00297
630.5	2.27E-01	2.28E-01	0.22879		0.22603	0.22732	0.22758		1.00E-03	9.19E-04	0.0012		502.7027	-0.00891	0.00499	0.00288
630	0.22717	2.28E-01	0.22856		0.22612	0.2274	0.22739		0.00105	9.22E-04	0.00117		503.15315	-0.00985	0.00483	0.00279
629.5	0.227	0.22808	0.22843		0.22586	0.22706	0.22714		0.00115	0.00102	0.00129		503.6036	-0.01074	0.00474	0.00274
629	0.22677	0.22772	0.22815		0.22558	0.2266	0.22688		0.00119	0.00113	0.00128		504.05405	-0.01174	0.00459	0.00265
628.5	0.22652	0.22724	0.22797		0.22523	0.22616	0.22649		0.00129	0.00108	0.00148		504.5045	-0.01284	0.00452	0.00261
628	0.22612	0.22691	0.2275		0.2247	0.22565	0.22594		0.00141	0.00125	0.00156		504.95495	-0.01388	0.00439	0.00253
627.5	0.22545	0.22632	0.2268		0.22402	0.22509	0.22521		0.00143	0.00124	0.00158		505.40541	-0.01491	0.00422	0.00244
627	0.22483	0.22565	0.22601		0.22333	0.22442	0.22444		0.00149	0.00123	0.00157		505.85586	-0.01598	0.00417	0.00241
626.5	0.22413	0.22491	0.22524		0.2225	0.22348	0.22362		0.00162	0.00143	0.00163		506.30631	-0.01703	0.00409	0.00236
626	0.2232	0.22391	0.2245		0.22147	0.22254	0.22277		0.00173	0.00137	0.00173		506.75676	-0.01812	0.00393	0.00227
625.5	0.2222	0.22285	0.22354		0.2205	0.2214	0.22169		0.00169	0.00145	0.00185		507.20721	-0.01918	0.0038	0.00219
625	0.22119	0.22196	0.22236		0.21941	0.22026	0.22053		0.00178	0.00169	0.00184		507.65766	-0.02023	0.00369	0.00213
624.5	0.22001	0.22055	0.22125		0.21825	0.21891	0.2193		0.00176	0.00164	0.00196		508.10811	-0.02137	0.00355	0.00205
624	0.21876	0.21932	0.21988		0.21692	0.21761	0.21796		0.00184	0.00171	0.00192		508.55856	-0.02234	0.00345	0.00199
623.5	0.21747	0.21804	0.2185		0.21551	0.2162	0.2165		0.00196	0.00184	0.002		509.00901	-0.02331	0.00339	0.00195
623	0.216	0.21653	0.21702		0.21403	0.21468	0.21498		0.00197	0.00185	0.00204		509.45946	-0.02433	0.00321	0.00185
622.5	0.21447	0.21477	0.21545		0.21251	0.21293	0.21339		0.00197	0.00184	0.00207		509.90991	-0.02521	0.0031	0.00179
622	0.2129	0.21311	0.21384		0.21087	0.21125	0.21173		0.00203	0.00186	0.00211		510.36036	-0.026	0.0031	0.00179
621.5	0.21117	0.21135	0.21219		0.20901	0.20935	0.20993		0.00216	0.002	0.00227		510.81081	-0.02678	0.003	0.00173
621	0.20938	0.20952	0.21034		0.20717	0.20745	0.20811		0.00221	0.00207	0.00224		511.26126	-0.02752	0.00289	0.00167
620.5	0.20749	0.20754	0.20846		0.20529	0.20546	0.2061		0.0022	0.00208	0.00236		511.71171	-0.02819	0.00283	0.00163
620	0.20553	0.20557	0.20647		0.20322	0.20333	0.20416		0.00231	0.00224	0.00231		512.16216	-0.02883	0.0028	0.00162
619.5	0.20339	0.20326	0.20429		0.20112	0.20113	0.20197		0.00227	0.00213	0.00232		512.61261	-0.02942	0.00275	0.00159
619	0.20131	0.20121	0.20209		0.19893	0.19906	0.19969		0.00238	0.00215	0.0024		513.06306	-0.02995	0.00268	0.00155
618.5	0.19901	0.19891	0.19988		0.19663	0.19682	0.19742		0.00237	0.00208	0.00246		513.51351	-0.03039	0.00264	0.00152
618	0.19666	0.1964	0.19748		0.19426	0.19435	0.19505		0.00239	0.00206	0.00243		513.96396	-0.03079	0.00257	0.00149
617.5	0.19426	0.19398	0.19522		0.19187	0.19184	0.19265		0.00239	0.00214	0.00256		514.41441	-0.03119	0.0025	0.00144
617	0.19182	0.19161	0.19287		0.18931	0.18936	0.19026		0.00251	0.00225	0.00261		514.86486	-0.03151	0.00241	0.00139
616.5	0.18922	0.18888	0.19039		0.18679	0.18668	0.18764		0.00243	0.00219	0.00275		515.31532	-0.03177	0.0023	0.00133
616	0.18658	0.18628	0.18769		0.18413	0.18405	0.18505		0.00244	0.00223	0.00264		515.76577	-0.03198	0.00222	0.00128
615.5	0.18394	0.18373	0.18505		0.18158	0.18141	0.18239		0.00237	0.00233	0.00266		516.21622	-0.03212	0.00216	0.00125
615	0.18133	0.18084	0.18231		0.17896	0.17852	0.17965		0.00237	0.00232	0.00266		516.66667	-0.03222	0.00209	0.00121
614.5	0.17857	0.17803	0.17942		0.17621	0.17593	0.17672		0.00236	0.0021	0.00269		517.11712	-0.03234	0.00203	0.00117
614	0.17588	0.17537	0.17668		0.17346	0.17319	0.17399		0.00242	0.00219	0.00268		517.56757	-0.03242	0.00199	0.00115
613.5	0.17312	0.1726	0.17387		0.17079	0.17033	0.17113		0.00234	0.00227	0.00274		518.01802	-0.03241	0.00193	0.00112
613	0.17037	0.16983	0.1711		0.16798	0.1677	0.16827		0.00239	0.00214	0.00283		518.46847	-0.03226	0.00184	0.00106
612.5	0.16762	0.16729	0.16846		0.1653	0.1651	0.16563		0.00233	0.0022	0.00283		518.91892	-0.03226	0.0018	0.00104
612	0.16495	0.16462	0.1657		0.16255	0.16233	0.16295		0.00241	0.00229	0.00275		519.36937	-0.03208	0.00175	0.00101
611.5	0.16219	0.16182	0.16298		0.15983	0.15975	0.16028		0.00236	0.00207	0.00269		519.81982	-0.03188	0.00173	0.001
611	0.15961	0.1593	0.16045		0.15731	0.15723	0.15775		0.00231	0.00207	0.0027		520.27027	-0.03173	0.00173	9.97E-04
610.5	0.15712	0.15676	0.15784		0.15483	0.15476	0.15519		0.00229	0.002	0.00265		520.72072	-0.03152	0.0017	9.82E-04
610	0.15459	0.15416	0.15536		0.15233	0.15228	0.15272		0.00226	0.00189	0.00264		521.17117	-0.03122	0.00167	9.63E-04
609.5	0.15231	0.15191	0.15297		0.15005	0.15019	0.15031		0.00226	0.00171	0.00267		521.62162	-0.0309	0.00162	9.37E-04
609	0.15004	0.14971	0.15069		0.14778	0.14806	0.14807		0.00226	0.00165	0.00262		522.07207	-0.03055	0.00152	8.79E-04
608.5	0.14798	0.14735	0.14859		0.14574	0.14588	0.14593		0.00224	0.00148	0.00267		522.52252	-0.0303	0.00158	9.13E-04
608	0.1458	0.14538	0.14667		0.14361	0.14381	0.14386		0.00219	0.00157	0.00281		522.97297	-0.02987	0.00154	8.89E-04
607.5	0.14376	0.14358	0.14474		0.14161	0.14195	0.1419		0.00215	0.00163	0.00283		523.42342	-0.02945	0.00139	8.05E-04
607	0.14204	0.14172	0.14283		0.13987	0.1401	0.14003		0.00218	0.00162	0.0028		523.87387	-0.02905	0.00138	7.99E-04
606.5	0.14026	0.13998	0.14116		0.13821	0.13859	0.13839		0.00205	0.00139	0.00277		524.32432	-0.02858	0.00136	7.88E-04
606	0.13874	0.13841	0.1398		0.13664	0.13699	0.13706		0.00209	0.00142	0.00275		524.77477	-0.02816	0.00132	7.63E-04
605.5	0.13727	0.13707	0.1383		0.13527	0.1357	0.13564		0.002	0.00137	0.00267		525.22523	-0.02778	0.00131	7.58E-04
605	0.1359	0.13582	0.13688		0.1339	0.13448	0.13432		0.002	0.00134	0.00256		525.67568	-0.02731	0.00129	7.43E-04
604.5	0.13466	0.13471	0.13581		0.1328	0.13345	0.13319		0.00186	0.00126	0.00262		526.12613	-0.02677	0.0012	6.92E-04
604	0.13363	0.13374	0.13455		0.13176	0.1325	0.13209		0.00187	0.00124	0.00246		526.57658	-0.02629	0.00119	6.90E-04
603.5	0.13253	0.13285	0.13361		0.13078	0.1316	0.13119		0.00175	0.00125	0.00241		527.02703	-0.02585	0.00128	7.41E-04
603	0.13164	0.13203	0.1329		0.12988	0.13103	0.13037		0.00176	0.001	0.00253		527.47748	-0.02535	0.00118	6.79E-04
602.5	0.13108	1.32E-01	0.13221		0.1293	0.13057	0.12975		0.00178	9.83E-04	0.00246		527.92793	-0.02482	0.00114	6.60E-04
602	0.13038	1.31E-01	0.13162		0.12877	0.12995	0.12921		0.00161	9.21E-04	0.00241		528.37838	-0.0243	0.00117	6.73E-04
601.5	0.12984	1.30E-01	0.13111		0.1282	0.12952	0.12876		0.00164	9.15E-04	0.00235		528.82883	-0.02381	0.00115	6.62E-04
601	0.12946	1.30E-01	0.13061		0.12795	0.12941	0.12835		0.00151	7.01E-04	0.00226		529.27928	-0.0233	0.00108	6.23E-04
600.5	0.12907	1.30E-01	0.13043		0.12762	0.12897	0.12809		0.00145	7.80E-04	0.00233		529.72973	-0.02276	0.00107	6.19E-04
600	0.12883	1.30E-01	0.13019		0.12734	0.12891	0.12786		0.00149	7.37E-04	0.00233		530.18018	-0.02225	0.00113	6.51E-04
599.5	0.12876	1.29E-01	0.12992		0.12724	0.12867	0.12776		0.00152	7.09E-04	0.00216		530.63063	-0.02176	0.00114	6.58E-04
599	0.12851	1.29E-01	0.1297		0.12708	0.12844	0.12758		0.00143	7.63E-04	0.00212		531.08108	-0.02119	0.00113	6.50E-04
598.5	0.12836	1.29E-01	0.12979		0.127	0.12853	0.12759		0.00136	5.78E-04	0.0022		531.53153	-0.02069	0.00113	6.53E-04
598	0.12841	1.29E-01	0.12973		0.12713	0.12857	0.12759		0.00128	6.75E-04	0.00214		531.98198	-0.02013	0.00111	6.39E-04
597.5	0.1283	1.29E-01	0.12962		0.1271	0.12856	0.12756		0.0012	6.45E-04	0.00206		532.43243	-0.01953	0.00105	6.06E-04
597	0.12832	1.29E-01	0.12973		0.12717	0.12858	0.12769		0.00115	3.79E-04	0.00204		532.88288	-0.01904	0.00102	5.90E-04
596.5	0.12816	1.29E-01	0.12961		0.12712	0.1287	0.12772		0.00105	3.83E-04	0.00189		533.33333	-0.01859	0.00111	6.41E-04
596	0.12825	1.29E-01	0.12954		0.12711	0.12865	0.12778		0.00114	3.96E-04	0.00176		533.78378	-0.01808	0.00113	6.53E-04
595.5	1.28E-01	1.29E-01	0.12943		0.12721	0.12869	0.12776		9.90E-04	1.95E-04	0.00167		534.23423	-0.01757	0.0011	6.33E-04
595	1.28E-01	1.29E-01	0.12932		0.12713	0.12873	0.12773		9.73E-04	1.15E-04	0.0016		534.68468	-0.01709	0.00106	6.14E-04
594.5	1.28E-01	1.29E-01	0.12922		0.12708	0.12861	0.12755		8.59E-04	5.64E-05	0.00166		535.13514	-0.01662	0.00104	5.98E-04
594	1.28E-01	1.28E-01	0.12914		0.12702	0.12842	0.12753		8.51E-04	7.79E-05	0.00161		535.58559	-0.01617	0.00102	5.91E-04
593.5	1.28E-01	1.28E-01	0.12888		0.12681	0.12817	0.1272		9.71E-04	2.18E-04	0.00168		536.03604	-0.01569	9.81E-04	5.67E-04
593	1.28E-01	1.28E-01	0.12866		0.12677	0.12781	0.12701		8.80E-04	2.65E-04	0.00165		536.48649	-0.01531	0.00102	5.90E-04
592.5	1.27E-01	1.28E-01	0.12856		0.12647	0.12759	0.12688		8.03E-04	1.86E-04	0.00168		536.93694	-0.01487	0.00103	5.95E-04
592	1.27E-01	1.28E-01	0.12826		0.12631	0.12746	0.12659		7.68E-04	1.41E-04	0.00167		537.38739	-0.01441	0.00107	6.20E-04
591.5	1.27E-01	1.27E-01	0.12777		0.12585	0.12698	0.12617		8.68E-04	3.38E-04	0.00161		537.83784	-0.01397	0.00113	6.50E-04
591	1.26E-01	1.27E-01	0.12741		0.12567	0.12669	0.1258		7.69E-04	1.26E-04	0.00161		538.28829	-0.01351	0.00109	6.30E-04
590.5	1.26E-01	1.26E-01	0.12698		0.12527	0.12624	0.12543		7.71E-04	1.01E-05	0.00156		538.73874	-0.0131	0.00101	5.84E-04
590	1.26E-01	1.26E-01	0.12646		0.12478	0.12584	0.12504		9.07E-04	1.51E-04	0.00142		539.18919	-0.01274	0.00101	5.83E-04
589.5	1.25E-01	1.25E-01	0.12616		0.12418	0.12518	0.12468		8.95E-04	2.01E-04	0.00148		539.63964	-0.01239	0.00106	6.10E-04
589	1.25E-01	1.25E-01	0.1256		0.12378	0.12472	0.12408		8.00E-04	2.64E-04	0.00152		540.09009	-0.01201	0.00101	5.82E-04
588.5	1.24E-01	1.25E-01	0.12494		0.12318	0.12419	0.12349		8.61E-04	3.74E-04	0.00145		540.54054	-0.01159	0.00106	6.09E-04
588	1.23E-01	1.24E-01	0.12436		0.12259	0.12351	0.12282		8.01E-04	3.00E-04	0.00154		540.99099	-0.0113	0.00104	5.99E-04
587.5	1.23E-01	1.23E-01	0.12369		0.12186	0.12297	0.12215		9.49E-04	9.53E-05	0.00154		541.44144	-0.0109	9.72E-04	5.61E-04
587	1.22E-01	1.23E-01	0.12297		0.12116	0.12227	0.12134		9.17E-04	3.10E-04	0.00163		541.89189	-0.01055	8.87E-04	5.12E-04
586.5	1.21E-01	1.22E-01	0.12226		0.12048	0.1213	0.12065		8.84E-04	4.27E-04	0.00161		542.34234	-0.01022	9.33E-04	5.39E-04
586	1.21E-01	1.21E-01	0.12156		0.11958	0.12064	0.11995		9.40E-04	2.88E-04	0.00161		542.79279	-0.00994	9.12E-04	5.27E-04
585.5	1.20E-01	1.20E-01	0.12064		0.11881	0.11975	0.119		9.30E-04	3.15E-04	0.00164		543.24324	-0.00965	8.99E-04	5.19E-04
585	1.19E-01	1.19E-01	0.11977		0.11796	0.11877	0.11819		8.90E-04	5.20E-04	0.00159		543.69369	-0.00938	9.09E-04	5.25E-04
584.5	1.18E-01	1.18E-01	0.11879		0.11699	0.11798	0.11723		9.51E-04	3.35E-04	0.00156		544.14414	-0.00912	8.88E-04	5.13E-04
584	1.17E-01	1.17E-01	0.11769		0.11611	0.11696	0.11627		9.24E-04	2.87E-04	0.00142		544.59459	-0.00883	8.91E-04	5.14E-04
583.5	1.16E-01	1.16E-01	0.11677		0.11507	0.11576	0.11522		9.49E-04	5.51E-04	0.00155		545.04505	-0.00851	8.66E-04	5.00E-04
583	0.11497	1.15E-01	0.11572		0.11391	0.11476	0.11417		0.00106	3.57E-04	0.00155		545.4955	-0.0082	8.52E-04	4.92E-04
582.5	0.11393	1.14E-01	0.11463		0.11283	0.11357	0.11307		0.00109	3.40E-04	0.00156		545.94595	-0.0079	8.82E-04	5.09E-04
582	0.1128	1.13E-01	0.11362		0.11171	0.11243	0.1119		0.00109	4.54E-04	0.00172		546.3964	-0.00765	9.01E-04	5.20E-04
581.5	0.11169	1.12E-01	0.11234		0.11062	0.11118	0.11064		0.00107	4.83E-04	0.0017		546.84685	-0.0074	8.48E-04	4.89E-04
581	0.11041	1.11E-01	0.11108		0.10931	0.1102	0.10939		0.0011	3.50E-04	0.00169		547.2973	-0.00713	8.46E-04	4.88E-04
580.5	0.10914	1.09E-01	0.1098		0.10807	0.1088	0.10812		0.00106	5.04E-04	0.00168		547.74775	-0.00691	9.03E-04	5.21E-04
580	0.10786	1.08E-01	0.10843		0.10674	0.10747	0.10689		0.00112	5.77E-04	0.00154		548.1982	-0.00671	9.45E-04	5.46E-04
579.5	0.10643	1.06E-01	0.10703		0.10529	0.10614	0.1054		0.00114	3.22E-04	0.00164		548.64865	-0.00649	9.85E-04	5.69E-04
579	0.10514	1.05E-01	0.10559		0.10399	0.10459	0.1039		0.00115	4.39E-04	0.00168		549.0991	-0.0063	0.00107	6.18E-04
578.5	0.10362	1.04E-01	0.10415		0.10257	0.1031	0.10245		0.00105	4.31E-04	0.0017		549.54955	-0.00612	0.00104	6.02E-04
578	0.1021	1.02E-01	0.10263		0.10109	0.10169	0.10096		0.00101	3.62E-04	0.00166		550	-0.00581	9.83E-04	5.68E-04
577.5	0.10062	1.01E-01	0.10109		0.09958	0.10012	0.09941		0.00104	4.89E-04	0.00168		550.45045	-0.00559	9.91E-04	5.72E-04
577	0.09914	9.90E-02	0.09958		0.09805	0.09867	0.09792		0.00109	2.78E-04	0.00165		550.9009	-0.00535	8.57E-04	4.95E-04
576.5	9.75E-02	9.73E-02	0.09785		0.09662	0.09718	0.09631		9.07E-04	1.00E-04	0.00154		551.35135	-0.0051	8.08E-04	4.67E-04
576	9.59E-02	9.58E-02	0.09633		0.09502	0.09566	0.09484		9.11E-04	1.22E-04	0.00149		551.8018	-0.00492	8.52E-04	4.92E-04
575.5	9.43E-02	9.42E-02	0.09479		0.09339	0.09398	0.09322		9.43E-04	2.22E-04	0.00157		552.25225	-0.00478	8.82E-04	5.09E-04
575	9.26E-02	9.25E-02	0.09316		0.09176	0.0923	0.09162		8.09E-04	2.45E-04	0.00154		552.7027	-0.00461	8.75E-04	5.05E-04
574.5	9.10E-02	9.09E-02	0.09157		0.09016	0.0909	0.09006		8.75E-04	1.83E-05	0.00151		553.15315	-0.00442	8.77E-04	5.07E-04
574	8.94E-02	8.93E-02	0.08971		0.0886	0.08927	0.08835		7.82E-04	5.03E-05	0.00136		553.6036	-0.00424	8.96E-04	5.17E-04
573.5	8.78E-02	8.77E-02	0.08804		0.08699	0.08784	0.08672		8.11E-04	-1.41E-04	0.00132		554.05405	-0.00408	8.78E-04	5.07E-04
573	8.61E-02	8.59E-02	0.08656		0.08531	0.0862	0.08521		8.04E-04	-2.70E-04	0.00135		554.5045	-0.00381	8.03E-04	4.64E-04
572.5	8.46E-02	8.43E-02	0.08484		0.08386	0.08452	0.08373		7.03E-04	-1.88E-04	0.00111		554.95495	-0.0037	8.20E-04	4.73E-04
572	8.29E-02	8.28E-02	0.08322		0.08238	0.08303	0.08212		5.65E-04	-2.87E-04	0.0011		555.40541	-0.00354	8.23E-04	4.75E-04
571.5	8.13E-02	8.14E-02	0.08169		0.08069	0.08157	0.08063		5.97E-04	-2.18E-04	0.00106		555.85586	-0.00339	8.53E-04	4.92E-04
571	7.98E-02	7.97E-02	8.02E-02		0.07927	0.08008	0.07917		5.15E-04	-4.26E-04	9.86E-04		556.30631	-0.00323	8.74E-04	5.05E-04
570.5	7.82E-02	7.81E-02	7.86E-02		0.07789	0.07853	0.0777		3.45E-04	-4.52E-04	9.30E-04		556.75676	-0.00309	8.61E-04	4.97E-04
570	7.67E-02	7.65E-02	7.71E-02		0.07641	0.07718	0.07629		3.32E-04	-6.49E-04	8.34E-04		557.20721	-0.00292	8.26E-04	4.77E-04
569.5	7.53E-02	7.52E-02	7.58E-02		0.07503	0.07594	0.0748		2.83E-04	-7.62E-04	9.64E-04		557.65766	-0.00273	7.72E-04	4.46E-04
569	7.38E-02	7.37E-02	7.41E-02		0.07366	0.07456	0.07324		1.24E-04	-8.27E-04	8.40E-04		558.10811	-0.00259	7.42E-04	4.28E-04
568.5	7.25E-02	7.22E-02	7.28E-02		0.07241	0.07322	0.07198		1.09E-04	-9.75E-04	8.41E-04		558.55856	-0.00245	8.89E-04	5.13E-04
568	7.11E-02	0.07091	7.16E-02		0.07111	0.07192	0.07087		-2.25E-05	-0.00101	7.15E-04		559.00901	-0.00229	8.91E-04	5.15E-04
567.5	6.99E-02	0.06975	7.04E-02		0.07001	0.07086	0.0697		-1.32E-04	-0.00111	6.56E-04		559.45946	-0.00217	8.65E-04	4.99E-04
567	6.87E-02	0.06867	6.91E-02		0.06877	0.0699	0.06863		-1.07E-04	-0.00124	4.47E-04		559.90991	-0.00206	8.87E-04	5.12E-04
566.5	6.75E-02	0.06735	6.78E-02		0.06775	0.0687	0.06749		-3.00E-04	-0.00136	3.35E-04		560.36036	-0.00193	8.99E-04	5.19E-04
566	6.64E-02	0.06623	6.69E-02		0.06682	0.06764	0.06656		-4.68E-04	-0.00141	2.89E-04		560.81081	-0.0018	8.33E-04	4.81E-04
565.5	6.53E-02	0.06534	6.59E-02		0.06583	0.06675	0.0656		-5.54E-04	-0.00142	2.43E-04		561.26126	-0.00171	8.35E-04	4.82E-04
565	6.42E-02	0.06427	6.48E-02		0.06489	0.06599	0.06469		-6.98E-04	-0.00172	1.29E-04		561.71171	-0.00167	9.02E-04	5.21E-04
564.5	6.33E-02	0.06347	6.38E-02		0.06401	0.06521	0.06382		-7.34E-04	-0.00175	-2.00E-05		562.16216	-0.00156	9.28E-04	5.36E-04
564	6.24E-02	0.06265	6.30E-02		0.06332	0.06464	0.06315		-9.15E-04	-0.00199	-2.00E-04		562.61261	-0.00134	9.02E-04	5.21E-04
563.5	0.0615	0.06161	6.21E-02		0.06254	0.06385	0.06239		-0.00104	-0.00223	-2.70E-04		563.06306	-0.00124	8.93E-04	5.15E-04
563	0.06087	0.06104	6.14E-02		0.06202	0.0632	0.06176		-0.00115	-0.00217	-4.17E-04		563.51351	-0.00118	9.86E-04	5.70E-04
562.5	0.06014	0.06026	6.06E-02		0.06134	0.0626	0.06117		-0.0012	-0.00234	-5.46E-04		563.96396	-0.00104	9.06E-04	5.23E-04
562	0.05934	0.05939	5.99E-02		0.06081	0.06205	0.06076		-0.00147	-0.00266	-8.14E-04		564.41441	-8.68E-04	8.73E-04	5.04E-04
561.5	0.05878	0.059	5.93E-02		0.06019	0.06167	0.06025		-0.00142	-0.00266	-9.65E-04		564.86486	-7.82E-04	9.11E-04	5.26E-04
561	0.0581	0.05873	0.05877		0.05974	0.06132	0.05978		-0.00164	-0.00258	-0.00101		565.31532	-6.46E-04	8.67E-04	5.00E-04
560.5	0.0575	0.05809	0.05842		0.05923	0.06094	0.05948		-0.00173	-0.00285	-0.00107		565.76577	-5.52E-04	8.42E-04	4.86E-04
560	0.0571	0.05747	0.0578		0.05891	0.0605	0.05908		-0.00181	-0.00303	-0.00128		566.21622	-4.91E-04	8.52E-04	4.92E-04
559.5	0.05663	0.05705	0.05739		0.05871	0.0601	0.05872		-0.00208	-0.00305	-0.00133		566.66667	-3.93E-04	8.56E-04	4.94E-04
559	0.05624	0.05657	0.05709		0.05836	0.05983	0.05859		-0.00212	-0.00326	-0.0015		567.11712	-2.75E-04	8.63E-04	4.98E-04
558.5	0.05588	0.05628	0.05655		0.05819	0.05972	0.05823		-0.00231	-0.00343	-0.00168		567.56757	-1.83E-04	8.82E-04	5.09E-04
558	0.05552	0.05611	0.05625		0.05806	0.05947	0.05822		-0.00253	-0.00336	-0.00197		568.01802	-1.03E-04	8.68E-04	5.01E-04
557.5	0.05515	0.05566	0.05593		0.0578	0.0593	0.05797		-0.00265	-0.00363	-0.00204		568.46847	-1.46E-05	9.11E-04	5.26E-04
557	0.05499	0.05533	0.05563		0.05781	0.05928	0.05793		-0.00283	-0.00395	-0.0023		568.91892	3.70E-05	8.49E-04	4.90E-04
556.5	0.0548	0.05526	0.05544		0.05778	0.05937	0.05782		-0.00298	-0.00412	-0.00238		569.36937	1.31E-04	8.60E-04	4.97E-04
556	0.05463	0.05523	0.05521		0.05781	0.05951	0.05779		-0.00318	-0.00428	-0.00258		569.81982	1.69E-04	7.95E-04	4.59E-04
555.5	0.05439	0.0551	0.055		0.05771	0.05951	0.05781		-0.00332	-0.00441	-0.0028		570.27027	2.27E-04	7.21E-04	4.16E-04
555	0.05425	0.05498	0.05491		0.05764	0.0596	0.05796		-0.0034	-0.00462	-0.00305		570.72072	3.11E-04	7.04E-04	4.07E-04
554.5	0.05418	0.05504	0.055		0.05781	0.05973	0.0581		-0.00364	-0.00468	-0.0031		571.17117	4.00E-04	6.95E-04	4.01E-04
554	0.05398	0.05484	0.05495		0.05793	0.05991	0.05827		-0.00395	-0.00507	-0.00332		571.62162	4.75E-04	6.60E-04	3.81E-04
553.5	0.05407	0.05486	0.05494		0.0581	0.06013	0.05846		-0.00403	-0.00527	-0.00353		572.07207	4.71E-04	6.94E-04	4.01E-04
553	0.05408	0.05498	0.05478		0.05833	0.06043	0.05855		-0.00425	-0.00545	-0.00376		572.52252	5.44E-04	6.69E-04	3.86E-04
552.5	0.05409	0.05488	0.05471		0.05853	0.06056	0.05869		-0.00444	-0.00568	-0.00398		572.97297	6.22E-04	8.14E-04	4.70E-04
552	0.0541	0.05503	0.05481		0.05868	0.06089	0.05897		-0.00458	-0.00586	-0.00416		573.42342	6.57E-04	7.54E-04	4.35E-04
551.5	0.05419	0.05515	0.05493		0.05896	0.06106	0.05928		-0.00477	-0.0059	-0.00435		573.87387	7.13E-04	6.77E-04	3.91E-04
551	0.05423	0.0551	0.05494		0.05923	0.06134	0.05961		-0.00501	-0.00623	-0.00467		574.32432	7.77E-04	7.17E-04	4.14E-04
550.5	0.05427	0.05519	0.0552		0.05949	0.06187	0.05999		-0.00521	-0.00668	-0.00479		574.77477	8.36E-04	6.92E-04	4.00E-04
550	0.05449	0.05536	0.05534		0.06001	0.06227	0.06035		-0.00552	-0.00691	-0.00501		575.22523	8.85E-04	6.59E-04	3.80E-04
549.5	0.05446	0.05532	0.0553		0.06019	0.06267	0.06067		-0.00574	-0.00735	-0.00537		575.67568	8.86E-04	6.77E-04	3.91E-04
549	0.05462	0.05549	0.05562		0.06067	0.06302	0.06105		-0.00605	-0.00753	-0.00543		576.12613	8.43E-04	6.95E-04	4.01E-04
548.5	0.05472	0.05578	0.05589		0.06104	0.06338	0.06164		-0.00632	-0.0076	-0.00575		576.57658	8.74E-04	7.18E-04	4.15E-04
548	0.05503	0.05589	0.05601		0.06154	0.06376	0.06206		-0.00651	-0.00787	-0.00606		577.02703	0.00101	6.86E-04	3.96E-04
547.5	0.05522	0.05614	0.05635		0.06198	0.06412	0.06267		-0.00676	-0.00798	-0.00631		577.47748	0.00107	5.99E-04	3.46E-04
547	0.05539	0.05642	0.05653		0.06245	0.06465	0.06317		-0.00706	-0.00823	-0.00664		577.92793	0.00102	6.43E-04	3.71E-04
546.5	0.05562	0.05669	0.05666		0.06286	0.06531	0.06358		-0.00724	-0.00862	-0.00692		578.37838	0.00105	6.38E-04	3.68E-04
546	0.05586	0.05689	0.0569		0.06337	0.06576	0.06413		-0.00751	-0.00888	-0.00722		578.82883	0.00108	6.26E-04	3.62E-04
545.5	0.05618	0.05728	0.05722		0.06401	0.06645	0.0648		-0.00783	-0.00917	-0.00759		579.27928	0.00106	6.46E-04	3.73E-04
545	0.05645	0.05749	0.05753		0.0646	0.06703	0.06547		-0.00814	-0.00953	-0.00794		579.72973	0.00105	5.80E-04	3.35E-04
544.5	0.05668	0.0577	0.05776		0.06518	0.06763	0.06603		-0.0085	-0.00993	-0.00827		580.18018	0.00108	5.20E-04	3.00E-04
544	0.05702	0.05804	0.05811		0.06583	0.06827	0.06672		-0.00881	-0.01023	-0.00861		580.63063	0.00107	6.09E-04	3.51E-04
543.5	0.05733	0.05848	0.05848		0.06642	0.06901	0.06728		-0.00909	-0.01053	-0.00881		581.08108	0.00105	6.59E-04	3.80E-04
543	0.05767	0.05881	0.05877		0.06708	0.06964	0.068		-0.00941	-0.01083	-0.00923		581.53153	0.00108	6.08E-04	3.51E-04
542.5	0.05798	0.05915	0.05932		0.06769	0.07036	0.06872		-0.00971	-0.0112	-0.0094		581.98198	0.00109	6.32E-04	3.65E-04
542	0.05842	0.05968	0.05957		0.06864	0.07111	0.06932		-0.01022	-0.01143	-0.00975		582.43243	0.00101	6.19E-04	3.57E-04
541.5	0.05879	0.06001	0.05991		0.06924	0.07195	0.07004		-0.01045	-0.01194	-0.01014		582.88288	9.91E-04	6.02E-04	3.48E-04
541	0.05919	0.06034	0.06037		0.07004	0.07282	0.07093		-0.01085	-0.01248	-0.01055		583.33333	0.00101	5.32E-04	3.07E-04
540.5	0.05964	0.06099	0.06083		0.0709	0.0738	0.07162		-0.01126	-0.01281	-0.01079		583.78378	9.38E-04	5.39E-04	3.11E-04
540	0.06003	0.06132	0.06134		0.07174	0.07455	0.07269		-0.01171	-0.01323	-0.01135		584.23423	9.11E-04	5.89E-04	3.40E-04
539.5	0.06051	0.06184	0.06185		0.07254	0.07558	0.07358		-0.01203	-0.01374	-0.01173		584.68468	9.66E-04	5.83E-04	3.37E-04
539	0.06106	0.06244	0.06232		0.07356	0.07642	0.07447		-0.0125	-0.01398	-0.01216		585.13514	9.89E-04	5.73E-04	3.31E-04
538.5	0.0616	0.06296	0.063		0.07448	0.07745	0.07551		-0.01288	-0.01449	-0.01251		585.58559	9.60E-04	6.64E-04	3.84E-04
538	0.06214	0.06346	0.06369		0.07558	0.07855	0.07658		-0.01344	-0.01509	-0.01289		586.03604	9.49E-04	6.57E-04	3.79E-04
537.5	0.06277	0.06423	0.0642		0.07664	0.07976	0.07769		-0.01387	-0.01553	-0.01349		586.48649	9.73E-04	5.97E-04	3.45E-04
537	0.06327	0.06488	0.06468		0.0777	0.08086	0.0787		-0.01442	-0.01597	-0.01402		586.93694	9.54E-04	6.51E-04	3.76E-04
536.5	0.06406	0.06553	0.06551		0.0789	0.082	0.08009		-0.01484	-0.01647	-0.01458		587.38739	8.82E-04	7.10E-04	4.10E-04
536	0.0649	0.06649	0.06623		0.08027	0.08332	0.08121		-0.01537	-0.01683	-0.01498		587.83784	8.74E-04	6.54E-04	3.77E-04
535.5	0.06568	0.06722	0.06694		0.0816	0.08465	0.08239		-0.01591	-0.01743	-0.01545		588.28829	8.89E-04	5.75E-04	3.32E-04
535	0.06657	0.06814	0.06801		0.08295	0.08605	0.08394		-0.01638	-0.01792	-0.01594		588.73874	8.79E-04	5.83E-04	3.36E-04
534.5	0.06739	0.06921	0.0689		0.08439	0.0877	0.0853		-0.017	-0.0185	-0.0164		589.18919	8.61E-04	6.33E-04	3.66E-04
534	0.0684	0.07041	0.06995		0.08594	0.08944	0.08681		-0.01754	-0.01903	-0.01686		589.63964	8.51E-04	6.42E-04	3.71E-04
533.5	0.06936	0.07113	0.07094		0.08756	0.09082	0.08836		-0.01819	-0.01969	-0.01742		590.09009	8.19E-04	6.64E-04	3.83E-04
533	0.07048	0.07239	0.07205		0.08915	0.09242	0.09008		-0.01867	-0.02003	-0.01803		590.54054	7.84E-04	7.71E-04	4.45E-04
532.5	0.0717	0.07371	0.07335		0.09098	0.09426	0.09184		-0.01928	-0.02056	-0.0185		590.99099	8.34E-04	7.45E-04	4.30E-04
532	0.07299	0.07501	0.07455		0.09291	0.09631	0.09365		-0.01993	-0.02129	-0.0191		591.44144	9.25E-04	6.49E-04	3.75E-04
531.5	0.07439	0.07647	0.07606		0.095	0.09839	0.09573		-0.02061	-0.02192	-0.01967		591.89189	8.77E-04	7.41E-04	4.28E-04
531	0.0759	0.0782	0.07746		0.09705	0.10066	0.09768		-0.02115	-0.02246	-0.02023		592.34234	8.80E-04	7.56E-04	4.36E-04
530.5	0.07744	0.0798	0.07906		0.09926	0.10292	0.0999		-0.02182	-0.02312	-0.02084		592.79279	9.13E-04	7.16E-04	4.13E-04
530	0.07916	0.0815	0.08081		0.10149	0.10509	0.10217		-0.02233	-0.02359	-0.02136		593.24324	9.44E-04	7.12E-04	4.11E-04
529.5	0.08104	0.08354	0.08267		0.10401	0.10765	0.10471		-0.02297	-0.02411	-0.02204		593.69369	9.14E-04	7.45E-04	4.30E-04
529	0.08287	0.08555	0.08474		0.10653	0.11029	0.10721		-0.02366	-0.02474	-0.02247		594.14414	8.50E-04	7.77E-04	4.49E-04
528.5	0.0849	0.0876	0.08695		0.10923	0.11283	0.10985		-0.02433	-0.02523	-0.0229		594.59459	8.66E-04	7.92E-04	4.57E-04
528	0.08709	0.09014	0.08923		0.11202	0.11591	0.11275		-0.02493	-0.02577	-0.02352		595.04505	9.00E-04	7.43E-04	4.29E-04
527.5	0.08942	0.09269	0.09156		0.11499	0.11905	0.11561		-0.02557	-0.02636	-0.02406		595.4955	9.52E-04	7.40E-04	4.27E-04
527	0.09172	0.0951	0.09414		0.11801	0.12202	0.11857		-0.02629	-0.02692	-0.02444		595.94595	0.00108	6.89E-04	3.98E-04
526.5	0.09441	0.09761	0.09673		0.12126	0.12484	0.12176		-0.02684	-0.02723	-0.02502		596.3964	0.0011	7.38E-04	4.26E-04
526	0.09712	0.10041	0.09939		0.12441	0.12827	0.12493		-0.02729	-0.02786	-0.02555		596.84685	0.00116	8.08E-04	4.66E-04
525.5	0.09987	0.10333	0.10225		0.12792	0.13187	0.12828		-0.02804	-0.02854	-0.02603		597.2973	0.00126	7.62E-04	4.40E-04
525	0.10296	0.10675	0.10532		0.13154	0.13562	0.1318		-0.02858	-0.02887	-0.02648		597.74775	0.00133	7.25E-04	4.19E-04
524.5	0.10608	0.11012	0.10871		0.13516	0.13936	0.13554		-0.02908	-0.02924	-0.02683		598.1982	0.00137	7.65E-04	4.42E-04
524	0.10931	0.11325	0.11204		0.13897	0.14306	0.13937		-0.02966	-0.02981	-0.02733		598.64865	0.0014	7.71E-04	4.45E-04
523.5	0.11269	0.11686	0.11546		0.14286	0.14703	0.14326		-0.03016	-0.03017	-0.0278		599.0991	0.00144	6.86E-04	3.96E-04
523	0.1163	0.12053	0.1191		0.14705	0.15124	0.14716		-0.03075	-0.03071	-0.02806		599.54955	0.00147	7.34E-04	4.24E-04
522.5	0.11997	0.12425	0.12275		0.15124	0.15545	0.15125		-0.03127	-0.0312	-0.02849		600	0.00152	7.95E-04	4.59E-04
522	0.12384	0.12847	0.12668		0.15551	0.1597	0.15553		-0.03167	-0.03123	-0.02886		600.45045	0.00152	7.81E-04	4.51E-04
521.5	0.12785	0.13258	0.13072		0.16009	0.16422	0.15984		-0.03224	-0.03164	-0.02912		600.9009	0.0015	7.78E-04	4.49E-04
521	0.132	0.13668	0.13484		0.16456	0.1687	0.16427		-0.03256	-0.03201	-0.02943		601.35135	0.00159	7.34E-04	4.24E-04
520.5	0.13612	0.14085	0.13916		0.16917	0.17308	0.1689		-0.03305	-0.03223	-0.02974		601.8018	0.00164	7.33E-04	4.23E-04
520	0.14049	0.14559	0.14371		0.17375	0.17785	0.1736		-0.03327	-0.03226	-0.02989		602.25225	0.00169	7.40E-04	4.28E-04
519.5	0.14499	0.15023	0.14812		0.17854	0.1826	0.17825		-0.03355	-0.03237	-0.03013		602.7027	0.00175	7.49E-04	4.32E-04
519	0.14946	0.15497	0.15264		0.18337	0.18748	0.18299		-0.03391	-0.03251	-0.03035		603.15315	0.00178	7.10E-04	4.10E-04
518.5	0.15428	0.1601	0.15748		0.18834	0.19242	0.18787		-0.03405	-0.03232	-0.03038		603.6036	0.00182	5.89E-04	3.40E-04
518	0.1591	0.16483	0.16226		0.19341	0.19733	0.1927		-0.03431	-0.0325	-0.03044		604.05405	0.00186	6.18E-04	3.57E-04
517.5	0.16392	0.16984	0.16707		0.19833	0.20226	0.19748		-0.03441	-0.03242	-0.03042		604.5045	0.00191	6.79E-04	3.92E-04
517	0.16905	0.17518	0.17211		0.20349	0.20733	0.20248		-0.03444	-0.03215	-0.03037		604.95495	0.00196	6.17E-04	3.56E-04
516.5	0.17413	0.18036	0.17729		0.20853	0.21228	0.20748		-0.0344	-0.03193	-0.03019		605.40541	0.002	6.41E-04	3.70E-04
516	0.17931	0.18551	0.18252		0.21368	0.21739	0.21253		-0.03437	-0.03189	-0.03001		605.85586	0.00207	6.58E-04	3.80E-04
515.5	0.18448	0.19089	0.18776		0.21872	0.22251	0.2175		-0.03424	-0.03162	-0.02974		606.30631	0.00208	6.77E-04	3.91E-04
515	0.18972	0.19631	0.19319		0.2238	0.2277	0.22253		-0.03408	-0.03138	-0.02933		606.75676	0.00214	6.38E-04	3.68E-04
514.5	0.19512	0.20185	0.19867		0.22903	0.23276	0.22765		-0.03391	-0.03091	-0.02898		607.20721	0.0022	5.96E-04	3.44E-04
514	0.20062	0.20755	0.2041		0.23425	0.23778	0.23269		-0.03363	-0.03023	-0.02859		607.65766	0.0022	6.07E-04	3.51E-04
513.5	0.20605	0.21319	0.20954		0.23936	0.24283	0.23773		-0.03331	-0.02964	-0.02819		608.10811	0.00218	6.14E-04	3.54E-04
513	0.21158	0.2187	0.2153		0.2444	0.24797	0.24286		-0.03282	-0.02927	-0.02756		608.55856	0.00213	5.89E-04	3.40E-04
512.5	0.21718	0.22446	0.22081		0.24953	0.253	0.24777		-0.03235	-0.02855	-0.02697		609.00901	0.00218	4.87E-04	2.81E-04
512	0.22281	0.23019	0.22653		0.25458	0.2579	0.25288		-0.03177	-0.02771	-0.02635		609.45946	0.00221	4.80E-04	2.77E-04
511.5	0.22836	0.2359	0.23213		0.25941	0.2629	0.25772		-0.03106	-0.027	-0.02559		609.90991	0.00225	3.96E-04	2.29E-04
511	0.23394	0.24136	0.23781		0.26436	0.26751	0.26259		-0.03042	-0.02615	-0.02477		610.36036	0.0023	3.41E-04	1.97E-04
510.5	0.23967	0.24722	0.24338		0.26944	0.27219	0.26733		-0.02978	-0.02497	-0.02395		610.81081	0.00234	3.21E-04	1.86E-04
510	0.24519	0.25282	0.24887		0.27409	0.27699	0.27196		-0.02889	-0.02417	-0.0231		611.26126	0.00237	3.16E-04	1.82E-04
509.5	0.25069	0.25834	0.25461		0.27872	0.28164	0.27655		-0.02803	-0.0233	-0.02194		611.71171	0.00242	2.81E-04	1.62E-04
509	0.25632	0.26412	0.26024		0.28347	0.28598	0.28109		-0.02716	-0.02186	-0.02084		612.16216	0.00247	2.70E-04	1.56E-04
508.5	0.26169	0.2696	0.26565		0.28783	0.2904	0.28533		-0.02614	-0.0208	-0.01968		612.61261	0.00245	3.39E-04	1.95E-04
508	0.26704	0.27494	0.27103		0.29226	0.29455	0.28959		-0.02522	-0.01961	-0.01857		613.06306	0.00245	3.41E-04	1.97E-04
507.5	0.27241	0.28051	0.2766		0.29651	0.29867	0.29379		-0.02411	-0.01816	-0.01718		613.51351	0.00245	2.54E-04	1.47E-04
507	0.27756	0.28569	0.2816		0.30069	0.30264	0.29771		-0.02313	-0.01695	-0.01611		613.96396	0.00243	2.47E-04	1.43E-04
506.5	0.28256	0.29084	0.28669		0.3047	0.30624	0.30158		-0.02213	-0.01541	-0.01489		614.41441	0.00239	2.89E-04	1.67E-04
506	0.28766	0.29586	0.2918		0.30879	0.31004	0.30547		-0.02112	-0.01418	-0.01367		614.86486	0.00243	2.12E-04	1.22E-04
505.5	0.29238	0.30055	0.29645		0.31234	0.3134	0.30902		-0.01996	-0.01285	-0.01257		615.31532	0.00245	1.82E-04	1.05E-04
505	0.29695	0.30511	0.30118		0.31598	0.31666	0.31254		-0.01903	-0.01155	-0.01136		615.76577	0.00244	1.90E-04	1.09E-04
504.5	0.30132	0.3097	0.30563		0.31936	0.31996	0.3158		-0.01804	-0.01026	-0.01017		616.21622	0.00244	2.37E-04	1.37E-04
504	0.30562	0.31398	0.30982		0.32255	0.32288	0.31884		-0.01693	-0.0089	-0.00901		616.66667	0.00246	2.45E-04	1.41E-04
503.5	0.30959	0.31813	0.31382		0.32561	0.32572	0.32173		-0.01603	-0.0076	-0.00791		617.11712	0.00243	1.91E-04	1.10E-04
503	0.31339	0.32163	0.31769		0.32856	0.32823	0.32459		-0.01516	-0.00661	-0.00689		617.56757	0.00235	2.11E-04	1.22E-04
502.5	0.31694	0.32521	0.32129		0.33127	0.33049	0.32709		-0.01433	-0.00528	-0.0058		618.01802	0.00229	2.04E-04	1.18E-04
502	0.32025	0.32853	0.32451		0.33382	0.33271	0.32951		-0.01357	-0.00418	-0.005		618.46847	0.0023	2.00E-04	1.15E-04
501.5	0.32327	0.33154	0.32756		0.33625	0.33466	0.33169		-0.01299	-0.00312	-0.00413		618.91892	0.00231	1.48E-04	8.54E-05
501	0.32608	0.33443	0.33019		0.33834	0.3366	0.33369		-0.01226	-0.00217	-0.0035		619.36937	0.00226	1.08E-04	6.23E-05
500.5	0.32853	0.33694	0.33272		0.34035	0.33844	0.33542		-0.01182	-0.0015	-0.00269		619.81982	0.00227	6.37E-05	3.68E-05
500	0.33076	3.39E-01	0.33489		0.34221	0.33982	0.33707		-0.01144	-9.25E-04	-0.00217		620.27027	0.00225	9.45E-05	5.45E-05
499.5	0.33281	3.41E-01	0.3369		0.34383	0.34099	0.33843		-0.01102	-4.46E-05	-0.00153		620.72072	0.0022	1.16E-04	6.70E-05
499	0.33446	3.42E-01	0.33865		0.34535	0.34202	0.33993		-0.0109	4.61E-04	-0.00128		621.17117	0.00216	1.05E-04	6.07E-05
498.5	0.3359	3.44E-01	3.40E-01		0.34662	0.34299	0.34099		-0.01072	8.80E-04	-7.78E-04		621.62162	0.00211	1.34E-04	7.73E-05
498	0.33684	0.34521	3.42E-01		0.34759	0.3439	0.342		-0.01075	0.0013	-4.89E-04		622.07207	0.002	1.26E-04	7.28E-05
497.5	0.33786	0.34595	3.42E-01		0.34856	0.34443	0.34262		-0.0107	0.00152	-3.56E-04		622.52252	0.00196	1.14E-04	6.56E-05
497	0.33861	0.34645	3.43E-01		0.34945	0.34483	0.34328		-0.01083	0.00161	-3.35E-04		622.97297	0.00195	9.53E-05	5.50E-05
496.5	0.3391	0.34693	3.43E-01		0.35018	0.34509	0.34386		-0.01108	0.00184	-3.80E-04		623.42342	0.00194	8.58E-05	4.95E-05
496	0.33938	0.34727	3.44E-01		0.35073	0.34546	0.34419		-0.01135	0.00181	-4.34E-04		623.87387	0.00185	9.98E-05	5.76E-05
495.5	0.3394	0.34714	3.44E-01		0.35098	0.34548	0.34444		-0.01158	0.00166	-5.30E-04		624.32432	0.0018	1.39E-04	8.02E-05
495	0.33918	0.34709	3.44E-01		0.35142	0.34561	0.34454		-0.01224	0.00148	-8.37E-04		624.77477	0.00178	1.10E-04	6.35E-05
494.5	0.33892	0.34677	0.34344		0.35158	0.34555	0.34458		-0.01266	0.00122	-0.00114		625.22523	0.00172	1.30E-04	7.51E-05
494	0.33836	3.46E-01	0.34295		0.35163	0.3454	0.34444		-0.01327	7.23E-04	-0.00149		625.67568	0.00164	2.00E-04	1.16E-04
493.5	0.33787	3.45E-01	0.34231		0.35163	0.34511	0.34431		-0.01375	3.58E-04	-0.00201		626.12613	0.0016	1.85E-04	1.07E-04
493	0.33714	3.45E-01	0.34158		0.35167	0.34503	0.34411		-0.01453	-8.44E-05	-0.00252		626.57658	0.00154	1.24E-04	7.19E-05
492.5	0.33631	3.44E-01	0.34094		0.35148	0.34481	0.34394		-0.01517	-7.11E-04	-0.003		627.02703	0.00143	1.81E-04	1.04E-04
492	0.33545	0.34316	0.34006		0.35129	0.34459	0.34368		-0.01585	-0.00143	-0.00362		627.47748	0.00142	1.72E-04	9.94E-05
491.5	0.33444	0.3424	0.33926		0.3512	0.34442	0.3434		-0.01675	-0.00203	-0.00414		627.92793	0.00141	1.58E-04	9.10E-05
491	0.33345	0.3413	0.33844		0.35097	0.34417	0.34322		-0.01751	-0.00286	-0.00478		628.37838	0.00131	1.88E-04	1.08E-04
490.5	0.33251	0.34028	0.33741		0.35084	0.34386	0.34298		-0.01833	-0.00358	-0.00557		628.82883	0.00123	1.17E-04	6.77E-05
490	0.33164	0.33954	0.33646		0.35073	0.3439	0.34277		-0.01909	-0.00436	-0.00631		629.27928	0.00117	1.08E-04	6.25E-05
489.5	0.33067	0.33838	0.33569		0.35053	0.34376	0.34274		-0.01987	-0.00537	-0.00704		629.72973	0.0011	1.30E-04	7.50E-05
489	0.32984	0.33758	0.33483		0.35055	0.34371	0.34267		-0.02071	-0.00614	-0.00784		630.18018	0.00105	1.32E-04	7.60E-05
488.5	0.32899	0.33687	0.33404		0.35057	0.34377	0.34261		-0.02158	-0.0069	-0.00857		630.63063	0.00101	1.31E-04	7.54E-05
488	0.32834	0.33616	0.33342		0.35066	0.34383	0.34271		-0.02232	-0.00767	-0.00928		631.08108	8.97E-04	1.13E-04	6.52E-05
487.5	0.32763	0.33542	0.33278		0.35082	0.34402	0.34287		-0.02319	-0.0086	-0.01009		631.53153	7.55E-04	2.25E-04	1.30E-04
487	0.32726	0.33503	0.3323		0.35106	0.3443	0.34302		-0.02381	-0.00928	-0.01072		631.98198	7.24E-04	3.18E-04	1.83E-04
486.5	0.32699	0.33472	0.33194		0.35146	0.34474	0.34332		-0.02447	-0.01003	-0.01138		632.43243	7.12E-04	2.93E-04	1.69E-04
486	0.32675	0.33453	0.3318		0.35191	0.34523	0.34392		-0.02516	-0.01069	-0.01213		632.88288	6.56E-04	2.90E-04	1.68E-04
485.5	0.32671	0.33474	0.3319		0.35251	0.34615	0.34462		-0.0258	-0.01141	-0.01272		633.33333	5.89E-04	2.83E-04	1.64E-04
485	0.32684	0.33501	0.33212		0.35315	0.34695	0.34534		-0.02632	-0.01195	-0.01322		633.78378	5.33E-04	2.85E-04	1.65E-04
484.5	0.32726	0.33534	0.33255		0.35395	0.3479	0.34619		-0.02669	-0.01256	-0.01363		634.23423	4.72E-04	2.74E-04	1.58E-04
484	0.32777	0.33574	0.33302		0.35496	0.3489	0.34714		-0.02719	-0.01317	-0.01412		634.68468	4.04E-04	2.32E-04	1.34E-04
483.5	0.32854	0.33661	0.33387		0.35597	0.35009	0.34825		-0.02744	-0.01348	-0.01439		635.13514	3.46E-04	1.96E-04	1.13E-04
483	0.32934	0.33769	0.3348		0.3572	0.35144	0.34956		-0.02787	-0.01374	-0.01475		635.58559	2.95E-04	2.18E-04	1.26E-04
482.5	0.33061	0.33889	0.33605		0.35848	0.35293	0.35097		-0.02787	-0.01404	-0.01492		636.03604	2.48E-04	2.60E-04	1.50E-04
482	0.33193	0.34032	0.33745		0.35989	0.35456	0.35243		-0.02796	-0.01424	-0.01498		636.48649	1.60E-04	2.61E-04	1.51E-04
481.5	0.33347	0.3419	0.33907		0.3615	0.35637	0.35403		-0.02803	-0.01447	-0.01497		636.93694	1.24E-04	2.51E-04	1.45E-04
481	0.33509	0.3437	0.34078		0.36302	0.35814	0.35581		-0.02793	-0.01444	-0.01503		637.38739	1.00E-04	1.63E-04	9.40E-05
480.5	0.33707	0.34562	0.34279		0.36503	0.35993	0.35775		-0.02796	-0.01431	-0.01497		637.83784	5.09E-05	1.97E-04	1.14E-04
480	0.33922	0.3477	0.34488		0.36702	0.36197	0.35973		-0.02781	-0.01427	-0.01484		638.28829	-2.08E-05	2.61E-04	1.51E-04
479.5	0.3414	0.35002	0.34693		0.36896	0.36421	0.36156		-0.02755	-0.0142	-0.01464		638.73874	-2.56E-07	2.39E-04	1.38E-04
479	0.34387	0.35263	0.34945		0.37115	0.36633	0.36373		-0.02728	-0.0137	-0.01428		639.18919	2.50E-05	2.36E-04	1.36E-04
478.5	0.34643	0.35539	0.35207		0.37327	0.36871	0.36601		-0.02683	-0.01331	-0.01394		639.63964	-6.79E-05	3.27E-04	1.89E-04
478	0.3492	0.35815	0.35474		0.37558	0.37103	0.36825		-0.02638	-0.01289	-0.01351		640.09009	-1.48E-04	3.58E-04	2.07E-04
477.5	0.35201	0.36114	0.35778		0.37781	0.37352	0.37065		-0.02581	-0.01238	-0.01287		640.54054	-1.55E-04	3.70E-04	2.14E-04
477	0.35491	0.36422	0.36067		0.38028	0.37591	0.37288		-0.02538	-0.0117	-0.01221		640.99099	-1.46E-04	4.00E-04	2.31E-04
476.5	0.35799	0.36727	0.36375		0.38262	0.37835	0.37519		-0.02464	-0.01108	-0.01144		641.44144	-1.29E-04	4.38E-04	2.53E-04
476	0.36102	0.37061	0.36692		0.3851	0.38086	0.3777		-0.02408	-0.01025	-0.01078		641.89189	-1.39E-04	3.87E-04	2.24E-04
475.5	0.36432	0.37383	0.37002		0.38756	0.38321	0.38013		-0.02323	-0.00938	-0.0101		642.34234	-1.92E-04	3.50E-04	2.02E-04
475	0.36754	0.37701	0.37314		0.38996	0.38573	0.38251		-0.02243	-0.00871	-0.00937		642.79279	-2.32E-04	3.77E-04	2.18E-04
474.5	0.37085	0.38039	0.37641		0.39252	0.38817	0.38493		-0.02167	-0.00778	-0.00853		643.24324	-2.63E-04	3.47E-04	2.01E-04
474	0.37414	0.38363	0.37963		0.39488	0.39045	0.38726		-0.02074	-0.00682	-0.00763		643.69369	-2.33E-04	2.22E-04	1.28E-04
473.5	0.37732	0.38708	0.38296		0.39736	0.39272	0.38967		-0.02004	-0.00565	-0.00671		644.14414	-1.63E-04	1.50E-04	8.67E-05
473	0.38053	0.39028	0.38609		0.39969	0.39497	0.39196		-0.01915	-0.00469	-0.00587		644.59459	-1.91E-04	2.09E-04	1.21E-04
472.5	0.38382	0.39364	0.3891		0.40215	0.39753	0.3941		-0.01833	-0.00389	-0.005		645.04505	-2.24E-04	2.79E-04	1.61E-04
472	0.38681	0.39694	0.39216		0.40436	0.39977	0.39635		-0.01755	-0.00283	-0.00419		645.4955	-1.60E-04	2.57E-04	1.48E-04
471.5	0.38996	0.39989	0.39524		0.40662	0.40176	0.39861		-0.01665	-0.00187	-0.00336		645.94595	-1.05E-04	3.39E-04	1.96E-04
471	0.39302	0.40288	0.39847		0.40888	0.40398	0.4009		-0.01586	-0.0011	-0.00243		646.3964	-9.39E-05	3.55E-04	2.05E-04
470.5	0.39601	4.06E-01	0.40136		0.41101	0.40596	0.40301		-0.015	-3.79E-05	-0.00164		646.84685	3.97E-05	3.01E-04	1.74E-04
470	0.39896	4.09E-01	4.04E-01		0.41326	0.40779	0.40506		-0.01429	8.95E-04	-7.34E-04		647.2973	1.45E-04	2.99E-04	1.72E-04
469.5	0.40189	0.41165	4.07E-01		0.4154	0.40986	0.40718		-0.01351	0.00179	7.51E-05		647.74775	2.44E-04	3.36E-04	1.94E-04
469	0.40439	0.41439	4.10E-01		0.4174	0.41165	0.40902		-0.01301	0.00275	8.85E-04		648.1982	3.67E-04	3.43E-04	1.98E-04
468.5	0.40715	0.41683	0.41255		0.41944	0.41344	0.41099		-0.01229	0.00339	0.00156		648.64865	5.05E-04	2.92E-04	1.69E-04
468	0.40967	0.41937	0.41519		0.42144	0.41523	0.41302		-0.01177	0.00414	0.00217		649.0991	6.83E-04	2.83E-04	1.63E-04
467.5	0.41221	0.42198	0.41747		0.42352	0.41718	0.4149		-0.01131	0.0048	0.00258		649.54955	9.21E-04	3.60E-04	2.08E-04
467	0.41455	0.42452	0.42003		0.4256	0.41921	0.41683		-0.01105	0.00531	0.0032		650	0.00119	4.38E-04	2.53E-04
466.5	0.41698	0.42695	0.42253		0.4276	0.42109	0.41898		-0.01062	0.00585	0.00354		650.45045	0.00143	4.22E-04	2.44E-04
466	0.41925	0.42943	0.42481		0.4297	0.42294	0.4211		-0.01046	0.00649	0.0037		650.9009	0.0017	4.43E-04	2.56E-04
465.5	0.42167	0.43174	0.42724		0.43193	0.42508	0.42348		-0.01026	0.00665	0.00376		651.35135	0.00206	4.52E-04	2.61E-04
465	0.42399	0.43421	0.42984		0.43424	0.42737	0.42579		-0.01026	0.00684	0.00404		651.8018	0.00242	4.75E-04	2.74E-04
464.5	0.42652	0.43672	0.43233		0.43676	0.42982	0.42826		-0.01024	0.0069	0.00406		652.25225	0.00279	5.24E-04	3.02E-04
464	0.42906	0.43931	0.43506		0.43949	0.43244	0.43104		-0.01044	0.00688	0.00402		652.7027	0.00324	5.69E-04	3.29E-04
463.5	0.43177	0.44216	0.43783		0.44245	0.4357	0.43388		-0.01068	0.00646	0.00395		653.15315	0.00375	5.85E-04	3.38E-04
463	0.43457	0.44508	0.4408		0.44566	0.43896	0.43717		-0.01109	0.00612	0.00363		653.6036	0.00425	6.05E-04	3.49E-04
462.5	0.43766	0.44838	0.44413		0.44914	0.44245	0.44085		-0.01148	0.00593	0.00328		654.05405	0.00471	6.98E-04	4.03E-04
462	0.44114	0.452	0.44767		0.45313	0.44668	0.44492		-0.01199	0.00531	0.00275		654.5045	0.00529	7.43E-04	4.29E-04
461.5	0.44496	0.45601	0.45162		0.45765	0.45113	0.44946		-0.01269	0.00488	0.00216		654.95495	0.00584	7.90E-04	4.56E-04
461	0.44924	0.46054	0.45605		0.46262	0.4564	0.45445		-0.01337	0.00414	0.00159		655.40541	0.00633	7.58E-04	4.38E-04
460.5	0.45382	0.46555	4.61E-01		0.46797	0.46224	0.46016		-0.01415	0.00331	9.41E-04		655.85586	0.00688	8.13E-04	4.69E-04
460	0.45929	0.47121	4.67E-01		0.47433	0.46875	0.46665		-0.01504	0.00246	3.67E-05		656.30631	0.00756	9.52E-04	5.50E-04
459.5	0.4653	0.4776	4.73E-01		0.48124	0.47602	0.47378		-0.01594	0.00158	-7.72E-04		656.75676	0.00822	0.00105	6.04E-04
459	0.472	4.85E-01	0.48009		0.48892	0.48422	0.48194		-0.01693	3.53E-04	-0.00184		657.20721	0.00885	0.00107	6.20E-04
458.5	0.47976	4.93E-01	0.48817		0.49778	0.4936	0.49098		-0.01803	-7.90E-04	-0.0028		657.65766	0.00955	0.00111	6.40E-04
458	0.48833	0.50217	0.49731		0.50742	0.50415	0.50099		-0.01909	-0.00198	-0.00367		658.10811	0.01026	0.00116	6.67E-04
457.5	0.49795	0.51251	0.50745		0.51819	0.51561	0.51218		-0.02024	-0.0031	-0.00473		658.55856	0.01089	0.0012	6.93E-04
457	0.50887	0.524	0.51906		0.53021	0.52857	0.52482		-0.02133	-0.00457	-0.00576		659.00901	0.01157	0.00119	6.86E-04
456.5	0.52112	0.53702	0.53159		0.5436	0.5426	0.5383		-0.02248	-0.00559	-0.00672		659.45946	0.01229	0.00126	7.27E-04
456	0.53462	0.55125	0.54573		0.55801	0.55815	0.55355		-0.02339	-0.0069	-0.00782		659.90991	0.01292	0.00136	7.85E-04
455.5	0.5498	0.56715	0.56178		0.57438	0.57524	0.57027		-0.02457	-0.00809	-0.00849		660.36036	0.01354	0.00142	8.18E-04
455	0.56638	0.58466	0.57875		0.59184	0.59361	0.58805		-0.02546	-0.00894	-0.0093		660.81081	0.01419	0.00146	8.41E-04
454.5	0.58457	0.60385	0.59763		0.611	0.61391	0.60766		-0.02643	-0.01006	-0.01003		661.26126	0.01479	0.00153	8.82E-04
454	0.60469	0.6249	0.61833		0.6319	0.63589	0.62899		-0.02721	-0.011	-0.01066		661.71171	0.01534	0.00158	9.12E-04
453.5	0.62647	0.64739	0.64051		0.65403	0.65896	0.65171		-0.02756	-0.01157	-0.0112		662.16216	0.01587	0.00159	9.18E-04
453	0.6498	0.67199	0.66497		0.67784	0.68398	0.67649		-0.02805	-0.01199	-0.01152		662.61261	0.01639	0.00163	9.43E-04
452.5	0.67532	0.6986	0.69064		0.70364	0.71132	0.70242		-0.02832	-0.01272	-0.01178		663.06306	0.01687	0.00172	9.95E-04
452	0.70243	0.72637	0.71858		0.73091	0.73932	0.73033		-0.02848	-0.01294	-0.01175		663.51351	0.01718	0.00171	9.90E-04
451.5	0.7311	0.75619	0.74857		0.75947	0.76899	0.75997		-0.02837	-0.0128	-0.01141		663.96396	0.01753	0.00178	0.00103
451	0.76151	0.78777	0.77928		0.78962	0.80047	0.79035		-0.02811	-0.0127	-0.01107		664.41441	0.01785	0.00186	0.00107
450.5	0.79364	0.82043	0.81183		0.82139	0.83275	0.82239		-0.02776	-0.01232	-0.01056		664.86486	0.01803	0.00188	0.00109
450	0.82682	0.85503	0.84575		0.85377	0.86673	0.8556		-0.02695	-0.0117	-0.00985		665.31532	0.01814	0.00194	0.00112
449.5	0.86131	0.89021	0.88099		0.88745	0.90099	0.89021		-0.02614	-0.01078	-0.00921		665.76577	0.01814	0.00203	0.00117
449	0.89734	0.92651	0.91737		0.92271	0.93621	0.92566		-0.02537	-0.0097	-0.00829		666.21622	0.018	0.00207	0.0012
448.5	0.93387	0.96379	0.95354		0.95777	0.97234	0.96086		-0.0239	-0.00855	-0.00732		666.66667	0.01773	0.00204	0.00118
448	0.97019	1.0007	0.99064		0.99284	1.00803	0.9967		-0.02265	-0.00733	-0.00605		667.11712	0.01734	0.002	0.00115
447.5	1.00786	1.03805	1.02842		1.02895	1.04395	1.0331		-0.02108	-0.00591	-0.00469		667.56757	0.01691	0.00202	0.00117
447	1.04474	1.07519	1.06453		1.06432	1.07934	1.06822		-0.01958	-0.00416	-0.0037		668.01802	0.01635	0.00208	0.0012
446.5	1.08064	1.11152	1.10117		1.09865	1.11409	1.1034		-0.01801	-0.00256	-0.00223		668.46847	0.01565	0.00202	0.00117
446	1.11674	1.15E+00	1.14E+00		1.13284	1.14772	1.13766		-0.0161	-9.39E-04	-9.13E-04		668.91892	0.01483	0.002	0.00115
445.5	1.15144	1.18E+00	1.17E+00		1.16581	1.17957	1.17003		-0.01437	7.41E-04	7.29E-04		669.36937	0.01398	0.00193	0.00111
445	1.18453	1.21274	1.2032		1.19682	1.21	1.20149		-0.01229	0.00274	0.00171		669.81982	0.01312	0.00185	0.00107
444.5	1.21591	1.24305	1.23386		1.22633	1.23908	1.23077		-0.01041	0.00396	0.00309		670.27027	0.01231	0.00187	0.00108
444	1.24433	1.27075	1.26207		1.25331	1.26487	1.25769		-0.00898	0.00588	0.00438		670.72072	0.01153	0.0019	0.0011
443.5	1.27109	1.29681	1.28799		1.27823	1.28914	1.2828		-0.00714	0.00767	0.00519		671.17117	0.01072	0.00184	0.00106
443	1.29572	1.32004	1.31139		1.30148	1.31066	1.30488		-0.00577	0.00938	0.00651		671.62162	0.00995	0.00175	0.00101
442.5	1.31717	1.34001	1.33184		1.32101	1.3291	1.32415		-0.00384	0.01091	0.00769		672.07207	0.00936	0.00178	0.00103
442	1.33597	1.35735	1.34964		1.33827	1.34485	1.34119		-0.00231	0.0125	0.00845		672.52252	0.00873	0.00174	0.001
441.5	1.35E+00	1.37179	1.36424		1.35263	1.35811	1.35507		-8.35E-04	0.01368	0.00917		672.97297	0.00825	0.00159	9.16E-04
441	1.36E+00	1.38308	1.37614		1.36437	1.36799	1.36602		2.19E-04	0.01509	0.01012		673.42342	0.008	0.00157	9.08E-04
440.5	1.37439	1.39185	1.38516		1.37308	1.37544	1.37426		0.0013	0.01641	0.0109		673.87387	0.00771	0.00158	9.14E-04
440	1.38208	1.39762	1.39168		1.37952	1.3802	1.3799		0.00256	0.01743	0.01178		674.32432	0.00752	0.00147	8.47E-04
439.5	1.3867	1.40116	1.39532		1.38327	1.38255	1.38297		0.00343	0.01861	0.01235		674.77477	0.00726	0.00139	8.00E-04
439	1.38914	1.40206	1.39683		1.38432	1.38241	1.38372		0.00482	0.01965	0.01311		675.22523	0.00702	0.00137	7.89E-04
438.5	1.38899	1.40091	1.39604		1.38335	1.38033	1.38232		0.00563	0.02059	0.01372		675.67568	0.0068	0.0013	7.49E-04
438	1.38659	1.39774	1.39298		1.38043	1.37652	1.37873		0.00616	0.02123	0.01425		676.12613	0.00644	0.00116	6.67E-04
437.5	1.38234	1.39259	1.38831		1.37556	1.37038	1.37354		0.00678	0.02221	0.01477		676.57658	0.00604	0.00106	6.12E-04
437	1.37692	1.38607	1.38204		1.36915	1.36333	1.36634		0.00777	0.02274	0.0157		677.02703	0.0055	0.00108	6.26E-04
436.5	1.36939	1.3778	1.37404		1.36132	1.35442	1.35788		0.00807	0.02338	0.01616		677.47748	0.00496	0.00106	6.10E-04
436	1.36046	1.36864	1.36486		1.35231	1.34475	1.34846		0.00815	0.02389	0.0164		677.92793	0.00418	9.27E-04	5.35E-04
435.5	1.35046	1.35844	1.35469		1.34189	1.33389	1.33805		0.00857	0.02455	0.01664		678.37838	0.0034	8.30E-04	4.79E-04
435	1.33978	1.34703	1.34361		1.33063	1.32243	1.32657		0.00915	0.0246	0.01704		678.82883	0.00251	7.44E-04	4.30E-04
434.5	1.32846	1.33549	1.33217		1.31918	1.31092	1.31504		0.00927	0.02457	0.01712		679.27928	0.0015	5.93E-04	3.42E-04
434	1.31637	1.3229	1.32009		1.30745	1.29832	1.3026		0.00891	0.02458	0.0175		679.72973	3.50E-04	4.84E-04	2.79E-04
433.5	1.30376	1.31017	1.30757		1.2947	1.28578	1.29003		0.00906	0.02439	0.01754		680.18018	-8.19E-04	4.33E-04	2.50E-04
433	1.2915	1.2978	1.29518		1.28271	1.2734	1.27762		0.00879	0.0244	0.01756		680.63063	-0.00191	3.11E-04	1.79E-04
432.5	1.27898	1.28528	1.28255		1.27025	1.26112	1.26543		0.00873	0.02416	0.01712		681.08108	-0.00304	1.25E-04	7.21E-05
432	1.26659	1.27282	1.27052		1.25823	1.24921	1.25339		0.00836	0.02361	0.01714		681.53153	-0.00409	8.28E-05	4.78E-05
431.5	1.25474	1.26136	1.25883		1.24666	1.23815	1.24203		0.00808	0.02321	0.01679		681.98198	-0.0051	2.45E-04	1.41E-04
431	1.24347	1.25039	1.24756		1.23578	1.22729	1.23088		0.00769	0.0231	0.01668		682.43243	-0.00575	2.48E-04	1.43E-04
430.5	1.23277	1.23964	1.23695		1.2254	1.21717	1.22077		0.00737	0.02247	0.01618		682.88288	-0.00628	4.26E-04	2.46E-04
430	1.2225	1.23002	1.22707		1.21515	1.20785	1.21119		0.00735	0.02217	0.01589		683.33333	-0.0066	6.25E-04	3.61E-04
429.5	1.21326	1.22062	1.21806		1.20648	1.19913	1.20229		0.00678	0.02149	0.01576		683.78378	-0.00667	7.39E-04	4.27E-04
429	1.20481	1.21252	1.2099		1.19856	1.19165	1.19464		0.00624	0.02087	0.01526		684.23423	-0.00652	8.74E-04	5.04E-04
428.5	1.19717	1.20552	1.20246		1.1912	1.18507	1.18775		0.00597	0.02045	0.01471		684.68468	-0.00616	0.00102	5.87E-04
428	1.19058	1.19937	1.19631		1.18481	1.17913	1.1816		0.00577	0.02024	0.01471		685.13514	-0.00562	0.00105	6.05E-04
427.5	1.1853	1.19407	1.19087		1.17961	1.1744	1.17626		0.00569	0.01967	0.01461		685.58559	-0.00488	0.001	5.79E-04
427	1.18015	1.18949	1.18615		1.17496	1.17023	1.17169		0.00518	0.01926	0.01447		686.03604	-0.004	0.00102	5.88E-04
426.5	1.17622	1.18584	1.18247		1.17093	1.16671	1.16801		0.00528	0.01913	0.01446		686.48649	-0.00319	0.00121	6.96E-04
426	1.17313	1.18288	1.17939		1.16813	1.16418	1.16506		0.005	0.01871	0.01433		686.93694	-0.00242	0.00118	6.81E-04
425.5	1.17054	1.18056	1.1769		1.16548	1.16197	1.16288		0.00506	0.0186	0.01403		687.38739	-0.00184	0.00116	6.67E-04
425	1.16848	1.17904	1.17529		1.16364	1.16031	1.16102		0.00483	0.01873	0.01426		687.83784	-0.0014	0.00108	6.25E-04
424.5	1.16725	1.17765	1.17407		1.16227	1.1592	1.15958		0.00498	0.01844	0.01449		688.28829	-0.00121	9.76E-04	5.63E-04
424	1.16619	1.17678	1.17292		1.16088	1.15836	1.1585		0.00531	0.01842	0.01442		688.73874	-0.00129	8.58E-04	4.95E-04
423.5	1.16539	1.17587	1.17234		1.15983	1.15741	1.15739		0.00556	0.01846	0.01495		689.18919	-0.00165	7.54E-04	4.35E-04
423	1.16491	1.17536	1.17148		1.15904	1.15665	1.15655		0.00587	0.01871	0.01493		689.63964	-0.00235	6.50E-04	3.76E-04
422.5	1.16473	1.17463	1.17098		1.15787	1.15592	1.1557		0.00686	0.01871	0.01528		690.09009	-0.0034	5.06E-04	2.92E-04
422	1.16366	1.17383	1.17027		1.15709	1.15475	1.15465		0.00656	0.01908	0.01562		690.54054	-0.00477	3.99E-04	2.31E-04
421.5	1.16297	1.17338	1.1694		1.15612	1.15381	1.15331		0.00685	0.01957	0.01608		690.99099	-0.00631	2.89E-04	1.67E-04
421	1.16172	1.17173	1.16817		1.15443	1.15191	1.15166		0.00729	0.01982	0.01651		691.44144	-0.00806	3.61E-04	2.08E-04
420.5	1.16023	1.1699	1.16676		1.15247	1.14961	1.14977		0.00776	0.02029	0.01699		691.89189	-0.0102	2.93E-04	1.69E-04
420	1.15865	1.16785	1.16436		1.15018	1.14715	1.14704		0.00847	0.0207	0.01733		692.34234	-0.01223	2.89E-04	1.67E-04
419.5	1.15629	1.16532	1.1617		1.14703	1.14418	1.14398		0.00925	0.02115	0.01773		692.79279	-0.0144	3.28E-04	1.89E-04
419	1.15326	1.1619	1.15842		1.14342	1.14047	1.14033		0.00984	0.02142	0.01808		693.24324	-0.01666	4.23E-04	2.44E-04
418.5	1.14965	1.15785	1.15469		1.1393	1.13589	1.13593		0.01035	0.02196	0.01876		693.69369	-0.01888	5.77E-04	3.33E-04
418	1.14544	1.15305	1.14975		1.13462	1.1308	1.13067		0.01082	0.02224	0.01908		694.14414	-0.02104	6.90E-04	3.98E-04
417.5	1.14012	1.14736	1.14453		1.12907	1.12478	1.12505		0.01105	0.02258	0.01947		694.59459	-0.02316	8.23E-04	4.75E-04
417	1.13446	1.14123	1.13837		1.12273	1.11784	1.11862		0.01173	0.02339	0.01976		695.04505	-0.02516	9.83E-04	5.68E-04
416.5	1.12794	1.13418	1.13153		1.11596	1.11069	1.11147		0.01198	0.02349	0.02006		695.4955	-0.02698	0.00126	7.29E-04
416	1.12042	1.12624	1.12359		1.10812	1.10271	1.10329		0.01231	0.02353	0.02031		695.94595	-0.02864	0.00135	7.79E-04
415.5	1.11262	1.11792	1.11538		1.09986	1.09404	1.09489		0.01276	0.02388	0.02049		696.3964	-0.03018	0.00154	8.90E-04
415	1.10369	1.10853	1.10624		1.09088	1.08441	1.08546		0.01281	0.02412	0.02078		696.84685	-0.03158	0.00172	9.93E-04
414.5	1.09408	1.09842	1.09612		1.08121	1.0743	1.07522		0.01287	0.02412	0.0209		697.2973	-0.03283	0.0018	0.00104
414	1.0837	1.08774	1.08566		1.07049	1.06375	1.06466		0.0132	0.02399	0.021		697.74775	-0.03393	0.0019	0.0011
413.5	1.07279	1.07651	1.0744		1.05948	1.05231	1.0533		0.01331	0.0242	0.0211		698.1982	-0.0349	0.00206	0.00119
413	1.06095	1.06471	1.06255		1.04771	1.04066	1.04152		0.01324	0.02404	0.02103		698.64865	-0.03576	0.00214	0.00124
412.5	1.04934	1.05266	1.05062		1.03572	1.02851	1.0296		0.01362	0.02415	0.02102		699.0991	-0.03646	0.00214	0.00124
412	1.03692	1.03993	1.03771		1.02352	1.01616	1.01669		0.01341	0.02377	0.02102		699.54955	-0.03699	0.00232	0.00134
411.5	1.02414	1.02658	1.02487		1.0109	1.00321	1.00414		0.01324	0.02337	0.02073		700	-0.03743	0.00236	0.00137
411	1.01095	1.01338	1.01175		0.99812	0.99032	0.99119		0.01283	0.02306	0.02056		700.45045	-0.03765	0.00241	0.00139
410.5	0.99766	1.00008	0.99825		0.9848	0.9771	0.97786		0.01286	0.02298	0.02039		700.9009	-0.03774	0.0024	0.00139
410	0.98419	0.98628	0.98477		0.97188	0.96371	0.96461		0.01231	0.02256	0.02016		701.35135	-0.03771	0.00244	0.00141
409.5	0.97069	0.973	0.9714		0.95877	0.95075	0.95143		0.01191	0.02225	0.01997		701.8018	-0.03752	0.00243	0.0014
409	0.95757	0.95942	0.95803		0.94596	0.93778	0.93833		0.01161	0.02164	0.01971		702.25225	-0.03719	0.00243	0.0014
408.5	0.94452	0.94635	0.94461		0.93298	0.92495	0.92536		0.01154	0.02141	0.01926		702.7027	-0.03677	0.00243	0.0014
408	0.93113	0.93315	0.93184		0.9202	0.91239	0.91274		0.01093	0.02076	0.0191		703.15315	-0.03626	0.00239	0.00138
407.5	0.91852	0.92058	0.91929		0.90808	0.90024	0.90066		0.01044	0.02034	0.01864		703.6036	-0.03567	0.00239	0.00138
407	0.90624	0.90825	0.90699		0.89624	0.88843	0.88879		0.01001	0.01982	0.0182		704.05405	-0.03496	0.00238	0.00137
406.5	0.89433	0.89643	0.8949		0.88439	0.87706	0.87717		0.00994	0.01937	0.01773		704.5045	-0.03415	0.00244	0.00141
406	0.88267	0.8854	0.88372		0.87363	0.86646	0.86615		0.00904	0.01894	0.01757		704.95495	-0.03329	0.00233	0.00135
405.5	0.87194	0.8747	0.87263		0.86329	0.85628	0.85567		0.00864	0.01841	0.01696		705.40541	-0.03236	0.00227	0.00131
405	0.86143	0.86424	0.86265		0.85301	0.84646	0.84598		0.00842	0.01779	0.01667		705.85586	-0.03135	0.00226	0.0013
404.5	0.8518	0.8549	0.85322		0.8437	0.8376	0.83691		0.00809	0.01731	0.0163		706.30631	-0.03036	0.00222	0.00128
404	0.84258	0.84574	0.84427		0.83537	0.82902	0.82841		0.00722	0.01672	0.01586		706.75676	-0.02933	0.00213	0.00123
403.5	0.83418	0.8374	0.83574		0.827	0.82119	0.82043		0.00719	0.01622	0.01531		707.20721	-0.02822	0.00209	0.0012
403	0.82638	0.82998	0.82808		0.81963	0.81458	0.81334		0.00675	0.0154	0.01474		707.65766	-0.02706	0.00209	0.00121
402.5	0.81914	0.82313	0.82109		0.81324	0.80806	0.80671		0.0059	0.01506	0.01438		708.10811	-0.02593	0.00201	0.00116
402	0.81258	0.81683	0.81473		0.80678	0.80202	0.80061		0.0058	0.0148	0.01412		708.55856	-0.02475	0.00191	0.0011
401.5	0.80653	0.81085	0.80892		0.80108	0.79677	0.79512		0.00545	0.01408	0.0138		709.00901	-0.02359	0.00183	0.00106
401	0.8012	0.8057	0.80368		0.79612	0.79189	0.79025		0.00508	0.01381	0.01343		709.45946	-0.02253	0.00176	0.00102
400.5	0.79648	0.80113	0.79888		0.79151	0.78778	0.78585		0.00497	0.01335	0.01303		709.90991	-0.02142	0.00169	9.77E-04
400	0.79189	0.79676	0.7947		0.78736	0.78386	0.782		0.00453	0.0129	0.0127		710.36036	-0.02035	0.00167	9.63E-04
399.5	0.78799	0.79287	0.79098		0.78363	0.78019	0.77837		0.00436	0.01268	0.01262		710.81081	-0.0194	0.00164	9.44E-04
399	0.78469	0.78961	0.78756		0.78077	0.77734	0.77523		0.00392	0.01227	0.01233		711.26126	-0.01844	0.00156	9.03E-04
398.5	0.78144	0.7863	0.78439		0.77768	0.77456	0.77244		0.00376	0.01174	0.01196		711.71171	-0.01742	0.0015	8.64E-04
398	0.77865	0.7838	0.7817		0.77521	0.77207	0.76992		0.00344	0.01172	0.01177		712.16216	-0.01645	0.00147	8.46E-04
397.5	0.77592	0.78131	0.77913		0.77254	0.76999	0.76772		0.00338	0.01132	0.01141		712.61261	-0.0156	0.00144	8.32E-04
397	0.77371	0.77901	0.77675		0.77038	0.76797	0.76558		0.00333	0.01103	0.01117		713.06306	-0.01478	0.00144	8.31E-04
396.5	0.77138	0.77652	0.77461		0.76823	0.7659	0.76367		0.00315	0.01062	0.01093		713.51351	-0.01391	0.00137	7.93E-04
396	0.76955	0.77459	0.77254		0.7667	0.76405	0.76193		0.00285	0.01055	0.0106		713.96396	-0.01312	0.00131	7.57E-04
395.5	0.76766	0.77285	0.77051		0.76499	0.76261	0.76013		0.00268	0.01024	0.01038		714.41441	-0.01243	0.00125	7.22E-04
395	0.76568	0.77106	0.76871		0.76288	0.7612	0.75854		0.0028	0.00986	0.01017		714.86486	-0.01169	0.00122	7.05E-04
394.5	0.76387	0.76947	0.76706		0.7613	0.75956	0.75693		0.00257	0.00991	0.01013		715.31532	-0.01095	0.00115	6.66E-04
394	0.76218	0.76777	0.76529		0.75975	0.75801	0.75549		0.00242	0.00976	0.0098		715.76577	-0.0103	0.00108	6.24E-04
393.5	0.76061	0.76592	0.76341		0.75818	0.75653	0.75401		0.00243	0.00939	0.0094		716.21622	-0.00969	0.00106	6.13E-04
393	0.75893	0.76431	0.76171		0.75685	0.75486	0.75232		0.00208	0.00945	0.00939		716.66667	-0.00909	0.00105	6.04E-04
392.5	0.75735	0.76271	0.75991		0.75519	0.75344	0.75102		0.00215	0.00927	0.00889		717.11712	-0.00851	9.82E-04	5.67E-04
392	0.75533	0.76105	0.75827		0.75349	0.75203	0.74956		0.00183	0.00902	0.00871		717.56757	-0.00796	9.73E-04	5.62E-04
391.5	0.75383	0.75918	0.75648		0.75199	0.75052	0.74807		0.00185	0.00865	0.0084		718.01802	-0.00751	9.81E-04	5.66E-04
391	0.75185	0.75733	0.75495		0.75037	0.74894	0.74669		0.00148	0.00839	0.00826		718.46847	-0.007	8.86E-04	5.11E-04
390.5	0.75019	0.75562	0.7531		0.74887	0.74734	0.74502		0.00131	0.00828	0.00808		718.91892	-0.00658	7.77E-04	4.49E-04
390	0.74851	0.75404	0.75153		0.74733	0.74589	0.74346		0.00118	0.00815	0.00807		719.36937	-0.00616	8.07E-04	4.66E-04
389.5	0.74714	0.75221	0.74979		0.74603	0.74435	0.74204		0.00111	0.00786	0.00775		719.81982	-0.00572	7.84E-04	4.52E-04
389	0.74524	0.75034	0.74774		0.74411	0.74286	0.74037		0.00113	0.00747	0.00737		720.27027	-0.00539	7.70E-04	4.44E-04
388.5	0.74375	0.74856	0.74608		0.7427	0.74119	0.73872		0.00105	0.00738	0.00736		720.72072	-0.00511	7.41E-04	4.28E-04
388	7.42E-01	0.74673	0.74432		0.74085	0.73952	0.73725		8.25E-04	0.00722	0.00707		721.17117	-0.00478	6.78E-04	3.92E-04
387.5	7.40E-01	0.74498	0.74231		0.73907	0.73789	0.73549		4.68E-04	0.00709	0.00682		721.62162	-0.00444	6.36E-04	3.67E-04
387	7.38E-01	0.7428	0.74045		0.73719	0.73599	0.73386		7.29E-04	0.00681	0.00659		722.07207	-0.00419	6.23E-04	3.59E-04
386.5	7.36E-01	0.74109	0.73825		0.73539	0.7342	0.73168		7.40E-04	0.00688	0.00658		722.52252	-0.00394	6.45E-04	3.73E-04
386	7.34E-01	0.73857	0.73595		0.73349	0.73203	0.72966		3.76E-04	0.00654	0.0063		722.97297	-0.00362	5.97E-04	3.45E-04
385.5	7.32E-01	0.73615	0.73369		0.73124	0.72972	0.72757		4.18E-04	0.00643	0.00611		723.42342	-0.00335	5.73E-04	3.31E-04
385	7.29E-01	0.73371	0.73108		0.72869	0.72737	0.72508		3.25E-04	0.00633	0.006		723.87387	-0.00313	4.91E-04	2.83E-04
384.5	7.26E-01	0.73077	0.72817		0.72606	0.72496	0.72242		1.70E-04	0.00581	0.00575		724.32432	-0.00289	4.34E-04	2.50E-04
384	7.24E-01	0.72757	0.72536		0.72332	0.72182	0.71962		3.91E-04	0.00575	0.00573		724.77477	-0.00272	4.43E-04	2.56E-04
383.5	7.20E-01	0.72434	0.72205		0.72021	0.71836	0.71655		2.36E-04	0.00598	0.0055		725.22523	-0.0026	4.45E-04	2.57E-04
383	7.17E-01	0.72058	0.71831		0.71677	0.71483	0.7129		1.75E-04	0.00575	0.00541		725.67568	-0.00245	4.05E-04	2.34E-04
382.5	7.13E-01	0.71653	0.71435		0.7132	0.71085	0.7091		-1.75E-04	0.00569	0.00526		726.12613	-0.00225	3.70E-04	2.13E-04
382	7.09E-01	0.71236	0.71017		0.70899	0.70693	0.70503		-1.96E-04	0.00543	0.00514		726.57658	-0.00206	3.50E-04	2.02E-04
381.5	7.05E-01	0.70775	0.70547		0.70445	0.70247	0.7006		7.20E-05	0.00528	0.00487		727.02703	-0.00188	3.78E-04	2.18E-04
381	7.00E-01	0.70255	0.7009		0.69962	0.69751	0.69601		8.30E-05	0.00504	0.00489		727.47748	-0.00185	3.39E-04	1.95E-04
380.5	6.95E-01	0.69708	0.69558		0.6947	0.69212	0.69072		-1.89E-04	0.00496	0.00486		727.92793	-0.00168	3.85E-04	2.22E-04
380	6.89E-01	0.69139	0.68992		0.68934	0.68672	0.68539		5.13E-05	0.00468	0.00454		728.37838	-0.00161	3.18E-04	1.84E-04
379.5	6.83E-01	0.68535	0.68409		0.68362	0.68086	0.67959		-3.11E-04	0.00449	0.0045		728.82883	-0.00157	2.98E-04	1.72E-04
379	6.77E-01	0.67947	0.67777		0.67774	0.67499	0.67351		-3.29E-04	0.00449	0.00426		729.27928	-0.00141	2.99E-04	1.73E-04
378.5	6.71E-01	0.673	0.67149		0.67129	0.66858	0.66729		-3.55E-04	0.00441	0.00419		729.72973	-0.00125	3.25E-04	1.88E-04
378	6.64E-01	0.66614	0.66458		0.66496	0.66202	0.66064		-4.70E-04	0.00413	0.00394		730.18018	-0.00118	3.03E-04	1.75E-04
377.5	6.58E-01	0.65907	0.65776		0.65844	0.6551	0.65404		-6.93E-04	0.00397	0.00371		730.63063	-0.00114	2.35E-04	1.36E-04
377	6.51E-01	0.65223	0.6508		0.65159	0.6485	0.64727		-6.81E-04	0.00374	0.00353		731.08108	-0.00105	2.64E-04	1.52E-04
376.5	6.44E-01	0.64489	0.64366		0.64466	0.64161	0.64019		-6.53E-04	0.00328	0.00347		731.53153	-0.00103	2.13E-04	1.23E-04
376	0.6368	0.63802	0.63676		0.63783	0.63475	0.63359		-0.00103	0.00327	0.00317		731.98198	-9.72E-04	2.30E-04	1.33E-04
375.5	0.62977	0.63076	0.62949		0.63108	0.62805	0.62649		-0.00131	0.00271	0.00301		732.43243	-8.76E-04	2.47E-04	1.43E-04
375	0.62251	0.62365	0.62236		0.62372	0.62095	0.61961		-0.00121	0.0027	0.00275		732.88288	-8.31E-04	3.09E-04	1.78E-04
374.5	0.61546	0.61608	0.6152		0.61663	0.61393	0.61259		-0.00117	0.00215	0.0026		733.33333	-8.35E-04	2.77E-04	1.60E-04
374	0.60829	0.60906	0.60814		0.60963	0.60701	0.60574		-0.00135	0.00205	0.0024		733.78378	-7.65E-04	2.81E-04	1.62E-04
373.5	0.60121	0.60213	0.601		0.60275	0.60028	0.59883		-0.00154	0.00186	0.00217		734.23423	-6.61E-04	2.75E-04	1.59E-04
373	0.59454	0.59538	0.59427		0.5961	0.59368	0.59228		-0.00156	0.0017	0.00199		734.68468	-6.10E-04	2.45E-04	1.41E-04
372.5	0.58759	0.58878	0.58737		0.58929	0.5874	0.58574		-0.0017	0.00137	0.00163		735.13514	-6.24E-04	2.55E-04	1.47E-04
372	0.58089	0.58197	0.58097		0.58262	0.58077	0.57934		-0.00173	0.0012	0.00163		735.58559	-6.50E-04	2.52E-04	1.46E-04
371.5	0.57444	5.75E-01	0.57443		0.57638	0.57451	0.573		-0.00194	8.18E-04	0.00143		736.03604	-6.12E-04	2.61E-04	1.51E-04
371	0.56809	5.69E-01	0.56793		0.57022	0.56822	0.56668		-0.00213	9.96E-04	0.00125		736.48649	-6.78E-04	3.02E-04	1.74E-04
370.5	0.56179	5.63E-01	0.56175		0.56399	0.56218	0.56068		-0.00221	8.82E-04	0.00107		736.93694	-5.87E-04	2.14E-04	1.24E-04
370	0.55572	5.57E-01	5.56E-01		0.55817	0.55655	0.55475		-0.00244	4.74E-04	8.16E-04		737.38739	-5.22E-04	1.56E-04	9.02E-05
369.5	0.54975	5.51E-01	5.50E-01		0.55192	0.55079	0.54907		-0.00217	3.93E-04	7.14E-04		737.83784	-4.88E-04	1.60E-04	9.24E-05
369	0.54403	5.45E-01	5.44E-01		0.54649	0.54507	0.54351		-0.00246	4.19E-04	7.48E-04		738.28829	-4.95E-04	1.64E-04	9.49E-05
368.5	0.53837	5.40E-01	5.39E-01		0.54096	0.54012	0.53813		-0.00259	-2.87E-05	6.82E-04		738.73874	-4.73E-04	1.46E-04	8.45E-05
368	0.53319	5.35E-01	5.34E-01		0.53586	0.53481	0.53305		-0.00267	6.17E-05	4.95E-04		739.18919	-4.20E-04	1.25E-04	7.24E-05
367.5	0.52807	5.30E-01	5.29E-01		0.53075	0.52968	0.52792		-0.00268	9.12E-05	6.08E-04		739.63964	-4.04E-04	1.49E-04	8.62E-05
367	0.52326	5.25E-01	5.24E-01		0.52551	0.52495	0.52295		-0.00225	-2.11E-04	6.66E-04		740.09009	-3.96E-04	1.62E-04	9.36E-05
366.5	0.51844	5.20E-01	5.19E-01		0.52071	0.52048	0.51839		-0.00227	-3.92E-04	4.43E-04		740.54054	-2.66E-04	1.66E-04	9.61E-05
366	0.5138	5.16E-01	5.14E-01		0.51632	0.51586	0.51376		-0.00252	-2.25E-04	5.81E-04		740.99099	-2.81E-04	1.79E-04	1.03E-04
365.5	0.50945	5.11E-01	5.10E-01		0.5117	0.51151	0.50934		-0.00225	-3.07E-04	6.01E-04		741.44144	-3.67E-04	2.10E-04	1.21E-04
365	0.50511	5.07E-01	5.06E-01		0.50735	0.5072	0.50506		-0.00223	-3.14E-04	5.20E-04		741.89189	-2.53E-04	1.05E-04	6.08E-05
364.5	0.50096	5.03E-01	5.01E-01		0.50316	0.50314	0.50091		-0.0022	-2.30E-04	5.80E-04		742.34234	-2.26E-04	1.39E-04	8.02E-05
364	0.49686	4.99E-01	4.98E-01		0.49891	0.49917	0.4969		-0.00205	-1.60E-04	6.94E-04		742.79279	-1.98E-04	1.28E-04	7.41E-05
363.5	0.49299	4.95E-01	4.94E-01		0.49486	0.49526	0.4929		-0.00187	-2.72E-04	7.97E-04		743.24324	-1.70E-04	5.70E-05	3.29E-05
363	0.48913	4.91E-01	4.90E-01		0.49105	0.49141	0.48904		-0.00191	-4.99E-05	6.70E-04		743.69369	-1.66E-04	5.00E-05	2.89E-05
362.5	0.48524	4.88E-01	4.86E-01		0.4871	0.48756	0.48522		-0.00185	-4.49E-05	8.25E-04		744.14414	-1.72E-04	7.86E-05	4.54E-05
362	0.48181	4.84E-01	4.82E-01		0.48346	0.48399	0.48147		-0.00165	-2.95E-04	8.58E-04		744.59459	-1.66E-04	1.41E-04	8.12E-05
361.5	0.47826	4.80E-01	4.79E-01		0.47982	0.48041	0.47784		-0.00156	-3.44E-05	9.70E-04		745.04505	-8.22E-05	4.20E-05	2.42E-05
361	0.47476	4.77E-01	0.47562		0.47616	0.4768	0.47432		-0.0014	6.94E-05	0.0013		745.4955	-1.20E-04	5.09E-05	2.94E-05
360.5	0.47091	4.74E-01	0.47219		0.4727	0.47341	0.47075		-0.00179	1.18E-04	0.00144		745.94595	-1.84E-04	9.93E-05	5.74E-05
360	0.46806	4.70E-01	0.46879		0.46946	0.47004	0.46729		-0.0014	2.73E-05	0.0015		746.3964	-1.30E-04	1.16E-04	6.72E-05
359.5	0.46491	4.67E-01	0.46561		0.46599	0.46674	0.46397		-0.00107	3.22E-04	0.00164		746.84685	-1.23E-04	1.67E-04	9.64E-05
359	4.62E-01	4.64E-01	0.46248		0.46284	0.46358	0.46079		-8.31E-04	3.76E-04	0.00169		747.2973	-1.36E-04	1.50E-04	8.66E-05
358.5	0.45885	4.61E-01	0.45935		0.45991	0.46059	0.45769		-0.00107	3.89E-04	0.00167		747.74775	-1.69E-04	1.65E-04	9.53E-05
358	0.45582	4.58E-01	0.45658		0.45691	0.45766	0.45498		-0.00109	7.46E-04	0.0016		748.1982	-1.89E-04	1.60E-04	9.25E-05
357.5	4.54E-01	4.56E-01	0.45414		0.45416	0.4551	0.45237		-6.48E-04	5.88E-04	0.00177		748.64865	-1.55E-04	1.04E-04	6.02E-05
357	4.51E-01	4.53E-01	0.45171		0.45156	0.45294	0.44989		-7.54E-04	3.25E-04	0.00182		749.0991	-9.73E-05	1.73E-04	9.99E-05
356.5	4.49E-01	4.51E-01	0.44941		0.44927	0.45038	0.44752		-6.59E-04	7.16E-04	0.00189		749.54955	-8.46E-05	1.45E-04	8.38E-05
356	4.46E-01	4.49E-01	0.44752		0.4471	0.44843	0.44544		-6.95E-04	5.50E-04	0.00208		750	-7.97E-05	1.17E-04	6.76E-05
355.5	4.45E-01	4.47E-01	0.44581		0.44552	0.44672	0.44367		-6.35E-04	6.89E-04	0.00214		750.45045	2.54E-05	1.08E-04	6.24E-05
355	4.43E-01	4.46E-01	0.44448		0.44384	0.44533	0.44228		-5.27E-04	7.65E-04	0.0022		750.9009	-6.23E-05	1.14E-04	6.61E-05
354.5	4.42E-01	4.45E-01	0.44333		0.44249	0.4442	0.44104		-5.11E-04	7.49E-04	0.00229		751.35135	-2.55E-06	8.41E-05	4.86E-05
354	4.41E-01	4.44E-01	0.44261		0.44151	0.44342	0.44031		-4.62E-04	6.99E-04	0.00231		751.8018	-4.75E-05	6.72E-05	3.88E-05
353.5	4.40E-01	4.44E-01	0.4421		0.44102	0.44315	0.43984		-5.55E-04	6.11E-04	0.00226		752.25225	-1.05E-04	6.54E-05	3.78E-05
353	4.40E-01	4.44E-01	0.4419		0.44058	0.44314	0.4398		-5.81E-04	5.81E-04	0.0021		752.7027	-1.23E-04	9.77E-05	5.64E-05
352.5	4.40E-01	4.44E-01	0.44215		0.44086	0.44344	0.43986		-5.34E-04	6.21E-04	0.00229		753.15315	-1.33E-04	9.51E-05	5.49E-05
352	4.41E-01	4.45E-01	0.44275		0.44119	0.44401	0.44044		-5.48E-04	6.62E-04	0.00231		753.6036	-9.81E-05	8.48E-05	4.90E-05
351.5	4.41E-01	4.45E-01	0.44355		0.44204	0.44493	0.44143		-8.40E-04	5.57E-04	0.00212		754.05405	-4.79E-05	9.13E-05	5.27E-05
351	4.42E-01	4.47E-01	0.44475		0.44324	0.44624	0.4426		-9.46E-04	3.12E-04	0.00215		754.5045	-3.69E-05	8.74E-05	5.05E-05
350.5	0.44341	4.48E-01	0.4459		0.4445	0.44777	0.44415		-0.00109	5.46E-04	0.00176		754.95495	-1.90E-05	9.32E-05	5.38E-05
350	4.46E-01	4.50E-01	0.44768		0.44637	0.44992	0.44604		-7.84E-04	3.33E-04	0.00164		755.40541	-1.21E-04	1.64E-04	9.46E-05
													755.85586	-1.23E-04	1.27E-04	7.35E-05
													756.30631	-1.03E-04	1.10E-04	6.37E-05
													756.75676	-3.85E-05	9.63E-05	5.56E-05
													757.20721	-8.54E-06	9.63E-05	5.56E-05
													757.65766	-4.24E-05	7.49E-05	4.33E-05
													758.10811	-3.38E-05	1.74E-05	1.01E-05
													758.55856	-1.08E-05	1.00E-04	5.80E-05
													759.00901	-6.96E-05	8.67E-05	5.00E-05
													759.45946	-6.15E-05	6.03E-05	3.48E-05
													759.90991	-4.17E-05	3.03E-05	1.75E-05
													760.36036	-4.05E-05	6.58E-05	3.80E-05
													760.81081	1.95E-06	9.24E-05	5.34E-05
													761.26126	1.37E-05	1.05E-04	6.05E-05
													761.71171	-3.04E-05	1.05E-04	6.05E-05
													762.16216	-5.63E-05	8.58E-05	4.95E-05
													762.61261	2.98E-07	1.18E-04	6.79E-05
													763.06306	7.88E-05	1.54E-04	8.90E-05
													763.51351	4.84E-05	1.29E-04	7.45E-05
													763.96396	5.46E-05	1.02E-04	5.89E-05
													764.41441	2.31E-05	9.56E-05	5.52E-05
													764.86486	-3.66E-06	5.87E-05	3.39E-05
													765.31532	2.28E-05	9.26E-05	5.35E-05
													765.76577	4.71E-05	9.64E-05	5.57E-05
													766.21622	3.92E-05	8.43E-05	4.86E-05
													766.66667	2.95E-06	1.13E-04	6.50E-05
													767.11712	-2.63E-05	9.63E-05	5.56E-05
													767.56757	2.47E-05	9.58E-05	5.53E-05
													768.01802	9.09E-05	7.76E-05	4.48E-05
													768.46847	1.19E-04	1.31E-04	7.55E-05
													768.91892	-1.93E-05	3.91E-05	2.26E-05
													769.36937	-2.91E-05	5.25E-05	3.03E-05
													769.81982	-3.43E-05	4.05E-05	2.34E-05
													770.27027	-3.87E-05	6.39E-05	3.69E-05
													770.72072	-1.64E-05	6.94E-05	4.00E-05
													771.17117	3.09E-07	6.87E-05	3.97E-05
													771.62162	-1.17E-05	7.46E-05	4.31E-05
													772.07207	5.38E-06	6.56E-05	3.79E-05
													772.52252	-9.71E-06	1.03E-05	5.93E-06
													772.97297	-8.56E-05	1.45E-04	8.39E-05
													773.42342	-1.04E-04	1.58E-04	9.12E-05
													773.87387	-6.61E-05	1.14E-04	6.60E-05
													774.32432	9.95E-06	1.00E-04	5.78E-05
													774.77477	1.09E-05	6.08E-05	3.51E-05
													775.22523	-9.85E-06	4.31E-05	2.49E-05
													775.67568	-1.49E-05	7.18E-05	4.15E-05
													776.12613	-3.73E-05	1.17E-04	6.74E-05
													776.57658	-3.44E-05	1.67E-04	9.67E-05
													777.02703	-2.36E-05	8.51E-05	4.91E-05
													777.47748	5.13E-05	4.90E-05	2.83E-05
													777.92793	-3.19E-05	8.46E-05	4.88E-05
													778.37838	-3.18E-05	4.59E-05	2.65E-05
													778.82883	6.72E-06	2.23E-05	1.29E-05
													779.27928	1.31E-06	5.99E-05	3.46E-05
													779.72973	-1.90E-06	8.57E-05	4.95E-05
													780.18018	3.13E-05	9.02E-05	5.21E-05
													780.63063	6.37E-05	6.04E-05	3.49E-05
													781.08108	7.06E-05	3.82E-05	2.21E-05
													781.53153	3.64E-05	1.11E-04	6.40E-05
													781.98198	-2.95E-05	7.14E-05	4.12E-05
													782.43243	2.31E-05	9.14E-05	5.27E-05
													782.88288	1.19E-05	6.81E-05	3.93E-05
													783.33333	3.49E-05	1.18E-04	6.79E-05
													783.78378	4.69E-05	1.26E-04	7.25E-05
													784.23423	-7.93E-07	1.25E-04	7.20E-05
													784.68468	-3.28E-06	1.62E-04	9.33E-05
													785.13514	9.04E-05	1.60E-04	9.22E-05
													785.58559	1.01E-04	9.54E-05	5.51E-05
													786.03604	3.30E-05	9.34E-05	5.39E-05
													786.48649	5.55E-05	5.76E-05	3.33E-05
													786.93694	2.41E-05	2.03E-05	1.17E-05
													787.38739	-2.65E-05	6.94E-05	4.01E-05
													787.83784	2.24E-05	8.08E-05	4.67E-05
													788.28829	2.39E-05	2.01E-05	1.16E-05
													788.73874	-2.30E-05	6.44E-05	3.72E-05
													789.18919	-2.40E-05	6.93E-05	4.00E-05
													789.63964	6.80E-06	8.42E-05	4.86E-05
													790.09009	-3.16E-05	2.76E-05	1.59E-05
													790.54054	-4.43E-05	1.16E-04	6.72E-05
													790.99099	-1.36E-04	2.27E-05	1.31E-05
													791.44144	-3.97E-05	3.30E-05	1.90E-05
													791.89189	-8.53E-05	1.31E-04	7.56E-05
													792.34234	-1.85E-05	9.57E-05	5.52E-05
													792.79279	-2.94E-05	2.38E-05	1.38E-05
													793.24324	-9.77E-05	1.16E-04	6.68E-05
													793.69369	-1.44E-04	1.64E-04	9.50E-05
													794.14414	-1.36E-04	1.15E-04	6.63E-05
													794.59459	-7.01E-05	1.31E-04	7.56E-05
													795.04505	-6.28E-05	3.73E-05	2.15E-05
													795.4955	-1.43E-04	4.11E-05	2.37E-05
													795.94595	-9.60E-05	5.57E-05	3.21E-05
													796.3964	-7.68E-05	3.61E-05	2.09E-05
													796.84685	-7.12E-05	2.89E-05	1.67E-05
													797.2973	-8.82E-05	4.96E-05	2.86E-05
													797.74775	-4.44E-05	4.22E-05	2.43E-05
													798.1982	-2.95E-06	4.29E-05	2.48E-05
													798.64865	-2.71E-05	6.13E-05	3.54E-05
													799.0991	-2.92E-05	1.30E-04	7.50E-05
													799.54955	-2.87E-05	9.98E-05	5.76E-05
													800	2.03E-05	9.12E-05	5.26E-05
