# Supplementary material for: The structure of photosystem I from a high-light-tolerant cyanobacteria
Source: eLife. 2021 Aug 26;10:e67518. doi: 10.7554/eLife.67518 (PMC8428864; doi:10.7554/eLife.67518)
Supplement: Figure 2—source data 1. [file elife-67518-fig2-data1.zip › Figure2E_rawData.txt]

	apo-wt
800	0
799.5	1.54025E-05
799	0.000112551
798.5	1.57498E-05
798	-7.85542E-05
797.5	-0.000100556
797	-6.37659E-05
796.5	-1.61206E-05
796	-0.00015581
795.5	-0.000186497
795	-8.31898E-05
794.5	2.98729E-05
794	-2.55157E-05
793.5	9.16009E-05
793	-3.00444E-05
792.5	4.27115E-05
792	-1.9133E-06
791.5	-5.04287E-05
791	-0.00011021
790.5	-2.07213E-05
790	-0.000063022
789.5	-0.000018496
789	-0.000124394
788.5	-5.17751E-05
788	0.000101452
787.5	5.77783E-05
787	5.47596E-05
786.5	2.73092E-05
786	6.98603E-05
785.5	0.000113945
785	5.53805E-05
784.5	-5.91505E-05
784	-0.000029985
783.5	-6.67049E-05
783	-8.54506E-06
782.5	-7.36772E-05
782	-0.000110941
781.5	-7.27308E-05
781	0.000154483
780.5	6.07215E-05
780	-1.25515E-05
779.5	-2.74487E-05
779	-3.12786E-05
778.5	1.33298E-05
778	-5.55977E-05
777.5	2.00476E-06
777	-0.000073579
776.5	5.43983E-06
776	2.20402E-05
775.5	1.35346E-05
775	4.31942E-06
774.5	8.37019E-05
774	-1.31622E-05
773.5	2.65519E-05
773	-1.36475E-05
772.5	-1.16731E-05
772	-4.35757E-06
771.5	5.37018E-05
771	-0.000022161
770.5	-2.17305E-05
770	2.89968E-05
769.5	-1.32916E-05
769	2.78062E-05
768.5	1.41199E-05
768	7.17568E-06
767.5	-6.99189E-05
767	-0.000011121
766.5	2.18322E-05
766	-2.78077E-05
765.5	-1.48098E-05
765	-6.31439E-05
764.5	-8.47494E-05
764	-3.85154E-05
763.5	-9.58749E-05
763	-0.000082925
762.5	-0.000135695
762	-0.000152259
761.5	-6.70908E-05
761	1.87895E-05
760.5	-6.74792E-05
760	-0.000021593
759.5	6.28523E-07
759	1.18963E-05
758.5	3.05881E-05
758	-2.33878E-05
757.5	-7.90819E-05
757	2.60288E-05
756.5	-0.00018226
756	-0.000116059
755.5	-0.000183901
755	-0.000118421
754.5	-5.72576E-05
754	-1.15014E-05
753.5	-0.000091065
753	-0.000106224
752.5	-0.000108027
752	-0.000152447
751.5	-4.08852E-05
751	-7.71198E-05
750.5	7.34823E-05
750	-0.000106221
749.5	-0.000050064
749	-0.000120685
748.5	-0.000267493
748	-0.000383851
747.5	-0.000262195
747	-0.000285335
746.5	-0.000182416
746	-0.000123954
745.5	-0.000152007
745	-0.000110133
744.5	-0.000199729
744	-0.000204655
743.5	-0.000200529
743	-0.000222267
742.5	-0.00032164
742	-0.000230027
741.5	-0.000265306
741	-0.000247333
740.5	-0.000322464
740	-0.000395636
739.5	-0.000367096
739	-0.000444517
738.5	-0.000535335
738	-0.00059838
737.5	-0.000628415
737	-0.000703359
736.5	-0.00081209
736	-0.000855275
735.5	-0.000823885
735	-0.00080401
734.5	-0.000856001
734	-0.000966876
733.5	-0.000995124
733	-0.00106
732.5	-0.00105
732	-0.00113
731.5	-0.00119
731	-0.00129
730.5	-0.0013
730	-0.00146
729.5	-0.00157
729	-0.00174
728.5	-0.00181
728	-0.002
727.5	-0.00211
727	-0.00218
726.5	-0.00236
726	-0.0026
725.5	-0.00282
725	-0.00302
724.5	-0.00312
724	-0.00341
723.5	-0.00373
723	-0.00406
722.5	-0.0045
722	-0.00469
721.5	-0.00498
721	-0.00539
720.5	-0.00585
720	-0.00614
719.5	-0.00662
719	-0.00702
718.5	-0.00762
718	-0.00824
717.5	-0.00868
717	-0.00932
716.5	-0.01003
716	-0.01069
715.5	-0.01137
715	-0.01225
714.5	-0.0131
714	-0.01392
713.5	-0.01487
713	-0.01582
712.5	-0.01666
712	-0.01767
711.5	-0.01878
711	-0.01992
710.5	-0.02108
710	-0.02225
709.5	-0.02346
709	-0.02474
708.5	-0.02598
708	-0.02735
707.5	-0.02865
707	-0.0298
706.5	-0.03104
706	-0.0322
705.5	-0.03339
705	-0.03434
704.5	-0.03539
704	-0.03621
703.5	-0.03693
703	-0.03758
702.5	-0.0382
702	-0.03836
701.5	-0.03872
701	-0.03881
700.5	-0.03863
700	-0.03826
699.5	-0.03764
699	-0.03676
698.5	-0.03583
698	-0.03458
697.5	-0.03316
697	-0.03166
696.5	-0.02984
696	-0.02773
695.5	-0.02564
695	-0.02308
694.5	-0.02045
694	-0.01769
693.5	-0.01488
693	-0.01181
692.5	-0.009
692	-0.00619
691.5	-0.00343
691	-0.00109
690.5	0.00115
690	0.00307
689.5	0.00463
689	0.0056
688.5	0.00628
688	0.00663
687.5	0.00648
687	0.00616
686.5	0.00554
686	0.00471
685.5	0.00405
685	0.00346
684.5	0.00309
684	0.0028
683.5	0.00286
683	0.00319
682.5	0.00373
682	0.00463
681.5	0.00567
681	0.00681
680.5	0.00811
680	0.00922
679.5	0.01052
679	0.01148
678.5	0.0124
678	0.01321
677.5	0.01383
677	0.01435
676.5	0.01479
676	0.01498
675.5	0.01502
675	0.01514
674.5	0.01525
674	0.0151
673.5	0.0153
673	0.0154
672.5	0.01569
672	0.01615
671.5	0.01673
671	0.01742
670.5	0.01812
670	0.01878
669.5	0.01945
669	0.02013
668.5	0.02079
668	0.02126
667.5	0.02167
667	0.02192
666.5	0.02207
666	0.02207
665.5	0.02194
665	0.0217
664.5	0.02132
664	0.02083
663.5	0.02027
663	0.01972
662.5	0.01906
662	0.01828
661.5	0.01752
661	0.01682
660.5	0.01594
660	0.01514
659.5	0.01444
659	0.01357
658.5	0.01264
658	0.01188
657.5	0.011
657	0.01017
656.5	0.00943
656	0.00876
655.5	0.00812
655	0.00745
654.5	0.00685
654	0.00622
653.5	0.00576
653	0.00514
652.5	0.00461
652	0.00421
651.5	0.00382
651	0.00346
650.5	0.00306
650	0.00272
649.5	0.00255
649	0.0024
648.5	0.00214
648	0.00196
647.5	0.00192
647	0.00183
646.5	0.00179
646	0.00187
645.5	0.00175
645	0.00173
644.5	0.00176
644	0.00177
643.5	0.00183
643	0.00196
642.5	0.00197
642	0.00207
641.5	0.00216
641	0.0021
640.5	0.00213
640	0.00209
639.5	0.00221
639	0.00225
638.5	0.00215
638	0.00225
637.5	0.00231
637	0.00237
636.5	0.00245
636	0.00262
635.5	0.00265
635	0.00268
634.5	0.00283
634	0.00293
633.5	0.003
633	0.0031
632.5	0.00319
632	0.00324
631.5	0.00316
631	0.00327
630.5	0.00347
630	0.00343
629.5	0.00355
629	0.00353
628.5	0.00373
628	0.00381
627.5	0.00383
627	0.00381
626.5	0.00386
626	0.00395
625.5	0.00406
625	0.00404
624.5	0.00415
624	0.0041
623.5	0.00417
623	0.00419
622.5	0.0042
622	0.00423
621.5	0.00437
621	0.00432
620.5	0.00443
620	0.00436
619.5	0.00434
619	0.0044
618.5	0.00444
618	0.00439
617.5	0.0045
617	0.00452
616.5	0.00464
616	0.0045
615.5	0.00449
615	0.00447
614.5	0.00447
614	0.00443
613.5	0.00447
613	0.00453
612.5	0.0045
612	0.00439
611.5	0.00431
611	0.00429
610.5	0.00421
610	0.00418
609.5	0.00418
609	0.00411
608.5	0.00414
608	0.00426
607.5	0.00427
607	0.00422
606.5	0.00417
606	0.00413
605.5	0.00404
605	0.00392
604.5	0.00396
604	0.00379
603.5	0.00374
603	0.00385
602.5	0.00377
602	0.00371
601.5	0.00364
601	0.00355
600.5	0.00363
600	0.00362
599.5	0.00345
599	0.0034
598.5	0.00349
598	0.00342
597.5	0.00335
597	0.00333
596.5	0.00317
596	0.00304
595.5	0.00295
595	0.00288
594.5	0.00294
594	0.00289
593.5	0.00296
593	0.00292
592.5	0.00295
592	0.00294
591.5	0.00287
591	0.00287
590.5	0.00282
590	0.00268
589.5	0.00273
589	0.00276
588.5	0.00269
588	0.00277
587.5	0.00277
587	0.00284
586.5	0.00282
586	0.00282
585.5	0.00284
585	0.00277
584.5	0.00273
584	0.00259
583.5	0.00271
583	0.00269
582.5	0.0027
582	0.00285
581.5	0.00281
581	0.00279
580.5	0.00277
580	0.00261
579.5	0.0027
579	0.00273
578.5	0.00273
578	0.00268
577.5	0.00268
577	0.00264
576.5	0.00251
576	0.00244
575.5	0.00251
575	0.00246
574.5	0.00242
574	0.00225
573.5	0.00219
573	0.0022
572.5	0.00195
572	0.00192
571.5	0.00187
571	0.00178
570.5	0.00171
570	0.0016
569.5	0.00171
569	0.00157
568.5	0.00156
568	0.00142
567.5	0.00135
567	0.00113
566.5	0.00101
566	0.000951394
565.5	0.000895073
565	0.000771086
564.5	0.000611643
564	0.000423167
563.5	0.000345281
563	0.000190295
562.5	5.38849E-05
562	-0.000220503
561.5	-0.000378513
561	-0.000432369
560.5	-0.000489633
560	-0.000712258
559.5	-0.000762035
559	-0.000936865
558.5	-0.00112
558	-0.00141
557.5	-0.00149
557	-0.00175
556.5	-0.00183
556	-0.00203
555.5	-0.00226
555	-0.00251
554.5	-0.00256
554	-0.00278
553.5	-0.00298
553	-0.00322
552.5	-0.00344
552	-0.00362
551.5	-0.00381
551	-0.00413
550.5	-0.00424
550	-0.00446
549.5	-0.00483
549	-0.00488
548.5	-0.0052
548	-0.0055
547.5	-0.00576
547	-0.00608
546.5	-0.00636
546	-0.00666
545.5	-0.00702
545	-0.00737
544.5	-0.0077
544	-0.00804
543.5	-0.00823
543	-0.00865
542.5	-0.00881
542	-0.00916
541.5	-0.00955
541	-0.00996
540.5	-0.01019
540	-0.01075
539.5	-0.01112
539	-0.01154
538.5	-0.0119
538	-0.01226
537.5	-0.01286
537	-0.01338
536.5	-0.01394
536	-0.01432
535.5	-0.0148
535	-0.01527
534.5	-0.01573
534	-0.01617
533.5	-0.01672
533	-0.01732
532.5	-0.01778
532	-0.01837
531.5	-0.01892
531	-0.01947
530.5	-0.02006
530	-0.02057
529.5	-0.02123
529	-0.02164
528.5	-0.02205
528	-0.02264
527.5	-0.02316
527	-0.02351
526.5	-0.02408
526	-0.02457
525.5	-0.02502
525	-0.02545
524.5	-0.02576
524	-0.02623
523.5	-0.02667
523	-0.0269
522.5	-0.02729
522	-0.02761
521.5	-0.02783
521	-0.0281
520.5	-0.02837
520	-0.02848
519.5	-0.02867
519	-0.02885
518.5	-0.02883
518	-0.02884
517.5	-0.02877
517	-0.02868
516.5	-0.02844
516	-0.02821
515.5	-0.02789
515	-0.02743
514.5	-0.02703
514	-0.02658
513.5	-0.02613
513	-0.02544
512.5	-0.02479
512	-0.02412
511.5	-0.0233
511	-0.02243
510.5	-0.02155
510	-0.02064
509.5	-0.01943
509	-0.01827
508.5	-0.01706
508	-0.01589
507.5	-0.01445
507	-0.01333
506.5	-0.01206
506	-0.01079
505.5	-0.00964
505	-0.00838
504.5	-0.00715
504	-0.00595
503.5	-0.00481
503	-0.00375
502.5	-0.00262
502	-0.00179
501.5	-0.000885594
501	-0.000227775
500.5	0.000598199
500	0.00114
499.5	0.0018
499	0.00208
498.5	0.00259
498	0.00289
497.5	0.00303
497	0.00306
496.5	0.00302
496	0.00297
495.5	0.00287
495	0.00257
494.5	0.00226
494	0.0019
493.5	0.00138
493	0.000857383
492.5	0.000378954
492	-0.000258462
491.5	-0.000779892
491	-0.00143
490.5	-0.00223
490	-0.00298
489.5	-0.00372
489	-0.00453
488.5	-0.00527
488	-0.00599
487.5	-0.0068
487	-0.00744
486.5	-0.0081
486	-0.00885
485.5	-0.00944
485	-0.00993
484.5	-0.01035
484	-0.01083
483.5	-0.01109
483	-0.01144
482.5	-0.0116
482	-0.01164
481.5	-0.01161
481	-0.01166
480.5	-0.01158
480	-0.01143
479.5	-0.01121
479	-0.01083
478.5	-0.01046
478	-0.01
477.5	-0.00934
477	-0.00864
476.5	-0.00785
476	-0.00715
475.5	-0.00644
475	-0.00568
474.5	-0.0048
474	-0.00388
473.5	-0.00292
473	-0.00205
472.5	-0.00115
472	-0.000310779
471.5	0.000549259
471	0.00152
470.5	0.00233
470	0.00327
469.5	0.00411
469	0.00494
468.5	0.00564
468	0.00628
467.5	0.00671
467	0.00735
466.5	0.00773
466	0.00791
465.5	0.00799
465	0.0083
464.5	0.00834
464	0.00833
463.5	0.00828
463	0.00799
462.5	0.00768
462	0.00718
461.5	0.00663
461	0.00611
460.5	0.00551
460	0.00466
459.5	0.00391
459	0.00291
458.5	0.00203
458	0.00125
457.5	0.000293691
457	-0.000626107
456.5	-0.00146
456	-0.00242
455.5	-0.00293
455	-0.00357
454.5	-0.00411
454	-0.00455
453.5	-0.00486
453	-0.00494
452.5	-0.00494
452	-0.00464
451.5	-0.004
451	-0.00336
450.5	-0.00253
450	-0.00148
449.5	-0.000494806
449	0.000788436
448.5	0.00212
448	0.00375
447.5	0.00549
447	0.00684
446.5	0.00867
446	0.01034
445.5	0.01232
445	0.01363
444.5	0.01531
444	0.01687
443.5	0.01794
443	0.0195
442.5	0.02088
442	0.02181
441.5	0.02268
441	0.02375
440.5	0.02462
440	0.02556
439.5	0.02617
439	0.02694
438.5	0.02754
438	0.02805
437.5	0.02852
437	0.02938
436.5	0.02977
436	0.02992
435.5	0.03006
435	0.03035
434.5	0.03032
434	0.03057
433.5	0.03049
433	0.03039
432.5	0.02982
432	0.02972
431.5	0.02926
431	0.02904
430.5	0.02843
430	0.02804
429.5	0.02783
429	0.02725
428.5	0.02662
428	0.02656
427.5	0.0264
427	0.02621
426.5	0.02617
426	0.02601
425.5	0.02568
425	0.0259
424.5	0.02611
424	0.02604
423.5	0.02656
423	0.02654
422.5	0.02688
422	0.02721
421.5	0.02767
421	0.02808
420.5	0.02855
420	0.02886
419.5	0.02924
419	0.02956
418.5	0.0302
418	0.03047
417.5	0.03081
417	0.03103
416.5	0.03127
416	0.03144
415.5	0.03154
415	0.03174
414.5	0.03176
414	0.03175
413.5	0.03175
413	0.03156
412.5	0.03143
412	0.0313
411.5	0.03088
411	0.03058
410.5	0.03028
410	0.02992
409.5	0.02959
409	0.0292
408.5	0.02862
408	0.02833
407.5	0.02775
407	0.02718
406.5	0.0266
406	0.02633
405.5	0.02561
405	0.02521
404.5	0.02476
404	0.02422
403.5	0.02359
403	0.02294
402.5	0.02252
402	0.02219
401.5	0.02181
401	0.02139
400.5	0.02094
400	0.02057
399.5	0.02045
399	0.02013
398.5	0.01973
398	0.01952
397.5	0.01913
397	0.01886
396.5	0.01861
396	0.01826
395.5	0.01801
395	0.01779
394.5	0.01772
394	0.01738
393.5	0.01696
393	0.01694
392.5	0.01642
392	0.01622
391.5	0.0159
391	0.01573
390.5	0.01554
390	0.01551
389.5	0.01517
389	0.01478
388.5	0.01475
388	0.01444
387.5	0.01417
387	0.01392
386.5	0.01389
386	0.01358
385.5	0.01338
385	0.01324
384.5	0.01296
384	0.01292
383.5	0.01265
383	0.01252
382.5	0.01233
382	0.01217
381.5	0.01186
381	0.01183
380.5	0.01175
380	0.01137
379.5	0.01127
379	0.01098
378.5	0.01084
378	0.01052
377.5	0.01023
377	0.00997
376.5	0.00984
376	0.00948
375.5	0.00924
375	0.00891
374.5	0.00869
374	0.00842
373.5	0.00812
373	0.00787
372.5	0.00744
372	0.00738
371.5	0.00711
371	0.00687
370.5	0.00663
370	0.00632
369.5	0.00616
369	0.00614
368.5	0.00602
368	0.00578
367.5	0.00584
367	0.00585
366.5	0.00558
366	0.00567
365.5	0.00565
365	0.00553
364.5	0.00555
364	0.00562
363.5	0.00569
363	0.00552
362.5	0.00564
362	0.00563
361.5	0.00571
361	0.00601
360.5	0.00612
360	0.00614
359.5	0.00625
359	0.00627
358.5	0.00621
358	0.00612
357.5	0.00626
357	0.00629
356.5	0.00634
356	0.00651
355.5	0.00655
355	0.0066
354.5	0.00668
354	0.00669
353.5	0.00664
353	0.00648
352.5	0.00667
352	0.00669
351.5	0.00651
351	0.00655
350.5	0.00617
350	0.00607
