# Supplementary material for: The structure of photosystem I from a high-light-tolerant cyanobacteria
Source: eLife. 2021 Aug 26;10:e67518. doi: 10.7554/eLife.67518 (PMC8428864; doi:10.7554/eLife.67518)
Supplement: Figure 2—source data 1. [file elife-67518-fig2-data1.zip › Figure2E.txt]

Wavelength	aponinum	gauss1	gauss2	gauss3	guassFit
750.5	7.34823e-05	-2.662276916844e-36	-4.69826345970052e-15	-4.98184298662521e-07	-4.98184303360785e-07
750	-0.000106221	-1.20178488068796e-35	-8.75597240010057e-15	-6.37735871350172e-07	-6.37735880106145e-07
749.5	-5.0064e-05	-5.34581791758611e-35	-1.62084840875554e-14	-8.13827652594253e-07	-8.13827668802737e-07
749	-0.000120685	-2.34323316537995e-34	-2.98024118241113e-14	-1.03529668968796e-06	-1.03529671949037e-06
748.5	-0.000267493	-1.01211710795607e-33	-5.44291337052299e-14	-1.31291918575122e-06	-1.31291924018036e-06
748	-0.000383851	-4.30784375518263e-33	-9.87375689834804e-14	-1.65978543985293e-06	-1.6597855385905e-06
747.5	-0.000262195	-1.80677069280529e-32	-1.77911669913913e-13	-2.09173514141587e-06	-2.09173531932754e-06
747	-0.000285335	-7.4672389449181e-32	-3.18417874909467e-13	-2.62785998122565e-06	-2.62786029964353e-06
746.5	-0.000182416	-3.04110192967517e-31	-5.6605866239505e-13	-3.29108073429072e-06	-3.29108130034938e-06
746	-0.000123954	-1.22043828226353e-30	-9.99531394898564e-13	-4.10880601262794e-06	-4.10880701215933e-06
745.5	-0.000152007	-4.82630300317427e-30	-1.75308283032537e-12	-5.11367973816977e-06	-5.1136814912526e-06
745	-0.000110133	-1.88073351268327e-29	-3.05407311963222e-12	-6.34442400293892e-06	-6.34442705701204e-06
744.5	-0.000199729	-7.22193972478869e-29	-5.2847862034446e-12	-7.84678331780306e-06	-7.84678860258926e-06
744	-0.000204655	-2.73271520061034e-28	-9.08335760254074e-12	-9.67457525278227e-06	-9.67458433613988e-06
743.5	-0.000200529	-1.01894044858082e-27	-1.55073075314839e-11	-1.18908510905774e-05	-1.18908665978849e-05
743	-0.000222267	-3.7438388762972e-27	-2.62964658445381e-11	-1.4569168301276e-05	-1.45691945977418e-05
742.5	-0.00032164	-1.355499662509e-26	-4.42924157217671e-11	-1.77949743537864e-05	-1.77950186462021e-05
742	-0.000230027	-4.83610358883312e-26	-7.41024126230573e-11	-2.1667098567821e-05	-2.16671726702336e-05
741.5	-0.000265306	-1.7002222404999e-25	-1.23142034945122e-10	-2.62993453471239e-05	-2.62994684891589e-05
741	-0.000247333	-5.89019547668122e-25	-2.03259710166051e-10	-3.18221781997529e-05	-3.1822381459463e-05
740.5	-0.000322464	-2.01079427404444e-24	-3.33247788111853e-10	-3.83844794393898e-05	-3.83848126871779e-05
740	-0.000395636	-6.76424748479095e-24	-5.42693033693322e-10	-4.6155365386399e-05	-4.61559080794327e-05
739.5	-0.000367096	-2.24225630966733e-23	-8.77833631963529e-10	-5.53260312845135e-05	-5.53269091181455e-05
739	-0.000444517	-7.3242799852575e-23	-1.41039637268505e-09	-6.61115940802212e-05	-6.61130044765939e-05
738.5	-0.000535335	-2.35753710971694e-22	-2.25082197566756e-09	-7.87528947676033e-05	-7.8755145589579e-05
738	-0.00059838	-7.47766585603752e-22	-3.56789535929142e-09	-9.35182153034966e-05	-9.35217831988559e-05
737.5	-0.000628415	-2.33715485304319e-21	-5.61764212077025e-09	-0.000110704858301596	-0.000110710475943717
737	-0.000703359	-7.1981822662768e-21	-8.78551098026127e-09	-0.000130640531008831	-0.000130649316519811
736.5	-0.00081209	-2.18460089449409e-20	-1.36474333176651e-08	-0.000153684468676021	-0.000153698116109339
736	-0.000855275	-6.53334048406167e-20	-2.10574575469884e-08	-0.000180228226612376	-0.000180249284069923
735.5	-0.000823885	-1.92536198977741e-19	-3.22724461130538e-08	-0.00021069606524294	-0.000210728337689053
735	-0.00080401	-5.59117920963294e-19	-4.91279715094154e-08	-0.000245544848675955	-0.000245593976647465
734.5	-0.000856001	-1.59995713822548e-18	-7.42842560706908e-08	-0.000285263374955231	-0.000285337659211303
734	-0.000966876	-4.51156481616045e-18	-1.11566991474038e-07	-0.000330371055649577	-0.000330482622641055
733.5	-0.000995124	-1.25360285013689e-17	-1.66435384363477e-07	-0.000381415864041514	-0.00038158229942589
733	-0.00106	-3.43246926823367e-17	-2.4661903967138e-07	-0.000438971475227643	-0.000439218094267349
732.5	-0.00105	-9.26119996129411e-17	-3.62976525346993e-07	-0.000503633528208962	-0.000503996504734402
732	-0.00113	-2.4623046314404e-16	-5.30641819398664e-07	-0.000576014949759878	-0.000576545591579523
731.5	-0.00119	-6.45104720233357e-16	-7.70540384724411e-07	-0.000656740292685886	-0.000657510833071256
731	-0.00129	-1.66545374058806e-15	-1.11137426283406e-06	-0.000746439057099683	-0.000747550431364183
730.5	-0.0013	-4.23690616658208e-15	-1.59219502526589e-06	-0.000845737982557913	-0.000847330177587415
730	-0.00146	-1.06213332320733e-14	-2.2657040856997e-06	-0.000955252321192472	-0.000957518025288793
729.5	-0.00157	-2.6237541598074e-14	-3.20244080370275e-06	-0.00107557612710932	-0.00107877856793926
729	-0.00174	-6.38676832451042e-14	-4.49603860081506e-06	-0.00120727162495472	-0.0012117676636194
728.5	-0.00181	-1.53198002350402e-13	-6.26974603494232e-06	-0.00135085775017314	-0.00135712749636128
728	-0.002	-3.62108699627421e-13	-8.68442093111917e-06	-0.00150679798448053	-0.00151548240577376
727.5	-0.00211	-8.43409973539656e-13	-1.19482081278127e-05	-0.00167548764170352	-0.00168743585067475
727	-0.00218	-1.93576406228034e-12	-1.63281014611704e-05	-0.00185724079052668	-0.00187356889392361
726.5	-0.00236	-4.3780430763367e-12	-2.21635640634915e-05	-0.00205227703088606	-0.00207444059932759
726	-0.0026	-9.7571179452219e-12	-2.98823333467921e-05	-0.00226070836871365	-0.00229059071181756
725.5	-0.00282	-2.14277709945361e-11	-4.00184635525557e-05	-0.00248252645839279	-0.00252254494337312
725	-0.00302	-4.63709885831034e-11	-5.32325551451991e-05	-0.0027175905025378	-0.00277082310405399
724.5	-0.00312	-9.88848206398454e-11	-7.03339830572274e-05	-0.00296561611349505	-0.0030359501954371
724	-0.00341	-2.07791042774163e-10	-9.2304762667213e-05	-0.00322616544927878	-0.00331847041973704
723.5	-0.00373	-4.30266894445801e-10	-0.000120324483241278	-0.0034986389376149	-0.00361896385112308
723	-0.00406	-8.77936203240306e-10	-0.000155795495958489	-0.00378226889463351	-0.0039380652685282
722.5	-0.0045	-1.76523244682805e-09	-0.000200367273554242	-0.00407611532898512	-0.00427648436777181
722	-0.00469	-3.49747615270742e-09	-0.000255958571057379	-0.00437906419744608	-0.00463502626597961
721.5	-0.00498	-6.8284406535891e-09	-0.000324775726512686	-0.00468982834437896	-0.0050146108993323
721	-0.00539	-1.3137182513906e-08	-0.00040932516600499	-0.00500695131496461	-0.00541628961815212
720.5	-0.00585	-2.49055905998026e-08	-0.0005124179421277	-0.00532881418146707	-0.00584125702918537
720	-0.00614	-4.65270345409413e-08	-0.000637163966326793	-0.00565364546378241	-0.00629085595714374
719.5	-0.00662	-8.5650088954476e-08	-0.000786953522804948	-0.00597953416130753	-0.00676657333420143
719	-0.00702	-1.55368932053684e-07	-0.00096542370505878	-0.00630444584417904	-0.00727002491816987
718.5	-0.00762	-2.77724670242246e-07	-0.00117640762416557	-0.0066262416798567	-0.00780292702869251
718	-0.00824	-4.89191222530776e-07	-0.00142386462474282	-0.00694270019775142	-0.00836705401371676
717.5	-0.00868	-8.49095949490986e-07	-0.00171179032671033	-0.00725154152216642	-0.00896418094482624
717	-0.00932	-1.45227479257147e-06	-0.00204410609462103	-0.00755045373436607	-0.00959601210377968
716.5	-0.01003	-2.44768060406619e-06	-0.00242452851389402	-0.00783712096026354	-0.0102640971547616
716	-0.01069	-4.06513160954143e-06	-0.00285642060137063	-0.00810925272312561	-0.0109697384561058
715.5	-0.01137	-6.65286011037862e-06	-0.00334262775539898	-0.00836461405280057	-0.0117138946683099
715	-0.01225	-1.07289220435983e-05	-0.0038853027996212	-0.00860105580604655	-0.0124970875277113
714.5	-0.0131	-1.70497378083401e-05	-0.00448572581979738	-0.00881654462806198	-0.0133193201856677
714	-0.01392	-2.66988918918523e-05	-0.00514412574576436	-0.00900919197444651	-0.0141800166121027
713.5	-0.01487	-4.11986215953986e-05	-0.00585951169341188	-0.00917728161630904	-0.0150779919313163
713	-0.01582	-6.26449478244219e-05	-0.0066295228539768	-0.00931929506941807	-0.0160114628712193
712.5	-0.01666	-9.38649244322372e-05	-0.00745030610429955	-0.00943393442103289	-0.0169781054497647
712	-0.01767	-0.00013859084248485	-0.0083164304292059	-0.00952014207477474	-0.0179751633464655
711.5	-0.01878	-0.000201641375711503	-0.00922084663453038	-0.00957711699355426	-0.0189996050037961
711	-0.01992	-0.000289093738736987	-0.010154899654386	-0.00960432709169968	-0.0200483204848226
710.5	-0.02108	-0.000408424359487332	-0.0111083990226973	-0.00960151750818068	-0.0211183408903653
710	-0.02225	-0.000568589066799114	-0.0120697508302618	-0.00956871458102302	-0.0222070544780839
709.5	-0.02346	-0.000780008417490971	-0.0130261518095143	-0.00950622543623391	-0.0233123856632391
709	-0.02474	-0.00105442086520372	-0.0139638432039489	-0.00941463320021115	-0.0244328972693638
708.5	-0.02598	-0.00140456748379788	-0.014868418945931	-0.00929478794001015	-0.025567774369739
708	-0.02735	-0.00184367830795905	-0.0157251795686139	-0.0091477935283221	-0.026716651404895
707.5	-0.02865	-0.00238474308847955	-0.0165195204113919	-0.00897499071700138	-0.0278792542168728
707	-0.0298	-0.00303956873405064	-0.0172373402397291	-0.0087779367820882	-0.029054845755868
706.5	-0.03104	-0.00381765127760969	-0.0178654545697723	-0.00855838217238544	-0.0302414880197675
706	-0.0322	-0.00472491999412219	-0.018391996916151	-0.00831824465098644	-0.0314351615612596
705.5	-0.03339	-0.00576244216825739	-0.0188067909746755	-0.00805958146332329	-0.0326288146062561
705	-0.03434	-0.006925204739377	-0.0191016774634025	-0.00778456009535642	-0.0338114422981359
704.5	-0.03539	-0.00820110877689701	-0.0192707809686563	-0.00749542820095365	-0.0349673179465069
704	-0.03621	-0.00957031965993553	-0.0193107046078785	-0.00719448327827196	-0.036075507546086
703.5	-0.03693	-0.0110051060671005	-0.0192206435004613	-0.00688404266146825	-0.0371097922290301
703	-0.03758	-0.0124702723425218	-0.0190024117518267	-0.00656641436716356	-0.0380390984615121
702.5	-0.0382	-0.0139242419457779	-0.0186603816870676	-0.0062438692959839	-0.0388284929288295
702	-0.03836	-0.0153207879093511	-0.0182013381774317	-0.00591861523974748	-0.0394407413265303
701.5	-0.03872	-0.0166113357810176	-0.0176342548392306	-0.00559277308626844	-0.0398383637065166
701	-0.03881	-0.017747693941626	-0.0169700024163004	-0.00526835554830243	-0.0399860519062289
700.5	-0.03863	-0.0186850051238115	-0.0162210025792941	-0.00494724867298472	-0.0398532563760903
700	-0.03826	-0.0193846707472905	-0.0154008425271575	-0.00463119631536174	-0.0394167095898098
699.5	-0.03764	-0.0198169837542491	-0.0145238670520417	-0.00432178768641551	-0.0386626384927064
699	-0.03676	-0.0199632200929964	-0.01360476508334	-0.00402044801434428	-0.0375884331906808
698.5	-0.03583	-0.0198169837542491	-0.0126581671761683	-0.00372843228964772	-0.0362035832200652
698	-0.03458	-0.0193846707472905	-0.0116982690293339	-0.00344682200140963	-0.0345297617780341
697.5	-0.03316	-0.0186850051238115	-0.0107384940327129	-0.00317652471545722	-0.0326000238719816
697	-0.03166	-0.017747693941626	-0.00979120521758355	-0.00291827629589934	-0.0304571754551089
696.5	-0.02984	-0.0166113357810176	-0.00886747400408699	-0.00267264553070106	-0.0281514553158056
696	-0.02773	-0.0153207879093511	-0.00797691000551359	-0.00244004088992326	-0.0257377388047879
695.5	-0.02564	-0.0139242419457779	-0.00712755305248791	-0.00222071912223106	-0.0232725141204969
695	-0.02308	-0.0124702723425218	-0.00632582571610602	-0.00201479538115358	-0.0208108934397814
694.5	-0.02045	-0.0110051060671005	-0.00557654208356866	-0.00182225456700627	-0.0184039027176755
694	-0.01769	-0.00957031965993553	-0.00488296648229665	-0.0016429635727829	-0.0160962497150151
693.5	-0.01488	-0.00820110877689701	-0.00424691432782088	-0.00147668413192134	-0.0139247072366392
693	-0.01181	-0.006925204739377	-0.00366888631466461	-0.00132308598173239	-0.011917177035774
692.5	-0.009	-0.00576244216825739	-0.00314822676714426	-0.00118176007743927	-0.0100924290128409
692	-0.00619	-0.00472491999412219	-0.00268329707425463	-0.00105223161713343	-0.00846044868551024
691.5	-0.00343	-0.00381765127760969	-0.00227165567898422	-0.000933972666416293	-0.00702327962301021
691	-0.00109	-0.00303956873405064	-0.00191023698876306	-0.000826414201993469	-0.00577621992480717
690.5	0.00115	-0.00238474308847955	-0.00159552272181275	-0.0007289574249933	-0.0047092232352856
