# Supplementary material for: The structure of photosystem I from a high-light-tolerant cyanobacteria
Source: eLife. 2021 Aug 26;10:e67518. doi: 10.7554/eLife.67518 (PMC8428864; doi:10.7554/eLife.67518)
Supplement: Figure 2—source data 1. [file elife-67518-fig2-data1.zip › Figure2F_77KData.csv]

Wavelength	C. aponinum	WT Synechocystis
600	0.03385	0.02982
601	0.03292	0.02902
602	0.03153	0.02809
603	0.02963	0.02686
604	0.02767	0.02586
605	0.02616	0.02485
606	0.02401	0.02412
607	0.02257	0.02292
608	0.02096	0.02206
609	0.02039	0.02136
610	0.01953	0.0204
611	0.01854	0.0196
612	0.01796	0.01857
613	0.01689	0.01804
614	0.01621	0.01699
615	0.01534	0.01628
616	0.01481	0.01545
617	0.01396	0.01471
618	0.01348	0.01403
619	0.01275	0.01338
620	0.01247	0.01292
621	0.01197	0.01226
622	0.01152	0.01179
623	0.01106	0.0114
624	0.01092	0.01045
625	0.01036	0.01012
626	0.00999	0.00979
627	0.0102	0.00943
628	0.00979	0.00912
629	0.00949	0.00901
630	0.00932	0.00855
631	0.00892	0.0082
632	0.00885	0.0079
633	0.00846	0.00735
634	0.008	0.00693
635	0.00748	0.00669
636	0.00681	0.00613
637	0.00648	0.00575
638	0.00573	0.00541
639	0.0053	0.00498
640	0.00486	0.00466
641	0.00423	0.00421
642	0.00399	0.00383
643	0.0035	0.00329
644	0.00308	0.00307
645	0.00279	0.00281
646	0.00233	0.00228
647	0.00217	0.00203
648	0.0019	0.00171
649	0.00164	0.00135
650	0.0011	0.00118
651	8.26E-04	0.00107
652	5.95E-04	7.85E-04
653	3.23E-04	5.31E-04
654	2.03E-04	3.11E-04
655	0	1.78E-04
656	9.43E-05	1.34E-04
657	2.12E-04	0
658	4.25E-04	9.56E-05
659	9.22E-04	3.41E-04
660	0.00171	6.65E-04
661	0.003	0.00104
662	0.00431	0.00185
663	0.00631	0.00282
664	0.00894	0.004
665	0.01144	0.0055
666	0.0146	0.00699
667	0.01761	0.00878
668	0.021	0.01046
669	0.02393	0.01218
670	0.02659	0.0137
671	0.02916	0.01517
672	0.03049	0.01615
673	0.03195	0.01739
674	0.03263	0.01816
675	0.03276	0.0189
676	0.03227	0.01933
677	0.03169	0.02008
678	0.03077	0.021
679	0.03064	0.02239
680	0.0302	0.02397
681	0.03017	0.0263
682	0.03117	0.02933
683	0.03307	0.03207
684	0.03542	0.03475
685	0.03903	0.03755
686	0.04365	0.03973
687	0.04877	0.0424
688	0.05313	0.04425
689	0.05583	0.04661
690	0.05653	0.04889
691	0.0548	0.05134
692	0.05319	0.05408
693	0.05052	0.05735
694	0.04832	0.05993
695	0.04703	0.06223
696	0.0463	0.06487
697	0.04706	0.06828
698	0.0489	0.0734
699	0.05218	0.08133
700	0.05746	0.09275
701	0.06405	0.10769
702	0.07445	0.12767
703	0.08913	0.15143
704	0.10705	0.18052
705	0.13091	0.2147
706	0.16061	0.25448
707	0.19843	0.30118
708	0.24286	0.35396
709	0.29686	0.41319
710	0.35958	0.47837
711	0.43053	0.54773
712	0.50632	0.61872
713	0.58482	0.69038
714	0.66442	0.76152
715	0.7412	0.82513
716	0.8108	0.88237
717	0.87322	0.9309
718	0.92415	0.96633
719	0.9629	0.98919
720	0.98787	1
721	1	0.99949
722	0.99968	0.98872
723	0.98888	0.96756
724	0.96596	0.93708
725	0.93462	0.89955
726	0.8971	0.85856
727	0.85519	0.81289
728	0.80804	0.76408
729	0.75926	0.71511
730	0.70984	0.6652
731	0.66003	0.61792
732	0.61194	0.57115
733	0.56452	0.52704
734	0.51987	0.48385
735	0.47675	0.44337
736	0.43825	0.40614
737	0.40053	0.37126
738	0.36584	0.33898
739	0.33286	0.30946
740	0.30396	0.28279
741	0.27686	0.25745
742	0.25196	0.23517
743	0.2292	0.21421
744	0.20775	0.19551
745	0.18881	0.17914
746	0.1717	0.16401
747	0.15658	0.15062
748	0.14329	0.13831
749	0.13054	0.1273
750	0.11985	0.11702
751	0.11022	0.10929
752	0.10107	0.10128
753	0.09317	0.09433
754	0.08692	0.08821
755	0.0805	0.08288
756	0.0752	0.07822
757	0.07052	0.07391
758	0.06612	0.06996
759	0.06193	0.06648
760	0.05841	0.06335
761	0.05525	0.06061
762	0.05249	0.05793
763	0.05027	0.05565
764	0.0478	0.05343
765	0.04569	0.05127
766	0.04376	0.04973
767	0.04182	0.04819
768	0.04039	0.04702
769	0.03902	0.04642
770	0.03845	0.04497
771	0.03756	0.04444
772	0.03654	0.0441
773	0.0364	0.04332
774	0.036	0.04336
775	0.0358	0.04293
776	0.03531	0.04277
777	0.0353	0.04285
778	0.03536	0.04257
779	0.03543	0.04274
780	0.03576	0.04278
781	0.0357	0.0427
782	0.03562	0.04243
783	0.03546	0.04211
784	0.03579	0.04211
785	0.03546	0.04128
786	0.03472	0.04087
787	0.0345	0.04039
788	0.03378	0.03961
789	0.03342	0.03884
790	0.03304	0.03786
791	0.03168	0.03714
792	0.0309	0.03591
793	0.02996	0.03474
794	0.02902	0.03378
795	0.02728	0.03233
796	0.02633	0.03117
797	0.02512	0.03002
798	0.02417	0.0287
799	0.02268	0.02754
800	0.02138	0.0262
