# Supplementary material for: The structure of photosystem I from a high-light-tolerant cyanobacteria
Source: eLife. 2021 Aug 26;10:e67518. doi: 10.7554/eLife.67518 (PMC8428864; doi:10.7554/eLife.67518)
Supplement: Figure 3—source data 1. [file elife-67518-fig3-data1.zip › Figure3_Figure_Supplement5_680Cyanobacterial_PsaL_sequences.txt]

>AVG72885.1:25-163/1-139 photosystem I reaction center subunit XI [Scytonematopsis contorta HA4292-MV4]
----------------GRDPQIGNLETPINSSPLVKWFIGNLPAYRPGLTPFRRGLEVGMAHGYFLFGPFAK
LGPLRN-TN-----------------------G--ANLAGLLSTIGLVVILTICLSLYANSN-P--------
--------------------------NK-----AIG--SPAAP-NP--------------P-DA--------
--FTSKEGWNNFGSAFLIGGIGGAVTAFFLVSN-----------------
>WP_027840947.1:14-156/1-143 photosystem I reaction center subunit XI [Mastigocoleus testarum]
------------VTAAGRDPQQGNLETPVNSSPIVKWYINNLPAYRPGLTPFRRGLEVGMAHGYLLFGPFAK
LGPLRN-AN-----------------------N--GNLAGLLGAVGLVVILTACLSLYANSN-P--------
--------------------------SK-----ALA--SVTVP-TL--------------P-DA--------
--FTSKEGWNNFASAFLVGGIGGAVTAYFLTSN-----------------
>NJL62173.1:24-162/1-139 photosystem I reaction center protein subunit XI [Methylacidiphilales bacterium]
----------------GRDPQQGNLETPVNSSPSIKWFINNLPAYRPDLTPFRRGLEVGMAHGYLIFGPFAK
LGPLRN-AE-----------------------N--ANLAGLLSSIGLVVILTACLSLYANSN-P--------
--------------------------PQ-----PLA--SVTVP-KP--------------P-NA--------
--FTSKEGWNNFASAFLIGGIGGAITAYFLTSN-----------------
>BAZ41278.1:25-166/1-142 photosystem I reaction center protein subunit XI [Calothrix sp. NIES-4101]
----------------GRDPQQGNLETPINSSPLTKWFINNLPAYRPGLTPFRRGLEVGMAHGYFIFGPFDK
LGPLRN-AA-----------------------N--ANLAGLLSSIGLIVILTACLSMYANSN-P--------
--------------------------PK-----ALA--SVTVP-NP--------------P-DA--------
--FSSKEGWNNFASAFLIGGIGGAITAYFLTSNLDL--------------
>AVG72898.1:25-163/1-139 photosystem I reaction center subunit XI [Heteroscytonema crispum UTEX LB 1556]
----------------GRDPQQGNLETPINASPLTKWYINNLPAYRPGLTPFRRALEIGMAHGYFLFGPFAK
LGPLRN-AT-----------------------N--ANLAGLLSTIGLVVILTACLSLYANSN-P--------
--------------------------PQ-----PVA--SVTVP-NP--------------P-DA--------
--FKSNEGWNNFASAFLIGGIGGAVTAYFLTSN-----------------
>WP_096620957.1:25-163/1-139 photosystem I reaction center protein subunit XI [Calothrix sp. NIES-3974]
----------------GRDPQQGNLETPINSSALTTWYINNLPAYRPGLTPFRRGLEIGMAHGYLLFGPFAK
LGPLRN-AP-----------------------N--ANLAGMLGSIGLVVILTACLSLYANSN-P--------
--------------------------GK-----PFA--SVTVP-NP--------------P-DS--------
--FNTKEGWNNFASAFLIGGIGGAIVAYFLTSN-----------------
>WP_179047166.1:25-163/1-139 photosystem I reaction center protein subunit XI [Nostoc sp. TCL26-01]
----------------GSDPQYGNLETPVNSSPIVKWFIGNLPAYRPGLTPFRRGLEVGMAHGYLLFGPFAK
LGPLRN-AP-----------------------N--ANLAGLLASIGLVVILTACLSLYANSN-P--------
--------------------------AP-----ALA--SVTVP-NP--------------P-DA--------
--FNSKEGWNNFASAFLIGGIGGAVVAYFLTSN-----------------
>WP_103137632.1:18-161/1-144 photosystem I reaction center protein subunit XI [Nostoc sp. CENA543]
-----------EVVFPAGDPQIGNLETPVNSSPAVKWFINNLPAYRPGLTPFRRGLEVGMAHGYLLFGPFAK
LGPLRN-AD-----------------------N--ANLAGLLASIGLVVILTACLSLYSNSN-P--------
--------------------------PK-----ALA--SVTVP-NP--------------P-DA--------
--FNSKEGWNNFASAFLIGGIGGAVVAYFLTSN-----------------
>WP_062296703.1:9-163/1-155 photosystem I reaction center protein subunit XI [Nostoc piscinale]
KDLPSDVRNREVVFPAGGDPQWGNLETPVNSSPAIKWFINNLPAYRPGLTPFRRGLEVGMAHGYWIFGPFAK
YGPLRN-AE-----------------------N--ANLAGLLSAIALVILLTGALSLYANSN-P--------
--------------------------PK-----ALA--SVTAP-NP--------------P-DA--------
--FLSKEGWNNFASAFLIGGIGGAVVAYFLTSN-----------------
>OCQ92666.1:9-163/1-155 photosystem I reaction center protein subunit XI [Nostoc sp. MBR 210]
KNSPSDVRNREVVFPAGGDPQLGNLETPVNSSPAIKWFINNLPAYRLGLTPFRRGLEVGMAHGYWIFGPFAK
YGPLRS-AE-----------------------N--ANLAGLLGAIALVIFLTGGLSLYANSN-P--------
--------------------------PK-----ALN--SVTGA-SA--------------P-DA--------
--FLSKEGWNNFASAFLIGGIGGAVVAYFLTSN-----------------
>WP_096580099.1:9-163/1-155 MULTISPECIES: photosystem I reaction center protein subunit XI [Nostocales]
KNLPSDVRNREVVFPAERDPQLGNLETPVNSSPVVKWFINNLPAYRPGLTPFRRGLEVGMAHGYWIFGPFAK
YGPLRN-AE-----------------------N--ANLAGLLAAIALVILLTGGLSLYANSN-P--------
--------------------------PK-----ALN--SVTGA-SA--------------P-DA--------
--FLSKEGWNNFASAFLIGGIGGAVVAYFLTSN-----------------
>WP_008233423.1:9-167/1-159 photosystem I reaction center subunit XI [Richelia intracellularis]
KDLSSDPRNREAIMAAGGDPQIGNLETPINSSPLVKWFISNLPAYRPSLTPFRRGLEVGMAHGYFIYGPFLV
LGPLRN-GT-----------------------N--SNLAGLLEAIGLVIILTGALSLYANSS-P--------
--------------------------GK-----PLS--NVTIN-NL--------------PVDA--------
--FNSKENWNNFASAFLIGGIGGAITAFFIYSNLEL--------------
>HAE05230.1:9-167/1-159 photosystem I reaction center protein subunit XI [Richelia sp.]
KDLSSDPRNREAIMAAGGDPQIGNLETPINSSPLVKWFISNLPAYRPSLTPFRRGLEVGMAHGYFIYGPFLV
LGPLRN-GT-----------------------N--SNLAGLLEAIGLVIILTGALSLYANSS-P--------
--------------------------GK-----PLS--NVTIN-NL--------------PVDA--------
--FNSKENWNNIASAFLIGGIGGAITAFFIYSNLEL--------------
>WP_095723832.1:8-162/1-155 photosystem I reaction center protein subunit XI [Calothrix elsteri]
KNLSSDPRNSEVVFPAGRDPQQGNLETPINSSPLIKWFINNLPAYRPGLTPFRRGLEVGMAHGYLIFGPFDA
LGPLRN-AE-----------------------N--SNLAGLLSSIGLVVILTACLSLYANSN-P--------
--------------------------DK-----ALA--SVTVP-KV--------------P-DA--------
--FSSKEGWNNFASAFLIGGIGGAITAYFLASN-----------------
>WP_137669457.1:9-161/1-153 photosystem I reaction center protein subunit XI [Sphaerospermopsis reniformis]
KNLSSDPRNRETVRAAGGNPQDGNLETPVNSSPLVKWFIGNLPAYRPGLNPFRRGLEVGMAHGYLLFGPFNK
LGPLRD-AA-----------------------N--ANLAGLLGSIGLVVILTACLSLYANSN-P--------
--------------------------AS-----ALP--SVTVP-NP--------------PMDA--------
--FNSKESWNNFASAFLIGGIGGAVVAFFL--------------------
>WP_015200291.1:1-146/1-146 Photosystem I reaction center subunit XI [Calothrix parietina]
-------MTQEVIKPAGRDPFIGNLETPINSSSTVQWFINNLPAYRPGLTPFRRGLEVGMAHGYLLFGPFAK
LGPLRN-EP-----------------------N--ADLAGLLATIGLVVILTICLSLYANSN-P--------
--------------------------DK-----PLA--SVTVP-KP--------------P-DS--------
--FNTKEGWNNFASAFLIGGIGGAAVAFFIA-------------------
>NRB07378.1:21-164/1-144 photosystem I reaction center protein subunit XI [Richelia sp.]
------------VLAAGGDPQIGNLETPVNASPLIKWFISNLPAYRPGLTPFRRGLEVGMAHGYFIYGPFLL
LGPLRN-DP-----------------------N--ATLAGLLEAVGLVILLTGALSLYANSN-P--------
--------------------------AK-----PLA--NVTVA-NP--------------PMDA--------
--FNSKESWNNFASAFLIGGIGGAVTAFFLCSN-----------------
>WP_088242240.1:17-156/1-140 photosystem I reaction center subunit XI [Calothrix rhizosoleniae]
----------------GRDPQIGNLETPVNASPLTKWFISNLPAYRPGLTPFRRGLEVGMAHGYFIYGPFLL
LGPLRN-AP-----------------------N--SSLAGLLEAVGLVILLTGALSLYANSN-P--------
--------------------------PK-----PCA--NVTVA-SP--------------PVDA--------
--FNSKENWNNFASAFLIGGIGGAVTAFFLCSN-----------------
>NJL78571.1:21-168/1-148 photosystem I reaction center protein subunit XI [Richelia sp. SM2_1_7]
------------VFAAAGNPQLGNLETPINSSGLIKWFIGNLPAYRPDLTPFRRGLEVGMAHGYFLFGPFAK
LGPLRN-AP-----------------------P--ANLAGLLSTIGLVVILTACLSLYANSN-P--------
--------------------------PK-----PVA--TVTIP-NP--------------P-SA--------
--FNTTEGWNNFGSAFLIGGIGGAITAYFLTSNLPFLQ------------
>WP_044291591.1:26-163/1-138 photosystem I reaction center subunit XI [Rivularia sp. PCC 7116]
-----------------GNPQLGNLETPINSSPLSKWFIRNLPAYRPDLTPFRRGLEVGMAHGYFLFGPFAK
LGPLRN-AS-----------------------S--GNLAGLLSTIGLVVILTACLSMYANSN-P--------
--------------------------YK-----PVA--TVTVP-NP--------------P-IT--------
--FNSTEGWNNFASAFLIGGIGGAVTAYFLTSN-----------------
>BAY84858.1:29-166/1-138 photosystem I reaction center protein subunit XI [Calothrix parasitica NIES-267]
-----------------GNPQLGNLETPINSSGLTKWFIRNLPAYRADLTPFRRGLEVGMAHGYLLFGPFAK
LGPLRN-AP-----------------------S--GNLAGLLSTIGLVVILTACLSMYANSN-P--------
--------------------------YK-----PVA--TVTVP-NP--------------P-SA--------
--FNTTEGWNNFASAFLIGGIGGGVTAYFLTSN-----------------
>WP_066381566.1:25-163/1-139 MULTISPECIES: photosystem I reaction center protein subunit XI [unclassified Anabaena]
----------------GRDPQIGNLETPVNAYPLVKWFINNLPAYRPGLTPFRRGLEVGMAHGYLLFGPFAK
LGPLRN-AT-----------------------N--ANLAGLLASIGLVVILTACLSLYANSN-P--------
--------------------------PK-----ALA--SVTVP-NP--------------P-DA--------
--FSSKEGWNNFASAFLIGGIGGAVVAYFLTSN-----------------
>WP_015137729.1:25-163/1-139 photosystem I reaction center protein subunit XI [Nostoc sp. PCC 7524]
----------------GRDPQIGNLETPVNAYPLVKWFINNLPAYRPGLTPFRRGLEVGMAHGYLLFGPFAK
LGPLRN-AT-----------------------N--ANLAGLLASIGLVVILTACLSLYANSN-P--------
--------------------------PK-----ALA--SVTVP-NT--------------P-DA--------
--FSSKEGWNNFASAFLIGGIGGAVVAYFLTSN-----------------
>WP_015112406.1:27-163/1-137 photosystem I reaction center protein subunit XI [Nostoc sp. PCC 7107]
------------------DPQLGNLETPVNSSPVVKWFINNLPAYRLGLTPFRRGLEVGMAHGYWIFGPFAK
YGPLRN-AE-----------------------N--ANLAGLLAAITLVIFLTGGLSLYANSN-P--------
--------------------------AK-----ALN--SVTGA-SA--------------P-DA--------
--FLSKEGWNNFASAFLIGGIGGAVVAYFLTSN-----------------
>WP_019492434.1:25-163/1-139 photosystem I reaction center protein subunit XI [Calothrix sp. PCC 7103]
----------------GRNPLEGNLETPINASPLTKWYINNLPAYRAGLTPFRRGLEVGMAHGYFIFGPFAK
LGPLRN-TA-----------------------N--ANLAGLLASIGLIVILTGTLSLYANSN-P--------
--------------------------KP-----ALG--SVTVP-NP--------------P-DA--------
--FTSKEGWNNFGSAFLIGGIGGAVVAYFLTSN-----------------
>WP_096690265.1:27-163/1-137 MULTISPECIES: photosystem I reaction center protein subunit XI [unclassified Calothrix]
------------------DPMQGNLDTPINASSLSKWYINNLPAYRPGLTPFRRGLEVGMAHGYFIFGPFAK
LGPLRN-TP-----------------------N--ANLAGLLAAIGLIVISTGAIALYANSN-P--------
--------------------------KP-----ALG--SVTVP-NP--------------P-DA--------
--FTSKEGWNNYGSAFLIGGIGGAVVAYFLTSN-----------------
>WP_073618675.1:27-163/1-137 photosystem I reaction center protein subunit XI [Calothrix sp. HK-06]
------------------DPMQGNLDTPINASPLSKWYINNLPAYRQGLTPFRRGLEVGMAHGYFIFGPFAK
LGPLRN-TP-----------------------N--ANLAGLLAAIGLIVISTGAIALYANSN-P--------
--------------------------KP-----ALG--SVTVP-NP--------------P-DA--------
--FTSKEGWNNYSSAFLIGGIGGAVVAYFLTSN-----------------
>WP_127085451.1:27-163/1-137 photosystem I reaction center protein subunit XI [Calothrix desertica]
------------------DPMQGNLDTPINASPLSKWFINNLPAYRPGLTPFRRGLEVGMAHGYFIFGPFAK
LGPLRN-TP-----------------------N--ANLAGLLAAIGLIVISTGALSLYANSN-P--------
--------------------------KP-----ALG--SVTVP-NP--------------P-DA--------
--FTSKEGWNNFGSAFLIGGIGGAVVAYFLTSN-----------------
>AVG72865.1:3-135/1-133 photosystem I reaction center subunit XI [Calothrix parietina UTEX LB 1952]
----------------------GNLDTPINASPLSKWYINNLPAYRPGLTPFRRGLEVGMAHGYFIFGPFAK
LGPLRN-TP-----------------------N--ANLAGLLAAIGLIVISTGALSLYANSN-P--------
--------------------------KP-----ALG--SVTVP-NP--------------P-DA--------
--FTSKEGWNNFGSAFLIGGIGGAVVAYFLTSN-----------------
>WP_010994284.1:25-163/1-139 MULTISPECIES: photosystem I reaction center protein subunit XI [Nostocaceae]
----------------GRDPQWGNLETPVNASPLVKWFINNLPAYRPGLTPFRRGLEVGMAHGYFLFGPFAK
LGPLRD-AA-----------------------N--ANLAGLLGAIGLVVLFTLALSLYANSN-P--------
--------------------------PT-----ALA--SVTVP-NP--------------P-DA--------
--FQSKEGWNNFASAFLIGGIGGAVVAYFLTSN-----------------
>WP_011318298.1:25-163/1-139 MULTISPECIES: photosystem I reaction center protein subunit XI [Nostocaceae]
----------------GRDPQWGNLETPVNASPLVKWFINNLPAYRPGLTPFRRGLEVGMAHGYFLFGPFAK
LGPLRD-AA-----------------------N--ANLAGLLGAIGLVVLFTLSLSLYANSN-P--------
--------------------------PK-----ALA--SVTVP-NP--------------P-DA--------
--FQSKEGWNNFASAFLIGGIGGAVVAYFLTSN-----------------
>BAZ28927.1:25-164/1-140 photosystem I reaction centre subunit XI/PsaL [Cylindrospermum sp. NIES-4074]
----------------GRDPQQGNLETPINSSPLVKWFINNLPAYRPGLTPFRRGLEVGQAHGYLLFGPFAK
LGPLRD-AP-----------------------N--ANLAGLLGAIGLVVILTATLSLYANSN-P--------
--------------------------PK-----ALP--SVTVP-NP--------------PLDA--------
--FNSKESWNNFASAFLIGGIGGAVVAYFLTSN-----------------
>WP_015210165.1:25-164/1-140 photosystem I reaction center protein subunit XI [Cylindrospermum stagnale]
----------------GRDPQKGDLETPINSSPLIKWFINNLPAYRPGLNPGRRGLEVGMAHGYLLFGPFSK
LGPLRE-AS-----------------------N--ANLAGLLASIGLVVILTACLSLYANSN-P--------
--------------------------PK-----ALP--SVTVP-NP--------------PTDA--------
--FNSKESWNNFASAFLIGGIGGAVVAYFVTSN-----------------
>CEJ42146.1:25-164/1-140 Photosystem I reaction center subunit XI (PSI sub unit V) (PSI-L) [Chrysosporum ovalisporum]
----------------GRDPQLGNLETPINSSPLVKWFINNLPAYRQGLNPSRRGLEVGMAHGYLLFGPFAK
LGPLRN-AP-----------------------N--ANLAGLLGSVGLVVILTACLSLYANSN-P--------
--------------------------SK-----AVA--SVTVP-NP--------------PVDA--------
--FNSKESWNNFASSFLIGGIGGAVVAYFLTSN-----------------
>WP_006194866.1:25-164/1-140 photosystem I reaction center protein subunit XI [Nodularia spumigena]
----------------GRDPQQGNLETPINSSPLVKWFINNLPAYRQGLNPSRRGLEVGMAHGYLLFGPFAK
LGPLRN-AT-----------------------N--ANLAGLLGAIGLVVILTACLSLYANSN-P--------
--------------------------SK-----ALA--SVTVP-NP--------------PVDA--------
--FNSKESWNNFASSFLIGGIGGAVVAYFLTSN-----------------
>AVG72893.1:25-164/1-140 photosystem I reaction center subunit XI [Nodularia spumigena PCC 73104]
----------------GRDPQQGNLETPINSSPLIKWFINNLPAYRQGLNPSRRGLEVGMAHGYLLFGPFAK
LGPLRN-AT-----------------------N--ANLAGLLAAIGLVVILTACLSLYANSN-P--------
--------------------------AK-----ALA--SVTVP-NP--------------PVDA--------
--FNSKESWNNFASSFLIGGIGGAVVAYFLTSN-----------------
>AVG72873.1:25-164/1-140 photosystem I reaction center subunit XI [Nodularia harveyana UTEX B 2093]
----------------GRDPQQGNLETPINSSPLVKWFINNLPAYRQGLNPSRRGLEVGMAHGYLLFGPFAK
LGPLRN-AT-----------------------N--ANLAGLLAAIGLVVILTACLSLYANSN-P--------
--------------------------EK-----ALA--SVTVP-NP--------------PVDA--------
--FNSKESWNNFASSFLIGGIGGAVVAYFLTSN-----------------
>TVP65440.1:25-164/1-140 photosystem I reaction center protein subunit XI [Nodularia sp. (in: Bacteria)]
----------------GRDPQQGNLETPINSSPLIKWFINNLPAYRQGLNPSRRGLEVGMAHGYLLFGPFAK
LGPLRN-AT-----------------------N--ANLAGLLAAIGLVVILTACLSLYANSN-P--------
--------------------------EK-----ALA--SVTVP-NP--------------PVDA--------
--FNSKESWNNFASSFLIGGIGGAVVAYFLTSN-----------------
>WP_089092351.1:25-164/1-140 photosystem I reaction center protein subunit XI [Nodularia sp. NIES-3585]
----------------GRDPQQGNLETPINSSPLVKWFINNLPAYRQGLNPARRGLEVGMAHGYLLFGPFAK
LGPLRN-AT-----------------------N--ANLAGLLGAIGLVVILTACLSLYANSN-P--------
--------------------------AK-----ALA--SVTVP-NP--------------PVDA--------
--FNSKESWNNFASSFLIGGIGGAVVAYFLTSN-----------------
>WP_013193113.1:25-164/1-140 photosystem I reaction center protein subunit XI [Trichormus azollae]
----------------GRDPQDGNLETPVNSSPLVKWFIGNLPAYRPGLTPLRRGLEVGMAHGYLLFGPFSK
LGPLRD-AP-----------------------N--ANLAGLLGSIGLVVILTACLSLYSNSN-P--------
--------------------------AK-----ALP--SVTVP-NP--------------PVDA--------
--FNSKESWNNFASAFLIGGIGGAVVAYFLTSN-----------------
>WP_015212807.1:25-162/1-138 photosystem I reaction center protein subunit XI [Anabaena cylindrica]
----------------GRDPQDGNLETPINSSPLVKWFINNLPAYRPGLNPSRRGLEVGMAHGYLLFGPFAK
LGPLRD-AP-----------------------N--ANLAGLLASIGLVVILTACLSLYSNSN-P--------
--------------------------DK-----ALA--SVTVP-NP--------------PVDA--------
--FNSKESWNNFASAFLIGGIGGAVVAYFLT-------------------
>WP_016949894.1:25-162/1-138 photosystem I reaction center protein subunit XI [Anabaena sp. PCC 7108]
----------------GRDPQDGNLETPINSSPLVKWFIGNLPAYRLGLTPFRRGLEVGMAHGYLLFGPFAK
LGPLRD-AP-----------------------N--ANLAGLLGSIGLVVILTACLSLYANSN-P--------
--------------------------AK-----ALA--SVTVP-NP--------------PVDA--------
--FNSKESWNNFASSFLIGGIGGAVVAYFLT-------------------
>WP_071189580.1:25-162/1-138 photosystem I reaction center protein subunit XI [Trichormus sp. NMC-1]
----------------GRDPQDGNLETPINSSPLVKWFIGNLPAYRLGLTPFRRGLEVGMAHGYLLFGPFSK
LGPLRD-AP-----------------------N--ANLAGLLGSIGLVVILTACLSLYANSN-P--------
--------------------------AK-----ALA--SVTVP-NP--------------PVDA--------
--FNSKESWNNFASAFLIGGIGGAVVAYFLT-------------------
>WP_127055183.1:25-162/1-138 photosystem I reaction center protein subunit XI [Trichormus variabilis]
----------------GRDPQDGNLETPINSSPLVKWFIGNLPAYRLGLTPFRRGLEVGMAHGYLLFGPFAK
LGPLRD-AP-----------------------N--ANLAGLLGSIGLVVILTACLSLYANSN-P--------
--------------------------AK-----ALA--SVTVP-NP--------------PVDA--------
--FNSKESWNNFASAFLIGGIGGAVVAYFLT-------------------
>WP_009341978.1:25-162/1-138 MULTISPECIES: photosystem I reaction center protein subunit XI [Aphanizomenonaceae]
----------------GGNPQDGNLETPVNSSPLVKWFIGNLPAYRPGLTPFRRGLEVGMAHGYLLFGPFDK
LGPLRD-SA-----------------------N--ANLAGLLGSVGLVIILTACLSLYANSN-P--------
--------------------------AP-----ALA--SVTVT-KV--------------PGDA--------
--FNSKESWNNFTSAFLIGGIGGAVVAFFLT-------------------
>WP_006276003.1:25-162/1-138 MULTISPECIES: photosystem I reaction centre, subunit XI PsaL [Cylindrospermopsis]
----------------GGNPQDGNLETPINSSPLVKWFIGNLPAYRPGLTPFRRGLEVGMAHGYLLFGPFDK
LGPLRD-SA-----------------------N--ANLAGLLGSVGLVIILTACLSLYANSN-P--------
--------------------------AP-----ALA--SVTVT-KV--------------PGDA--------
--FNSKESWNNFTSAFLIGGIGGAVVAFFLT-------------------
>WP_085728544.1:25-162/1-138 hypothetical protein [Cylindrospermopsis raciborskii]
----------------GGNAQDGNLETPINSSPLVKWFVGNLPAYRPGLTPFRRGLEVGMAHGYLLFGPFDK
LGPLRD-SA-----------------------N--ANLAGLLGSVGLVIILTACLSLYANSN-P--------
--------------------------AP-----ALA--SVTVT-KV--------------PGDA--------
--FNSKESWNNFTSAFLIGGIGGAVVAFFLT-------------------
>WP_096565854.1:25-161/1-137 MULTISPECIES: photosystem I reaction center protein subunit XI [Sphaerospermopsis]
----------------GGNPQDGNLETPVNSSPLVKWFIGNLPAYRPGLNPFRRGLEVGMAHGYLLFGPFDK
LGPLRD-AA-----------------------N--ANLAGLLGSIGLVVILTACLSLYANSN-P--------
--------------------------AS-----ALP--SVTVP-NP--------------PMDA--------
--FNSKESWNNFASAFLIGGIGGAVVAFFL--------------------
>TAE53255.1:21-161/1-141 photosystem I reaction center protein subunit XI [Nostocales cyanobacterium]
------------VRSAGRDPQDGNLETPINSSPLVKWFIGNLPAYRPGLNPFRRGLEVGMAHGYLLFGPFHK
LGPLRN-AD-----------------------N--AALAGLLASIGLVVILTACLSMYANSN-P--------
--------------------------DK-----ALA--SVTVP-NP--------------PVDA--------
--FNSRESWNNFASAFLIGGIGGAVVAFFL--------------------
>NET00566.1:18-155/1-138 photosystem I reaction center protein subunit XI [Sphaerospermopsis sp. SIO1G1]
----------------GLDPQEGNLETPVNSSPLVKWFIGNLPAYRPGLNPFRRGLEIGMAHGYLLFGPFHR
LGPLRS-AD-----------------------N--ATLAGLLGSIGLVVILTACLSMYANSN-P--------
--------------------------DK-----ALA--SVTVP-NP--------------PVDA--------
--FNSRESWNNFASAFLIGGIGGAVVAFFLT-------------------
>WP_104388245.1:1-147/1-147 photosystem I reaction center protein subunit XI [Cuspidothrix issatschenkoi]
------------MVAAGRDPQKGDLETPINSAPLVKWFISNLPAYRPGLNPFRRGLEVGMAHGYLLFGPFDK
LGPLRN-AP-----------------------N--ANLAGLLGSIGLVVILTACLSLYANSN-P--------
--------------------------DK-----ALA--SVAVP-NP--------------PVDA--------
--FNSKESWNNFASAFLIGGIGGAVVAFFLTSNSGL--------------
>WP_168491174.1:10-156/1-147 photosystem I reaction center protein subunit XI [Anabaena sp. UHCC 0204]
------RNRKIVMVAAGRDPQKGDLETPINSAPLVKWFISNLPAYRPGLNPFRRGLEVGMAHGYLLFGPFAK
LGPLRN-AP-----------------------N--ANLAGLLGSIGLVVILTACLSLYANSN-P--------
--------------------------DK-----ALA--SVAVP-NP--------------PVDA--------
--FNSKESWNNFASAFLIGGIGGAVVAFFL--------------------
>WP_174764054.1:1-141/1-141 photosystem I reaction center protein subunit XI [Anabaena sp. UHCC 0253]
------------MVAAGRDPQKGDLETPINSAPLVKWFISNLPAYRPGLNPFRRGLEVGMAHGYLLFGPFAK
LGPLRN-AP-----------------------N--ANLAGLLGSIGLVVILTACLSLYANSN-P--------
--------------------------DK-----ALA--SVAVP-NP--------------PVDA--------
--FNSKESWNNFASAFLIGGIGGAVVAFFL--------------------
>WP_051424296.1:8-144/1-137 Photosystem I reaction center subunit XI [Aphanizomenon flos-aquae]
----------------GRDPQKGDLETPINSAPLVKWFISNLPAYRPGLNPFRRGLEVGMAHGYLLFGPFDK
LGPLRN-AP-----------------------N--ANLAGLLGSIGLVVILTACLSLYANSN-P--------
--------------------------DK-----ALA--SVAVP-NP--------------PIDA--------
--FNSKESWNNFASAFLIGGIGGAVVAFFL--------------------
>WP_096671354.1:30-166/1-137 photosystem I reaction center protein subunit XI [Dolichospermum compactum]
----------------GRDPQKGDLETPINSAPLVKWFISNLPAYRPGLNPFRRGLEVGMAHGYLLFGPFDK
LGPLRN-AP-----------------------N--ANLAGLLGSIGLVVILTACLSLYANSN-P--------
--------------------------DK-----ALA--SVAVP-NP--------------PVDA--------
--FNSKESWNNFASAFLIGGIGGAVVAFFL--------------------
>WP_168359420.1:6-142/1-137 photosystem I reaction center protein subunit XI [Dolichospermum planctonicum]
----------------GRDPQKGDLETPINSAPLVKWFISNLPAYRAGLNPFRRGLEVGMAHGYLLFGPFDK
LGPLRN-AP-----------------------N--ANLAGLLGSVGLVVILTACLSLYANSN-P--------
--------------------------DK-----ALA--SIAVP-NP--------------PVDA--------
--FNSKESWNNFTSAFLIGGIGGAVVAFFL--------------------
>WP_137908004.1:8-144/1-137 photosystem I reaction center protein subunit XI [Dolichospermum planctonicum]
----------------GRDPQKGDLETPINSAPLVKWFISNLPAYRAGLNPFRRGLEVGMAHGYLLFGPFDK
LGPLRN-AP-----------------------N--ANLAGLLGSVGLVVILTACLSLYANSN-P--------
--------------------------DK-----ALA--SIAVP-NP--------------PVDA--------
--FNSKESWNNFASAFLIGGIGGAVVAFFL--------------------
>OBQ39530.1:8-148/1-141 Photosystem I reaction center subunit XI [Anabaena sp. CRKS33]
------------------DPQKGDLETPINSAPLVKWFISNLPAYRAGLNPFRRGLEVGMAHGYLLFGPFDK
LGPLRN-AP-----------------------N--ANLAGLLGSVGLVVILTACLSLYANSN-P--------
--------------------------DK-----ALA--SIAVP-NP--------------PVDA--------
--FNSKESWNNFASAFLIGGIGGAVVAFFLTANSGL--------------
>NTW20276.1:7-144/1-138 photosystem I reaction center protein subunit XI [Nostocales cyanobacterium W4_Combined_metabat2_030]
------------------DPQNGDLETPINSAPLVKWFISNLPAYRPGLNPFRRGLEVGMAHGYLLFGPFHK
LGPLRN-AP-----------------------N--ATLAGLLGSIGLVVILTACLSLYANSN-P--------
--------------------------DK-----ALA--SIAAP-NP--------------PVDA--------
--FNSKESWNNFASAFLIGGIGGAVVAFFLTSN-----------------
>OBQ13141.1:7-144/1-138 Photosystem I reaction center subunit XI [Anabaena sp. AL09]
------------------DPQKGDLETPINSAPLVKWFISNLPAYRPGLNPFRRGLEVGMAHGYLLFGPFHR
LGPLRN-AP-----------------------N--ATLAGLLSSIGLVVILTACLSLYANSN-P--------
--------------------------GK-----ALA--SIAVP-NP--------------PVDA--------
--FNSKESWNNFASAFLIGGIGGAVVAFFLTSN-----------------
>WP_015079101.1:7-144/1-138 MULTISPECIES: photosystem I reaction center subunit XI [Nostocales]
------------------DPQKGDLETPINSAPLVKWFISNLPAYRPGLNPFRRGLEVGMAHGYLLFGPFHR
LGPLRN-AP-----------------------N--ATLAGLLGSIGLVVILTACLSLYANSN-P--------
--------------------------GK-----ALA--SIAVP-NP--------------PVDA--------
--FNSKESWNNFTSAFLIGGIGGAVVAFFLTSN-----------------
>OBQ13369.1:7-144/1-138 Photosystem I reaction center subunit XI [Anabaena sp. LE011-02]
------------------DPQKGDLETPINSAPLVKWFISNLPAYRPGLNPFRRGLEVGMAHGYLLFGPFHR
LGPLRN-AP-----------------------N--ATLAGLLGSIGLVVILTACLSLYANSN-P--------
--------------------------GK-----ALA--SIAVP-NP--------------PVDA--------
--FNSKESWNNFASAFLIGGIGGAVVAFFLTSN-----------------
>MTJ12690.1:21-155/1-135 photosystem I reaction center protein subunit XI [Anabaena sp. UHCC 0187]
------------------DPQRGDLETPINSAPLVKWFISNLPAYRPGLNPFRRGLEVGMAHGYLLFGPFHR
LGPLRN-AP-----------------------N--ATLAGLLGSIGLVVILTACLSLYANSN-P--------
--------------------------DK-----ALA--SIAVP-NP--------------PVDA--------
--FNSKESWNNFASAFLIGGIGGAVVAFFL--------------------
>WP_162395171.1:25-164/1-140 photosystem I reaction center protein subunit XI [Nostoc sp. B(2019)]
----------------GRDPQQGNLETPINASPLSKWFINNLPAYRPGITPSRRGLEIGMAHGYLLFGPFAK
LGPLRD-TA-----------------------N--ANLAGLLASIGLVVILTACLSLYANSN-P--------
--------------------------PK-----ALA--SVTVP-NP--------------PADA--------
--FNSKESWNNFASSFLIGGIGGAVVAYFLTSN-----------------
>RCJ41030.1:25-164/1-140 photosystem I reaction center protein subunit XI [Nostoc minutum NIES-26]
----------------GRDPQQGNLETPINSSPLVKWFINNLPAYRPGLSVGRRAIEIGAAHGYWIFGPFAK
LGPLRN-SD-----------------------N--ANLAGLLSAIGLIVLLTGALSLYANSN-P--------
--------------------------PK-----ALA--SVTVP-NP--------------PADA--------
--FNSKESWNNFASSFLIGGIGGAVVAYFLTSN-----------------
>WP_096558809.1:25-162/1-138 photosystem I reaction center protein subunit XI [Nostoc sp. NIES-4103]
----------------GRDPQIGNLETPINSSPLVKWYINNLPAYRPGLSVGRRAIEIGAAHGYWIFGPFAK
LGPLRA-SD-----------------------N--ANLAGLLSAIGLVVLLTAALSLYANSN-P--------
--------------------------PK-----ALA--SVTVP-NP--------------PADA--------
--FNSKESWNNFASSFLIGGIGGAVVAYFVT-------------------
>WP_100899852.1:27-164/1-138 photosystem I reaction center protein subunit XI [Nostoc flagelliforme]
------------------DQQLGNLETPINASPLSKWFINNLPAYRPGITPSRRALEIGMAHGYWIFGPFAK
LGPLRD-TA-----------------------N--ANLAGLLATIGLIVILTAGLSLYANSN-P--------
--------------------------PK-----ALA--SVTVP-NP--------------PIDA--------
--FNSKESWNNFASSFLIGGIGGAVVAYFLTSN-----------------
>WP_109011158.1:27-164/1-138 photosystem I reaction center protein subunit XI [Nostoc commune]
------------------DPQKGNLETPINASPLTKWFINNLPAYRPGITPSRRGLEVGMAHGYWIFGPFAK
LGPLRD-TA-----------------------N--ANLAGLLAAIGLIVLLTAGLSLYANSN-P--------
--------------------------PK-----ALA--SVTVP-NP--------------PVDA--------
--FNSKESWNNFASSFLIGGIGGAVVAYFLTSN-----------------
>WP_104907526.1:26-164/1-139 photosystem I reaction center protein subunit XI [Nostoc sp. 'Lobaria pulmonaria (5183) cyanobiont']
-----------------GDPQIGNLETPINASPLSKWFINNLPAYRPGLAPARRGLEVGMAHGYWLFGPFAK
LGPLRD-TS-----------------------D--ANLAGLLSAIGLVVVLTGALSLYANSN-P--------
--------------------------PK-----ALP--SVPVP-KL--------------PADA--------
--FNSKESWNNFASSFLIGGIGGAVVAYFLTSN-----------------
>RCJ41727.1:26-164/1-139 photosystem I reaction center protein subunit XI [Nostoc punctiforme NIES-2108]
-----------------GDPQIGNLETPVNSSPLVKGFINNLPAYRPGLAPARRGLEVGMAHGYWLFGPFAK
LGPLRD-TD-----------------------N--ANLAGLLAAIGLVVVLTGALSLYANSN-P--------
--------------------------PK-----ALP--SVTVP-KP--------------PADA--------
--FNSKESWNNFGSSFLIGGIGGAVVAYFLTSN-----------------
>WP_094349472.1:26-164/1-139 MULTISPECIES: photosystem I reaction center protein subunit XI [unclassified Nostoc]
-----------------GDPQIGNLETPINSSPLVKGFINNLPAYRPGLAPARRGLEVGMAHGYWLFGPFAK
LGPLRD-TD-----------------------N--ANLAGLLSAIGLVVVLTGALSLYANSN-P--------
--------------------------PK-----ALP--SVTVP-KP--------------PADA--------
--FNSKESWNNFGSSFLIGGIGGAVVAYFLTSN-----------------
>WP_012410219.1:27-164/1-138 photosystem I reaction center protein subunit XI [Nostoc punctiforme]
------------------DPQLGNLETPVNASPLSKWFINNLPAYRPGLSPARRGLEVGMAHGYWIFGPFAK
LGPLRD-TD-----------------------N--ANLAGLLAAIGLVVLLTGALSLYSNSN-P--------
--------------------------PK-----ALP--SVTVP-NP--------------PVDA--------
--FNSKESWNNFASSFLIGGIGGAVVAYFLTSN-----------------
>WP_185585062.1:27-164/1-138 MULTISPECIES: photosystem I reaction center protein subunit XI [unclassified Nostoc]
------------------DPQLGNLETPVNASPLSKWFINNLPAYRPGLSPARRGLEVGMAHGYWIFGPFAK
LGPLRD-TD-----------------------N--ANLAGLLAAIGLVVLLTAGLSLYANSN-P--------
--------------------------PK-----ALV--SVTVP-NP--------------PVDA--------
--FNSKESWNNFASSFLIGGIGGAVVAYFLTSN-----------------
>WP_118169018.1:27-164/1-138 photosystem I reaction center protein subunit XI [Nostoc sphaeroides]
------------------DPQLGNLETPVNAFPLIKWFINNLPAYRPGLAPARRGLEVGMAHGYWIFGPFAK
LGPLRD-TA-----------------------N--ANLAGLLAAIGLVVVLTGALSLYANSN-P--------
--------------------------PK-----ALP--SVTVP-NP--------------PVDA--------
--FNSKESWNNFASSFLIGGIGGAVVAYFLTSN-----------------
>WP_099070453.1:26-167/1-142 MULTISPECIES: photosystem I reaction center protein subunit XI [Nostoc]
-----------------GDPQLGNLETPVNSSRLIAEFIRNLPAYRAGLTPSRRGLEVGMAHGYWLFGPFAK
FGPLRD-TA-----------------------N--ANLAGLLGAIGLVVVLTGALSLYANSN-P--------
--------------------------PK-----ALP--SVTVP-NP--------------PADA--------
--FNSKESWNNFASSFLIGGIGGAVVAYFLTSNLEL--------------
>WP_073639753.1:26-162/1-137 photosystem I reaction center protein subunit XI [Nostoc calcicola]
-----------------GDPQLGNLETPVNSSRLIAEFIRNLPAYRPGLTPSRRGLEVGMAHGYWLFGPFAK
FGPLRD-TA-----------------------N--ANLAGLLGAIGLVVLLTGALSLYSNSN-P--------
--------------------------PK-----ALA--SVTVP-NP--------------PADA--------
--FNSKESWNNFASSFLIGGIGGAVVAYFLI-------------------
>RCJ17257.1:26-162/1-137 photosystem I reaction center protein subunit XI [Nostoc sp. ATCC 43529]
-----------------GNPQIGNLETPVNSSPLIKWFINNLPAYRPGLSAGRRALEVGAAHGYWIFGPFAK
LGPLRD-TA-----------------------N--ANLAGLLGAIGLVVVLTGALSLYANSN-P--------
--------------------------PK-----ALK--SVTVP-NP--------------PADA--------
--FNSKESWNNFASTFLIGGIGGAVVAYFLT-------------------
>WP_138496892.1:27-162/1-136 photosystem I reaction center protein subunit XI [Nostoc sp. PA-18-2419]
------------------NPQLGNLETPINSSPLIKWFINNLPAYRPGLSPGRRALEVGAAHGYWLFGPFAK
LGPLRD-TA-----------------------D--ANLAGLLGAIGLVVVLTGALSLYANSN-P--------
--------------------------PK-----ALA--SVTVP-NP--------------PTDA--------
--FNSNESWNNFASSFLIGGIGGAVVAYFLI-------------------
>WP_179067569.1:26-164/1-139 photosystem I reaction center protein subunit XI [Nostoc sp. C052]
-----------------GDPQLGNLETPVNSSPLIKGFINNLPAYRPGLTPARRGLEVGQAHGYLLFGPFAK
LGPLRD-TA-----------------------N--ANLAGLLGAIGLVVLLTACLSLYASSN-P--------
--------------------------AK-----ALP--SVTVP-NP--------------PADA--------
--FNSKESWNNFTSSFLIGGIGGAVVAYFLTSN-----------------
>WP_181931927.1:26-164/1-139 photosystem I reaction center protein subunit XI [Nostoc edaphicum]
-----------------GDPQLGNLETPVNSSPLIKGFINNLPAYRAGLTPSRRGLEVGMAHGYLLFGPFAK
LGPLRD-TG-----------------------N--ANLAGLLGAIGLVVVLTACLSLYSNSN-P--------
--------------------------PK-----ALP--SVTVP-NP--------------PADA--------
--FNSKESWNNFASSFLIGGIGGAVVAYFLTSN-----------------
>WP_069070100.1:26-164/1-139 photosystem I reaction center protein subunit XI [Nostoc sp. KVJ20]
-----------------GDPQLGNLETPVNSSPLIKGFINNLPAYRPGLAPARRGLEVGMAHGYLLFGPFAK
LGPLRD-TG-----------------------N--ANLAGLLGAIGLVVVLTACLSLYSNSN-P--------
--------------------------PK-----ALP--SVTVP-NP--------------PADA--------
--FNSKESWNNFGSSFLIGGIGGAVVAYFLTSN-----------------
>WP_163929240.1:27-164/1-138 photosystem I reaction center protein subunit XI [Nostoc sp. UIC 10630]
------------------DPQLGNLETPVNSSPLSKWFINNLPAYRPGLSPARRGLEVGQAHGYLLFGPFAK
LGPLRD-TA-----------------------N--ANLAGLLGAIGLVVLLTACLSLYANSN-P--------
--------------------------PK-----ALP--SVTVP-NP--------------PVDA--------
--FNSKESWNNFASSFLIGGIGGAVVAYFLTSN-----------------
>WP_114081156.1:27-164/1-138 MULTISPECIES: photosystem I reaction center protein subunit XI [unclassified Nostoc]
------------------DPQLGNLETPVNASPLSKWFINNLPAYRPGLSPARRGLEVGQAHGYLLFGPFAK
LGPLRD-TA-----------------------N--ANLAGLLGAIGLVVLLTACLSLYANSN-P--------
--------------------------PK-----ALP--SVTVP-NP--------------PVDA--------
--FNSKESWNNFASSFLIGGIGGAVVAYFLTSN-----------------
>WP_094328215.1:27-164/1-138 MULTISPECIES: photosystem I reaction center protein subunit XI [unclassified Nostoc]
------------------DPQLGNLETPINSSPLVKWFINNLPAYRPGLSPARRGLEVGQAHGYLLFGPFAK
LGPLRD-TA-----------------------N--ANLAGLLGAIGLVVLLTACLSLYSNSN-P--------
--------------------------DK-----ALS--SVTVP-NP--------------PVDA--------
--FNSKESWNNFASSFLIGGIGGAVVAYFLTSN-----------------
>WP_094339706.1:27-164/1-138 photosystem I reaction center protein subunit XI [Nostoc sp. 'Peltigera membranacea cyanobiont' 232]
------------------DPQLGNLETPINSSPLSKWFINNLPAYRPGLSPARRGLEVGQAHGYLLFGPFAK
LGPLRD-TA-----------------------N--ANLAGLLGAIGLVVLLTACLSLYSNSN-P--------
--------------------------DK-----ALS--SVTVP-NP--------------PVDA--------
--FNSKESWNNFASSFLIGGIGGAVVAYFLTSN-----------------
>WP_174712526.1:27-161/1-135 photosystem I reaction center protein subunit XI [Nostoc sp. TCL240-02]
------------------DPQLGNLETPVNASPLSKWFINNLPAYRPGLSPARRGLEVGMAHGYLLFGPFAK
LGPLRD-TA-----------------------N--ANLAGLLGAIGLVVLLTACLSLYANSN-P--------
--------------------------PK-----ALP--SVTVP-NP--------------PVDA--------
--FNSKESWNNFASSFLIGGIGGAVVAYFL--------------------
>WP_015127201.1:25-162/1-138 photosystem I reaction center protein subunit XI [Calothrix sp. PCC 7507]
----------------GRDPQIGNLETPVNSSPVVKWWINNLPAYRPGLTPFRRGLEIGQAHGYLLFGPFAK
LGPLRD-TA-----------------------S--ADLAGLLGAIGLVVVLTATLSIYANSN-P--------
--------------------------PK-----ALA--SVTVP-NP--------------PADA--------
--FNSKEGWNNFASAFLIGGIGGAVVAYFLT-------------------
>WP_017654966.1:25-161/1-137 photosystem I reaction center protein subunit XI [Fortiea contorta]
----------------GRDPQIGNLETPINASPISKWWINNLPAYRPGLTPFRRGLEVGQAHGYLLFGPFAK
LGPLRD-TD-----------------------S--ANLAGLLGAIGLVVVLTAALSIYANSN-P--------
--------------------------PK-----ALA--SVTVP-NP--------------P-DA--------
--FNSTEGWNNFTSAFLIGGIGGALVAYFLT-------------------
>AVG72861.1:25-160/1-136 photosystem I reaction center subunit XI [Gloeotrichia ghosei UTEX LB 1920]
----------------GRDPQIGNLETPINSSPLVKWFINNLPAYRAGLTPFRRGLEIGQAHGYLLFGPFAK
LGPLRD-TS-----------------------S--ANLAGLLGSIGLVVVLTVCLSLYANSN-P--------
--------------------------PK-----AIA--SVTVP-NP--------------P-DA--------
--FNSKEGWNNFASAFLIGGIGGAVVAYFL--------------------
>WP_086688028.1:27-161/1-135 MULTISPECIES: photosystem I reaction center protein subunit XI [unclassified Nostoc]
------------------DPQIGNFETPINSSPLVKWFINNLPAYRPGITPFRRGLEIGMAHGYWIFGPFAK
LGPLRD-TP-----------------------N--ANLAGLLAAIGLVVILTAGLSLYAHSN-P--------
--------------------------PK-----ALA--SVTAP-NP--------------P-DA--------
--FTSNEGWNNFASAFLIGGIGGAVVAYFLT-------------------
>WP_167721658.1:24-160/1-137 photosystem I reaction center protein subunit XI [Tolypothrix sp. PCC 7910]
----------------GRDPQIGNLETPVNSSPLVKWFIGNLPAYRPGLTPFRRGLEVGMAHGYWLFGPFAK
LGPLRN-TP-----------------------S--ANLAGLLAAVGLVVILTAGLSLYSHSN-P--------
--------------------------PK-----ALA--SVTAG-NP--------------P-DA--------
--FTSNEGWNNFASAFLIGGIGGAVVAYFLT-------------------
>WP_096605609.1:25-161/1-137 photosystem I reaction center protein subunit XI [Calothrix sp. NIES-2100]
----------------GRDPQTGNLETPINSSPLVKWFIGNLPAYRPGLLPFRRGLEVGMAHGYWFFGPFAK
LGPLRN-TS-----------------------S--ADLAGLLGAVGLVVLLTAALSLYTHSN-P--------
--------------------------PK-----ALS--SVTAG-NP--------------P-DA--------
--FTTNEGWNNFASAFLIGGIGGAIVAYFLT-------------------
>WP_045868124.1:24-160/1-137 MULTISPECIES: photosystem I reaction center protein subunit XI [Nostocales]
----------------GRDPQIGNLETPVNSSPLVKWFVGNLPAYRPGLTPFRRGLEVGMAHGYWFFGPFAK
LGPLRN-TP-----------------------S--ADLAGLLGAVGLVVLLTAALSLYSHSN-P--------
--------------------------PK-----ALA--SVTAG-NP--------------P-DA--------
--FTSNEGWNNFASAFLIGGIGGAVVAYFLT-------------------
>WP_096581584.1:24-160/1-137 MULTISPECIES: photosystem I reaction center protein subunit XI [Nostocales]
----------------GRDPQIGNLETPVNSSPLVKWFIGNLPAYRPGLTPFRRGLEVGMAHGYWLFGPFAK
LGPLRN-TP-----------------------S--ADLAGLLGAVGLVVLLTAALSLYSHSN-P--------
--------------------------PK-----ALA--SVTAG-NP--------------P-DA--------
--FTSNEGWNNFASAFLIGGIGGAVVAYFLT-------------------
>WP_096645567.1:25-160/1-136 photosystem I reaction center protein subunit XI [Calothrix brevissima]
----------------GRDPQIGNLETPINSSPLVKWFINNLPAYRPGLTPFRRGLEVGMAHGYWLFGPFAK
LGPLRN-TP-----------------------S--ANLAGLLGAIGLVVLLTAALSLYTHSN-P--------
--------------------------PK-----ALS--SVTA--TP--------------P-DA--------
--FTTNEGWNNFSSAFLIGAIGGALVAYFLT-------------------
>WP_096591221.1:27-160/1-134 photosystem I reaction center protein subunit XI [Calothrix sp. NIES-2098]
------------------DPQIGNLETPINSSPLVKWFINNLPAYRPGLTPFRRGLEIGMAHGYWLFGPFAK
LGPLRD-TA-----------------------N--ANLAGLLGAIGLVVLLTAALSLYAHSN-P--------
--------------------------PK-----ALS--SVTA--NP--------------P-DA--------
--FTTNEGWNNFASAFLIGGIGGAVVAYFLT-------------------
>WP_067774571.1:25-162/1-138 MULTISPECIES: photosystem I reaction center protein subunit XI [unclassified Nostoc]
----------------GRDPQWGNLETPVNASYLTKSYINNLPAYRANLTPFRRGLEVGMAHGYWIFGPFAK
LGPLRD-TP-----------------------N--ANLAGLLASIGLVVILTAALSLYASSN-P--------
--------------------------PQ-----PLA--TVTA--TP--------------P-DA--------
--FQSREGWNNFASAFLIGGIGGAVVAYFLTSN-----------------
>WP_029634148.1:27-166/1-140 photosystem I reaction center subunit XI [[Scytonema hofmanni] UTEX B 1581]
------------------DSQRGNLETPVNSSPLVKWFINNLPAYRPGITTFRRGLEIGMAHGYWIFGPFAK
LGPLRN-TD-----------------------N--ANLAGLLATIGLIVILTATLSLYGNSN-P--------
--------------------------LP-----PVP--TVTVP-NP--------------P-DS--------
--FKTKEGWSNFGSAFLIGGLGGAVVAYFVASNLEL--------------
>WP_089125796.1:27-166/1-140 photosystem I reaction center protein subunit XI [Tolypothrix sp. NIES-4075]
------------------DPQRGNLETPINASPLVKWYINALPAYRPGITTFRRGLEVGMAHGYWIFGPFAK
LGPLRN-TD-----------------------N--ANLAGLLATIGLIVILTGTLSLYANSN-P--------
--------------------------PQ-----PVA--TVTVP-NP--------------P-DS--------
--FKTKEGWSNFGSAFLIGGLGGAVVAYLVASNIEL--------------
>WP_039748229.1:27-166/1-140 photosystem I reaction center subunit XI [Hassallia byssoidea]
------------------DPQRGNLETPINASGLVKWYINALPAYRPGITTFRRGLEVGMAHGYWIFGPFAK
LGPLRN-TD-----------------------N--ANLAGLLATLSFIVILTGTLSLYANSN-P--------
--------------------------PQ-----PVA--TVTVP-NP--------------P-DS--------
--FKTKEGWSNFGSAFLIGGLGGAVVAYLVASNIEL--------------
>AVG72853.1:27-163/1-137 photosystem I reaction center subunit XI [Tolypothrix distorta var. symplocoides UTEX B 424]
------------------DPQRGNLETPINASPLVKWYINALPAYRPGITTFRRGLEIGMAHGYWIFGPFAK
LGPLRD-TD-----------------------N--ANLAGLLATIGLIVILTGTLSLYANSN-P--------
--------------------------PQ-----PVA--TVTVP-NP--------------P-DS--------
--FKTKEGWSNFGSAFLIGGLGGAVVAYLVASN-----------------
>AVG72881.1:27-163/1-137 photosystem I reaction center subunit XI [Spirirestis rafaelensis SRS70]
------------------DPQRGNLETPINASPLVKWYINALPAYRPGITSLRRGLEVGMAHGYWIFGPFAK
LGPLRD-TD-----------------------N--ANLAGLLATLSFVVILTGTLSLYGNSN-P--------
--------------------------PQ-----PVA--TVTVP-NP--------------P-DS--------
--FKTKEGWNTYASGFLIGGLGGAVVAYLLTSN-----------------
>AVG72845.1:27-163/1-137 photosystem I reaction center subunit XI [Calothrix membranacea SAG 1410-1]
------------------DPQRGNLETPINASPLVKWYINALPAYRPGITSLRRGLEVGMAHGYWIFGPFAK
LGPLRD-TD-----------------------N--ANLAGLLATLSFVVILTGTLSLYGNSN-P--------
--------------------------PQ-----PAA--TVTVP-NP--------------P-DS--------
--FKTKEGWNTYASGFLIGGLGGAVVAYLLTSN-----------------
>WP_087546448.1:27-163/1-137 photosystem I reaction center protein subunit XI [Nostocales cyanobacterium HT-58-2]
------------------DPQRGNLETPINASPLVKWYINNLPAYRPGHTPFRRGLEIGMAHGYWIFGPFAK
LGPLRD-TA-----------------------N--ANLAGLLATLGLIVILTGTLSLYANSN-P--------
--------------------------PQ-----PHV--TVTTP-NP--------------P-DA--------
--FRSNEGWNGFASAFLIGGVGGAVVAYFLTSN-----------------
>WP_041041820.1:21-163/1-143 photosystem I reaction center subunit XI [Tolypothrix campylonemoides]
------------VFPEGRDPQSSNLETPINASPLTKWYINALPAYRPGHTPFRRGLEVGMAHGYWLFGPFAK
LGPLRD-TA-----------------------N--ANLAGLLATLSFVVILTGTLSLYGNSN-P--------
--------------------------PQ-----PNV--TVTTP-NP--------------P-DA--------
--FSSKEGWNGYASAFLIGGVGGAVVAYFLTSN-----------------
>WP_096571231.1:21-163/1-143 photosystem I reaction center subunit XI [Scytonema sp. NIES-4073]
------------VFPEGRDPQRGNLETPINASPLVKWYINALPAYRPGHTPFRRGLEIGMAHGYWLFGPFAK
LGPLRD-TA-----------------------N--ANLAGLLATLSFVVILTGCLSLYGNSN-P--------
--------------------------PQ-----PHV--TVTTP-NP--------------P-DA--------
--FRSKEGWNGFASAFLIGGVGGAVVAYFLTSN-----------------
>BAY45569.1:24-166/1-143 photosystem I reaction center protein subunit XI [Scytonema sp. HK-05]
------------VFPEGRDPQRGNLETPINASPLVKWYINALPAYRPGHTPFRRGLEIGMAHGYWLFGPFAK
LGPLRD-TA-----------------------N--ANLAGLLATLSFVVILTGCLSLYGNSN-P--------
--------------------------PQ-----PHV--TVTTP-NP--------------P-DA--------
--FRSKEGWNGFASAFLIGGVGGAVVAYLLTSN-----------------
>WP_026082875.1:27-163/1-137 photosystem I reaction center subunit XI [Mastigocladopsis repens]
------------------DPQQGNLETPINASPLVKWYINTLPAYRSGITPFRRGLEIGMAHGYWIFGPFAK
LGPLRD-TA-----------------------N--ANLAGLLATLSFIVILTGCLSLYGNSN-P--------
--------------------------PQ-----PHV--TVTTP-NP--------------P-DA--------
--FRSKEGWNGFASAFLIGGIGGAVVAYFLTSN-----------------
>WP_038079853.1:27-163/1-137 photosystem I reaction center protein subunit XI [Tolypothrix bouteillei]
------------------DPQRGNLETPINASPLTKWYISNLPAYRAGITPFRRGLEIGMAHGYWIFGPFAK
LGPLRD-TA-----------------------N--ANLAGLLATLGLIVIATGSLSLYANSN-P--------
--------------------------PQ-----PHV--TVTTP-NP--------------P-DA--------
--FKSGEGWNNFASAFLIGGIGGAVVAYLLTSN-----------------
>WP_166482697.1:27-163/1-137 photosystem I reaction center protein subunit XI [Scytonema sp. UIC 10036]
------------------DPQRGNLETPINASPLTKWYIGNLPAYRPGITTFRRGLEIGMAHGYWIFGPFAK
LGPLRD-TA-----------------------N--ANLAGLLATLGLIVIATGSLSLYGNSN-P--------
--------------------------PQ-----PHV--TVTTP-NP--------------P-EA--------
--FKSGEGWNNFASAFLIGGIGGAVVAYLLTSN-----------------
>WP_026135024.1:27-163/1-137 photosystem I reaction center protein subunit XI [Scytonema hofmannii]
------------------DPQRGNLETPISASPLTKWYINNLPAYRPGLTTFRRGLEIGMAHGYWIFGPFAK
LGPLRD-TD-----------------------N--ANLAGLLGTLGLIVIATASLSLYANSN-P--------
--------------------------PQ-----PHV--TVTTP-NP--------------P-DA--------
--FKSGEGWNNFASAFLIGGIGGAVVAYLLTSN-----------------
>WP_169265700.1:26-162/1-137 MULTISPECIES: photosystem I reaction center protein subunit XI [Brasilonema]
------------------DPQRGNLETPVNSSPLIKWFISNLPAYRPGLTPFRRGLEVGMAHGYWVFGPFAK
LGPLRD-TP-----------------------N--ANLAGLLSTLGFVVLMTGVISLYAASN-P--------
--------------------------PE-----PSV--TVTAP-NP--------------P-NA--------
--FKSGEGWNGFASAFLIGGIGGAVVAYFLTSN-----------------
>WP_048870972.1:27-163/1-137 photosystem I reaction center protein subunit XI [Scytonema tolypothrichoides]
------------------DPQRGNLETPINASPLVKWFINNLPAYRPGLTPFRRGLEVGMAHGYWIFGPFSK
LGPLRD-TP-----------------------N--ANLAGLLSTLGLIVLLTGAISLYGNSN-P--------
--------------------------PQ-----PNV--TVTTP-NP--------------P-DA--------
--FKSGEGWNGFGSAFLIGGIGGAIVAYLLTSN-----------------
>NJM72149.1:20-156/1-137 photosystem I reaction center protein subunit XI [Scytonema sp. RU_4_4]
------------------DSQRGNLETPVNSSPLTKWFISNLPAYRPGLTPFRRGLEVGMAHGYWIFGPFAK
LGPLRD-TP-----------------------N--ANLAGLLGTLGLIVLLTGALSLYAGSN-P--------
--------------------------PQ-----PNV--TVTTP-NP--------------P-DA--------
--FKSSEGWNGFASAFLIGGIGGAIVAYFVISN-----------------
>WP_169221910.1:26-160/1-135 photosystem I reaction center protein subunit XI [Brasilonema sp. UFV-L1]
------------------DPQRGNLETPVNSSPLTKWFISNLPAYRPGLTPFRRGLEVGMAHGYWIFGPFSK
LGPLRD-TP-----------------------N--ANLAGLLATLGLIILLTGAISLYAGSN-P--------
--------------------------PQ-----PNV--TVTTP-NP--------------P-DA--------
--FKSSEGWNGFASAFLIGGIGGAIVAYLLV-------------------
>WP_016862312.1:27-161/1-135 MULTISPECIES: photosystem I reaction center protein subunit XI [Fischerella]
------------------DPQIGNLETPINSSALTKWFINNLPAYRPGITPFRRGLEVGMAHGYWIFGPFAK
LGPLRD-AP-----------------------N--ADLVGLLSTIGLIALLSVALSLYANSN-P--------
--------------------------PE-----PVA--SVTAP-HP--------------S-DA--------
--FHTKEGWSNFGSAFLIGGIGGAVTAYFLT-------------------
>WP_096676749.1:27-161/1-135 photosystem I reaction center protein subunit XI [Fischerella sp. NIES-4106]
------------------DPQIGNLETPINSSALTKWFINNLPAYRPGITPFRRGLEVGMAHGYWIFGPFAK
LGPLRD-AP-----------------------N--ADLVGLLGTVGLIALLSVALSLYANSN-P--------
--------------------------PE-----PVA--SVTAP-HP--------------S-EA--------
--FHTKEGWSNFGSAFLIGGIGGAVTAYFLT-------------------
>WP_017310087.1:27-161/1-135 MULTISPECIES: photosystem I reaction center subunit XI [Hapalosiphonaceae]
------------------DPQIGNLETPINSSALTKWFINNLPAYRPGITPFRRGLEVGMAHGYWIFGPFAK
LGPLRD-AP-----------------------N--ADLVGLLSTIGLIALLSVGLSLYANSN-P--------
--------------------------PE-----PVA--SVTAP-HP--------------S-EA--------
--FHTKEGWSNFGSAFLIGGIGGAVTAYFLT-------------------
>WP_053455808.1:27-161/1-135 photosystem I reaction center subunit XI [Hapalosiphon sp. MRB220]
------------------DPQIGNLETPINSSALTKWFINNLPAYRPGITPFRRGLEVGMAHGYWIFGPFAK
LGPLRD-AP-----------------------N--ADLVGLLSTIGLIALLSVALSLYANSN-P--------
--------------------------PE-----PVA--SVTAP-HP--------------S-EA--------
--FHTKEGWSNFGSAFLIGGIGGAVTAYFLT-------------------
>PMB43817.1:8-142/1-135 photosystem I reaction center protein subunit XI [Fischerella thermalis CCMEE 5205]
------------------DPQIGNLETPINSSALTKWFINNLPAYRPGITPFRRGLEVGMAHGYWIFGPFAK
LGPLRN-TV-----------------------N--ADLAGLLSTIGLLVILTIALSLYANSN-P--------
--------------------------PE-----PVA--SVTAP-HP--------------S-DA--------
--FHTKEGWSNFGSAFLIGGIGGAVTAYFLT-------------------
>NWF61253.1:27-161/1-135 photosystem I reaction center protein subunit XI [Fischerella sp.]
------------------DPQVGNLETPINSSPFTKWFINNLPAYRQGITPFRRGLEIGMAHGYWLFGPFAK
LGPLRN-TV-----------------------N--ANLAGLLSTIGLVVILSAALSLYANSN-P--------
--------------------------PQ-----PVA--SVTVP-NT--------------P-DA--------
--FQSKEGWSNFGSAFLIGAIGGAVTAYFLT-------------------
>WP_017320640.1:27-166/1-140 photosystem I reaction center protein subunit XI [cyanobacterium PCC 7702]
------------------DPQIGDLETPINSSPLVKWFIGNLPAYRPGITTFRRGLEVGMAHGYWIFGPFAK
LGPLRN-TV-----------------------N--ANLAGLLSALGLIIILTGALTLYANSK-P--------
--------------------------PK-----PVK--SVATP-NP--------------P-EA--------
--FQSSEGWNNFASAFLIGGIGGAVVAYFLTSNLEL--------------
>WP_016879098.1:27-161/1-135 photosystem I reaction center protein subunit XI [Chlorogloeopsis fritschii]
------------------DPQVGNLETPINSSALVKWFIGNLPAYRPGITTFRRGLEIGMAHGYWIFGPFAK
LGPLRN-TV-----------------------N--ANLAGLLATLGLIVILTGALSLYANSN-P--------
--------------------------PK-----PVN--SVTIP-NP--------------P-EA--------
--FQSNEGWNGFASAFLIGGIGGAVTAYFLT-------------------
>MBA3923987.1:25-171/1-147 photosystem I reaction center subunit XI [Nostocaceae cyanobacterium]
----------------GRDPQDGNLETPINASPLVKWYINNLPAYREGITPWRRGLEVGMAHGYFLIGPFAK
LGPLRD-TD-----------------------A--ANLAGLLSTVGLVTILTACLSLYANSN-P--------
--------------------------PQ-----PIP--TPTTP-KP--------------P-DA--------
--FKSKANWNTYTSGFLIGGLGGAFVAYLLISNLPVLQGLL---------
>HCF28412.1:21-172/1-152 photosystem I reaction center protein subunit XI [Cyanobacteria bacterium UBA11049]
------------VFPQGRDPQNSNLETPINASALTKWYINNLPAYRPGITPLRRGLEVGMAHGYWLIGPFAK
LGPLRD-TD-----------------------V--ANLAGLLSTLSMVGISTAALSLYAASK-P--------
--------------------------PK-----PVV--TATTN-YQ--------------APDV--------
--FRSQEGWNTYASGFLIGGIGGAVFAYFVLANIEIIQNIF---------
>WP_105220700.1:27-172/1-146 photosystem I reaction center subunit XI [Gloeocapsopsis sp. AAB1 = 1H9]
------------------DPQIGNLETPINNSSLVKWFINNLPAYRPGITPLRRGLEVGMAHGYWLIGPFTK
LGPLRD-TD-----------------------V--ANIAGLLSTLGMVVISTLAMSLYAASN-P--------
--------------------------PK-----PVA--TITVP--N--------------PPDT--------
--FDSSEGWNTYTSGFLIGGVGGAIVAYFILANIELIQNIFK--------
>WP_104546778.1:27-172/1-146 photosystem I reaction center subunit XI [Chroococcidiopsis sp. TS-821]
------------------DPQIGNLETPINNSSLVKWFINNLPAYRPGITPLRRGLEVGMAHGYWLLGPFAK
LGPLRD-TD-----------------------V--ANIAGLLATLGMVVISTLAVSLYAATD-P--------
--------------------------PK-----PVA--TVTVP--N--------------PPDT--------
--FDTTEGWNTFASGFLIGGVGGAVVAYFILANIELIQNIFK--------
>WP_073548835.1:27-172/1-146 photosystem I reaction center protein subunit XI [Chroogloeocystis siderophila]
------------------DPQIGNLETPINNSSLVKWFINNLPAYRPGITPLRRGLEVGMAHGYWLLGPFAK
LGPLRD-TD-----------------------V--ANIAGLLATLGMVVISTLAVSLYAATD-P--------
--------------------------PK-----PVA--TVTVP--N--------------PPDT--------
--FDTSEGWNTFASGFLIGGVGGAIVAYFILANIELIQNIFK--------
>WP_015188950.1:27-172/1-146 photosystem I reaction center subunit XI [Gloeocapsa sp. PCC 7428]
------------------DPQIGNLETPINNSSLVKWFINNLPAYRPGITPLRRGLEAGMAHGYWLLGPFAK
LGPLRD-TD-----------------------V--ANIAGLLATLGMVIISTLAMSLYAATD-P--------
--------------------------PK-----PVA--TVTVP--N--------------PPDT--------
--FDTTEGWNTYASGFLIGGVGGAIVAYFILANIELIQNIFK--------
>WP_099699848.1:27-172/1-146 photosystem I reaction center protein subunit XI [Chroococcales cyanobacterium IPPAS B-1203]
------------------DPQIGNLETPINSSSLVKWFINNLPAYRPGITPLRRGLEVGMAHGYWLLGPFAK
LGPLRD-TD-----------------------V--ANIAGLLSTLGMVVISTLAVSLYATSN-P--------
--------------------------PK-----PVA--TVTVP--N--------------PPDT--------
--FDTTEGWNTFASGFLIGGVGGAVVAYFILANIELIQNIFK--------
>WP_045052746.1:27-164/1-138 photosystem I reaction center subunit XI [Aliterella atlantica]
------------------DAQWGDLETPINNSGLVRWFINNLPAYRQGITNQRRGIEAGMAHGYWMLGPFAK
LGPLRD-TD-----------------------I--ANIAGLLSTLGMVAISALAIALYANSK-P--------
--------------------------PL-----PVA--NVTTN-NR--------------VPDT--------
--FKSQEGWNTYATSFLIGGVGGAVVAYFLLDN-----------------
>MBA2748106.1:27-173/1-147 photosystem I reaction center subunit XI [Tatlockia sp.]
------------------DPQWGDLETPINNSGLVKWFINNLPAYRQGITTQRRGLEAGMAHGYWLIGPFAK
LGPLRD-AD-----------------------I--ANLAGLLSTLGMVAISAFAIALYANSN-P--------
--------------------------PQ-----PVA--NVTTA-NR--------------VPDA--------
--FKSPEGWNSYATSFLIGGVGGAVVAYFLLDNIEVIQRVFS--------
>WP_106368037.1:27-173/1-147 photosystem I reaction center subunit XI [Chlorogloea sp. CCALA 695]
------------------DPQWGDLETPINNSGLVKWYINNLPAYRQGITTQRRGLEAGMAHGYWLLGPFAK
LGPLRD-AD-----------------------I--ANLAGLLSTLGMVAISAFAIALYANSN-P--------
--------------------------PQ-----PVA--NVTTA-NR--------------VPDA--------
--FKSPEGWNSYATSFLIGGVGGAVVAYFLLDNIEVIQKVFS--------
>WP_009631136.1:27-164/1-138 photosystem I reaction center subunit XI [Synechocystis sp. PCC 7509]
------------------DPQWGDLETPINNSSLVKWFINNLPAYRQGITTQRRGIEAGMAHGYWLLGPFAK
LGPLRD-TD-----------------------I--ANLAGLLSTLGMVAISAFAIALYANSN-P--------
--------------------------PQ-----PVA--NVTTA-NK--------------VPDA--------
--FKSPEGWNTYATSFLIGGVGGAVVAYFLLDN-----------------
>OWY67204.1:25-162/1-138 photosystem I reaction center protein subunit XI [cyanobacterium TDX16]
----------------GRDPQNSNLETPVNSSGLVKWFINNLPAYRPGITDMRRGLEVGMAHGYWVLGPFTK
LGPLRD-TD-----------------------V--ANIAGLISTLGMVAIMTATMALYSASN-P--------
--------------------------PQ-----PVA--TTTTG-GQ--------------VPST--------
--FKSPESWNNYISGFLIGGVGGAVFAYFVL-------------------
>WP_106260078.1:26-162/1-137 photosystem I reaction center protein subunit XI [Stenomitos frigidus]
----------------AGDPQEGNLATPINSSQLTRWFINQLPAYRPGVSSFQRGLQVGLSHGFWLVGPFVA
LGPLRD-TS-----------------------L--ALLAGLLAAIGVVVIATLALLAYALSA-P--------
--------------------------PP-----PIA--TLTTP-HP--------------P-TD--------
--LSTPHGWQELARGFLFGGTAGAVFAAVLL-------------------
>WP_106458303.1:28-163/1-136 photosystem I reaction center subunit XI [Aphanothece hegewaldii]
-----------------NDPQRGNLETPINSSGLAKAYINNLPAYRRGLSPLRRGLEVGMAHGYWLIGPFAT
FSPLRG-TE-----------------------V--AYTTALLSVVSVLIVSTLAISLYASVH-Q--------
--------------------------PP-----SQP--IVTTP-NI--------------P-DA--------
--FKTQEGWNEFASGFLIGGIGGALFAYLLL-------------------
>WP_106305273.1:22-163/1-142 photosystem I reaction center subunit XI [Chamaesiphon polymorphus]
-----------EVVLPDFDPQGSNLATPINSSKLAKAIVNNFSAYRQGLSPMRRGIEVGLAHGYWQLGPFFK
FNPLRY-SE-----------------------L--GAVTALLSDIGLVVISAAVIVIYAATN-P--------
--------------------------PP-----AIA--TLTVP-NP--------------P-DT--------
--FASTKGWNTYATGFLIGGVGGAVIAYLIV-------------------
>WP_015161881.1:22-163/1-142 photosystem I reaction center subunit XI [Chamaesiphon minutus]
-----------EVVLPDFDPQGSNLATPINSSKLAKAIVNNFSAYRQGLSPMRRGIEVGLAHGYWQIGPFFE
FNPLRY-SE-----------------------L--GAVTALLSDIGLVVISAAAIVIYAATN-P--------
--------------------------PP-----PIA--TLTVP-NP--------------P-DV--------
--FASTQGWNTYATGFLIGGIGGAVIAYFIV-------------------
>WP_106169739.1:22-163/1-142 photosystem I reaction center subunit XI [filamentous cyanobacterium CCP2]
-----------EVVHPANDPQNGNLATPINSSGFTRAFINNLPAYRRGLSPIRRGLEVGLAHGYWLVGPFVT
FNPLRY-TD-----------------------V--GPLAGLFSAIGLILISTLAISLYAASN-P--------
--------------------------PK-----PVT--TITTP-NP--------------P-QA--------
--LTTEEGWNEYATGFFLGGVGGAIVAYTLL-------------------
>NJK49516.1:22-160/1-139 photosystem I reaction centre subunit XI PsaL [Candidatus Gracilibacteria bacterium]
-----------EVVFAADSPYNGNLATPINSSPLVKTFINNLPAYRPGLTPLRRGLEVGLAHGYWLVGPFFE
FNPMRF-NE-----------------------Y--GSLIALLSTVSLILISTLAISLYAGSN-P--------
--------------------------PA-----PTV--TITTP-NP--------------P-KA--------
--LADSEGWNEYASGFFIGGVGGAILAY----------------------
>WP_036001681.1:22-160/1-139 photosystem I reaction center subunit XI [[Leptolyngbya] sp. JSC-1]
-----------EVVHSVGDPQVGNLATPINSSDLVKAFINNLPAYRKGLSPIRRGLEVGLAHGYWLVGPFAK
FNPLRF-TE-----------------------V--GTLVALLSAIGLVVISTLAISLYAAVN-P--------
--------------------------PA-----PVA--TLTTP-RP--------------P-EA--------
--LKRQEGWDEYAAGFFLGGVGGAVFAY----------------------
>WP_106254504.1:30-169/1-140 photosystem I reaction center subunit XI [Stenomitos frigidus]
------------------DPQIGNLETPINASGFSRALINNLPAYRQGLSPLRRGIEVGLAHGYWLLGPFIT
FNPLRD-TE-----------------------V--GSITGLLGAIGTVLIATLSLSLYAASN-P--------
--------------------------PG-----PIA--TVTVP-SP--------------P-KA--------
--LNNAEGWNEYSTGFFLGGVGGAVFAYALLTNIEL--------------
>MBC7970242.1:30-164/1-135 photosystem I reaction center subunit XI [Verrucomicrobia bacterium]
------------------DPQIGNLATPINASGISRAFINNLPAYRQGLSPLRRGIEVGLAHGYWLLGPFIT
FNPLRD-TE-----------------------V--GSITGLLGAVGTLLIATLSLSLYAASN-P--------
--------------------------PG-----PIA--TVTVP-SP--------------P-QS--------
--LNTSEGWNEYATGFFLGGVGGAVFAYGLL-------------------
>WP_088890923.1:28-161/1-134 photosystem I reaction center subunit XI [Leptolyngbya ohadii]
----------------ANDPQIGNLETPINSSPIVKAFINNLPAYRQGLTPFRRGLEVGLAHGYWIIGPFFE
FNPLRD-TE-----------------------V--GGTVALMATIGLIVISTLAISLYASSN-P--------
--------------------------PR-----PVA--TITTP-NP--------------P-AD--------
--FFQPEGWNEYAGGFFLGGVGGALFAY----------------------
>WP_156093089.1:29-161/1-133 photosystem I reaction center subunit XI [Planktothrix serta]
-----------------DDPQIGNLATPINSSAFTKAYINNLPAYRKGLSPQRRGLEVGLAHGYWLLGPFVS
FNPLRD-TA-----------------------V--GLMAGLFATISIVLISTFAISLYAASD-P--------
--------------------------PE-----PLA--TITTP-KP--------------P-EA--------
--LKTSEGWHEYAGGFLVGGVGGALVAY----------------------
>WP_139295152.1:29-161/1-133 photosystem I reaction center protein subunit XI [Planktothrix tepida]
-----------------DDPQIGNLATPINSSAFTKAFINNLPAYRKGLSPQRRGLEVGLAHGYWLLGPFVT
FNPLRD-TA-----------------------V--GLMAGLFATISTILISTFAISLYAASD-P--------
--------------------------PE-----PLA--TVTAP-NP--------------P-EA--------
--LKTSEGWHEYAGGFLVGGVGGALVAY----------------------
>WP_162422681.1:20-163/1-144 photosystem I reaction centre subunit XI PsaL [Myxacorys almedinensis]
-----------EVVFPAYDVANGNLATPINSSPLVKAYINALPAYRAGLSASRRGLEVGMAHGYWLIGPFAK
LGPLRD-TS-----------------------Y--ANLAGLLSTIGLIIISTITISAYAYSN-P--------
--------------------------PQ-----PTA--TITTP-NP--------------P-AA--------
--FRDGDGWNDYGSGFLIGGIGGATIAYFVLNN-----------------
>WP_017285938.1:20-161/1-142 photosystem I reaction center subunit XI [Leptolyngbya boryana]
-----------EVVSPGADIYDGNLSTPINSSPLVKSYLSALPAYRQGLSPQRRGLEVGFFHGLWIILPFTL
LGPLRD-TP-----------------------M--AALSGLLSGFGLLLISALSISLYGATN-P--------
--------------------------PA-----PTA--TITTP-NP--------------P-QE--------
--LATGHGWNEYAGGFLLGGVLGAVLTYFLL-------------------
>WP_068816102.1:20-161/1-142 photosystem I reaction center subunit XI [Phormidesmis priestleyi]
-----------EVVFAAYDIQNGNLATPINSSPLVKAYINSLPAYRSGLSPLRRGLEVGIAHGYWILGPFAK
LGPLRD-TD-----------------------I--ANLAGLLATIGLLIISTLAISLYAGTN-P--------
--------------------------PQ-----PTT--TITTP-NP--------------P-DA--------
--FKSEHGWNEYAGGFLIGGVGGAALAYFLL-------------------
>WP_073069570.1:20-161/1-142 photosystem I reaction center subunit XI [Phormidesmis priestleyi]
-----------EVVFPAYDIQNGNLATPINSSPLVKAYINSLPAYRSGLSPLRRGLEVGLAHGYWILGPFAK
LGPLRD-TD-----------------------I--ANLSGLLSTIGLIIISTLAISLYANTN-P--------
--------------------------PG-----PTT--TITTP-NP--------------P-DA--------
--FKTEHGWNEYAGGFLIGGVGGAALAYFLL-------------------
>MBC7824643.1:20-161/1-142 photosystem I reaction center subunit XI [Candidatus Parcubacteria bacterium]
-----------EVVFAAYDIQNGNLATPINSSPLVKAYINNLPAYRSGLSPLRRGLEVGMAHGYWILGPFAK
LGPLRD-TD-----------------------I--ANLAGLLSTIGLIVISTLAVSLYANSN-P--------
--------------------------PQ-----PTT--TITTP-NP--------------P-DA--------
--FKSEHGWNEYAGGFLIGGVGGAAFAYFLL-------------------
>WP_058995111.1:20-161/1-142 photosystem I reaction center subunit XI [Leptolyngbya sp. NIES-2104]
-----------EVIFPAYDIQNGNLATPINASPLVRSYINALPAYREGLSPLRRGLEVGLAHGYWIIGPFAK
LGPLRD-TD-----------------------L--ANLAGLLSTIGLIIISTLSISLYGASN-P--------
--------------------------PA-----PMT--TITTP-NP--------------P-AE--------
--LKTGHGWNEYAAGFLVGGIGGAALAYFLL-------------------
>BAU15623.1:20-161/1-142 photosystem I reaction center protein subunit XI [Leptolyngbya sp. NIES-3755]
-----------EVIFPAYDIQNGNLATPINSSPLVRSYINALPAYREGLSPLRRGLEVGLAHGYWIIGPFAK
LGPLRD-TD-----------------------L--ANLAGLLSTIGLVIISTLAISLYGASN-P--------
--------------------------PA-----PMT--TITTP-NP--------------P-SE--------
--LKTGHGWNEYASGFLVGGVGGAAFAYFLL-------------------
>NJN87627.1:18-161/1-144 photosystem I reaction center protein subunit XI [Leptolyngbyaceae cyanobacterium SL_7_1]
-----------EVVFPAFDPQNGNLATPINSSDFSRALINNLPAYRRGLTPLRRGLEVGMAHGYWLIGPFAT
LGPLRN-SD-----------------------V--ANLAGLLSTVGLVVISTLLISLYAFSY-P--------
--------------------------PA-----PKA--TITAS-NP--------------P-DE--------
--LETAEGWNEYATGFLIGGIGGAAFAYFLLEN-----------------
>NJL37584.1:22-163/1-142 photosystem I reaction center protein subunit XI [Leptolyngbyaceae cyanobacterium SM1_4_3]
-----------EVVYAAADPQNGNLATPINASDFTMAFINNLPAYRKGLSPLRRGLEVGMAHGYWILGPFAK
LGPLRD-TD-----------------------I--ANLSGLLSTVGLVVISTIAMSLYASSN-P--------
--------------------------PK-----PTK--TITTP-NP--------------P-DA--------
--FNSSEGWNEYASGFLIGGIGGAAFAYLLL-------------------
>NJO77035.1:22-163/1-142 photosystem I reaction center protein subunit XI [Leptolyngbyaceae cyanobacterium RM1_406_9]
-----------EVVYAAADPQNGNLATPINASDFTMALINNLPAYRKGLSPLRRGLEVGMAHGYWILGPFAK
LGPLRD-TD-----------------------I--ANLSGLLSTVGLVVISTIAMSLYASSN-P--------
--------------------------PK-----PTQ--TITTP-RP--------------P-EA--------
--FDHQEGWNEFASGFLIGGIGGAAFAYLLL-------------------
>NJN57894.1:23-162/1-140 photosystem I reaction center protein subunit XI [Leptolyngbyaceae cyanobacterium SL_5_9]
------------VVY-AADPQNGNLATPINASNFTMALINNLPAYRKGLSPLRRGLEVGMAHGYWILGPFAK
LGPLRD-TD-----------------------I--ANLSGLLSTVGLVVISTIAMSLYASSN-P--------
--------------------------PK-----PTQ--TITTP-RP--------------P-EA--------
--FDHQEGWNEFASGFLIGGIGGAAFAYLLL-------------------
>WP_171575944.1:20-161/1-142 photosystem I reaction center protein subunit XI [Flavobacterium sp. CLA17]
------------VIHPVDDIYSANLETPINSSGLTKAFLNNLPAYRQGISVFRRGLEVGMAHGYWILGPFTV
LGPLRD-TS-----------------------I--ANLAGLLSTIGLLIISTLIISLYGGSN-P--------
--------------------------PA-----PTL--TLTTP-RP--------------P-EE--------
--FKTSEGWNEYGGGFLIGGVGGAIAAYFLLS------------------
>PZV03720.1:20-160/1-141 photosystem I reaction center protein subunit XI [Leptolyngbya sp.]
------------VIHPVSDIYSGNLETPINSSGFTKALLNNFPAYRKGISFFRRGLEAGIAHGFWLVIPFAK
LGPLRD-TP-----------------------T--ANLAGLVSAIGLLIISTLTIFLYGASN-P--------
--------------------------PA-----PTL--TLTTP-QP--------------P-EE--------
--FKTSAGWKKYGEGFLIGGVGSAVVGYFLI-------------------
>HFM99878.1:24-153/1-130 photosystem I reaction center protein subunit XI [Oscillatoriales cyanobacterium SpSt-418]
-----------------------NLKTPINSSGFTMALINSLPAYRRGITPFRRGLEVGMAHGYWLLGPFVT
FNPLRN-TD-----------------------V--TNIVGLLSTIGLLVISTILISLYGYSD-P--------
--------------------------PA-----PTS--TLTTP-RP--------------P-AE--------
--LASSEGWNEYGSGFLIGGIGGAIFAYFLL-------------------
>NJM75296.1:1-143/1-143 photosystem I reaction center protein subunit XI [Acaryochloridaceae cyanobacterium RU_4_10]
--------MATDVIKAAGDPQVGNLATPINSSGLTKSLIQNLPIYRPGLTVSRRALEIGMAHGYLFYGPFAK
LGPLRN-TD-----------------------T--SNLAGVLATCGFILFLKIGLSLYARTN-P--------
--------------------------AE-----PLA--NLAAP-AP--------------V--G--------
--FDGK-GWKEFSRSFLIGGLGGAVFAGLLV-------------------
>WP_015161629.1:12-146/1-135 photosystem I reaction center subunit XI [Chamaesiphon minutus]
------------------NPEVSNLATPVNGSGIIQAFISNLPIYRANLSPQRRGLEVGMAHGYFLLGPFTL
LGPLRH-TD-----------------------Q--AYLAGLLATVGLVVILTVCLSIYASVN-P--------
--------------------------AA-----PLP--SVTVP-TP--------------P-NN--------
--IKDGKGWSEFTTGFLIGGVGGAAFAYLLV-------------------
>WP_106299658.1:12-146/1-135 photosystem I reaction center subunit XI [Chamaesiphon polymorphus]
------------------NPEVSNLATPINGSGIIQAFISNLPIYRANLSPQRRGLEVGMAHGYFLLGPFTL
LGPLRH-TD-----------------------Q--AYLAGLLATVGLVVILTVCLSIYASVN-P--------
--------------------------AA-----PLP--SVTVP-TP--------------P-NN--------
--VKDGKGWSEFTTGFLIGGVGGAAFAYLLV-------------------
>WP_019504026.1:1-148/1-148 hypothetical protein [Pleurocapsa sp. PCC 7319]
---------MDAITS-GGDPQVGNLATPLNSSDFSTSLIRNLPAYREGLAPLRRGLEVGMAHGYLLYGPFLV
LGPLRN-TE-----------------------N--ADIAALLASIGLVAILTLCLSLYASAM-G--------
--------------------------GK-----PSE--TLTAP-KV--------------P-AA--------
--FASKEGWSEFGTGFFLGGTGGAFFAYFL-LSSAYL-------------
>WP_036483422.1:12-158/1-147 photosystem I reaction center subunit XI [Myxosarcina sp. GI1]
-----------------GDPQRGNLATPLNSSDFSKTFIGNLPAYRSGLSPFRRGLEVGLAHGYFIYGPFLV
LGPLRD-TA-----------------------S--ADIAAFLSSLGLITILTLCLSLYANAM-G--------
--------------------------GE-----PVA--TVTTP-EI--------------P-EG--------
--LKTKEGWSEFASGFFVGGVGGAFFAYFL-LSTAYIGNIQEL-------
>WP_163661855.1:1-163/1-163 photosystem I reaction center protein subunit XI [Leptolyngbyaceae cyanobacterium CCMR0082]
--------MATSFASATGAPEVGDVATPINSSAVARTYINNLPAYRAGLSPFSRGLEVGVAHGYWFYGPFAV
LGPLRA-SD-----------------------Y--SAVAGVIAAISFVFILTVAISIYSATS-P--------
---------------------------------DGPEGTLTTP-NP--------------PE-A--------
--FSNREGWSNFASGFLVGGCSGAFFAYLLCQTPHLLPLQEIAGGIWSS-
>WP_163696660.1:1-163/1-163 photosystem I reaction center protein subunit XI [Leptolyngbyaceae cyanobacterium CCMR0081]
--------MATSFASATGAPEVGDVATPINSSAVARTYINNLPAYRAGLSPFSRGLEVGVAHGYWFYGPFAV
LGPLRA-SD-----------------------Y--STVAGVIAAISFVFILTVAISIYSATS-P--------
---------------------------------DGPEGTLTTP-NP--------------PE-A--------
--FSNREGWSNFASGFLVGGCSGAFFAYLLCQTPHLLPLQEIAGGIWSS-
>NEQ48908.1:1-163/1-163 photosystem I reaction center protein subunit XI [Leptolyngbya sp. SIO3F4]
--------MATSFASATGAPEVGNVATPINSSAVARTYINNLPAYREGLSPFSRGLEVGVAHGYWFYGPFAV
LGPLRA-TD-----------------------Y--GAVAGVIAAVSFVFILTIALSIYSAAN-P--------
---------------------------------AGPEGTLTTP-NP--------------PE-A--------
--FSTREGWSNFASGFLVGGCSGAFFAYLLCQTPHLLPLQDIAGGVWSS-
>WP_006515849.1:1-156/1-156 photosystem I reaction center subunit XI [Leptolyngbya sp. PCC 7375]
--------MATSFASATGAPEVGDVATPINSSAVARTYINNLPAYRLGLSPFSRGLEVGIAHGYWFYGPFAL
LGPLRN-TD-----------------------Y--SSVAGALSAVSFVFILTVAIAIYSATS-P--------
---------------------------------AGPEGTLTTP-TP--------------PE-S--------
--YSTREGWSNFASGFFIGGCGGAVFAFLLTQSPHLLPLQAI--------
>WP_023073697.1:1-156/1-156 photosystem I reaction center subunit XI [Leptolyngbya sp. Heron Island J]
--------MATSFASATGAPEVGNVATPINSSAVARTYINNLPAYRAGLSPFSRGLEVGIAHGYWFYGPFAL
LGPLRN-TD-----------------------Y--SAVAGALSAVSFVFILTVALAIYSATN-P--------
---------------------------------DGPEGTLTTP-NP--------------PE-S--------
--YATREGWSNFASGFFIGGCGGAVFAFLLTQSPHLLPLQAI--------
>NEP15822.1:10-156/1-147 photosystem I reaction center protein subunit XI [Leptolyngbya sp. SIO4C1]
---------AITLVDANVDPQVGHLATPISGSAAARTFINNLPAYRQGLSPFSRGLEIGVAHGYWFYGPFAL
LGPLRN-SE-----------------------I--AGVAGALSAVSFVFILTVAMSIYAASG-P--------
---------------------------------KPPTKTVTVP-NP--------------PA-E--------
--LGTREGWSNLASGFLIGGCSGAFFAYLLNQTP----------------
>WP_169362634.1:11-157/1-147 photosystem I reaction center protein subunit XI [Pseudanabaena yagii]
------------------DPQLGNLSTPISDSAVVRAFIGNLPAYRTGLSASRRGLEVGLAHGYFIYGPFAY
FGPLRD-TE-----------------------L--GGLAGLFAAATLVLILSVGLSLHG-------------
---------------------------Q-----SVTTLQSSSAVDA--------------P-AD--------
--LGTPAGWSEFASSFLVGGAGSVAFAYFL----NYLEPFQKFIPLIWS-
>HBC43505.1:11-157/1-147 photosystem I reaction center protein subunit XI [Pseudanabaena sp.]
------------------DPQLGNLSTPISDSAVVRAFIGNLPAYRKGLSASRRGLEVGLAHGYFIYGPFAY
FGPLRD-TE-----------------------L--GGLAGLFAAAALVLILSIGLSLHG-------------
---------------------------Q-----SVTTLQSSSAVDA--------------P-AD--------
--LGTPAGWSEFASSFLVGGAGSVAFAYFL----NYLEPFQKFIPLIWS-
>WP_126388710.1:11-157/1-147 photosystem I reaction center subunit XI [Pseudanabaena sp. ABRG5-3]
------------------DPQLGNLSTPISDSAIVRAFIGSLPAYRAGLSASRRGLEVGMAHGYFIYGPFAY
FGPLRD-TE-----------------------L--GGLAGLFAAAALVVLLTLGLSLHG-------------
---------------------------Q-----TVTPLQSSSAVEA--------------P-AD--------
--LGTTAGWSEFASSFLVGGAGGVAFAYFL----SNLEPFQKFIPLIWS-
>WP_009629213.1:11-157/1-147 MULTISPECIES: photosystem I reaction center subunit XI [Pseudanabaena]
------------------DPQLGNLSTPVSDSAIVKAFIGNLPAYRPGLSASRRGLEIGMAHGYFIYGPFAL
LGPLRN-TE-----------------------L--GSLAGLLATVAAVVLLTVGLSLHG-------------
---------------------------Q-----TVTKLQSSSALEA--------------P-AE--------
--LNTPAGWSEFASSFLLGGAGGAAFAYFL----NYLEPMQKFLGLLWS-
>WP_055076994.1:11-157/1-147 photosystem I reaction center subunit XI [Pseudanabaena sp. 'Roaring Creek']
------------------DPQLGNLSTPVSDSAIVKAFIGNLPAYRPGLSASRRGLEIGMAHGYFIYGPFAL
LGPLRN-TE-----------------------L--GSLAGLLATVAAVVLLTVGLSLHG-------------
---------------------------Q-----TVTKLQSSSALEA--------------P-VE--------
--LDTPAGWSEFASSFLLGGAGGAAFAYFL----NYLEPMQKFLGLLWS-
>WP_142654119.1:11-157/1-147 photosystem I reaction center protein subunit XI [Pseudanabaena sp. UWO311]
------------------DPQLGNLSTPISDSAIVKAFIGNLPAYRAGLSPSRRGLEIGMAHGYFIYGPFAL
LGPLRN-TE-----------------------L--ASLAGLLATIASVVLLTVGLSLYG-------------
---------------------------Q-----TVTKLQSSSALEA--------------P-AE--------
--LGTPAGWSEFASSFLLGGAGGAAFAYFL----NYLEPMQKFLGLLWN-
>WP_103667201.1:11-157/1-147 photosystem I reaction center subunit XI [Pseudanabaena sp. BC1403]
------------------DPQLGNLSTPISDSAIVKAFIGNLPAYRAGLSPSRRGLEIGMAHGYFIYGPFAL
LGPLRN-TE-----------------------L--ASLAGLLATIASVVLLTVGLSLYG-------------
---------------------------Q-----TVTKLQSSSALEA--------------P-AE--------
--LGTSAGWSEFSSSFLLGGAGGAAFAYFL----NYLEPMQKFLGLLWN-
>WP_094536361.1:11-157/1-147 photosystem I reaction center subunit XI [Pseudanabaena sp. SR411]
------------------DPQLGNLSTPISDSAIVKAFIGNLPAYRAGLSPSRRGLEVGMAHGYFIYGPFAL
LGPLRN-TE-----------------------L--GSLSGLLATLAFVMILTAGMSLHG-------------
---------------------------Q-----HVTKLQSSTPLEA--------------P-AD--------
--LGTPSGWSEFASSFLVGGAGGAAFAYFL----NYLEPMQKFLGLLWS-
>PZO42751.1:11-157/1-147 photosystem I reaction center protein subunit XI [Pseudanabaena frigida]
------------------DPQLGNLSTPISDSAIVKAFIGNLPAYRAGLSPSRRGLEVGMAHGYFIYGPFAL
LGPLRN-TE-----------------------L--GSLAGLLATLAFVMILTAGLSLHG-------------
---------------------------Q-----HVTKLQSSSALEA--------------P-AE--------
--LGTPSGWSEFASSFLVGGAGGAAFAYFL----NYLEPMQKFLGLLWS-
>WP_175358155.1:1-157/1-157 photosystem I reaction center protein subunit XI [Pseudanabaena biceps]
-------MTDFVKSF-KNDPQLGNLSTPVSDSAIVKAFIGNLPAYRKGLSASRRGLEIGMAHGYFIYGPFAL
LGPLRN-TE-----------------------L--GSLAGLLATVASVVLLTLGLSLYG-------------
---------------------------Q-----TATKLQSSSALEA--------------P-AE--------
--LDTPSGWSEFAGSFLLGGAGGAAFAYFL----NYLEPFQKFGGLLWS-
>OIP69980.1:11-157/1-147 photosystem I reaction center protein subunit XI [Oscillatoriales cyanobacterium CG2_30_44_21]
------------------DPQLGNLSTPISDSAIVKAFIGNLPAYRKGLSAGRRGLEIGMAHGYFIYGPFAL
LGPLRN-TE-----------------------L--GSLAGLLSTVASVVLLTLGLSLYG-------------
---------------------------Q-----TVTKLESSSAVEA--------------P-AE--------
--LGTPSGWSEFSSSFLIGGAGGAAFAYFL----TYLEPLQKFAGLLWT-
>PZU99259.1:11-157/1-147 photosystem I reaction center protein subunit XI [Pseudanabaena sp.]
------------------DPQLGNLSTPVSDSAIVKAFIGNLPAYRPGLSASRRGLEIGMAHGYFIYGPFAL
LGPLRN-TE-----------------------L--GSLAGLLATVASVVLLTLGLSLYG-------------
---------------------------Q-----TVTKLESSSAVDA--------------P-AE--------
--LSTSAGWSEFAGSFLLGGAGGAAFAYFL----NYLEPFQKFGALLWS-
>ESA35981.1:341-486/1-146 chlorophyll a b binding light-harvesting protein [Leptolyngbya sp. Heron Island J]
------------------NPEMGNMNTPLNSSDLSLLWINNLPIYRPGLSPFSRGLEVGMAHGYFLFGPFAL
LGPLRN-TD-----------------------S--ADLAGLLSACGLIVILTLGLSLYGRAA-F--------
--------------------------VP-----NQP-----VAGEL--------------P-EN--------
--LKSAEGWSQFATSFFVGGSGGALFAYLLVSNGDLLLTIQSSV------
>WP_036912719.1:28-187/1-160 MULTISPECIES: photosystem I reaction center protein subunit XI [unclassified Prochlorococcus]
------------VQP-AADPCVGNLATPVNSGYFVKALVNNLPLYREGISANFRGLETGAAIGYFIYGPFLV
MGPLRT-TD-----------------------F--ATTAALLATVGAVHILTALLVLYNVPG-K--------
--------------------------AP-----TVPPPDVTVA-NP--------------P-AD--------
--LFTRKGWADFTSGFWLGGCAGAAFAWFL-CNTLHMQPLLNVPMNVWAS
>KGG27403.1:4-160/1-157 photosystem I subunit XI (PsaL) [Prochlorococcus sp. MIT 0701]
----------------AADPCVGNLATPVNSGYFVKALVNNLPLYREGISANFRGLETGAAIGYFIYGPFLV
MGPLRT-TD-----------------------F--ATTAALLATVGAVHILTALLVLYNVPG-K--------
--------------------------AP-----TVPPPDVTVA-NP--------------P-AD--------
--LFTRKGWADFTSGFWLGGCAGAAFAWFL-CNTLHMQPLLNVPMNVWAS
>OUT72515.1:8-161/1-154 photosystem I reaction center protein subunit XI [Synechococcus sp. TMED19]
------------------DPCVGNLATPVNSGYFIKALINNLPFYRSSISPNFRGLETGAAFGYLLYGPFTI
CGPLRN-SE-----------------------L--SATAGLLAAVGAVHILTLLFLLYNQPG-R--------
--------------------------TP-----YVPQPDVTVE-NP--------------P-AD--------
--LFTRTGWADFTSGFWLGGCGGAAFAWFL-CSTPLVEPLVKIAGGVWS-
>RCL52492.1:8-161/1-154 photosystem I reaction center protein subunit XI [Synechococcus sp. MED-G71]
------------------DPCVGNLATPVNSGYFIKALINNLPFYRSSISPNFRGLETGAAFGYLLYGPFTI
CGPLRN-SE-----------------------L--SSTAGLLAAVGAVHILTLLLLLYNQPG-R--------
--------------------------TP-----YVPQPDVTVE-NP--------------P-TD--------
--LFTRTGWADFTSGFWLGGCGGAAFAWFL-CSTPLVEPLVKIAGGVWS-
>OUW25186.1:3-161/1-159 photosystem I reaction center protein subunit XI [Synechococcus sp. TMED169]
------------VTP-AADPCVGNLATPVNSGYFIKALINNLPFYRAGISPNFRGLETGAAFGYLLYGPFTI
CGPLRN-SE-----------------------F--SATAGLLAAIGAVHILTLLFLLYNQPG-K--------
--------------------------QP-----HIPMADVTID-NP--------------P-SD--------
--LFTRTGWADFTSGFWLGGXGGAVFAWFL-CGTLHVSTLLNLAGGVWS-
>OUW42051.1:3-161/1-159 photosystem I reaction center protein subunit XI [Synechococcus sp. TMED185]
------------VTP-AADPCVGNLATPVNSGYFIKALINNLPFYRAGISPNFRGLETGAAFGYLLYGPFTI
CGPLRN-SE-----------------------F--SATAGLLAAXGAVHILTLLFLLYNQPG-K--------
--------------------------QP-----HIPMADVTID-NP--------------P-AD--------
--LFTRTGWADFTSGFWLGGCGGAVFAWFL-CGTLHVXTLLNLAGGVWS-
>WP_011936568.1:3-161/1-159 MULTISPECIES: photosystem I reaction center protein subunit XI [unclassified Synechococcus]
------------VTP-AADPCVGNLATPVNSGYFIKALINNLPFYRAGISPNFRGLETGAAFGYLLYGPFTI
CGPLRN-SE-----------------------F--SATAGLLAAIGAVHILTLLFLLYNQPG-K--------
--------------------------QP-----HIPMADVTID-NP--------------P-AD--------
--LFTRTGWADFTSGFWLGGCGGAVFAWFL-CGTLHVNTLLNLAGGVWS-
>MAS26888.1:3-161/1-159 photosystem I reaction center protein subunit XI [Synechococcus sp. NAT40]
------------VTP-AADPCVGDLSTPVNSGYFIKWLINNLPLYRQGITPNFRGIETGAAFGYLLYGPYTI
CGPLRN-TD-----------------------Y--AQTAGLLAAIGAVHLLTLLFLLYNQPG-K--------
--------------------------HP-----NIPPSDVTVE-NP--------------P-AD--------
--LFTRNGWAEFTSGFWLGGCGGAVFAWLL-CDTLHVQDLVKIAAGVWS-
>WP_115019315.1:3-161/1-159 MULTISPECIES: photosystem I reaction center protein subunit XI [unclassified Synechococcus]
------------VTP-AADPCVGDLSTPVNSGYFMKWLINNLPLYRQGITPNFRGIETGAAFGYLLYGPYTI
CGPLRN-TD-----------------------Y--AQTAGLLAAIGAVHLLTLLFLLYNQPG-K--------
--------------------------HP-----NIPPSDVTVE-NP--------------P-AD--------
--LFTRNGWAEFTSGFWLGGCGGAVFAWLL-CDTLHVQDLVKIAAGVWS-
>MAK15567.1:3-161/1-159 photosystem I reaction center protein subunit XI [Cyanobium sp. MED195]
------------VTP-AADPCVGNLATPVNSGYFIKWLINNLPFYRQGISPNFRGIETGAAFGYLLYGPFTI
CGPLRN-TD-----------------------Y--SATAGLLAAIGAVHLLTLLFLLYNQPG-K--------
--------------------------QP-----HIPLSDVTID-NP--------------P-AD--------
--LFTRNGWSEFTSGFWLGGCGGAVFAWLL-CDTLHVQELVKIAAGVWS-
>WP_186517972.1:3-161/1-159 photosystem I reaction center protein subunit XI [Synechococcus sp. PROS-9-1]
------------VTP-AADPCVGNLATPVNSGYFIKWLINNLPFYRQGISPNFRGIETGAAFGYLLYGPFTI
CGPLRN-TD-----------------------Y--SATAGLLAAIGAVHLLTLLFLLYNQPG-N--------
--------------------------QP-----HIPPADVTVD-NP--------------P-AD--------
--LFTRNGWSEFTSGFWLGGCGGAVFAWLL-CDTLHVQELVKIAAGVWS-
>WP_011618368.1:3-161/1-159 photosystem I reaction center protein subunit XI [Synechococcus sp. CC9311]
------------VTP-AADPCVGNLATPVNSGYFMKWLINNLPFYRQGISPNFRGIETGAAFGYLLYGPYTI
CGPLRN-TD-----------------------Y--SATAGLLAAIGAVHLLTLLFLLYNQPG-K--------
--------------------------QP-----HIPPADVTVD-NP--------------P-AD--------
--LFTRNGWSEFTSGFWLGGCGGAVFAWLL-CDTLHVQELVKIAAGVWS-
>WP_048347883.1:3-161/1-159 photosystem I reaction center protein subunit XI [Synechococcus sp. WH 8020]
------------VTP-AADPCVGNLATPVNSGYFMKWLINNLPFYRQGISPNFRGIETGAAFGYLLYGPYTI
CGPLRN-SD-----------------------Y--SATAGLLAAIGAVHLLTFLFLLYNQPG-K--------
--------------------------QP-----HIPPADVTVD-NP--------------P-AD--------
--LFTRNGWSEFTSGFWLGGCGGAVFAWLL-CDTLHVQQLVKIAAGVWS-
>WP_007099850.1:8-161/1-154 photosystem I reaction center protein subunit XI [Synechococcus sp. RS9916]
------------------DPCVGNLATPVNSGYFMKWLINNLPFYRQGISPNFRGIETGAAFGYLLYGPYTI
CGPLRN-TE-----------------------Y--SATAGLLAAIGAVHLLTLLFLLYNQPG-K--------
--------------------------QP-----HIPPADVTVE-NP--------------P-SD--------
--LFTRNGWSEFTSGFWLGGCGGAVFAWLL-CDTLHVQDLVKIAGGVWS-
>MAH58498.1:3-161/1-159 photosystem I reaction center protein subunit XI [Synechococcus sp. ARS1019]
------------VTP-AADPCVGNLATPVNSGYFIKALINNLPFYRPGISPNFRGLETGAAFGYLLFGPFTI
XGPLRA-TE-----------------------Y--QQTAGVLATIGAVHILCLLFLLYNQPG-K--------
--------------------------HP-----NIPPADVTVD-NP--------------P-SD--------
--LFTRTGWADFTSGFWLGGCGGAAFAWFL-CNTVHVQELFKIVAGVWS-
>WP_009788900.1:3-161/1-159 MULTISPECIES: photosystem I reaction center protein subunit XI [unclassified Synechococcus]
------------VTP-ASDPCVGNLATPVNSGYFIKGLINNLPLYREGISPNFRGLETGAAFGYLLYGPFTI
CGPLRA-TE-----------------------F--QDTAGVLAAIGAVHILTLLFLLYNQPG-K--------
--------------------------QP-----HIPPSDVTVN-NP--------------P-SD--------
--LFTRTGWADFTSGFWLGGCGGAVFAWFL-CSTVHVQDLFNIAAGVWS-
>MAI95541.1:3-161/1-159 photosystem I reaction center protein subunit XI [Synechococcus sp. MED650]
------------VTP-AADPCVGNLATPVNSGYFIKGLINNLPLYRPGISPNFRGLETGAAFGYLLYGPFTI
CGPLRA-TE-----------------------Y--QQTAGLLAAIGAVHILSLLFLLYNQPG-K--------
--------------------------QP-----NIPPADVTVA-NP--------------P-AD--------
--LFTRTGWADFTSGFWLGGCGGAVFAWFL-CNTVHVQELFKIAAGVWS-
>WP_186514617.1:3-161/1-159 photosystem I reaction center protein subunit XI [Synechococcus sp. A15-44]
------------VTP-AADPCVGNLATPVNSGYFIKGLINNLPLYRPGISPNFRGLETGAAFGYLLYGPFTI
CGPLRA-TE-----------------------Y--QQTAGLLAAIGAVHILSLLFLLYNQPG-K--------
--------------------------QP-----NIPPADVTVE-NP--------------P-AD--------
--LFTRTGWADFTSGFWLGGCGGAVFAWFL-CNTVHVQDLFKIAAGVWS-
>WP_011363361.1:3-161/1-159 MULTISPECIES: photosystem I reaction center protein subunit XI [unclassified Synechococcus]
------------VTP-AADPCVGNLATPVNSGYFIKGLINNLPLYRPGISPNFRGLETGAAFGYLLYGPFTI
CGPLRA-TE-----------------------Y--QQTAGLLAAIGAVHILSLLFLLYNQPG-K--------
--------------------------QP-----NIPPADVTVE-NP--------------P-AD--------
--LFTRTGWADFTSGFWLGGCGGAVFAWFL-CNTVHVQELFKIAAGVWS-
>WP_006851946.1:3-161/1-159 photosystem I reaction center protein subunit XI [Synechococcus sp. WH 8109]
------------VTP-AADPCVGNLATPVNSGYFIKGLINNLPLYRPGISPNFRGLETGAAFGYLLYGPFTI
CGPLRA-TE-----------------------Y--QQTAGLLAAIGAVHILSLLFLLYNQPG-K--------
--------------------------QP-----NIPPSDVTVE-NP--------------P-AD--------
--LFTRTGWADFTSGFWLGGCGGAVFAWFL-CNTVHVQELFKIAAGVWS-
>WP_186571328.1:3-161/1-159 photosystem I reaction center protein subunit XI [Synechococcus sp. PROS-U-1]
------------VTP-AADPCVGNLATPVNSGYFIKGLINNLPLYRPGISPNFRGLETGAAFGYLLFGPFTI
CGPLRA-TE-----------------------Y--QQTAGLLAAIGAVHILSLLFLLYNQPG-K--------
--------------------------QP-----NIPPADVTVE-NP--------------P-AD--------
--LFTRTGWSDFTSGFWLGGCGGAVFAWFL-CNTVHLQDLFKIAAGVWS-
>WP_115022755.1:3-161/1-159 MULTISPECIES: photosystem I reaction center protein subunit XI [unclassified Synechococcus]
------------VTP-AADPCVGNLATPVNSGYFIKGLINNLPLYRPGISPNFRGLETGAAFGYLLFGPFTI
CGPLRA-TE-----------------------Y--QQTAGLLAAIGAVHILSLLFLLYNQPG-K--------
--------------------------QP-----NIPPADVTVE-NP--------------P-AD--------
--LFTRTGWSDFTSGFWLGGCGGAVFAWFL-CNTVHVQDLFKIAAGVWS-
>MAN19848.1:3-161/1-159 photosystem I reaction center protein subunit XI [Synechococcus sp. EAC657]
------------VTP-ASDPCVGNLATPVNSGYFIKALINNLPLYRPGISANFRGIETGAAFGYLLYGPFTI
CGPLRN-TD-----------------------Y--AQTAGLLAAIGAVHILTLLFLLYNQPG-A--------
--------------------------QP-----NVPPSDPTVA-NP--------------P-AD--------
--LFTRMGWADFTSGFWLGGCGGAVFAWFL-CNTVHVQDLFKIAAGVWS-
>WP_186470053.1:3-161/1-159 MULTISPECIES: photosystem I reaction center protein subunit XI [unclassified Synechococcus]
------------VTP-ASDPCVGNLATPVNSGYFIKALINNLPLYRPGISANFRGIETGAAFGYLLYGPFTI
CGPLRN-TD-----------------------Y--AETAGLLAAIGAVHILTLLFLLYNQPG-A--------
--------------------------QP-----NVPPSDPTVA-NP--------------P-AD--------
--LFTRMGWADFTSGFWLGGCGGAVFAWFL-CNTVHVQDLFKIAAGVWS-
>WP_186480574.1:3-161/1-159 photosystem I reaction center protein subunit XI [Synechococcus sp. NOUM97013]
------------VTP-ASDPCVGNLATPVNSGYFIKALINNLPLYRPGISANFRGIETGAAFGYLLYGPFTI
CGPLRN-TE-----------------------Y--AQTAGLLAAIGAVHILTLLFLLYNQPG-A--------
--------------------------QP-----NVPPSDPTVE-NP--------------P-AD--------
--LFTRMGWADFTSGFWLGGCGGAVFAWFL-CNTVHVQDLFKIAAGVWS-
>WP_043694826.1:8-161/1-154 MULTISPECIES: photosystem I reaction center protein subunit XI [unclassified Synechococcus]
------------------DPCVGNLATPVNSGYFIKGLISNLPFYRSGISPNFRGLETGAAFGYLLYGPFTI
LGPLRN-TE-----------------------Y--QQTAGLLATIGAVHILTLLFLLYNQPG-K--------
--------------------------QP-----NIPPADATVE-NP--------------P-SD--------
--LFTRTGWADFTSGFWLGGCGGAVFAWYL-CSTVHVQDLFKIAAGVWS-
>WP_038543086.1:8-161/1-154 photosystem I reaction center protein subunit XI [Synechococcus sp. KORDI-100]
------------------DPCVGNLATPVNSGYFIKGLINNLPFYRQGISPNFRGLETGAAFGYLLFGPFTI
CGPLRN-TD-----------------------Y--QQTAGLLAAIGAVHILTLLFLLYNQPG-K--------
--------------------------QP-----NIPPADATVG-NP--------------P-AD--------
--LFTRTGWADFTSGFWLGGCGGAVFAWFL-CSTVHVQDLFKIASGVWS-
>WP_028953600.1:8-161/1-154 photosystem I reaction center protein subunit XI [Synechococcus sp. CC9616]
------------------DPCVGNLATPVNSGYFIKGLINNLPLYRQGISPNFRGLETGAAFGYLLFGPFTI
CGPLRN-TE-----------------------Y--QQTAGLLAAIGAVHILTLLFLLYNQPG-K--------
--------------------------QP-----NIPPADATVG-NP--------------P-AD--------
--LFTRTGWADFTSGFWLGGCGGAVFAWFL-CSTVHVQDLFKIASGVWS-
>MAV11665.1:8-161/1-154 photosystem I reaction center protein subunit XI [Synechococcus sp. MED850]
------------------DPCVGNLATPVNSGYFIKGLINNLPFYRSGISPNFRGLETGAAFGYLLYGPFTI
CGPLRN-TE-----------------------Y--QQTAGVLAAIGAVHILTLLFLLYNQPG-K--------
--------------------------QP-----NIPPSDATVG-NP--------------P-AD--------
--LFTRTGWADFTSGFWLGGCAGAVFAWFL-CSTVHVQDLFNIAAGVWS-
>WP_186586773.1:8-161/1-154 photosystem I reaction center protein subunit XI [Synechococcus sp. A15-28]
------------------DPCVGNLATPVNSGYFIKGLINNLPLYRPGISPNFRGLETGAAFGYLLYGPFTI
CGPLRA-TE-----------------------Y--QQTAGLLAAIGAVHILSLLFLLYNQPG-K--------
--------------------------QP-----NIPPADATVE-NP--------------P-AD--------
--LFTRTGWADFTSGFWLGGCGGAVFAWFL-CNTVHVQELFKIAAGVWS-
>MAV12013.1:8-161/1-154 photosystem I reaction center protein subunit XI [Cyanobium sp. MED843]
------------------DPCVGNLATPVNSGYFIKGLINNLPLYRPGISPNFRGLETGAAFGYLLYGPFTI
CGPLRA-TE-----------------------Y--QQTAGLLAAIGAVHILSLLFLLYNQPG-K--------
--------------------------QP-----NIPPADATVE-NP--------------P-SD--------
--LFTRTGWADFTSGFWLGGCGGAVFAWFL-CNTVHVQDLFKIAAGVWS-
>WP_011128974.1:8-161/1-154 MULTISPECIES: photosystem I reaction center protein subunit XI [unclassified Synechococcus]
------------------DPCVGNLATPVNSGYFIKGLINNLPLYRPGISPNFRGLETGAAFGYLLYGPFTI
CGPLRA-TE-----------------------Y--QQTAGLLAAIGAVHILSLLFLLYNQPG-K--------
--------------------------QP-----NIPPADATVE-NP--------------P-AD--------
--LFTRTGWADFTSGFWLGGCGGAVFAWFL-CNTVHVQDLFKIAAGVWS-
>WP_186497765.1:8-161/1-154 photosystem I reaction center protein subunit XI [Synechococcus sp. A15-24]
------------------DPCVGNLATPVNSGYFIKGLINNLPLYRPGISPNFRGLETGAAFGYLLYGPFTI
CGPLRA-TE-----------------------Y--QQTAGLLAAIGAVHILSLLLLLYNQPG-K--------
--------------------------QP-----NIPPADATVE-NP--------------P-AD--------
--LFTRTGWADFTSGFWLGGCGGAVFAWFL-CNTVHVQDLFKIAAGVWS-
>MAX88796.1:8-161/1-154 photosystem I reaction center protein subunit XI [Synechococcus sp. SAT82]
------------------DPCVGNLATPVNSGYFIKALISNLPFYRPGISPNFRGLETGAAFGYLLXGPFTI
CGPLRA-TE-----------------------Y--QQTAGLLAAIGAVHILSLLFLLYNQPG-K--------
--------------------------QP-----HIPPADPTVA-LP--------------P-SD--------
--LFTRTGWSDFTSGFWLGGCGGAVFAWFL-CNTVHVQDLFKIAAGVWS-
>WP_036919291.1:39-198/1-160 MULTISPECIES: photosystem I reaction center protein subunit XI [unclassified Prochlorococcus]
------------VNP-VSDPCVGDLQTPVNSGYFTKAFISNLPFYRAGLSPNFRGLEVGAAFGYLLYGPYAM
TGPLRT-SD-----------------------F--ALTAGLLATIGAVHILTALLVLYNAPG-K--------
--------------------------AP-----NVQPADATIE-SP--------------P-ND--------
--LFTRSGWADFTSGFWLGGCGGAVFAWLL-CGTLHLDTIMPIVRGVWAA
>WP_011125828.1:44-198/1-155 MULTISPECIES: photosystem I reaction center protein subunit XI [Prochlorococcus]
------------------DPCVGNLSTPVNSGYFTKAFLNNLPFYRGGLSPNFRGLEVGAAFGYLLYGPYAM
TGPLRN-TD-----------------------Y--ALTAGLLGTIGAVHILTALLVLYNAPG-K--------
--------------------------AP-----NIQPSDCTIN-NP--------------P-AD--------
--LFTRSGWADFTSGFWLGGCGGAVFAWLL-CGTLHLDTIMPIVRGVWAA
>WP_036900606.1:44-198/1-155 photosystem I reaction center protein subunit XI [Prochlorococcus sp. MIT 0601]
------------------DPFVGNLETPVNTGYFTKAFINNLPFYRSGISPNFRGLEVGAAFGYLLYGPFAM
TGPLRN-SD-----------------------F--ALTAGLLATVGAVHILTALFVLYTAPG-K--------
--------------------------AP-----NVQPADCTVE-NP--------------P-TD--------
--LFTRAGWADFTSGFWLGGCGGAVFAWLL-CGTLHLDTIMPIVKGVWAA
>WP_012196198.1:44-198/1-155 photosystem I reaction center protein subunit XI [Prochlorococcus marinus]
------------------DPFVGNLETPVNSGYFTKAFINNLPFYRSGISPNFRGLEVGAAFGYLLYGPFAM
TGPLRN-TD-----------------------F--ALTAGLLSTIGAVHILTALFVLYTAPG-K--------
--------------------------DP-----NVQPSDCTVE-NP--------------P-TD--------
--LFTRTGWTDFTSGFWLGGCGGAVFAWLL-CGTLHLDTIMPIVKGVWAA
>WP_011377153.1:41-195/1-155 photosystem I reaction center protein subunit XI [Prochlorococcus marinus]
------------------DPFVGNLATPVNSGYFTKVFINNLPFYREGISPNFRGLETGAALGYLLYGPFTM
TGPLRN-SD-----------------------F--ALTAGLLAAIGAVHILTALLVLYNAPG-K--------
--------------------------AP-----NVQPPDATVN-NP--------------P-AD--------
--LFTRAGWADFTSGFWLGGCGGAVFAWLL-VGTLHLNNIMQLIQNIWTT
>WP_032525917.1:41-195/1-155 photosystem I reaction center protein subunit XI [Prochlorococcus marinus]
------------------DPFVGNLATPVNSGYFTKAFINNLPFYREGISPNFRGLETGAAFGYLLYGPFTM
TGPLRN-SD-----------------------F--ALTSGLLAAIGAVHILTALLVLYNAPG-K--------
--------------------------AP-----NVQPPDTTVN-NP--------------P-AD--------
--LFTRAGWADFTSGFWLGGCGGAVFAWLL-VGTLHLNNIMQLIQNIWTT
>WP_032517847.1:45-199/1-155 photosystem I reaction center protein subunit XI [Prochlorococcus marinus]
------------------DPFVGNLATPVNSGYFTKAFINNLPFYREGISPNFRGLETGAAFGYLLYGPFTM
TGPLRN-SE-----------------------F--ALTAGLLAAIGAVHILTALLVLYNAPG-K--------
--------------------------AP-----NVQPPDATVN-NP--------------P-AD--------
--LFTRSGWADFTSGFWLGGCGGAVFAWLL-VGTLHLNSIMQLIQNIWTT
>WP_011133147.1:44-198/1-155 photosystem I reaction center protein subunit XI [Prochlorococcus marinus]
------------------DPCVGNLATPVNSGYFTKAFINNLPFYREGISPNFRGLETGAAFGYLLYGPFSM
TGPLRN-SD-----------------------F--ALTAGLLATIGAVHILTGLLVLYNAPG-K--------
--------------------------AP-----NVQPPDATVY-NP--------------P-AD--------
--LFTRTGWADFTSGFWLGGCGGAVFAWLL-VGTLHLDTIMPIVKNIWTT
>WP_012008414.1:44-198/1-155 photosystem I reaction center protein subunit XI [Prochlorococcus marinus]
------------------DPCVGNLATPVNSGYFTKAFINNLPFYREGISPNFRGLETGAAFGYLLYGPFTM
TGPLRN-SE-----------------------F--AVTAGLLSAIGAVHIMTALLVLYNAPG-K--------
--------------------------AP-----NVQPPDATVN-NP--------------P-KD--------
--LFTRAGWADFTSGFWLGGCGGAVFAWLL-VGTLHLDTLMPIIKNIWTA
>WP_002808371.1:44-198/1-155 photosystem I reaction center protein subunit XI [Prochlorococcus marinus]
------------------DPCVGNLATPVNSGYFTKAFINNLPFYREGISPNFRGLETGAAFGYLLYGPFTM
TGPLRN-SE-----------------------F--AVTAGLLSAIGAVHIMTALLVLYNAPG-K--------
--------------------------SP-----NVQPPDATVN-NP--------------P-KD--------
--LFTRAGWADFTSGFWLGGCGGAVFAWLL-VGTLHLDTLMPIIKNIWTA
>WP_011820998.1:44-198/1-155 photosystem I reaction center protein subunit XI [Prochlorococcus marinus]
------------------DPCVGNLATPVNSGYFTKAFINNLPFYREGISPNFRGLETGAAFGYLLYGPFTM
TGPLRN-SD-----------------------F--AITAGLLAAIGAVHIMTALLVLYNAPG-K--------
--------------------------AP-----NVQPPDATVN-NP--------------P-AD--------
--LFTRAGWADFTSGFWLGGCGGAVFAWLL-VGTLHLDTIMPIIKNIWTA
>WP_025963946.1:43-198/1-156 photosystem I reaction center protein subunit XI [Prochlorococcus marinus]
-----------------ADPCVGNLATPVNSGYFTKAFINNLPFYREGISPNFRGLETGAAFGYLLYGPFTM
TGPLRN-SE-----------------------F--ALTAGLLAAIGAVHILTALLVLYNAPG-K--------
--------------------------AP-----NVQPPDATVN-NP--------------P-KD--------
--LFTRAGWADFTSGFWLGGCGGAVFAWLL-VGTLHLDTIMPIIKNIWTA
>WP_032522019.1:44-198/1-155 photosystem I reaction center protein subunit XI [Prochlorococcus marinus]
------------------DPCVGNLATPVNSGYFTKAFINNLPFYREGISPNFRGLETGAAFGYLLYGPFTM
TGPLRN-SE-----------------------F--ALTAGLLSAIGAVHILTALLVLYNAPG-K--------
--------------------------AP-----NVQPPDATVN-NP--------------P-KD--------
--LFTRAGWADFTSGFWLGGCGGAVFAWLL-VGTLHLDTIMPIIKNIWTA
>WP_011819132.1:44-198/1-155 photosystem I reaction center protein subunit XI [Prochlorococcus marinus]
------------------DPCVGNLATPVNSGYFTKAFINNLPFYREGISPNFRGLETGAAFGYLLYGPFTM
TGPLRN-SE-----------------------F--ALTAGLLAAIGAVHILTALLVLYNAPG-K--------
--------------------------AP-----NVQPPDATVN-NP--------------P-KD--------
--LFTRAGWADFTSGFWLGGCGGSVFAWLL-VGTLHLDTIMPIIKNIWTA
>WP_162512881.1:23-177/1-155 photosystem I reaction center protein subunit XI [Prochlorococcus sp. HOT208_60m_813O04]
------------------DPCVGNLATPVNSGYFTKAFINNLPFYREGISPNFRGLETGAAFGYLLYGPFTM
TGPLRN-SE-----------------------F--ALTAGLLAAIGAVHILTALLVLYNAPG-K--------
--------------------------AP-----NVQPPDATVN-NP--------------P-KD--------
--LFTRAGWADFTSGFWLGGCGGAVFAWLL-VGTLHLDTIMPIIKNIWTA
>WP_032520088.1:44-198/1-155 photosystem I reaction center protein subunit XI [Prochlorococcus marinus]
------------------DPCVGNLATPVNSGYFTKAFINNLPFYREGISPNFRGLETGAAFGYLLYGPFTM
TGPLRN-SE-----------------------F--ALTAGLLATIGAVHILTALFVLYNAPG-K--------
--------------------------AP-----NVQPPDTTVN-NP--------------P-KD--------
--LFTRAGWADFTSGFWLGGCGGAVFAWLL-VGTLHLDTIMPIIKNIWTS
>WP_079293225.1:30-184/1-155 photosystem I reaction center protein subunit XI [Prochlorococcus sp. HOT208_60m_808G21]
------------------DPCVGNLATPVNSGYFTKAFINNLPFYREGISPNFRGLETGAAFGYLLYGPFTM
TGPLRN-SE-----------------------F--ALTAGLLAAIGAVHILTALFVLYNAPG-K--------
--------------------------AP-----NVQPPDATVN-NP--------------P-KD--------
--LFTRAGWADFTSGFWLGGCGGAVFAWLL-VGTLHLDTIMPIIKNIWTA
>WP_079336595.1:44-198/1-155 photosystem I reaction center protein subunit XI [Prochlorococcus sp. HOT208_60m_810P02]
------------------DPCVGNLATPVNSGYFTKAFINNLPFYREGISPNFRGLETGAAFGYLLYGPFTM
TGPLRN-SE-----------------------F--ALTAGLLATIGAVHILTALFVLYNAPG-K--------
--------------------------AP-----NVQPPDATVN-NP--------------P-ND--------
--LFTRAGWADFTSGFWLGGCGGAVFAWLL-VGTLHLDTIMPIIKNIWTA
>WP_011863628.1:44-198/1-155 photosystem I reaction center protein subunit XI [Prochlorococcus marinus]
------------------DPCVGNLATPVNSGYFTKAFINNLPFYREGISPNFRGLETGAAFGYLLYGPFTM
TGPLRN-SE-----------------------F--ALTAGLLATIGAVHILTALFVLYNAPG-K--------
--------------------------AP-----NVQPPDATVN-NP--------------P-KD--------
--LFTRAGWADFTSGFWLGGCGGAVFAWLL-VGTLHLDSIMPIIKNIWTA
>WP_079330109.1:44-198/1-155 photosystem I reaction center protein subunit XI [Prochlorococcus sp. HOT208_60m_813I02]
------------------DPCVGNLATPVNSGYFTKAFINNLPFYREGISPNFRGLETGAAFGYLLYGPFTM
TGPLRN-SE-----------------------F--ALTAGLLATIGAVHILTALFVLYNAPG-K--------
--------------------------AP-----NVQPPDATVN-NP--------------P-KD--------
--LFTRAGWADFTSGFWLGGCGGAVFAWLL-VGTLHLDTIMPIIKNIWTT
>WP_079294315.1:44-198/1-155 photosystem I reaction center protein subunit XI [Prochlorococcus sp. HOT208_60m_805A16]
------------------DPCVGNLATPVNSGYFTKAFINNLPFYREGISPNFRGLETGAAFGYLLYGPFTM
TGPLRN-SE-----------------------F--ALTAGLLATIGAVHILTALFVLYNAPG-K--------
--------------------------AP-----NVQPPDATVN-NP--------------P-KD--------
--LFTRSGWADFTSGFWLGGCGGAVFAWLL-VGTLHLDTIMPIIKNIWTA
>WP_025939233.1:44-198/1-155 photosystem I reaction center protein subunit XI [Prochlorococcus marinus]
------------------DPCVGNLATPVNSGYFTKAFINNLPFYREGISPNFRGLETGAAFGYLLYGPFTM
TGPLRN-SE-----------------------F--ALTAGLLATIGAVHILTALFVLYNAPG-K--------
--------------------------VP-----NVQPPDATVN-NP--------------P-KD--------
--LFTRAGWADFTSGFWLGGCGGAVFAWLL-VGTLHLDTIMPIIKNIWTA
>WP_032516048.1:44-198/1-155 photosystem I reaction center protein subunit XI [Prochlorococcus marinus]
------------------DPCVGNLATPVNSGYFTKAFINNLPFYREGISPNFRGLETGAAFGYLLYGPFTM
TGPLRN-SE-----------------------F--ALTAGLLATIGAVHILTALFVLYNAPG-K--------
--------------------------AP-----NIQPPDATVN-NP--------------P-KD--------
--LFTRAGWADFTSGFWLGGCGGAVFAWLL-VGTLHLDTIMPIIKNIWTA
>WP_025891181.1:44-198/1-155 MULTISPECIES: photosystem I reaction center protein subunit XI [Prochlorococcus]
------------------DPCVGNLATPVNSGYFTKAFINNLPFYREGISPNFRGLETGAAFGYLLYGPFTM
TGPLRN-SE-----------------------F--ALTAGLLATIGAVHILTALFVLYNAPG-K--------
--------------------------AP-----NVQPPDATVN-NP--------------P-KD--------
--LFTRAGWADFTSGFWLGGCGGAVFAWLL-VGTLHLDTIMPIIKNIWTA
>WP_032513787.1:44-197/1-154 photosystem I reaction center protein subunit XI [Prochlorococcus marinus]
------------------DPCVGNLATPVNSGYFTKAFINNLPFYREGISPNFRGLETGAAFGYLLYGPFTM
TGPLRN-SE-----------------------F--ALTVGLLAAIGAVHIMTALLVLYNAPG-K--------
--------------------------AP-----NVQPSDATVN-NP--------------P-KD--------
--LFTRAGWADFTSGFWLGGCGGAVFAWLL-VGTLHLDTLMPIIKNIWT-
>WP_158467250.1:19-168/1-150 photosystem I reaction center protein subunit XI [Prochlorococcus marinus]
------------------DPTVGNLQTPVNSGWFTKMVINNLPVYREGLSPNFRGLETGAIFGYLLYGPFSM
TGPLRN-TD-----------------------F--ALTAGLLGGVGAIQILTALFILYNAPG-K--------
--------------------------AP-----NVQPPDATVA-NP--------------P-AD--------
--LFTRSGWNDFTNGFWLGGTGGVVFAWLL-IGTLHLDTVLPLIK-----
>WP_011295428.1:19-168/1-150 photosystem I reaction center protein subunit XI [Prochlorococcus marinus]
------------------DPTVGNLQTPVNSGWFTKMVINNLPVYREGLSPNFRGLETGAIFGYLLFGPFSM
TGPLRN-TD-----------------------F--ALTAGLLGGVGAIQIMTALFILYNAAG-K--------
--------------------------AP-----NVQPPDATVA-NP--------------P-SD--------
--LFTRAGWNDFTNGFWLGGTGGVVFAWLL-IGTLHLDTVLPLIK-----
>MAJ24829.1:19-168/1-150 photosystem I reaction center protein subunit XI [Prochlorococcus sp. MED630]
------------------DPTVGNLQTPVXSGWFTKMVXNNLPVXREGLSPNFRGLETGAIFGYLLFGPFSM
TGPLRN-TD-----------------------F--ALTAGLLGGVGAIQILTALFILYNAAG-K--------
--------------------------AP-----NVQPPDATVA-NP--------------P-SD--------
--LFTRAGWSDFTNGFWLGGTGGVVFAWLL-IGTLHLDTVLPLIK-----
>WP_052041214.1:19-168/1-150 photosystem I reaction center protein subunit XI [Prochlorococcus sp. MIT 0801]
------------------DPTVGNLQTPVNSGWFTKMVINNLPVYREGLSPNFRGLETGAIFGYLLFGPFSM
TGPLRN-TD-----------------------F--ALTAGLLGGVGAIQILTALFILYNAAG-K--------
--------------------------AP-----NVQPPDATVA-NP--------------P-SD--------
--LFTRAGWSDFTNGFWLGGTGGVVFAWLL-IGTLHLDTVLPLIK-----
>KKZ10304.1:8-161/1-154 photosystem I reaction center protein subunit XI [Candidatus Synechococcus spongiarum SP3]
------------------DPTVGNLATPFNSNDFIKAFLNALPAYRQGLSPNRRGLEVGMAHGFFLYGPLTV
TGGLRA-TE-----------------------A--AGTAGLLSTVTLVTLLSVALSLYGTAG-S--------
--------------------------SP-----KVQPPSVTIP-SP--------------P-TD--------
--LCTKAGWEEFASGWWLGGCGGAAFAWFL-CGTDLVRPLVDMAAGVWS-
>WP_025782015.1:8-161/1-154 hypothetical protein [Candidatus Synechococcus spongiarum]
------------------DPTVGNLATPFNSNAFIKVFLNALPAYRQGLSPNRRGLEVGMAHGFFLYGPLTI
TSALRA-TD-----------------------A--AATAGLLDTVVLVTVLTVALSLYGTAG-S--------
--------------------------AP-----KVQPPSVTIP-NP--------------P-AD--------
--LFTKAGWEEFASGWWLGGCGGAAFAWFL-CGTDLVRPLVEMAAHVWS-
>KKZ12778.1:8-161/1-154 photosystem I reaction center protein subunit XI [Candidatus Synechococcus spongiarum 15L]
------------------DPTVGNLATPFNSNAFIKVFLNALPAYRQGLSPNRRGLEVGMAHGFFLYGPLTV
TSGLRA-TE-----------------------A--AATAGLLSTVTLVTLLTVALSLYGTAG-S--------
--------------------------RP-----KVQPPSVTIP-NP--------------P-SD--------
--LFTRAGWEEFASGWWLGGCGGAAFAWFL-CGTELVRPLVEMAAGVWS-
>WP_078232382.1:8-161/1-154 photosystem I reaction center protein subunit XI [Candidatus Synechococcus spongiarum]
------------------DPTVGNLATPFNSNAFIKVFLNALPAYRQGLSPNRRGLEVGMAHGFFLYGPLTV
TSGLRA-TE-----------------------A--AATAGLLSTVTMVTLLTVALSLYGTAG-S--------
--------------------------RP-----KVQPPSVTIP-NP--------------P-SD--------
--LFTRAGWEEFASGWWLGGCGGAAFAWFL-CGTELVRPLVEMAAGVWS-
>KKZ11811.1:8-161/1-154 photosystem I reaction center protein subunit XI [Candidatus Synechococcus spongiarum 142]
------------------DPTVGNLATPFNSNAFIKVFLNALPAYRQGLSPNRRGLEVGMAHGFFLYGPLTI
TSGLRA-TE-----------------------A--AATAGLLSTVTMVTLLTVALSLYGTAG-S--------
--------------------------SP-----KVQPPSVTIP-NP--------------P-AD--------
--LFTKTGWEEFASGWWLGGCGGAAFAWFL-CGTELVRPLVEMAAGVWS-
>MXW12959.1:8-161/1-154 photosystem I reaction center protein subunit XI [Synechococcus sp. SB0668_bin_13]
------------------DPTVGNLATPFNSNAFIKVFLNALPAYRQGLSPNRRGLEVGMAHGFFLYGPLTI
TSGLRA-TE-----------------------A--AATAGLLDTVVMVTVLTVALSLYGTAG-S--------
--------------------------SP-----KVQPPSVTIP-NP--------------P-AD--------
--LFTKAGWEEFASGWWLGGCGGAAFAWFL-CGTEMVRPLVEMAAGVWS-
>MXW40524.1:8-161/1-154 photosystem I reaction center protein subunit XI [Synechococcus sp. SB0668_bin_15]
------------------DPTVGDLATPFNSNAFIKAFLNALPAYRQGLSPNRRGLEVGMAHGFFLYGPLTV
TSGLRA-TD-----------------------A--AATAGLLDTVVLVTVLTVALSLYGTAG-S--------
--------------------------AP-----KVQPPSATIP-NP--------------P-TD--------
--LCTRAGWEEFASGWWLGGCGGAAFAWFL-CGTDLVRPLVDMAAGVWS-
>WP_074457514.1:8-161/1-154 photosystem I reaction center protein subunit XI [Candidatus Synechococcus spongiarum]
------------------DPTVGDLATPFNSNTFIKAFLNALPAYRQGLSPNRRGLEVGMAHGFFLYGPLTI
TSGLRA-TE-----------------------A--AATAGLLDTVVLVTVLTVALSLYGTAG-S--------
--------------------------AP-----KVQPPSATIP-NP--------------P-TD--------
--LCTRAGWEEFASGWWLGGCGGAAFAWFL-CSTDLVRPLVDMAAGVWS-
>WP_066904544.1:1-159/1-159 MULTISPECIES: photosystem I reaction center protein subunit XI [unclassified Synechococcus]
----------MSVSP-VADPTVGNLATPVNSNYFTKAFLNALPIYRPSLSPNRRGLEIGMTHGYLLYGPFAV
CGPLRN-SD-----------------------Y--ASTAGLLASIGLVSILTVCLSIYGTAG-N--------
--------------------------GP-----KVQPADATIN-NP--------------P-SD--------
--LFTKEGWSEFASGFWLGGCGGAAFAWFL-VSATPLLYLAKIAGGV---
>WP_067095232.1:8-159/1-152 hypothetical protein [Synechococcus sp. MIT S9508]
------------------DPTVGNLATPVNSSYFVKAFLNALPIYRPSLSPNRRGLEIGMTHGYLLYGPFAV
CGPLRN-SD-----------------------Y--ASSAGLLASIGLVSILTVCLSIYGTAG-N--------
--------------------------GP-----KVQPADATID-SP--------------P-SD--------
--LFTKEGWSEFTSGFWLGGCGGAAFAWFL-VSATPLLYLAKIAGGV---
>WP_186990373.1:8-159/1-152 photosystem I reaction center protein subunit XI [Synechococcus sp. MIT S9220]
------------------DPTVGNLATPVNSSYFVKAFLNALPIYRPSLSPNRRGLEIGMTHGYLLYGPFAV
CGPLRN-SD-----------------------Y--ASTAGLLASIGLVSILTVCLSIYGTAG-N--------
--------------------------GP-----KVQPADATID-NP--------------P-SD--------
--LFTKEGWSEFASGFWLGGCGGAAFAWFL-VSATPLLYLAKIAGGV---
>WP_185464208.1:8-156/1-149 MULTISPECIES: photosystem I reaction center protein subunit XI [unclassified Synechococcus]
------------------DPTVGNLATPVNSSYFTKAFLNALPAYRPSLSPNRRGLEVGMAHGFLLYGPFAM
TGPLRN-TD-----------------------Y--ASTSGLLAAIGLVTILTVCLSIYGTAG-T--------
--------------------------GP-----SVQPPDVTID-NP--------------P-AD--------
--LFTKAGWAEFASGFWLGGCGGAAFAWFL-AGSPLISPLVDLS------
>WP_071800910.1:8-155/1-148 MULTISPECIES: photosystem I reaction center protein subunit XI [unclassified Synechococcus]
------------------DATVGNLATPVNSSYFSKAFLNALPAYRPSLSPNRRGLEVGMAHGFLLYGPFAL
TGPLRL-TE-----------------------Y--ASTSGLLATIGLVSILTICLSIYGTAG-T--------
--------------------------GP-----NVQPPDATID-NP--------------P-AD--------
--LFTKAGWAEFASGFWLGGCGGAAFAWFL-AGSLMGSPLMKL-------
>WP_087068081.1:8-158/1-151 photosystem I reaction center protein subunit XI [Cyanobium sp. NIES-981]
------------------DPCVGNLATPVNSSYFTKAFLNALPAYRPALSPNRRGLEVGMAHGFLLYGPFAV
TGPLRQ-TE-----------------------Y--ASTAGLLAAVGLVSILTVCLSIYGTAG-T--------
--------------------------GP-----NVQPADATID-NP--------------P-AD--------
--LFTKAGWAEFASGFWLGGCGGAAFAWFL-AGTAF---LGSIAGGVWS-
>TGG91910.1:8-161/1-154 photosystem I reaction center protein subunit XI [Aphanocapsa feldmannii 277cV]
------------------DPTVGNLATPVNSSYFSKTFLNALPAYRPNLSPNRRGLEIGMAHGFFLYGPFAI
TGPARL-SE-----------------------Y--AATAGLLSAVGLVSILTVALSIYGNAG-K--------
--------------------------GP-----NIQPADASID-NP--------------P-AD--------
--LFTKAGWAEFASGWWMGGCGGAAFAWFL-CGTDIVKPLVDVAAGVWS-
>WP_147011776.1:8-161/1-154 photosystem I reaction center protein subunit XI [cyanobiont of Ornithocercus magnificus]
------------------DPTVGNLVTPVNGSYFTKAFLNALPAYRPALSPNRRGLEIGMAHGFFLYGPFSI
CGPLRA-SE-----------------------F--ASSAGLLSSIGLVSILTVCLSIYGTAG-D--------
--------------------------GP-----NVQPPDATID-DP--------------P-AD--------
--LFTKPGWAEFASGFWLGGCGGAAFAWFL-CATPVVAPLVELAGSVWS-
>WP_094589775.1:8-161/1-154 photosystem I reaction center protein subunit XI [Vulcanococcus limneticus]
------------------DPTVGNLATPVNSSYFAKAFLNALPAYRPSLSPNRRGLEIGAAHGFFLYGPFAI
TGPLRN-TD-----------------------Y--ASTAGLLAAIGLVSILTVGLSLYGTAG-T--------
--------------------------GP-----NVQPADATID-NP--------------P-AD--------
--LFTKAGWAEFASGFWLGGTGGAAFAWFL-AGTSVVAPLVKIAGGVWS-
>WP_180662311.1:8-161/1-154 photosystem I reaction center protein subunit XI [Synechococcus lacustris]
------------------DPNVGNLATPVNSSWFTKAFLNALPAYRPSLSPNRRGLEVGLAHGFFLYGPFAI
TGPLRH-TD-----------------------Y--AATAGLLATVGLISILTVCLSIYGTAG-R--------
--------------------------GP-----NVQPADVTID-HP--------------P-AD--------
--LFTKAGWAEFASGFWLGGTGGAAFAWLL-AGTALVLPLVNLAGGVWS-
>WP_180652900.1:8-161/1-154 photosystem I reaction center protein subunit XI [Synechococcus lacustris]
------------------DPNVGNLATPVNSSWFTKAFLNALPAYRPSLSPNRRGLEVGLAHGFFLYGPFAI
TGPLRH-TD-----------------------Y--AATAGLLATIGIISILTVALSIYGTAG-R--------
--------------------------GP-----NVQPADVTID-HP--------------P-AD--------
--LFTKAGWAEFASGFWLGGTGGAAFAWLL-AGTALVLPLVNLAGGVWS-
>NBQ21058.1:8-161/1-154 photosystem I reaction center protein subunit XI [Synechococcaceae bacterium WB6_3B_236]
------------------DPNVGNLATPVNSSWFTKAYLNALPAYRPSLSPNRRGLEVGMAHGFFLYGPFAL
TGPLRN-TD-----------------------Y--AATAGLLATVGLISILTVCLSIYGTAG-R--------
--------------------------GP-----NVQPADVTID-HP--------------P-AD--------
--LFTKAGWAEFASGFWLGGCGGAAFAWFL-AGTALVLPLVNIAGGVWS-
>WP_115124906.1:8-161/1-154 photosystem I reaction center protein subunit XI [Synechococcus sp. GEYO]
------------------DPTVGNLATPVNSSYFTKAYLNALPAYRPDLSPNRRGLEIGMAHGFLLYGPFAV
CGPLRN-GD-----------------------Y--AATAGLLASIGLVSILTVCLSIYGTAG-K--------
--------------------------GP-----NVQPADATII-NP--------------P-AD--------
--LFTKAGWAEFASGFWLGGCGGAAFAWFL-ASSTFVLPLVKIAGGVWS-
>WP_186491714.1:8-161/1-154 photosystem I reaction center protein subunit XI [Synechococcus sp. BIOS-U3-1]
------------------DPTVGNLATPVNSSYFTKAYLNALPAYRPDLSPNRRGLEIGMAHGFLLYGPFAV
CGPLRN-GD-----------------------Y--AATAGLLASIGLVSILTVCLSIYGTAG-R--------
--------------------------GP-----NVQPADATIV-NP--------------P-AD--------
--LFTKTGWAEFASGFWLGGCGGAAFAWFL-ASSTFVLPLVKIAGGVWS-
>WP_114993332.1:8-161/1-154 photosystem I reaction center protein subunit XI [Synechococcus sp. UW179A]
------------------DPTVGNLATPVNSSYFTKAYLNALPAYRPDLSPNRRGLEIGMAHGFLLYGPFAV
CGPLRN-GD-----------------------Y--AATAGLLASIGLVSILTVCLSIYGTAG-N--------
--------------------------GP-----KVQPADATID-NP--------------P-SD--------
--LFTKAGWAEFASGFWLGGCGGAAFAWFL-ASSTFVLPLVKIAGGVWS-
>WP_094555127.1:8-162/1-155 photosystem I reaction center protein subunit XI [Synechococcus sp. 1G10]
------------------DPTVGNLATPINSSYFTKAFLNALPAYRPALSPNRRGLEVGMAHGFFLYGPFAL
TGPLRN-TE-----------------------Y--ATTAGLLATIGLVTILTICLSIYGTAG-T--------
--------------------------GP-----SVQPPDATID-NP--------------P-AD--------
--LFTKAGWAEFASGFWLGGCGGAAFAWFL-ASTALVSPLVDLVGGGWSA
>WP_006173319.1:8-161/1-154 hypothetical protein [Synechococcus sp. WH 5701]
------------------DPTVGNLATPINSSYFTKAFLNALPAYRPALSPNRRGLEVGMAHGFFLYGPFAL
TGPLRH-TE-----------------------Y--ATTAGLLATIGLVTILTICLSIYGTAG-T--------
--------------------------GP-----NVQPPDATID-NP--------------P-AD--------
--LFTKAGWAEFASGFWLGGCGGAAFAWFL-ASTALVSPLVDLVGGGWS-
>WP_159820436.1:8-162/1-155 photosystem I reaction center protein subunit XI [Cyanobium sp. Copco_Reservoir_LC18]
------------------DPTVGNLATPVNSSYFTKAFLNALPAYRPSLSPNRRGLEVGMAHGYLLYGPFAY
TGPLRA-TE-----------------------F--ASTAGLLATIGLVSILTICLSIYGTAG-S--------
--------------------------GP-----NVQPPDATID-NP--------------P-AD--------
--LFTKAGWAEFASGFWLGGCGGAAFAWFL-CSTAIQSPLANIAGGVWSA
>WP_106221645.1:8-162/1-155 photosystem I reaction center protein subunit XI [Aphanothece minutissima]
------------------DPTVGNLATPVNSSYFTKAFLNALPAYRPSLSPNRRGLEVGMAHGYLLYGPFAY
TGPLRA-TE-----------------------F--ASTAGLLAAIGLVSILTICLSIYGTAG-S--------
--------------------------GP-----NVQPPDATID-NP--------------P-AD--------
--LFTKAGWAEFASGFWLGGCGGAAFAWFL-CSTAIQSPLANIAGGVWSA
>KEF42341.1:8-162/1-155 photosystem I reaction center protein subunit XI [Cyanobium sp. CACIAM 14]
------------------DPTVGNLATPVNSSYFTKAFLNALPAYRPSLSPNRRGLEVGMAHGYLLYGPFAY
GGPLRA-TE-----------------------F--ASTAGLLAAIGLVSILTICLSIYGTAG-S--------
--------------------------GP-----NVQPPDATID-NP--------------P-AD--------
--LFTKAGWAEFASGFWLGGCGGAAFAWFL-CSTAIQSPLANIAGGVWSA
>WP_015109435.1:8-161/1-154 hypothetical protein [Cyanobium gracile]
------------------DPTVGNLATPVNSSYFTKAFLNALPAYRPSLSPNRRGLEVGMAHGYLLYGPFAY
TGPLRA-TE-----------------------F--ASTAGLLATIGLVSILTICLSIYGTAG-S--------
--------------------------GP-----NVQPPDATID-NP--------------P-AD--------
--LFTKAGWAEFASGFWLGGCGGAAFAWFL-CSTAIQSPLASIAGGVWS-
>WP_186697313.1:8-161/1-154 photosystem I reaction center protein subunit XI [Cyanobium sp. NS01]
------------------DPCVGNLATPVNSSYFSKAFLNALPAYRPSLSPNRRGLEVGMAHGFLLYGPFAF
TGPLRL-TE-----------------------Y--ASTSGLLAAIGLVSILTVCLSIYGTAG-T--------
--------------------------GP-----NVQPADATVD-NP--------------P-AD--------
--LFTKSGWAEFASGFWLGGCGGAAFAWFL-ATTAMVSPLGSIAGGVWS-
>TVS04252.1:8-161/1-154 photosystem I reaction center protein subunit XI [Cyanobium sp. PLM2.Bin73]
------------------DPCVGNLATPVNSSYFSKAFLNALPAYRPSLSPNRRGLEVGMAHGYLLYGPFAF
TGPLRM-TD-----------------------Y--AATAGLLGAIGLVSILTVCLSIYGTAG-S--------
--------------------------GP-----NVQPADATID-NP--------------P-AD--------
--LFTKAGWAEFASGFWLGGCGGAAFAWFL-ASIALNSPLAHL-GGVWSA
>PZV01415.1:8-161/1-154 photosystem I reaction center protein subunit XI [Cyanobium sp.]
------------------DATVGNLATPVNSSYFSKAFLNALPAYRPSLSPNRRGLEVGMAHGFLLYGPFAM
TGPLRL-TE-----------------------Y--ASTAGLLAAIGLVSILTICLSIYGTAG-T--------
--------------------------GP-----NVQPPDATID-NP--------------P-AD--------
--LFTKAGWAEFASGFWLGGCGGAAFAWFL-AGSVMGSPLVKLTGGLWS-
>PHX88108.1:8-161/1-154 photosystem I reaction center protein subunit XI [Synechococcus sp. Baikal-G1]
------------------DPTVGNLATPINSSSFSKAFLNALPAYRPSLSPNRRGLEVGMAHGFFLYGPFAI
TGPLRL-TE-----------------------Y--ASTSGLLATIGLVSILTVCLSIYGTAG-N--------
--------------------------GP-----NVQPADATID-NP--------------P-AD--------
--LFTKAGWAEFASGFWLGGCGGAAFAWFL-AGTEIVSPLVKIAGGAWS-
>WP_106498648.1:8-161/1-154 photosystem I reaction center protein subunit XI [Synechococcus lacustris]
------------------DPCVGNLATPVNSSWFTKAFLNALPAYRPSLSPNRRGLEVGMAHGFFLYGPFSI
CGPLRN-TD-----------------------Y--AATAGLLAAVGLVSILTVCLSIYGTAG-R--------
--------------------------GP-----NVQPPDATID-NP--------------P-AD--------
--LFTKAGWAEFASGFWLGGCGGAAFAWFL-AGTTLVSPLVNIAGGVWS-
>WP_130128385.1:8-161/1-154 photosystem I reaction center protein subunit XI [Synechococcus sp. WH 8101]
------------------DPTVGNLATPVNSSYFAKAFLNALPAYRPALSPNRRGLEVGMAHGFFLYGPFAV
CGPLRN-TD-----------------------Y--AATAGLLAAIGLVSILTVCLSIYGTAG-H--------
--------------------------GP-----NVQPADATID-NP--------------P-AD--------
--LFTKAGWAEFASGFWLGGCGGAAFAWFL-AGTAIVAPLVNIAGGVWS-
>WP_007100653.1:8-161/1-154 MULTISPECIES: hypothetical protein [unclassified Synechococcus]
------------------DPTVGNLATPVNSSYFAKAFLNALPAYRPALSPNRRGLEVGMAHGFFLYGPFAV
CGPLRN-TD-----------------------Y--AATAGLLAAIGLVSILTVCLSIYGTAG-H--------
--------------------------GP-----SVQPADATID-NP--------------P-AD--------
--LFTKAGWAEFASGFWLGGCGGAAFAWFL-AGTAIVAPLVNIAGGVWS-
>NDD68125.1:8-161/1-154 photosystem I reaction center protein subunit XI [Synechococcaceae bacterium WB9_4xC_028]
------------------DPTVGNLATPVNSSYFAKAFLNALPAYRPALSPNRRGLEVGMAHGFFLYGPFAV
CGPLRH-TD-----------------------Y--AATAGLLAAIGLVSILTVCLSIYGTAG-N--------
--------------------------GP-----NVQPADATID-NP--------------P-AD--------
--LFTKAGWAEFASGFWLGGCGGAAFAWFL-AGTAIVAPLVNIAGGVWS-
>WP_131454746.1:8-161/1-154 MULTISPECIES: photosystem I reaction center protein subunit XI [unclassified Synechococcus]
------------------DPTVGNLATPVNSSYFAKAFLNALPAYRPALSPNRRGLEVGMAHGFFLYGPFAV
CGPLRN-TD-----------------------Y--AATAGLLAAIGLVSILTVCLSIYGTAG-N--------
--------------------------GP-----NVQPADATID-NP--------------P-AD--------
--LFTKAGWAEFASGFWLGGCGGAAFAWFL-AGTAIVAPLVNIAGGVWS-
>WP_006854790.1:8-161/1-154 MULTISPECIES: hypothetical protein [unclassified Synechococcus]
------------------DPTVGNLATPVNSSYFSKAFLNALPAYRPALSPNRRGLEIGMAHGFFLYGPFTV
CGPMRS-TD-----------------------Y--ATTAGLLATIGLVSILTICMSIYGSAG-N--------
--------------------------GP-----NVQPADATID-NP--------------P-AD--------
--LFTKAGWAEFASGFWLGGCGGAAFAWFL-TGTALVAPLVDIAGGVWS-
>WP_186545041.1:8-161/1-154 photosystem I reaction center protein subunit XI [Synechococcus sp. ROS8604]
------------------DPTVGNLSTPVNSSYFSKAFLNALPAYRPALSPNRRGLEIGMAHGFFLYGPFTV
CGPMRS-TD-----------------------Y--ATTAGLLATIGLVSILTICMSIYGSAG-N--------
--------------------------GP-----NVQPADATID-NP--------------P-AD--------
--LFTKAGWAEFASGFWLGGCGGAAFAWFL-TGTALVAPLVDIAGGVWS-
>WP_186524559.1:8-161/1-154 MULTISPECIES: photosystem I reaction center protein subunit XI [unclassified Synechococcus]
------------------DPTVGNLATPVNSSYFSKAFLNALPAYRPALSPNRRGLEIGMAHGFFLYGPFTV
CGPMRL-TD-----------------------Y--ATTAGLLATIGLVSILTICMSIYGSAG-N--------
--------------------------GP-----NVQPPDATID-NP--------------P-AD--------
--LFTKAGWAEFASGFWLGGCGGAAFAWFL-TGTALVAPLVDIAGGVWS-
>WP_011932319.1:8-161/1-154 hypothetical protein [Synechococcus sp. WH 7803]
------------------DPTVGNLATPVNSSYFTKAFLNALPAYRPALSPNRCGLEVGMAHGFFLYGPFTI
CGPLRL-TE-----------------------Y--STTAGLLATIGLVSILTVCLSIYGTAG-N--------
--------------------------GP-----NVQPADATID-NP--------------P-AD--------
--LFTKAGWAEFASGFWLGGCGGAAFAWFL-TGTALVAPLVNIAGGVWS-
>WP_186472597.1:8-161/1-154 photosystem I reaction center protein subunit XI [Synechococcus sp. BMK-MC-1]
------------------DPTVGNLATPVNSSYFTKAFLNALPAYRPALSPNRRGLEVGMAHGFFLYGPFTI
CGPLRL-TE-----------------------Y--STTAGLLATIGLVSILTVCLSIYGTAG-N--------
--------------------------GP-----NVQPADATID-NP--------------P-AD--------
--LFTKAGWAEFASGFWLGGCGGAAFAWFL-TGTALVAPLVNIAGGVWS-
>OUX74265.1:8-161/1-154 photosystem I reaction center protein subunit XI [Synechococcus sp. TMED90]
------------------DPTVGNLATPVNSSYFAKAFLNALPAYRPALSPNRRGLEVGMAHGFFXYGPFTI
CGPLRL-TE-----------------------Y--STTAGLLATIGLVSXLTVCLSXYGTAG-N--------
--------------------------GP-----NVQPADATID-NP--------------P-AD--------
--LFTKAGWAEFASGFWLGGCGGAAFAWFL-TGTALVAPLVNIAGGVWS-
>WP_038005163.1:8-161/1-154 MULTISPECIES: hypothetical protein [unclassified Synechococcus]
------------------DPTVGNLATPVNSSYFAKAFLNALPAYRPALSPNRRGLEVGMAHGFFLYGPFTI
CGPLRL-TE-----------------------Y--STTAGLLATIGLVSILTVCLSIYGTAG-N--------
--------------------------GP-----NVQPADATID-NP--------------P-AD--------
--LFTKAGWAEFASGFWLGGCGGAAFAWFL-TGTALVAPLVNIAGGVWS-
>WP_010311583.1:8-161/1-154 hypothetical protein [Synechococcus sp. CB0101]
------------------DPCVGNLATPVNSSYFSRAFLNALPAYRPSLSPNRRGLEVGMAHGFFLYGPFAI
TGPLRA-TE-----------------------Y--ASTAGLLAAVGLVSILTVCLSIYGTAG-R--------
--------------------------GP-----NVQPADATID-NP--------------P-AD--------
--LFTKAGWAEFASGFWLGGCGGAAFAWFL-AGTSIVAPLVNIAGGVWS-
>NBW63476.1:8-161/1-154 photosystem I reaction center protein subunit XI [Synechococcaceae bacterium WB4_1_0192]
------------------DPCVGNLATPVNSSYFTRAFLGALPAYRPALSPNRRGLEVGMAHGFFLYGPFAI
TGPLRA-TE-----------------------Y--ASTAGLLAAVGLVSILTVCLSIYGTAG-R--------
--------------------------GP-----SVQPADATID-NP--------------P-AD--------
--LFTKAGWAEFASGFWLGGCGGAAFAWFL-AGTSIVAPLVKIAGGVWS-
>NDF62463.1:8-161/1-154 photosystem I reaction center protein subunit XI [Synechococcaceae bacterium WBB_3_034]
------------------DPCVGNLATPVNSSYFTRAFLNALPAYRPALSPNRRGLEVGMAHGFFLYGPFAI
CGPLRA-TD-----------------------Y--ASTAGLLAAVGLVSILTVCLSIYGTAG-L--------
--------------------------GP-----NVQPADATID-NP--------------P-AD--------
--LFTKAGWAEFASGFWLGGCGGAAFAWFL-AGTTIVAPLVKIAGGVWS-
>WP_010315026.1:8-161/1-154 hypothetical protein [Synechococcus sp. CB0205]
------------------DPCVGNLATPVNSSYFSRAFLSALPAYRPALSPNRRGLEVGMAHGFFLYGPFAI
CGPLRA-TE-----------------------Y--ASTAGLLAAVGLVSILTVCLSIYGTAG-R--------
--------------------------GP-----NVQPADATID-NP--------------P-AD--------
--LFTKAGWAEFASGFWLGGCGGAAFAWFL-AGTTIVAPLVKIAGGVWS-
>WP_185186162.1:8-161/1-154 photosystem I reaction center protein subunit XI [Synechococcus sp. LTW-R]
------------------DPCVGNLATPVNSSYFSRAFLSALPAYRPALSPNRRGLEVGMAHGFFLYGPFTI
CGPLRA-TE-----------------------Y--ASTAGLLAAVGLVSILTVCLSIYGTAG-R--------
--------------------------GP-----NVQPADATID-NP--------------P-SD--------
--LFTKAGWAEFASGFWLGGCGGAAFAWFL-AGTTIVAPLVKIAGGVWS-
>NQW39979.1:8-161/1-154 photosystem I reaction center protein subunit XI
------------------DPCVGNLATPVNSSYFSRAFLNALPAYRPSLSPNRRGLEVGMAHGFFLYGPFAI
CGPLRL-TE-----------------------Y--ASTAGLLASIGLVSILTICLSIYGTAG-N--------
--------------------------GP-----NIQPADATID-NP--------------P-AD--------
--LFTKAGWAEFASGFWLGGCGGAAFAWFL-AGTPIVAPLINIAGGVGS-
>WP_106632411.1:8-161/1-154 photosystem I reaction center protein subunit XI [Cyanobium usitatum]
------------------DPCVGNLATPVNSSYFSRAFINALPAYRPSLSPNRRGLEVGMAHGFFLYGPFAV
CGPLRL-TE-----------------------Y--ASTAGLLAAIGLVSILTVCLSIYGTAG-N--------
--------------------------GP-----NIQPADATID-NP--------------P-AD--------
--LFTKAGWAEFASGFWLGGCGGAAFAWFL-AGTAIVAPLVNIAGGVWS-
>WP_094560078.1:8-161/1-154 photosystem I reaction center protein subunit XI [Synechococcus sp. 8F6]
------------------DPCVGNLATPVNSSYFSKAFLNALPAYRPSLSPNRRGLEVGMAHGFFLYGPFTI
CGPLRL-TE-----------------------Y--ASTAGLLATIGLVSILTVCLSIYGTAG-N--------
--------------------------GP-----NIQPADATID-NP--------------P-AD--------
--LFTKAGWAEFASGFWLGGCGGAAFAWFL-AGTAIVAPLVNIAGGVWS-
>GDX75500.1:8-162/1-155 photosystem I reaction center subunit XI [Cyanobium sp.]
------------------DPTVGNLATPVNSSYFTKAFLNALPAYRPSLSPNRRGLEVGMAHGFFLYGPFAI
TGPLRL-TE-----------------------Y--GTTAGLLATIGLVSILTVCLSIYGTAG-T--------
--------------------------GP-----NVQPPDATID-NP--------------P-AD--------
--LFTKAGWAEFASGFWLGGCGGAAFAWFL-CSTAIVSPLVNIAGGVWST
>WP_006909724.1:8-161/1-154 hypothetical protein [Cyanobium sp. PCC 7001]
------------------DPCVGNLATPVNSSYFTKAFLNALPAYRPALSPNRRGLEVGMAHGFFLYGPFAI
TGPLRL-TE-----------------------Y--ASTAGLLATIGLVSILTVCLSIYGTAG-T--------
--------------------------GP-----NVQPPDATID-TP--------------P-AD--------
--LFTKAGWAEFASGFWLGGCGGAAFAWFL-AGTAVVAPLVNIAGGVWS-
>WP_094514333.1:8-161/1-154 hypothetical protein [Synechococcus sp. MW101C3]
------------------DPTVGNLATPINSSYFTKAFLNALPAYRPALSPNRRGLEVGMAHGFFLYGPFAL
TGPLRL-TE-----------------------Y--ASTAGLLATIGLVSILTVCLSIYGTAG-T--------
--------------------------GP-----NVQPPDATID-NP--------------P-AD--------
--LFTKAGWAEFASGFWLGGCGGAAFAWFL-AGTALVAPLTNLAGGVWS-
>NDC14387.1:8-161/1-154 photosystem I reaction center protein subunit XI [Synechococcaceae bacterium WB9_2_170]
------------------DPTVGNLATPVNSSYFTKAFLNALPAYRPSLSPNRRGLEVGMAHGFFLYGPFAI
TGPLRL-TE-----------------------Y--ASTAGLLATIGLVSILTVCLSLYGTAG-H--------
--------------------------GP-----NVQPADATID-NP--------------P-AD--------
--LFTKAGWAEFASGFWLGGCGGAAFAWFL-ASTAVVAPLVNIAGGVWS-
>NBO83129.1:1-147/1-147 photosystem I reaction center protein subunit XI [Betaproteobacteria bacterium]
-------------------------ATPVNSSYFTKAFLNALPAYRPSLSPNRRGLEVGMAHGFFLYGPFAI
TGPLRA-TE-----------------------Y--ASTAGLLAAIGLVSILTVCLSIYGTAG-T--------
--------------------------GP-----NVQPADATID-AP--------------P-AD--------
--LFTKAGWAEFASGFWLGGCGGAAFAWFL-CGTALVSPLVNIAGGVWS-
>WP_150883412.1:8-146/1-139 photosystem I reaction center protein subunit XI [Synechococcus sp. RSCCF101]
------------------DPTVGNLATPINSSYFTKAFLNALPAYRPSLSPNRRGLEVGMAHGYLLYGPFAY
TGPLRS-TD-----------------------Y--ASTAGLLAAVGLVSILTVCLSIYGTAG-D--------
--------------------------GP-----NVQPADATID-NP--------------P-AD--------
--LFTKAGWAEFASGFWLGGCGGAAFAWFL-AGT----------------
>WP_114989542.1:8-150/1-143 photosystem I reaction center protein subunit XI [Synechococcus sp. N19]
----------LSMVKPFGDPCAGDLITPVNSNIAIKAIVNSLPIYRKGLSIKSRGIQLGAAFGFVLYGPFTI
LGPMRN-SE-----------------------Y--SEIIGLFSTVGSITILATLFYLYGQAG----------
--------------------------GS----FYKPPSNPTIS-DL--------------P-EH--------
--LFSHGSWSEFQNYFWLGGLLGSVVAWF---------------------
>MAX88058.1:16-164/1-149 photosystem I reaction center protein subunit XI [Synechococcus sp. SAT82]
------------------DPCAGDLITPVNSNIAVRSIINLLPMYRQGLSVKARGLQLGSAFGFVLYGPFTV
LGPMRN-TE-----------------------F--STTIGLFSTIGGVTILTTLFFLYGQAG----------
--------------------------GK----FYXPPANPTVP-NP--------------P-KE--------
--LFNSESWTQFQTCFWLGGSLGAVVAWFIYSNEFIGKLYQVS-------
>WP_071991401.1:5-164/1-160 hypothetical protein [Synechococcus sp. CC9616]
------QKISKSLVRPVQDPCVGDLVTPVNSSFLIKFLINQLPVYRQGLSPLTRGVQLGASFGYILYGPFTL
LGPMRS-TE-----------------------Y--GTLIGLFSSVGAIHILTALFFLYGQGG----------
--------------------------GK----FYNPLPSPTVA-QP--------------P-IE--------
--LFNRSSWGDFTNGFWLGGCGGALFAWFLYTNAFIREIYSV--------
>WP_038544026.1:17-164/1-148 hypothetical protein [Synechococcus sp. KORDI-100]
------------------DPCVGDLVTPVNSSFLIKSLINQLPVYRQGLSPFTRGAQLGASFGYILYGPFTL
LGPMRS-SE-----------------------F--GTLIGLFSTVGAIHILTALFFLYGQAG----------
--------------------------GS----FYSPLPGPTVT-QP--------------P-LE--------
--LFNRSSWGKFTNGFWLGGCGGAVFAWFVYTNAFVREIYSV--------
>AII42988.1:1-138/1-138 hypothetical protein KR100_06355 [Synechococcus sp. KORDI-100]
----------------------------MNSSFLIKSLINQLPVYRQGLSPFTRGAQLGASFGYILYGPFTL
LGPMRS-SE-----------------------F--GTLIGLFSTVGAIHILTALFFLYGQAG----------
--------------------------GS----FYSPLPGPTVT-QP--------------P-LE--------
--LFNRSSWGKFTNGFWLGGCGGAVFAWFVYTNAFVREIYSV--------
>ACL43574.1:61-185/1-125 photosystem I reaction centre subunit XI PsaL [Cyanothece sp. PCC 7425]
-----------EVIHTAGSIDNSDLATPINSSALIKAYINNLPAYRKGLTAFRRGLEVGMAHGYWLIGPFAK
LGPLRD-TD-----------------------M--ANLAGLFSTVGLLIISTLAISLYANSNPP--------
--------------------------PQ-----PVT--NVTTDRNV--------------P-DA--------
--FTSPEGWNEY--------------------------------------
>WP_015203410.1:21-143/1-123 photosystem I reaction center subunit XI [Crinalium epipsammum]
-----------EVVHEAGDNQVGNLATPINSSDFTKSFINNLPAYRKGLSPQRRGLEIGMAHGYWLIGPFAK
LGPLRD-TD-----------------------V--ANLAGLLATVGLLIILTIGLSLYASSN-P--------
--------------------------PQ-----PTG--TITTP-NP--------------P-DA--------
--LSTQEGWNEF--------------------------------------
>NJO78361.1:22-143/1-122 photosystem I reaction centre subunit XI PsaL [Cyanobacteria bacterium RM1_2_2]
-----------EVVHPAADPQIGNLATPINSSKLTKTIINNLSAYRSGLSPTRRGLEVGLAHGYWLVGPFAK
FNPLRY-TD-----------------------S--GTLVAFLSASGLIVISTLAIMLYAASK-P--------
--------------------------PK-----PLA--NITTP-NL--------------P-RE--------
--FSTQRGWDQ---------------------------------------
>HFM98067.1:12-133/1-122 photosystem I reaction center protein subunit XI [Oscillatoriales cyanobacterium SpSt-418]
-----------DLVYLVGDMPMGELATPVNSGDFTTWFINNLPAYRKGLTSFRRGLEVGMAHGYWLLGPFAE
LGPLRN-AP-----------------------N--GHFVGLLSTLGLVVIATLVMTLYAASN-P--------
--------------------------PL-----PKP--TVTAP-AI--------------P-DT--------
--FTSNKGWDN---------------------------------------
>WP_071454869.1:1-127/1-127 photosystem I reaction center subunit XI [Gloeomargarita lithophora]
-------MSEDFVRPWKGDGQLGHLETPV-SAGLGMALVNNLPAYRPGLEPSRRGLEVGMAHGYLLLGPFYK
LGPMRD-SE-----------------------Y--ALAAGVLAALGLVMILTVCLSLYGGVS-F--------
--------------------------DK-----PTP--------GG--------------T-DQ--------
--LQTAEGWSSFTGSFLI--------------------------------
>NJO42043.1:3-131/1-129 photosystem I reaction center protein subunit XI [Cyanobacteria bacterium RU_5_0]
------TETVRVVKP-ADDPQIGNLATPINSSPFTKAFIGNLPAYRAGLSPQRRGLEIGMAHGYLLFGPFAY
TSQFRN-TG-----------------------V--NDVVGLIEAVILVVILTICLSLYASVT-P--------
--------------------------KK-----PIQ--TVTTP-NT--------------P-AS--------
--LETSEGWSEFAS------------------------------------
>WP_099532390.1:1-142/1-142 photosystem I reaction center protein subunit XI [Limnothrix sp. PR1529]
-------MALDVVSH-NGDPQVGDLVTPISGSGFTKALIQNLPAYRKGLSPIRRGLEVGMAHGYLLFGPFAF
TSQFRN-TS-----------------------Y--GTLVGLIEAIILVTILSLCLSVYGNVT-T--------
--------------------------KA-----PLA--SVAVS-EV--------------P-AE--------
--LGTKEGWSEFAGGFTIGGIGGAAFAY----------------------
>TAD75304.1:1-127/1-127 photosystem I reaction center protein subunit XI [Oscillatoriales cyanobacterium]
-------MALDVVSH-NGDPQVSDLVTPISGSGFTKALLQNLPAYRTGLSPIRRGLEVGMAHGYLLFGPFAF
TSQFRS-TS-----------------------Y--GALVGLIEAIILVTILSLCLSVYGNVT-T--------
--------------------------KA-----PLT--SVAVP-EV--------------P-AE--------
--LGTKEGWSEFA-------------------------------------
>NER82875.1:3-130/1-128 photosystem I reaction center protein subunit XI [Leptolyngbya sp. SIO1D8]
----------DIIRH-AGDPQIGNLATPLNASALTQSFIGNLPAYRAGLVPQRRGLEVGMAHGYFLYGPFAM
LGPLRD-SD-----------------------I--PGVAGLLSAVGLVMILTVGLSLYSGVG-I--------
--------------------------DA-----KVV--KATTPFPP--------------P-ED--------
--FSTTAGWKEFATGF----------------------------------
>WP_008315008.1:3-127/1-125 photosystem I reaction center subunit XI [Leptolyngbya sp. PCC 6406]
----------DMIQP-AGDPQIGNLETPINSSGFVKAFISNLPAYREGLAPQRRGLEVGMAHGYLLYGPFAL
LGPLRD-SD-----------------------I--PGLAGLLGAAALVMILTACLSIYSGAG-I--------
--------------------------SK-----AVT--EATAPYTP--------------P-AA--------
--FSTNEGWSEFA-------------------------------------
>NJK56033.1:5-126/1-122 photosystem I reaction center protein subunit XI [Pleurocapsa sp. SU_5_0]
----------NAIQP-AGDPQIGNLATPLNSSDFSLSLIRNLPAYREGLAPLRRGLEVGMAHGYLLYGPFMV
LGPLRN-TE-----------------------H--ADIAALLSSFGLIVILTLCLSLYSSAM-G--------
--------------------------GK-----PTE--TITTG-KV--------------P-SA--------
--FASKEGWSD---------------------------------------
>WP_106236217.1:5-126/1-122 photosystem I reaction center subunit XI [Pleurocapsa sp. CCALA 161]
----------NAIQP-AGDPQIGNLATPLNSSDFSLSLIRNLPAYREGLAPLRRGLEVGMAHGYLLYGPFLV
LGPLRN-TE-----------------------H--ADIAALLSSFGLIVILTLCLSLYSSAM-G--------
--------------------------GK-----PTE--TITTG-KV--------------P-DA--------
--FASKEGWSD---------------------------------------
>WP_096720611.1:7-126/1-120 photosystem I reaction center subunit XI [Chondrocystis sp. NIES-4102]
------------IQP-AGDPQIGNLATPLNSSDFSKSFIRNLPAYRDGLAPFRRGLEVGMAHGYFIYGPFLM
LGPLRN-TD-----------------------N--ADIAALLSSLGLIAILTVCLSLYASTM-G--------
--------------------------GK-----PTE--TITTG-RV--------------P-AA--------
--FSTKEGWSE---------------------------------------
>WP_006454456.1:11-149/1-139 photosystem I reaction center subunit XI [Synechococcus sp. PCC 7335]
--------------Y-EGDPQIGNLETPLNSSGLSKAFLENLPAYRTGLSAQRRGLEVGMAHGYLLYGPFAL
LGPLRD-TD-----------------------V--LGITGLLSAIGLVLILTVCLSIYGGAD-V--------
--------------------------SS-----EIS--RNTLPYQP--------------P-EA--------
--LSTDEGWSEFAGSFLIGGIGGAIFAYFLS-------------------
>PZO51394.1:11-148/1-138 photosystem I reaction center protein subunit XI [Phormidesmis priestleyi]
--------------Y-AGDPQIGNLETPLNSSGLSKAFISNLPAYRQGLSAQRRGLEVGMAHGYLLYGPFAL
LGPLRD-TD-----------------------V--PAIAGLIGAVGLVLILTVCLSLYSGAN-V--------
--------------------------DP-----DIS--RNTLPYTP--------------P-KT--------
--LNTDEDWSEFAGGFFVGGAGGVIVAYFL--------------------
>KPQ35142.1:19-175/1-157 photosystem I subunit XI PsaL [Phormidesmis priestleyi Ana]
------TSSKFIKPY-AGDPQIGNLETPLNSSALSQAFLSNLPAYRQGISAQRRGLEVGMAHGYLLYGPFAL
LGPLRD-SN-----------------------V--PAIAGLIGAVGLVLILTICLSLYSGAN-I--------
--------------------------SP-----EVS--RNTLPYTP--------------P-EG--------
--LSTDEGWSEFAGSFLVGGIGGAAFAYLLTANLPLLSSLV---------
>PZO19887.1:11-149/1-139 photosystem I reaction center protein subunit XI [Leptolyngbya foveolarum]
--------------Y-AGDPQIGNLETPLNSSGLSQAFLSNLPAYRQGLSPQRRGLEVGMAHGYLLYGPFAL
LGPLRD-TD-----------------------V--PAIAGLLAAVGLVLILTVCLSLYSGAN-I--------
--------------------------AP-----EVS--RNTLPYQP--------------P-EG--------
--LSTDEGWSEFAGSFLIGGIGGALFAYALS-------------------
>WP_121970169.1:13-149/1-137 photosystem I reaction center subunit XI [Leptolyngbya sp. BC1307]
-----------------GDPQIGNLETPLNSSGLSEAFISNLPAYREGLSPQRRGLEVGMAHGYLLYGPFFL
LGPLRD-TD-----------------------V--PAIAGLLASVGLVIILTVCLSLYSGAN-V--------
--------------------------SP-----AIS--RNTLPYKP--------------P-EG--------
--LSTDEGWSEFAGSFLIGGIGGAAFAYLLS-------------------
>NJL85792.1:5-152/1-148 photosystem I reaction center protein subunit XI [Leptolyngbyaceae cyanobacterium SM1_1_3]
------SRSNEVVHP-ADDPQVGNLKTPINSSALTKAFINNLPAYRSGLSPQRRGLEVGMAHGYLIYGPFAL
LGPLRD-SD-----------------------V--PAIAGLLAAAGLVVILTACLSLYSGAG-V--------
--------------------------KK-----PIA--TLTTP-NP--------------P-EA--------
--LGTEEGWSEFAGGFLIGGIGGVTFAFLLVSN-----------------
>NEQ30060.1:5-152/1-148 photosystem I reaction center protein subunit XI [Leptolyngbya sp. SIO4C5]
------SRSNEVVHP-AEDPQIGNLKTPINSSALSKAFINNLPAYRAGLSPQRRGLEVGMAHGYLLYGPFAL
LGPLRD-SD-----------------------V--PALAGLLAAIGLVVILTACLSLYSGAG-V--------
--------------------------KK-----PIA--TVTTP-NP--------------P-ES--------
--LATEEGWSEFAGGFLIGGIGGAAFAFLLVSN-----------------
>NER72366.1:3-145/1-143 photosystem I reaction center protein subunit XI [Leptolyngbya sp. SIO1E4]
----------DAIKP-AGDPQIGNLETPLNSSGFTKAFIGNLPAYRLGLSPQRRGLEVGMAHGYLLYGPFAL
LGPLRD-SD-----------------------I--PGLAGLLGAAGLVVILTACLSIYSGAG-I--------
--------------------------SA-----GIS--KSTAPFTP--------------P-EA--------
--FSTDEGWSEFAGGFLIGGIGGATFAYLLA-------------------
>WP_080805475.1:3-145/1-143 photosystem I reaction center protein subunit XI [Halomicronema hongdechloris]
----------DSIRP-AGDPQIGNLATPINSSSVTKTFIGNLPAYRPGLSPQRRGLEIGMAHGYLLYGPFAL
LGPLRD-SD-----------------------I--PGLAGLLGAAALVVILTACLSIYSGAG-V--------
--------------------------NK-----GVS--EATTPFDP--------------P-EA--------
--LSHDEGWSEFAGGFLIGGIGGATFAYLLA-------------------
>NEQ43858.1:3-156/1-154 photosystem I reaction center protein subunit XI [Leptolyngbya sp. SIOISBB]
----------DAIQP-MGDSQIGNLETPLNSSGFTKAFIGNLPAYRKGLSPQRRGLEIGMAHGYLLYGPFAL
LGPLRD-SD-----------------------I--PGLAGLLGAASLVVILTACLSIYSGAG-V--------
--------------------------NP-----AVA--KTTAPFTP--------------P-EA--------
--LSTDEGWSEFAGGFLIGGIGGATFAYLLAANMSTLLAVVS--------
>WP_039725418.1:3-156/1-154 MULTISPECIES: photosystem I reaction center subunit XI [Cyanobacteria]
----------DAIQP-MGDPQIGNLETPLNSSGFTKAFIGNLPAYRKGLSPQRRGLEVGMAHGYLLYGPFAL
LGPLRD-SD-----------------------I--PGLAGLLGAAGLVVILTACLSIYSGAG-V--------
--------------------------NP-----AVS--KTTAPFTP--------------P-EA--------
--LSTDEGWSEFAGGFLIGGIGGATFAYLLAANMSTLLAVVS--------
>NJL48557.1:3-156/1-154 photosystem I reaction center protein subunit XI [Leptolyngbyaceae cyanobacterium SM2_5_2]
----------DVIKP-AGDPQIGNLETPINSSGFSKAFIGNLPAYRTGLSPQRRGLEIGMAHGYLLYGPFAL
LGPLRD-SD-----------------------I--PGLAGLLSAAALVVILTACLSIYSGAG-V--------
--------------------------NT-----AVT--KTTTPFTP--------------P-AS--------
--LETDEGWSEFAGGFLIGGIGGATFAYLLAANLPILTSLVS--------
>TVQ08020.1:3-156/1-154 photosystem I reaction center protein subunit XI [Leptolyngbya sp. DLM2.Bin27]
----------DLIQP-AGDPQIGNLETPINSSGFSKAFIGNLPAYRKGLSPQRRGLEIGMAHGYLLYGPFAL
LGPLRD-SD-----------------------I--PGLAGLLSASALVVILTACLSIYSGAG-V--------
--------------------------NT-----AVT--KTTTPFTP--------------P-AS--------
--LETDEGWSEFAGSFLIGGIGGVTFAYLLAANIPMLSSLVS--------
>PZO38123.1:3-156/1-154 photosystem I reaction center protein subunit XI [Leptolyngbya antarctica]
----------DLIQP-AGDPQIGNLETPLNSSGFSRAFIGNLPAYRKGLSPQRRGLEIGMAHGYLLYGPFAL
LGPLRD-SD-----------------------I--PGLAGLLSASALVVILTACLSIYSGAG-V--------
--------------------------NT-----AVT--KTTTPFTP--------------P-AS--------
--LETDEGWSEFAGSFLIGGIGGVTFAYLLAANIPMLTSLVS--------
>TVP61352.1:3-155/1-153 photosystem I reaction center protein subunit XI [Leptolyngbya sp. LCM1.Bin17]
----------ELITP-AGDPQIGNLETPINSSAFSKAFIGNLPAYRTGLSPQRRGLEIGMAHGYLLYGPFAL
LGPLRD-SE-----------------------I--PGLAGLLSAAALIVILTACLSIYSGAG-V--------
--------------------------NT-----AVT--KTTTPFTP--------------P-AS--------
--LETDEGWSEFAGGFLIGGIGGATFAYLLASNLPILTALV---------
>WP_073609414.1:3-145/1-143 photosystem I reaction center subunit XI [Phormidium tenue]
----------DLIQP-AGDPQIGNLETPINSSAFSKAFIGNLPAYRKGLSPQRRGLEIGMAHGYFLYGPFAL
LGPLRD-SE-----------------------I--PGLAGLLSAAGLVVILTACLSIYSGSG-L--------
--------------------------NH-----SVT--RATTPFPP--------------P-AS--------
--LETDEGWSEFAGSFLIGGIGGATFAYLLA-------------------
>WP_035985100.1:3-145/1-143 photosystem I reaction center subunit XI [Leptolyngbya sp. KIOST-1]
----------EAIQP-AGDPQIGNLETPINSSAFSKAFIGNLPAYRAGLSPQRRGLEIGMAHGYFLYGPFAL
LGPLRD-SE-----------------------I--PGLAGLLSAAGLIVILTACLSLYSGAG-V--------
--------------------------NT-----SVT--KTTTPFTP--------------P-AT--------
--LETNEGWSEFAGGFLIGGIGGATFAYLLA-------------------
>WP_017301045.1:3-145/1-143 photosystem I reaction center subunit XI [Nodosilinea nodulosa]
----------EMIQP-AGDPQIGNLETPINSSGFSKAFIGNLPAYRRGLSPQRRGLEIGMAHGYLLYGPFAV
LGPLRD-SE-----------------------I--PGLAGLLSAAALVVILTACLSIYSGAG-V--------
--------------------------NT-----EVT--KTTTPFTP--------------P-AS--------
--LETDEGWSEFAGGFLIGGIGGATFAYLLA-------------------
>WP_169612481.1:3-145/1-143 photosystem I reaction center protein subunit XI [Nodosilinea sp. P-1105]
----------ELITP-AGDPQIGNLETPINSSAFSKAFIGNLPAYRTGLSPQRRGLEIGMAHGYLLYGPFAV
LGPLRD-SE-----------------------I--PGLAGLLSAAALIVILTACLSIYSGAG-V--------
--------------------------NT-----AVT--KTTTPFTP--------------P-AS--------
--LETDEGWSEFAGGFLIGGIGGATFAYLLA-------------------
>PZV06704.1:3-145/1-143 photosystem I reaction center protein subunit XI [Leptolyngbya sp.]
----------DLIQP-AGDPQIGNLETPINSSGFSKAFIGNLPAYRKGLSPQRRGLEIGMAHGYFLYGPFAL
LGPLRD-SD-----------------------I--PGLAGLLSAAALVVILTACLSIYSGAG-V--------
--------------------------ND-----AVT--KTTTPFTP--------------P-AS--------
--LETDEGWSEFAGSFLIGGIGGATFAYLLA-------------------
>WP_106880722.1:3-145/1-143 photosystem I reaction center protein subunit XI [filamentous cyanobacterium CCP5]
----------DVIKP-AGDPQIGNLETPINSSGFSKAFIGNLPAYRSGLSPQRRGLEIGMAHGYLLYGPFAL
LGPLRD-SD-----------------------V--PGLAGLLSASALVVILTACLSIYSGAG-V--------
--------------------------NR-----AVT--KTTTPFTP--------------P-AS--------
--LETEEGWSEFAGSFLIGGIGGATFAYLLA-------------------
>NET38780.1:3-143/1-141 photosystem I reaction center protein subunit XI [Cyanothece sp. SIO1E1]
----------DVIKP-ADDPQIGNLATPVNSSALVKAFINNLPAYREGLAPQRRGLEIGMAHGYLIYGPFTL
LGPLRE-TT-----------------------I--ANVSGLLASIGLIIILTACLSIYTSVG-V--------
--------------------------GK-----PIA--TVTTP-QP--------------P-DA--------
--LSTDAGWAEFKKGFLIGGSGGALFAFIV--------------------
>NJR40253.1:1-144/1-144 photosystem I reaction center protein subunit XI [Leptolyngbyaceae cyanobacterium CSU_1_4]
-------MTSQVVSS-GGDPQTGNLATPINSSGFTKALINNLPAYRAGLSAQRRGLEIGMAHGYLIYGPFTF
LGPYRN-SS-----------------------V--ATIAGLIGAVSLIVILTICLSIYASSK-P--------
--------------------------NG-----PIS--TLTTP-KA--------------P-SE--------
--LATPEGWNEFASSFLIGGVGGAAVAFLL--------------------
>NJK40435.1:1-150/1-150 photosystem I reaction center protein subunit XI [Acaryochloridaceae cyanobacterium SU_2_1]
-------MTMEMVKD-GGDPQIGNLATPVNASGIVKAWINNLPAYRQGLSANNRGLEIGMAHGYYLYGPFST
SGPARG-TE-----------------------L--GAISGVLSAVGVICVLTVAISLYISVQ-V--------
--------------------------PK-----PVA--TVTTP-NP--------------P-AD--------
--FGTKEGWSAVSSGFLLGGCGGAVLAGIL-CQTPYL-------------
>NJK29160.1:1-150/1-150 photosystem I reaction center protein subunit XI [Acaryochloris sp. SU_5_25]
-------MTMDMVTH-GGDPQVGNLATPVNASGIVKAWINNLPAYRKGLSASNRGLEIGMAHGYYLYGPFAT
SGPARG-TQ-----------------------L--GAISGVLSAVGIIVILTVAISLYISVS-V--------
--------------------------PK-----PIA--TVTTP-NP--------------P-ND--------
--FGTKEGWSGISSGFLLGGCGGAVLAGAL-SQTPYL-------------
>NJM67974.1:1-150/1-150 photosystem I reaction center protein subunit XI [Acaryochloris sp. RU_4_1]
-------MTMDMVTH-GGDPQVGNLATPVNASGIVKAWINNLPAYRQGLSASNRGLEIGMAHGYYLYGPFAT
SGPARG-TQ-----------------------L--GAISGVLSAVGIIVILTVAISLYISVS-V--------
--------------------------PK-----PIA--TVTTP-NP--------------P-ND--------
--FGTKEGWSGISSGFLLGGCGGAVLAGAL-SQTPYL-------------
>WP_012161996.1:1-145/1-145 photosystem I reaction center subunit XI [Acaryochloris marina]
-------MTMDLVKH-GGDPLVGDLATPVNSSGIVKAWINNLPAYRKGMSANARGLEIGMAHGYYLYGPFAT
SGPIRG-TT-----------------------M--SLVSGVLSASAVVIVLSVAIQIYSSVS-S--------
--------------------------AK-----PLP--SVTTA-DP--------------G-SD--------
--FGTKEGWSAVGSGFLIGGCGGAVIAGVL-S------------------
>WP_010468462.1:1-145/1-145 photosystem I reaction center subunit XI [Acaryochloris sp. CCMEE 5410]
-------MTMDLVTH-GGDPFVGDLATPVNSSGIVKAWINNLPAYRKGMSANARGLEIGMAHGYYLYGPFAT
SGPIRG-TT-----------------------M--SLVSGVLSASAVIIVLSVAIQIYSSVS-S--------
--------------------------AK-----PHP--SVTTA-DP--------------G-SD--------
--FATKEGWSAIGSGFLIGGCGGAVIAGVL-S------------------
>WP_072622284.1:1-144/1-144 photosystem I reaction center protein subunit XI [Spirulina major]
-------MALDVISD-GGDPQVGNLATPVNSSRFTKALINNLPAYRAGLSANRRGLEVGMAHGYLLYGPFAL
LGPLRN-TE-----------------------Y--AELAGLISAIGLVVILTICLVIYGAVE-S--------
--------------------------GK-----PIA--TLTTP-NP--------------P-DS--------
--FATKEGWSNFASGFLLGGCGGAAFAYFI--------------------
>TVQ55919.1:1-144/1-144 photosystem I reaction center protein subunit XI [Spirulina sp. DLM2.Bin59]
-------MALEFVSS-GGDPQVGNLATPINSSGLVRAWINNLPAYRPGLAAKRRGLEVGMAHGYLLYGPFAL
LGPMRN-TS-----------------------Q--ALGVGLMSTLGLVLILTICLGLYSRVG-I--------
--------------------------GK-----PIA--TITTP-NP--------------P-DC--------
--FSTAAGWHDFKKGFFVGGTGGAFVAYLI--------------------
>WP_015171224.1:1-160/1-160 photosystem I reaction centre subunit XI PsaL [Geitlerinema sp. PCC 7407]
-------MTIDVVKP-AGDPQVGHLATPISASGFTKALINNLPAYRAGLSPNRRGLEVGMAHGYLLFGPFAL
LGPLRD-SD-----------------------V--PYLAGLLGAIGLVVILTICLSLYGSVG-V--------
--------------------------GK-----PIA--TVTTP-NP--------------P-AD--------
--LGSSEGWSEFASGFLIGGIGGALFAYALTANLGLLQNISGNLFN----
>NJN72434.1:1-148/1-148 photosystem I reaction center protein subunit XI [Limnothrix sp. RL_2_0]
---------MDIISS-GGDPQVGNLATPINASGFSKAFINNLPGYRKGLSAQRRGLEIGMAHGYFVYGPFAL
LGPLRD-SD-----------------------Y--AAIAGLLASVGLVAILTVALSLYGAAG-V--------
--------------------------ST-----PTA--TLTTP-HP--------------P-EN--------
--LGTDEGWSEFAGSFLLGGCGGAFFAYFL-CNTPFV-------------
>WP_024546622.1:1-143/1-143 MULTISPECIES: photosystem I reaction center subunit XI [unclassified Synechococcus]
---------MDVIQH-GGDPQVGNLATPINASAFSKAFINNLPGYRPGLSAQRRGLEVGMAHGYFLYGPFAL
LGPLRN-AD-----------------------F--AGVAGLLSTVALVSLLTLALSLYGSAG-V--------
--------------------------ST-----PTA--TLTTP-NP--------------P-EN--------
--LGTKEGWSEFAAGFLIGGCGGALVAYGL-C------------------
>WP_012308215.1:1-143/1-143 MULTISPECIES: photosystem I reaction center subunit XI [unclassified Synechococcus]
---------MDIIQH-GGDPQVGNLATPINASAFSKAFINNLPGYRQGLSAQRRGLEVGMAHGYFLYGPFAL
LGPLRN-AD-----------------------F--AGVAGLLGTVGLISLLTLALSLYGSVG-V--------
--------------------------ST-----PTA--TLTTP-NP--------------P-EN--------
--LGTKEGWSEFAAGFLIGGCGGALVAYGL-C------------------
>WP_065714642.1:1-143/1-143 MULTISPECIES: photosystem I reaction center subunit XI [unclassified Synechococcus]
---------MDIIQH-GGDPQVGNLATPINASAFSKAFINNLPGYRQGLSAQRRGLEIGMAHGYFLYGPFAL
LGPLRN-AD-----------------------F--AGVAGLLGTVGLISLLTLALSLYGSVG-V--------
--------------------------ST-----PTA--TLTTP-NP--------------P-EN--------
--LGTKEGWSEFAAGFLIGGCGGALVAYGL-C------------------
>WP_106291502.1:6-157/1-152 photosystem I reaction center subunit XI [Merismopedia glauca]
----------ELIHA-AGDPQVGNLATPINSSPLSKAFLNNLPAYRQGLSASRRGLEIGLAHGYFLFGPFFA
LGPLRN-TD-----------------------V--APLAGLLSTLGLVAILTIALSIYGEVG-V--------
--------------------------GK-----IAP--TLTNP-KP--------------P-TD--------
--LETKEGWSEFTGSFLLGACGGAFFAYFL-NQTPYLTGLFN--------
>NJN20394.1:1-149/1-149 photosystem I reaction center protein subunit XI [Leptolyngbya sp. RL_3_1]
-----------MVQS-AIDPQVGNLATPLNSSGFSTAFIRNLPAYRANLSAQRRGLEIGMAHGYFIYGPLAL
LGPLRS-TS-----------------------I--ASEAGVAGAIALVTILTVALSLHGSVR-K--------
--------------------------GD-----AIA--TITTP-EP--------------P-KE--------
--FGTPEGWSEFATGFFIGGCGGAFFAFLL-AQTPALLSL----------
>WP_006529016.1:1-155/1-155 photosystem I reaction centre subunit XI [Gloeocapsa sp. PCC 73106]
-------MTTNMTQS-LDDPQVGNLATTINASGFTKTLINNLPAYRRGLSANRRGLEVGMAHGYFLYGPFAL
LGPLRN-TE-----------------------L--ASIAGLLAAVGLITVLTIGLSLHGAVR-T--------
--------------------------EK-----ATA--TLTTP-QP--------------P-VD--------
--FATTEGWSEFASGFLIGGCGGAFFAYFL-ATTPLLQAFFN--------
>TVQ47327.1:9-152/1-144 photosystem I reaction center protein subunit XI [Gloeocapsa sp. DLM2.Bin57]
------------------DPQVGNVATPINASGFTKALINNLPAYRQGLSPNRRGLEVGMAHGYFLYGPFAL
LGPLRD-TE-----------------------M--GDLAGLVAAVSLVTILTIALSLHAAVR-T--------
--------------------------GN-----ATE--TLTTP-LP--------------P-AE--------
--FGTKEGWSEFASGFLIGGCGGAAFAYFL-ATTPLLQAFL---------
>KFF41178.1:1-159/1-159 Photosystem I reaction centre subunit XI [Candidatus Atelocyanobacterium thalassa isolate SIO64986]
-------MTTEVIQH-CED---GNLATPFNSSGFTLAFIRNLPAYRKGLSANGRGLEVGMAHGYFLYGPFVI
LNPLRS-TE-----------------------Q--AAMTGVIATIGLISILTIALSMYATVS-S--------
--------------------------KR-----PLA--TITAS-EV--------------P-EN--------
--LGTPEGWSEFANGFFVGGCGGGFFAYLL-CQTPHLELLQEVVKGVWS-
>WP_012953941.1:1-159/1-159 photosystem I reaction center subunit XI [Candidatus Atelocyanobacterium thalassa]
-------MTTKVIQH-CED---ANLATPFNSSGFTLAFIRNLPAYRKGLSANRRGLEVGMAHGYFLYGPFAI
LNPLRN-TE-----------------------Q--AAVTGVIATIGLISILTIALSMYAERS-S--------
--------------------------KK-----PLA--TITAP-EA--------------P-EN--------
--LGTSEGWSEFANGFFMGGCGGGFFAYLL-CQTPHVELLQEVVKGVWS-
>WP_012597175.1:1-162/1-162 photosystem I reaction center subunit XI [Rippkaea orientalis]
-------MTIDAIQH-GGDPQVGNLATPLNSSGFSLAFIRNLPAYRKGLSANRRGLEVGMAHGYFLYGPLAI
LGPLRS-TD-----------------------Y--AATAGLLATVGLVSILTIALSMYASVG-V--------
--------------------------TK-----PTE--TLTTP-EV--------------P-ED--------
--LGTSEGWGEFANGFFIGGCGGAFFAYLL-CQTPHLEILQEVVKGVWS-
>HAC63058.1:1-156/1-156 photosystem I reaction center protein subunit XI [Cyanothece sp. UBA12306]
-------MTTDAIQH-GGDPQVGNLATPLNSSGFSLAFIRNLPAYRKGLSANRRGLEVGMAHGYFIYGPFAL
LGPLRS-TE-----------------------Y--AATAGLLAAVGLIAILTIALSMYASVG-V--------
--------------------------TK-----PTD--TLTTP-EV--------------P-AD--------
--LGTSEGWGEFANGFFIGGSGGAFFAYLL-CQTPHLALIQEI-------
>WP_124978604.1:1-158/1-158 photosystem I reaction center subunit XI [Aphanothece sacrum]
---------MDIIGH-GGDPQIGNLATPVNSSGFTLTFIRNLPAYRKGLSPNRRGLEVGMTHGYFLYGPFAL
LGPLRN-SE-----------------------Y--ASTAGLLASVALVAILTIAVSMYAFVG-V--------
--------------------------SA-----PTT--TLTTP-DV--------------P-ED--------
--LGTSEGWGEFANGFFIGGCGGAFFAYLL-SQSPYMSLIQDVLSKV---
>WP_007304441.1:1-156/1-156 photosystem I reaction center subunit XI [Crocosphaera watsonii]
-------MAIDVIQH-GGDPQVGNLATPVNSSGFSLAFIRNLPAYRQGLSPNRRGLEIGMAHGYFIYGPFAL
LGPLRN-TE-----------------------Y--ASTAGLLAAVGLVAILTVALSMYASVG-V--------
--------------------------TK-----PTE--TLTTP-DT--------------P-EA--------
--LATSEGWGEFANGFFIGGAGGAFFAYLL-CQSPYIDLVQQI-------
>NQZ61193.1:1-154/1-154 photosystem I reaction center protein subunit XI [Crocosphaera sp.]
---------MDVIQH-GGDPQVGNLATPVNSSGFSLAFIRNLPAYRQGLSPNRRGLEIGMAHGYFIYGPFAL
LGPLRN-TE-----------------------Y--ASTAGLLAAVGLVAILTVALSMYASVG-V--------
--------------------------TK-----PTE--TLTTP-DT--------------P-EA--------
--LATSEGWGEFANGFFIGGAGGAFFAYLL-CQSPYIDLVQQI-------
>WP_085433444.1:1-151/1-151 photosystem I reaction center subunit XI [unicellular cyanobacterium SU2]
-------MTIDAIQP-GGDPQVGNLATPLNSSGFSLAFIRNLPAYRKGLSPNRRGLEIGMAHGYFLYGPFAL
LGPLRN-TE-----------------------F--ASTAGVLAAVGMVAILTIALSMYGSVG-V--------
--------------------------TK-----PTE--TLTTP-ET--------------P-EE--------
--LGTSEGWAEFANGFFIGGSGGAFFAYLL-CQTPYLE------------
>WP_009547205.1:1-154/1-154 photosystem I reaction center subunit XI [Crocosphaera subtropica]
---------MDIIGQ-RGDPQIGNLATPVNSSRLSLAFIRNLPAYRRGLSANRRGLEVGMAHGYFLYGPFAI
LGPLRN-TE-----------------------Y--ASTGGLLSAVAMISILTIALSLYASVE-V--------
--------------------------GK-----PIE--TLTTP-DV--------------P-ED--------
--LGTSVGWGEFANGFFIGGSGGVIFAYLL-CQALYFDLIQKI-------
>WP_107670978.1:1-148/1-148 photosystem I reaction center subunit XI [Cyanothece sp. BG0011]
---------MDIIKP-GGDPQIGNLATPVNSSRLSLAFIRNLPAYRQGLSPHRRGLEVGMAHGYFLYGPFAL
LGPLRN-TD-----------------------Y--ASTAGLLSAVALISILTIALSLYASVD-V--------
--------------------------SK-----PVE--TLTTP-EV--------------P-EE--------
--FATSVGWGEFANGFFIGGLGGVVFAYLL-VKLPFL-------------
>WP_087589440.1:1-145/1-145 photosystem I reaction center subunit XI [unicellular cyanobacterium SU3]
---------MDIIKQ-GEDSKVGNLATPINSSQLSLTFIRNLPAYRKGLSAHRRGLEVGMAHGYFLYGPFAI
LGPLRN-TE-----------------------Y--ASTAGLLSAVAIISILTIALSLYASVD-V--------
--------------------------SQ-----PIE--TLTTP-NV--------------P-ED--------
--FRTSVGWGEFANGFFIGGSGGVVFAYLLFCQ-----------------
>WP_008275884.1:1-144/1-144 photosystem I reaction center subunit XI [Crocosphaera chwakensis]
---------MDIIKQ-GGDPQVGNLATPINSSRLSLAFIRNLPAYRQGLSAHRRGLEVGMAHGYFLYGPFAI
LGPLRH-TE-----------------------Y--ASTAGLLSAVAIISILTIALSLYASVD-V--------
--------------------------NK-----PIA--TLTTP-DV--------------P-EA--------
--FATSLGWGEFANGFFMGGCGGVVFASLL-CK-----------------
>NER78657.1:3-162/1-160 photosystem I reaction center protein subunit XI [Leptolyngbya sp. SIO1D8]
----------NFVEH-AGDPQVGDLATPLNSSAFSKAFIGNLPAYRKGLSAQRRGLEVGMAHGFFLFGPFVV
TGPFRN-TE-----------------------Y--AATAGVLSAVGLVMVLTVALSLYAGAT-A--------
--------------------------FK-----PAP--SVTTD-TP--------------P-ED--------
--LGSKEGWGEFSSSFLIGGCGGAFFAYLI-YITPHMDSLSGVAKGIWST
>WP_006510806.1:1-160/1-160 photosystem I reaction center subunit XI [Xenococcus sp. PCC 7305]
---------MDAIQH-GGDPQVGNLATPLNSSDISKAFIQNLPAYREGMSPLGRGLEVGMAHGYFLYGPFAL
LGPLRD-TD-----------------------L--SATAGVLAAIGLIAILTIALSLYASAM-G--------
--------------------------GA-----PVS--IVTAP-NT--------------P-KE--------
--LGTKAGWSEFATGFFLGGSGGAAFAYAL-SLTPYADVIQEVLKGVGS-
>AZB72178.1:1-164/1-164 photosystem I reaction center protein subunit XI [Synechococcus elongatus PCC 11801]
-------MAQDVIAN-GGTPEIGNLATPINSSPFTRTFINALPIYRRGLSSNRRGLEIGMAHGFLLYGPFSI
LGPLRN-TE-----------------------T--AGSAGLLATVGLVVILTVCLSLYGNAG-S--------
--------------------------GP-----APAESTVTTP-NP--------------P-QE--------
--LFTKEGWSEFTSGFILGGLGGAFFAFYL-ASTPYVQPLVKIAAGVWS-
>WP_011378415.1:1-164/1-164 MULTISPECIES: photosystem I reaction center protein subunit XI [Synechococcus]
-------MAQDVIAN-GGTPEIGNLATPINSSPFTRTFINALPIYRRGLSSNRRGLEIGMAHGFLLYGPFSI
LGPLRN-TE-----------------------T--AGSAGLLATVGLVVILTVCLSLYGNAG-S--------
--------------------------GP-----SAAESTVTTP-NP--------------P-QE--------
--LFTKEGWSEFTSGFILGGLGGAFFAFYL-ASTPYVQPLVKIAAGVWS-
>P31084.2:3-163/1-161 RecName: Full=Photosystem I reaction center subunit XI; AltName: Full=PSI subunit V; AltName: Full=PSI-L [Synechococcus elongatus PCC 6301]
----------DVIAN-GGTPEIGDLATPTNSSPFTRTFINALPIYRRGLSSNRRGLEIGMAHGFLLYGPLSI
LGPLRN-TE-----------------------T--AGSAGLLATVGLVVILTVCLSLYGNAG-S--------
--------------------------GP-----SAAESTVTTP-NP--------------P-QE--------
--LFTKEGWSEFTSGFILGGLGGAFFAFYL-ASTPYVQPLVKIAAGVWS-
>WP_110986735.1:1-161/1-161 photosystem I reaction center protein subunit XI [Acaryochloris sp. RCC1774]
-------MTMDMVQA-GGDPQVGNLATPVNSSGIVKTFINNLPAYRKGLSANSRGLEVGMAHGYFLYGPFAI
LGPNRG-AE-----------------------I--GDIAGALGAVGLISVLTIALSLYISAG-V--------
--------------------------SQ-----PAA--TCTTP-NP--------------P-SE--------
--LGTSEGWSSFSNGFWIGGCGGAVFAFAI-CQMPFLTPLQDIIRGIW--
>NEO87164.1:1-162/1-162 photosystem I reaction center protein subunit XI [Spirulina sp. SIO3F2]
-------MALDAITS-GGDPQIGNLATPLNSSGFSKAFINNLPAYRAGLSANRRGLEVGMAHGYLLYGPFAV
LGPLRN-TD-----------------------S--AELAGLMAAVGLVVLLTMCLSIYGGVG-S--------
--------------------------GK-----PIA--THTTP-NP--------------P-EN--------
--LGTKEGWSDFASGFFLGGCGGALTAYGL-CLTPHLASIQGIVHQIWS-
>HBE20034.1:1-162/1-162 photosystem I reaction center protein subunit XI [Cyanobacteria bacterium UBA11367]
-------MAMDVVQH-AGDPLVGDLATPVNSSPFVKAFINNLPAYRAGLSVYRRGLEVGMAHGYFLYGPFAV
LGPLRM-TD-----------------------Y--GTTAGLLASVGLVTILTIALSLHGAAR-K--------
--------------------------GN-----PSA--CATVP-VA--------------P-AE--------
--FGTKEGWAEFASGFFVGGCSGAFFAYLL-CLTPHVVPLQTVVNGVWS-
>RMF23337.1:1-161/1-161 photosystem I reaction center protein subunit XI [Cyanobacteria bacterium J083]
---------MDFVQP-AGDPQVGNLATPVNASGFTKAFIRNLPAYRKGLSANRRGLEVGMAHGYFLYGPFAL
LGPLRG-TE-----------------------V--APIAGLLATVGLISILTIALSLYAYVE-P--------
--------------------------RK-----PIA--TVTTP-DV--------------P-ED--------
--LASKEGWSEFASGFFIGGCGGAVFAWLL-CSTPHLALLQGIASGIWSS
>NJM58515.1:1-161/1-161 photosystem I reaction center protein subunit XI [Synechococcales cyanobacterium RU_4_20]
-------MQFDAVTH-PGDPQVGNLATPLNSSGFSKAFIQNLPAYRKGLSPNRRGLEVGMAHGYFLYGPLAL
LGPLRA-TD-----------------------V--APTAGILATVGFVMILTVALSLYAAVT-D--------
--------------------------AK-----PMA--TVTTP-EP--------------P-A---------
---FTREDWSEFAGGFLLGGCGGAFFAYFL-CQTPHLAPLQSLASGVWSS
>NJN31148.1:1-161/1-161 photosystem I reaction center protein subunit XI [Synechococcales cyanobacterium RM1_1_8]
-------MTQDMVTH-AGDPFVGNLATPLNSSGFSTAFIRNLPAYRQGLSPNRRGLEVGMAHGYFLYGPLAL
LGPLRH-SD-----------------------V--AATAGIIGTVSLVMLLTIALSLYGAVT-D--------
--------------------------AK-----PSA--TVTTP-AP--------------P-D---------
---LDRDGWSEFAGGFFMGGCGGAAFAYFL-CQTPHLDLLQNLASGVWSS
>NJN75837.1:5-165/1-161 photosystem I reaction center protein subunit XI [Synechococcaceae cyanobacterium RL_1_2]
----------NVVTD-GGNREVGNLSTPINGSPVSLAFLRNLPAYRHGLSPNRRGLEIGMAHGYFIYGPFAL
LGPLRDSTG-----------------------F--GPISGLLASIGLVSILTIALSLYSATG-V--------
--------------------------SR-----PTE--TFTTP-NP--------------P-SE--------
--LGSTEGWSEFASGFFLGGTGGAIFAYFL-CTTPYVEPLVKIASGIWSS
>TAF52394.1:1-163/1-163 photosystem I reaction center protein subunit XI [Oscillatoriales cyanobacterium]
-------MAMDMIRD-AGDPQIGNLATPVNSSDFTKAFINNLPAYRDGLSSNRRGLEIGMAHGYLLYGPFAV
LGPLRD-SD-----------------------L--AAFAGLLAAIGLVSILTICLSIYGDVG-V--------
--------------------------SA-----PQP--SVTTA-NP--------------P-SD--------
--LGTKEGWSDFAAGFWVGGCGGAAFAYFL-CTTPHLAPLQQVVSNVWSS
>NJN62055.1:1-163/1-163 photosystem I reaction center protein subunit XI [Coleofasciculaceae cyanobacterium RL_1_1]
-------MAMDMIRD-AGDPQIGNLATPVNSSDFTKAFINNLPAYRDGLSSNRRGLEIGMAHGYLLYGPFAV
LGPLRD-SD-----------------------F--GVFAGLLAAIGLVSILTICLSIYGDVG-V--------
--------------------------SA-----PQP--SVTTP-KP--------------P-SD--------
--LGTKEGWSDFAAGFWIGGCGGAAFAYFL-CTTPHLAPLQQVVSNVWSS
>WP_075888973.1:1-161/1-161 hypothetical protein [Limnothrix rosea]
---------MDVITH-GGDPQVGNLATPVNASAFSKAFINNLPAYRKGLSAQRRGLEIGMAHGFFVYGPFAV
LGPLRD-SD-----------------------Y--AALAGLLAAVGLVSILTVALSLYGAAG-V--------
--------------------------ST-----PTA--TLTTP-NP--------------P-ED--------
--LGTDAGWSEFASSFLLGGCGGAFFAYFL-CGTPFVEPLVQIAGGVWSS
>WP_015132325.1:1-161/1-161 photosystem I reaction center subunit XI [Leptolyngbya sp. PCC 7376]
---------MDVITH-GGDPQVGNLATPVNASAFTKAFLNNLPAYRKGLSAQRRGLEIGMAHGFFVYGPFAV
LGPLRD-SD-----------------------Y--ASIAGLLAAVGLVSILTVALSLYGSAG-V--------
--------------------------ST-----PAA--TLTNP-NP--------------P-ED--------
--LGTDSGWSEFASSFLLGGCGGAFFAYFL-CGTPFVEPLVQIASGVWSS
>MBC6418315.1:1-163/1-163 photosystem I reaction center protein subunit XI [Prochloron sp. SP5CPC1]
-------MTTDVVTH-GGDPQVGNLATPINASGFTKAFINALPAYRNGLSPFRRSLEIGMAHGYFVYGPLAL
LGPLRD-SD-----------------------L--AATAGLLASIGMISILTVALSLYASTG-P--------
--------------------------NK-----PVA--TVTTP-NP--------------P-ED--------
--LGTKEGWSEFASGFFLGGCSGAIFAYFL-CSTPHLAPLMEVVGGVWST
>NET36235.1:1-163/1-163 photosystem I reaction center protein subunit XI [Cyanothece sp. SIO1E1]
-------MTMDMVQD-GGDPQVGNLATPINASGFTKSFINSLPAYRKGLSSSNRGLEIGMAHGYFLYGPFAL
LGPLRG-TD-----------------------L--SALGGLLAAVGLVSLLTIGLSLYGWAG-V--------
--------------------------GK-----PSA--TVTVP-NP--------------P-EA--------
--LGTQEGWADFAGGFLIGGCGGAFLAYFL-CTTPHLAPLQQIASGVWSS
>NEO97515.1:1-163/1-163 photosystem I reaction center protein subunit XI [Symploca sp. SIO2E9]
-------MTIDVIQP-AGDPQIGNLATPVNSSGFTTAFINNLPAYRKGLSPFRRGLEVGMAHGYFLYGPLAL
LGPLRH-TD-----------------------V--ASIAGVLATVGLVSILTIALSIYGAAN-S--------
--------------------------GK-----PIA--TVTTP-NP--------------P-ED--------
--LGTPEGWSEFASGFLIGGCGGAFFAYLL-CETPHVAPLQKIAGGVWSS
>NEO30496.1:1-163/1-163 photosystem I reaction center protein subunit XI [Symploca sp. SIO3C6]
-------MTMDVVQP-AGDPQIGNLATPVNSSGFTTAFINNLPAYRPGLSPFRRGLEVGMAHGYFLYGPLAL
LGPLRH-TD-----------------------V--ASIAGVLATVGLVSILTIALSVYGAAN-S--------
--------------------------GK-----PIA--TVTTP-NP--------------P-ED--------
--LGTPEGWSEFASGFLIGGCGGAFFAYLL-CETPHVAPLQKIAGGVWSS
>NEQ63992.1:1-163/1-163 photosystem I reaction center protein subunit XI [Symploca sp. SIO2D2]
-------MAIDVIEH-GGDPQVGNLATPINASGFTKAFINGLPAYRPGLSAHRRGLEVGMAHGYFLYGPFAL
LGPLRD-TD-----------------------L--ASTAGLLAAVGLVSILTIALSIYGATG-S--------
--------------------------GK-----PVA--TVTTP-NP--------------P-ED--------
--LGSKEGWSEFASGFLIGGCGGAFFAYFL-CQTPHLEPLQKIAGGVWSS
>NER93058.1:1-163/1-163 photosystem I reaction center protein subunit XI [Symploca sp. SIO1B1]
-------MAIDVIEH-GGDPQVGNLATPVNASGFTKAFINGLPAYRPGLSAHRRGLEVGMAHGYFLYGPFAL
LGPLRD-TD-----------------------L--ASTAGLLAAVGLVSILTIALSIYGATG-S--------
--------------------------GK-----PVA--TVTTP-NP--------------P-ED--------
--LGSKEGWSEFASGFLIGGCGGAFFAYFL-CQTPHLEPLQKIAGGVWSS
>NES17661.1:1-163/1-163 photosystem I reaction center protein subunit XI [Symploca sp. SIO3E6]
-------MAIDVVEH-GGDPQVGNLATPINASGFTKAFINGLPAYRPGLSAHRRGLEVGMAHGYFLYGPFAL
LGPLRH-TD-----------------------I--ATTAGLLAAVGLVSILTIALSIYGATG-S--------
--------------------------GK-----PIA--TVTTP-NP--------------P-ED--------
--LGSKEGWSEFASGFLIGGCGGAFFAYFL-CQTPHLEPLQKIAGGVWSS
>NET54660.1:1-163/1-163 photosystem I reaction center protein subunit XI [Symploca sp. SIO2E6]
-------MTIEVIEH-GGDPQVGNLATPINASGFTKAFINGLPAYRPGLSAHRRGLEVGMAHGYFLYGPFAL
LGPLRH-TD-----------------------I--ASTAGLLAAVGLVSILTIALSIYGATG-S--------
--------------------------GK-----PIA--TVTTP-NP--------------P-ED--------
--LGSKEGWSEFASGFLIGGCGGAFFAYFL-CQTPHLEPLQKIAGGVWSS
>NEP08703.1:1-163/1-163 photosystem I reaction center protein subunit XI [Symploca sp. SIO2C1]
-------MTIDVIEH-GGDPQVGNLATPINASGFTKAFINGLPAYRPGLSAHRRGLEVGMAHGYFLYGPFAL
LGPLRH-TD-----------------------L--ASTAGLLAAVGLVSILTIALSIYGAAG-S--------
--------------------------GK-----PIA--TVTTP-NP--------------P-EG--------
--LGSKEGWSEFASGFLIGGCGGAFFAYFL-CQTPHLEPLQKIAGGVWSS
>WP_044495154.1:1-163/1-163 photosystem I reaction center protein subunit XI [Moorea producens]
-------MTMDVINH-GGDPQVGNLATPINSSAFTKAFINNLPAYRQGLSANRRGLEVGMAHGYFLYGPFAL
LGPLRG-TE-----------------------Y--ASTAGLLATVGLVALLTVALSIYGAAG-S--------
--------------------------GK-----PKA--TLTTP-NP--------------P-ED--------
--LGTKEGWSEFASGFFLGACGGAVFAYFL-CLTPHLAPLQKIASGVWSS
>WP_071104699.1:1-163/1-163 photosystem I reaction center protein subunit XI [Moorea producens]
-------MTMDVIDH-GGDPQVGNLATPINSSAFTKAFINNLPAYRKGLSANRRGLEVGMAHGYFLYGPFAL
LGPLRG-TE-----------------------Y--ASTAGLLATVGLVAILTVALSIYGAAG-S--------
--------------------------GK-----PKA--TLTTP-NP--------------P-ED--------
--LGTKEGWSEFASGFFLGACGGAVFAYFL-CLTPHLAPLQKIASGVWSS
>NEO40687.1:1-163/1-163 photosystem I reaction center protein subunit XI [Moorea sp. SIOASIH]
-------MTMDVIDH-GGDPQVGNLATPINSSAFTKAFINNLPAYRKGLSPNRRGLEVGMAHGYFLYGPFAL
LGPLRG-TE-----------------------Y--ANTAGLLATVGLVALLTVALSIYGAAG-S--------
--------------------------GK-----PKA--TLTTP-NP--------------P-ED--------
--LGTKEGWSEFASGFFLGACGGAVFAYFL-CLTPHLAPLQKIASGVWSS
>NEO07589.1:1-163/1-163 photosystem I reaction center protein subunit XI [Moorea sp. SIO3I8]
-------MTMDVINH-GGDPQVGNLATPINSSAFTKAFINNLPAYRKGLSANRRGLEVGMAHGYFLYGPFAL
LGPLRG-TD-----------------------Y--ASTAGLLATVGLVALLTVALSIYGAAG-S--------
--------------------------GK-----PKA--TLTTP-NP--------------P-ED--------
--LGTKEGWSEFASGFLLGACGGAFFAYFL-CQTPHLAPLQKIASGVWSS
>WP_070393361.1:1-163/1-163 MULTISPECIES: photosystem I reaction center protein subunit XI [Moorea]
-------MTMDVIDH-GGDPQVGNLATPINSSAFTKAFINNLPAYRKGLSANRRGLEVGMAHGYFLYGPFAL
LGPLRG-TD-----------------------Y--ASTAGLLATVGLVALLTVALSIYGAAG-S--------
--------------------------GK-----PKA--TLTTP-NP--------------P-ED--------
--LGTKEGWSEFASGFLLGACGGAFFAYFL-CQTPHLAPLQKIASGVWSS
>NEO46751.1:1-163/1-163 photosystem I reaction center protein subunit XI [Moorea sp. SIO4A3]
-------MTMDVIDH-GGDPQVGNLATPINSSAFTKAFINNLPAYRKGLSANRRGLEVGMAHGYFLYGPFAL
LGPLRG-TD-----------------------Y--ASTAGLLATVGLVALLTVALSIYGAAG-S--------
--------------------------GK-----PKA--TLTTP-NP--------------P-EN--------
--LGTKEGWSEFASGFLLGACGGAFFAYFL-CQTPHLAPLQKIASGVWSS
>NEP50985.1:1-163/1-163 photosystem I reaction center protein subunit XI [Moorea sp. SIO3C2]
-------MTMDVINH-GGDPQVGNLATPINSSGFTKAFINNLPAYRKGLSANRRGLEVGMAHGYFLYGPFAL
LGPLRG-TD-----------------------Y--ASTAGLLATVGLVALLTVALSIYGAAG-S--------
--------------------------GK-----PKA--TLTTP-NP--------------P-EN--------
--LGTKEGWSEFASGFLLGACGGAFFAYFL-CQTPHLAPLQKIASGVWSS
>EGJ29452.1:1-161/1-161 photosystem I reaction centre subunit XI [Moorea producens 3L]
---------MDVINH-GGDPQVGNLATPINSSAFTKAFINNLPAYRQGLSANRRGLEVGMAHGYFLYGPFAL
LGPLRG-TE-----------------------Y--ASTAGLLATVGLVALLTVALSIYGAAG-S--------
--------------------------GK-----PKA--TLTTP-NP--------------P-ED--------
--LGTKEGWSEFASGFFLGACGGAVFAYFL-CLTPHLAPLQKIASGVWSS
>WP_015220962.1:1-163/1-163 photosystem I reaction center subunit XI [Cyanobacterium aponinum]
-------MSIDVVNH-GGDPQVGNLSTPINGSAFTKAFINALPAYRKGLSPNRRGLEVGMAHGYLLYGPFAV
LGPLRL-TE-----------------------Y--GPTAGLLATIGLVSILTICLSIYGAVG-V--------
--------------------------SK-----PTE--TLTTP-EV--------------P-MD--------
--LATKEGWSEFAGGFLLGGCGGAFFAFFL-CQTPHLQPLIEVASNIWSS
>WP_066121280.1:1-163/1-163 Photosystem I reaction center subunit XI [Geminocystis sp. NIES-3709]
-------MSIDVVNC-GNDPQVGNLSTPVNGSAFTKAFINALPAYRQGLSPNRRGLEVGMAHGYLLYGPFAV
LGPLRL-TE-----------------------Y--GPTAGLLATIGIVSILTICLSIYGAVG-V--------
--------------------------GK-----PTE--TLTTP-NV--------------P-LD--------
--LATKEGWSEFAGGFLLGACGGAFFAFFL-CQTPHLKPLIEVASGVWSS
>WP_017295712.1:1-163/1-163 photosystem I reaction center subunit XI [Geminocystis herdmanii]
-------MSIDVVNC-GNDPQVGNLSTPVNGSAFTKAFINALPAYRQGLSANRRGLEVGMAHGYLLYGPFAV
LGPLRL-TD-----------------------Y--GPTAGLLATIGLVSILTICLSIYGAVG-V--------
--------------------------SK-----PTE--TLTTP-NV--------------P-MD--------
--LATKEGWSEFAGGFLLGACGGAFFAFFL-CETPHLKPLIEVASGIWSS
>NCO74449.1:1-163/1-163 photosystem I reaction center protein subunit XI
-------MSIDVVNC-GNDPQVGNLSTPVNGSAFTKAFINALPAYRQGLSANRRGLEIGMAHGYLLYGPFAV
LGPLRL-TD-----------------------Y--GPTAGLLATIGLVSILTICLSIYGAVG-V--------
--------------------------SK-----PTE--TLTTP-NV--------------P-LD--------
--LGTKEGWSEFAGGFLLGACGGAFFAFFL-CETPHLKPLIDVASGVWSS
>WP_066344937.1:1-163/1-163 Photosystem I reaction center subunit XI [Geminocystis sp. NIES-3708]
-------MSTDLINC-GNDPQVGNLSTPVNGSAFTKAFINALPAYRQGLSANRRGLEIGMAHGYLLYGPFAV
LGPLRL-TD-----------------------Y--GPTAGLLATIGLVSILTICLSIYGAVG-V--------
--------------------------GK-----PTE--TLTTP-NV--------------P-LD--------
--LASKEGWSEFAGGFLLGACGGAFFAYFL-CQTPHLKPLIEVASGVWSS
>WP_069789507.1:1-161/1-161 photosystem I reaction center protein subunit XI [Cyanobacterium sp. IPPAS B-1200]
-------MSTNVVHS-GGDPQVGNLSTPINGSGFTKAFINGLPAYRKGLSPNRRGLEIGMAHGYFLYGPFAL
LGPLRD-TD-----------------------F--GAQAGLLATIGLVAILTICLSIYSAVG-V--------
--------------------------GK-----PTE--TLTTP-QV--------------P-AE--------
--LATKEGWSEFASGFLLGASGGAFFAFFL-CQTSYLQPLIEAAKNVW--
>AFZ48633.1:1-161/1-161 photosystem I reaction centre subunit XI PsaL [Cyanobacterium stanieri PCC 7202]
-------MSTSVVHS-GGDPQVGNLSTPINGSGFTKAFINGLPAYRKGLSPNRRGLEIGMAHGYFLYGPFAL
LGPLRD-TD-----------------------F--GAQAGLLATIGLVAILTICLSIYSAVG-V--------
--------------------------GK-----PTE--TLTTP-QV--------------P-AE--------
--LGTKEGWSEFASGFLLGASGGAFFAFFL-CQTSYLQPLIEAAKNVW--
>OJJ26879.1:10-167/1-158 photosystem I reaction center protein subunit XI [Roseofilum reptotaenium AO1-A]
-----------IAAY-GGNPEVGHLSTPVSDSAFTRAFIGNLPAYRKGLSASRRGLEVGMAHGYFLYGPFVV
LGPLRE-TE-----------------------L--ANLAGLLATIGLISILTIALSLHGAAD-V--------
--------------------------KY-----PPV--ESATP-SA--------------P-SN--------
--LWDKDGWGDFASSFFLGACGGAFFAYFL-CLTPHLAPLQEVVNKIWS-
>NER33656.1:3-168/1-166 photosystem I reaction center protein subunit XI [Oscillatoria sp. SIO1A7]
----DSRDIEMIKPY-NGDPFVGNLSTPVSDSAFTRAFIGNLPAYREGLSPLLRGLEVGMAHGYFLYGPLAL
LGPLRA-TE-----------------------I--ASIAGLLATIGFVTILTIALSLHGGAD-V--------
--------------------------TK-----PPV--TAANP-NP--------------P-EE--------
--LWTKSGWSEFAGGFFLGACGGAFFAYFL-CQTPHLAPLQKIASGVWSS
>TKZ25200.1:10-165/1-156 photosystem I reaction center protein subunit XI [Hormoscilla sp. GUM007]
--------------Y-NDDPFVGHLSTPISDSDFTKAFISNLPAYRTGLSPLLRGLEVGMAHGYFLYGPFAV
LGPLRD-SD-----------------------L--STAAGLLATVGMVMILTIALSIHGAAD-A--------
--------------------------PK-----PPV--TAGVP-NP--------------P-AE--------
--LWSKLGWSEFAGGFFLGGCGGAFFAYIL-CLTPHLAPLQKIVSSVWSS
>NET09632.1:3-162/1-160 photosystem I reaction center protein subunit XI [Symploca sp. SIO2B6]
----------DAITH-GGDPLVGNLATPLNSSPFSLAFIRNLPAYRAGLSANRRGLEVGMAHGYFVYGPLAL
LGPLRD-SD-----------------------F--ASIAGVAGAIGFITILTVALSLHGSVR-S--------
--------------------------GD-----AIA--TVTTP-NP--------------P-AE--------
--FGTKEGWSEFASGFFVGGCGGAFFAYLL-CQTPHVIPLQSLASAVWSS
>NEQ96262.1:3-158/1-156 photosystem I reaction center protein subunit XI [Cyanothece sp. SIO2G6]
----------EMITA-AGDPQIGNLATPLNSSPFSLAFIRNLPAYRQGLSANRRGLEIGMAHGYFIYGPLAL
LGPLRD-SD-----------------------Y--AALAGVAGAVAFITILTVALSLHGSVR-V--------
--------------------------GD-----AIA--TVTTP-NP--------------P-TE--------
--YGTKEGWSEFASGFFIGGCGGAVFAYLL-CQA---TSFQEIFSAIWS-
>WP_166282853.1:7-162/1-156 photosystem I reaction center protein subunit XI [Aphanocapsa montana]
--------------Y-SDDPQVGNLATPLNASAFSKTFIRNLPAYRTGLTPHRRGLEVGMAHGYFLYGPLAL
LGPLRD-SD-----------------------V--ANIAGVAATIGLVMILTVAMSLHGSVR-S--------
--------------------------GK-----AIA--TVTTP-NP--------------P-EE--------
--FGTQEGWSEFASGFFLGGCGGAFFAYLL-CLTPHVAPLSKIAAGVWSS
>WP_017711040.1:9-161/1-153 photosystem I reaction center subunit XI [Prochlorothrix hollandica]
------------------DPQVGDLATPFNSSPVIKAFLNNLPAYRPGLSANRRGLEVGMAHGYFIYGPFAV
LGPLRD-TE-----------------------F--ATTAGFLATIGMVAILTFALSLYAGAG-V--------
--------------------------SK-----PEA--TMTNP-NP--------------P-AD--------
--FGTREGWSEFASGFLLGGCGGALFAYFL-CATPHLLPMVNMAAGVWSS
>NER29803.1:1-140/1-140 photosystem I reaction center protein subunit XI [Symploca sp. SIO1C4]
-------------------------------SGFTTAFINNLPAYRPGLSPFRRGLEVGMAHGYFLYGPLAL
LGPLRH-TD-----------------------V--ASIAGVLATVGLVSILTIALSVYGAAN-S--------
--------------------------GK-----PIA--TVTTP-NP--------------P-ED--------
--LGTPEGWSEFASGFLIGGCGGAFFAYLL-CETPHVAPLQKIAGGVWSS
>NER52989.1:1-133/1-133 photosystem I reaction center protein subunit XI [Symploca sp. SIO1A3]
--------------------------------------MNGLPAYRPGLSAHRRGLEVGMAHGYFLYGPFAL
LGPLRH-TD-----------------------L--ASTAGLLAAVGLVSILTIALSIYGAAG-S--------
--------------------------GK-----PIA--TVTTP-NP--------------P-EG--------
--LGSKEGWSEFASGFLIGGCGGAFFAYFL-CQTPHLEPLQKIAGGVWSS
>HAX80188.1:8-148/1-141 photosystem I reaction center protein subunit XI [Cyanobacteria bacterium UBA11372]
----------EVVYA-AGDPQTGNLVTPINGSGFTKAFLSNLPAYRKGLSPLRRGLEVGMAHGYWLFGPFAY
TSQFRL-SK-----------------------V--ADVVGLIEAILLIVIASLAMSLYANSN-P--------
--------------------------PK-----PVV--VDPLP-EA--------------P-AS--------
--FSTQEGWTDFSSGFLVGGIGGAAFAYVL--------------------
>HAX80264.1:8-146/1-139 photosystem I reaction center protein subunit XI [Cyanobacteria bacterium UBA11372]
----------EVVYA-AGDPQTGNLVTPINGSGFTKAFLSNLPAYRKGLSPLRRGLEIGMAHGYWLFGPFAY
TSQFRL-SK-----------------------V--ADIVGLIEAILLIVIASLAMSLYANTN-P--------
--------------------------PK-----PLT--VTPLP-EA--------------P-AT--------
--FSTQEGWTDFSSGFLVGGIGGAAFAY----------------------
>NEQ28518.1:13-149/1-137 photosystem I reaction center protein subunit XI [Microcoleus sp. SIO2G3]
-----------------GDPQIGNLETPVNSSGLARAYINALPAYRKNISAQRRGLEIGMAHGYWLFGPYTV
ASQFRN-ST-----------------------V--SDVVGLFEAVVSIVVLTLALSLYASVG-A--------
--------------------------QK-----PVA--TVPAQ-NP--------------P-QT--------
--YATEEGWSEFAGGFLIGGVGGAVIAYFVYQ------------------
>NER77326.1:3-145/1-143 photosystem I reaction center protein subunit XI [Leptolyngbya sp. SIO1E4]
----------DFVKP-AGDPQIGNLATPINSSGFTKALINNLPAYRAGLSPQRRGLEVGMAHGYLLFGPFAL
TSQFRN-TP-----------------------L--ASEVGLTEAVLLVVILTLCLSVYSSVG-V--------
--------------------------SK-----PIS--TITNP-NP--------------P-EA--------
--LSTSEGWSEFASSFLIGGIGGAAFAYLIFK------------------
>TVQ20090.1:1-147/1-147 photosystem I reaction center protein subunit XI [Leptolyngbya sp. DLM2.Bin15]
-------MTMQVIQP-AGDPQIGNLATPVNSSGFTKAFINNLPAYRAGLSPQRRGLEIGMAHGYLLFGPFAL
GSHFRN-TE-----------------------L--ADFVGLIAAIVLVLILTVCLSLYSSTG-V--------
--------------------------LK-----PIA--TITNP-HP--------------P-EA--------
--LGTQEGWSEFAGSFLIGGMGGAVFAYILFQV-----------------
>NJO53134.1:1-158/1-158 photosystem I reaction center protein subunit XI [Leptolyngbyaceae cyanobacterium RM2_2_4]
-------MTTEVVKP-ADDPQIGNLATPINSSDFTKAFINNLPAYRAGLSAQRRGLEIGMAHGYLLYGPFAF
TSQFRN-SS-----------------------V--ADIVGLIEAVILVVILTICLSLYGSAG-V--------
--------------------------SK-----PIA--TITTP-NP--------------P-EA--------
--LGTSEGWSEFAGSFLVGGIGGAGFAYLVFQVFKVWSARNVWQ------
>NJO76906.1:1-146/1-146 photosystem I reaction center protein subunit XI [Leptolyngbyaceae cyanobacterium RM1_406_9]
-------MTTEVVKP-ADDPQIGNLATPINSSDFTKAFINNLPAYRAGLSAQRRGLEIGMAHGYLLYGPFAF
TSQFRN-SS-----------------------V--ADIVGLIEAVILVVILTICLSLYGSAG-V--------
--------------------------SK-----PIA--TITTP-NP--------------P-ES--------
--LGTSEGWSEFAGSFLVGGIGGAGFAYLVFQ------------------
>NJN88249.1:1-146/1-146 photosystem I reaction center protein subunit XI [Leptolyngbyaceae cyanobacterium SL_7_1]
-------MTQQVVQP-AGDPQIGNLATPINSSEFTKALINNLPAYRAGLSAQRRGLEIGMAHGYLLFGPFAY
TSQFRN-TP-----------------------V--YDLVGLIEAVILVVILTLCLSIYSSVG-V--------
--------------------------GK-----PIS--TVTTP-RP--------------P-EA--------
--LGTQEGWSEFAGSFLIGGIGGAAFAYLVYQ------------------
>RMF63217.1:3-146/1-144 photosystem I reaction center protein subunit XI [Cyanobacteria bacterium J069]
----------QVVQP-AGDPQIGNLATPINSSGFTKALINNLPAYRPGLSAQRRGLEVGMAHGYLLFGPFAY
TSQFRN-SG-----------------------I--GDLVGLIEAVILVVILTVCLSLYSSVG-V--------
--------------------------KK-----PIA--TITTP-NP--------------P-EA--------
--LSHSEGWSEFAGSFLVGGIGGAAFAYLIFQV-----------------
>WP_068509441.1:3-145/1-143 Photosystem I reaction center subunit XI [Leptolyngbya sp. O-77]
----------DVVQP-AGDPQIGNLATPINSSGFTKALINNLPAYRPGLSAQRRGLEVGMAHGYLLFGPFAY
TSQFRN-SG-----------------------V--GDLVGLIEAVILVVILTVCLSLYSSVG-V--------
--------------------------KK-----PIA--TVTTP-NP--------------P-EA--------
--LATSEGWSEFAGSFLVGGIGGAAFAYLVFQ------------------
>WP_172358118.1:3-145/1-143 photosystem I reaction center protein subunit XI [Thermoleptolyngbya sp. PKUAC-SCTA183]
----------DVVQP-AGDPQIGNLATPINSSGFTKALINNLPAYRPGLSAQRRGLEVGMAHGYLLFGPFAY
TSQFRN-SG-----------------------V--GDLVGLIEAVILVVILTVCLSLYSSAG-V--------
--------------------------KK-----PIA--TVTTP-NP--------------P-EA--------
--LSTSEGWSEFAGSFLVGGIGGAAFAYLVFQ------------------
>WP_088891589.1:3-149/1-147 photosystem I reaction center subunit XI [Leptolyngbya ohadii]
------SVNSEVIRP-ADDPQIGNLATPINSSAFTKALINNLPAYRAGLSPQRRGLEIGMAHGYLLFGPFAF
TSQFRN-TG-----------------------V--SDIVGLIEAVVLVVILTVCLSLYAGVN-P--------
--------------------------LK-----PIS--TVTTP-KT--------------P-GN--------
--LENSEGWSEFAGSFLVGGIGGAAFAYIVYE------------------
>WP_036003610.1:15-158/1-144 photosystem I reaction center subunit XI [[Leptolyngbya] sp. JSC-1]
----------EVVSA-AGDPQVGNLATPINSSDFTKALINNLPAYRKGLSPQRRGLEVGMAHGYLLFGPFAY
TSQFRN-TG-----------------------V--SDVVGLIEAVILVVILTVCLSLYAGSN-P--------
--------------------------KK-----PIG--TVTNP-NP--------------P-AS--------
--LEHSEGWSEFAGSFLIGGIGGAAFAYIIYEV-----------------
>WP_106175440.1:3-143/1-141 photosystem I reaction center protein subunit XI [filamentous cyanobacterium CCP2]
----------DVVKP-AGDPQIGNLATPINSSPFTKALINNLPAYRAGLSPQRRGLEIGMAHGYLLFGPFAV
TSQFRN-TP-----------------------V--ANIVGLIEAIILVTILTVCLSLYAGTK-P--------
--------------------------KG-----PIS--TVTNP-NP--------------P-SS--------
--LDTSEGWGEFAGNFLIGGIGGAAFAYLV--------------------
>WP_017718712.1:11-151/1-141 photosystem I reaction center subunit XI [Oscillatoria sp. PCC 10802]
----------EVVSA-AGDPQIGNLATPVSASDFTKTLINNLPAYRKGLSPFRRGLEVGMAHGYLLFGPFAW
TSQFRN-TP-----------------------V--ADVVGLIEAVILVVILTLCLSLYGSVG-V--------
--------------------------QK-----PVA--TITTP-NP--------------P-EG--------
--LGTDEGWSEFSGGFLVGGIGGAAFAYIL--------------------
>HCF30548.1:1-116/1-116 photosystem I reaction center protein subunit XI [Cyanobacteria bacterium UBA11049]
--------------------------------------INNLPAYRAGLSPQRRGLEIGMAHGYILFGPFAY
TSQFRN-SS-----------------------V--SDTVGLIEAVILIVILTLCLSLYSSVG-V--------
--------------------------PK-----PIS--TVTTP-NP--------------P-EA--------
--LSHSEGWSEFAGSFLIGGIGGAAFAYIVLQ------------------
>WP_019501218.1:9-139/1-131 hypothetical protein [Pseudanabaena sp. PCC 6802]
-----------------GDPQDGHLSTPISDSGFTKAFIGNLPAYRKGLSPSRRGLEIGMAHGYFLFGPEAL
CGPARG-TD-----------------------A--ASIAALLTVAGIITVLTIALSLHGEVK-T--------
--------------------------GK-----AFA--T-----YA--------------P-EE--------
--FRTSSGWGDFASSFFIGAAGGAFVAYLL--------------------
>WP_015169541.1:12-137/1-126 photosystem I reaction center subunit XI [Synechococcus sp. PCC 7502]
-------------------PEEGNLLTPVNSSSFSKFLIENLPAYRKGLEPQTRGLEIGMAHGYLLFGPFAK
LGPLRD-ST-----------------------TIAPELAGLVGAVGLVLILTITLSLYAYSQ-P--------
--------------------------RK-----D----------------------------DW--------
--LGGENGWAQFASGFIVGGGGGAATAYFLT-------------------
>MBC7881628.1:11-156/1-146 photosystem I reaction center protein subunit XI [Anaerolineae bacterium]
------------------DPQEGTFLTPVNNSAVVKFFLENLPIYRQGLDPLTRGLEIGMAHGYFIFGPFAV
LGPLRN-FKPTGEAFAGVLQQAVTFGPISISFI--GALAGLGSAIGLILIAMIGLSSYAS------------
----------------------------------------TAN-DV--------------PE----------
--FS-REGWSRLSAGFLIGGVGGALFAFLLV-------------------
>MBC8120246.1:11-136/1-126 photosystem I reaction center protein subunit XI [Gemmatimonadaceae bacterium]
------------------DPQEGTLLTPINNSAPIRFFIDNLPINRQGVDPLMRGLEIGMAHGYWLYGPFTL
LGPLRN-AGP---------------------LV--ATLVGLVSTLGLILILTIGLSLYAS------------
----------------------------------------LAD-DV--------------PE----------
--FG-REGWSRVAGGFLIGGVGGAIFAFGLLQ------------------
>WP_011142233.1:11-146/1-136 photosystem I reaction center subunit XI [Gloeobacter violaceus]
------------------DPQEGTLLTPVNNSTAIRWFIDNLPINRVGMDEFTRGLEIGMAHGYWLIGPFAL
LGPLRN-TE-----------------------L--GLVAGLVSTIGLLLISTIGLSGYAS------------
----------------------------------------LVE-DV--------------PT-E--------
--FD-RKGWSRLAGGFLVGGVGGAIFAFAILQFFPLVSAIARI-------
>WP_023174747.1:11-134/1-124 photosystem I reaction center protein subunit XI [Gloeobacter kilaueensis]
------------------DPQEGTLLTPINNSQAVRWFIDNLPINRQGMDEFTRGLEIGLAHGYWLLGPFAL
LGPLRN-TE-----------------------L--GLVAGLLSAISLVLISTIGLSGYAS------------
----------------------------------------LTT-DP--------------PV----------
--FD-RKGWSRLAGGFLIGGAGGAIFAFVLLQ------------------
>WP_017326527.1:13-143/1-131 hypothetical protein [Synechococcus sp. PCC 7336]
-----------------GDAQIGNFLTPVNNSPAVKFFLDWLPYKRPGMAPLARGLEIGMAHGYWLVGPFAL
LGPLRN-EP-----------------------V--ALVAGFLAACTIVLLMTMALSIYSY------------
----------------------------------------VTD-DG--------------DV-F--------
--IGSKEGWSMFSSGFLVGGFGGAITAYLLIANADL--------------
>NJL99776.1:15-145/1-131 photosystem I reaction center protein subunit XI [Synechococcaceae cyanobacterium SM2_3_2]
-----------------GDPQIGSFSTPINNTPQIKVFIDWLPITRPNLAPIARGLEIGMAHGYWLVGPFTM
LGPLRS-EP-----------------------V--GPVIGLLGASAIVLLMTIALSIYGY------------
----------------------------------------VTP-LK--------------DT-P--------
--VGDSRGWSEFASGFLIGGIGGAVVAYLLLANASL--------------
>NJK71945.1:12-141/1-130 photosystem I reaction center protein subunit XI [Synechococcaceae cyanobacterium SM2_3_60]
------------------DPQLGTFLTPINNTPAIELFIKWLPINRPSISPLARGLEVGMAHGYWLVGPFTL
LGPLRT-QV-----------------------A--GPVAGLLASSAIILLMTIALSIYAY------------
----------------------------------------ARP-DG--------------DN-P--------
--VGTDIDWSNFASGFLIGGVGGAIVAYLLIENADL--------------
>HDW98555.1:26-149/1-124 photosystem I reaction center protein subunit XI [Synechococcus sp.]
-----------------GDPQIGDLWTPINHTPVVRLLIDWLPINRPGLSSIWRGLEIGMAHGYWLVGPFAK
LGPLRN-EP-----------------------I--GLLSGFLGACGLILILTAALSLYGS------------
----------------------------------------VTS-QR--------------NTGP--------
--VKGSQSWSELAAGFLVGGMGGAIVAY----------------------
>WP_011434366.1:23-146/1-124 photosystem I reaction center protein subunit XI [Synechococcus sp. JA-2-3B'a(2-13)]
-----------------GDPQIGDLWTPINHAPVVRLLIDWLPINRPGLSSIWRGLEIGMAHGYWLVGPFAK
LGPLRN-EP-----------------------I--GLLSGFLGACGLILILTAALSLYGS------------
----------------------------------------VTS-QR--------------NTGP--------
--VKGSQSWSELAAGFLVGGMGGAVVAY----------------------
>WP_011429203.1:21-144/1-124 MULTISPECIES: photosystem I reaction center protein subunit XI [unclassified Synechococcus]
-----------------GDPQIGDFWTPINHAPVVRLLIDWLPINRPGLSSIWRGLEIGMAHGYWLVGPFAK
LGPLRS-EP-----------------------I--GLLSGFLGACGLILIMTAALSLYGT------------
----------------------------------------VSP-QR--------------NDGP--------
--VQGSQSWSELAAGFLVGGMGGAIVAY----------------------
>WP_106243938.1:33-169/1-137 photosystem I reaction center subunit XI [Pleurocapsa sp. CCALA 161]
------------------NPVVGNLKTPLNSADFSQWLLENIPFYRPGLSPLLRGLEIGMAHGYLLFGSFAL
LGPQRN-SE-----------------------Q--ANLIGLLSACGLVVILTICLAIYGVAS-F--------
--------------------------NQEWRS-DFPTYSNVNP-DV--------------P-NE--------
--LKTTSGWNQFAIAFFVGGLGGVFFA-----------------------
>OCQ93873.1:331-480/1-150 PsbB/PsbC family photosystem II protein [Limnothrix sp. P13C2]
----------------GGSPEAGTLDTPVSASDVTLALVQYLPIYRPNLSPLSRGLEIGMAHGYFLVGPFIK
LGPMRS-SQ-----------------------S--AELVGLIATMGLLLILSLCLSLYGAVTFP--------
-------------------NRGDRSLDQFRGMAKAVSANAAVL-----------------P-EN--------
--LRTADGWSQFSAMFLVGGMGGAIFAFLLL-------------------
>PNW37431.1:342-491/1-150 PsbB/PsbC family photosystem II protein [Euhalothece sp. KZN 001]
----------DVIRA-YQETNEGNLATPVNANDITLKFVANLPIYRDGLSPLMRGLEIGMAHGYWLIGPFAV
LGPLRS-SD-----------------------F--NLLAALVSACGLIVILTICLSLYGTVS-F--------
--------------------------EKRLETLPRPNFSRTVP-NV--------------P-TG--------
--IKTAEGWSLFSGGFLVGGVGGAIFAYLLLD------------------
>PMB17752.1:349-494/1-146 PsbB/PsbC family photosystem II protein [Fischerella thermalis CCMEE 5319]
------------------NPQTANQATAIASSDMTLKFLKYLPIYRPGVSPLGRGLEIGMAHGYWLVGPFVT
LASLGSLGN-----------------------SHLGNLVGLIATGSLIVILTIGFSIYGTTS-F--------
--------------------------ERQLETVP-PATVATVP-SV--------------P-QT--------
--VNTTEGWSQFTEGFLIGGIGGAIFAYLLLSS-----------------
>OWY65606.1:349-475/1-127 PsbB/PsbC family photosystem II protein [cyanobacterium TDX16]
------------------NPQTGDRFSSVDAADLTLNFLKYLPIYRPGITPLSRGLEIGMAHGYWLVGPFTI
LGSLGSLND-----------------------SRASNLLGLLAAGSLIVILTIGFSIYGSTS-Q--------
--------------------------EKSLVTVPRPNFAVTVP-NV--------------P-ES--------
--LQTVDNWSQFS-------------------------------------
>EHJ09590.1:353-482/1-130 Chlorophyll a(b) binding protein, photosystem II CP43-like protein (PsbC) [Crocosphaera watsonii WH 0003]
--------------------QSGNLATPLNTSSLSLTWLRNLPIYREGLSPIARGLEIGMAHGYWLLGPFLK
LGPLRN-TD-----------------------Q--ALLAGYGSASALVVIASLGLFIYGIATFK--------
--------------------------GR----------TKPNGVLP----------------DN--------
--ITTYQDWSFFTSGFLIGGLGGVFFACFI--------------------
>MBC8151238.1:2-136/1-135 photosystem I reaction center protein subunit XI [Bacteroidetes bacterium]
------------------------LETPVTSAPIVSNFLSNLPAYRTGVSPLLRGVEVGLAHGFFVAGPFIK
LGPLRA-SD-----------------------A--AEVAGCLSGAGLILILTACLSIYGATAFQ--------
--------------------------RDD--VVGVK--TLSGRAIN--------------R-DP--------
--LQTSDGWASFTSGWLVGGLSGVAWCYILTQ------------------
>WP_149415573.1:44-185/1-142 photosystem I reaction center protein subunit XI [Enterobacter hormaechei]
-----------------GDPFIGSLETPVTSSPLVAWYLSNLPAYRTAVSPLLRGIEVGLAHGYLLVGPFAL
TGPLRN-TP-----------------------V--HGQAGALGAAGLVAILSVCLTMYGVASFG--------
--------------------------EGEPSTAPTL--TLTGRKKE--------------A-DK--------
--LQTADGWAKFTGGFFFGGISGVLWAYFL--------------------
>WP_119617775.1:32-173/1-142 photosystem I reaction center protein subunit XI [Mycobacteroides abscessus]
-----------------GDPFIGSLETPVTSSPLVAWYLSNLPAYRTAVSPLLRGIEVGLAHGYLLVGPFAL
TGPLRN-TP-----------------------V--HGQAGTLGAIGLVSILSVCLTMYGVASFN--------
--------------------------EGEPSTAPVL--TLTGRKKE--------------A-DK--------
--LQTAEGWSQFTGGFFFGGVSGAVWAYFL--------------------
>WP_160264668.1:68-210/1-143 photosystem I reaction center protein subunit XI [Clostridiaceae bacterium]
-----------------GDPFIGSLETPITSSPLIAWYLSNLPAYRTAVNPLLRGIEVGLAHGFLLVGPFVK
TGPLRN-TE-----------------------I--AGPAGSLAAAGLVVILSITLTIYGIASFK--------
--------------------------EGEPSTAPSL--TLTGRKKV--------------P-DQ--------
--LQTAEGWAKFTGGFFFGGISGVTWAYFLL-------------------
>WP_152928511.1:55-197/1-143 photosystem I reaction center protein subunit XI [Escherichia coli]
----------------NGDPFIGSLETPVTSSPLIAWYLSNLPAYRTAVSPLLRGIEVGLAHGFLLVGPFVK
AGPLRN-TP-----------------------Y--AGGAGSLAAGGLVVILSLCLTIYGISSFK--------
--------------------------EGEPSTAPSL--TLTGRKKE--------------P-DQ--------
--LQTADGWAKFTGGFFFGGISGVTWAYFL--------------------
>MQI71977.1:7-148/1-142 photosystem I reaction center protein subunit XI [Escherichia coli]
-----------------GDPCIGSLETPVTSSPLIAWYLSNLPAYRTAVSPLLRGIEVGLAHGFLLVGPFVK
AGPLRN-TP-----------------------Y--AGGAGSLAAGGLVVILSLCLTIYGISSFK--------
--------------------------EGEPSTAPSL--TLTGRKKE--------------P-DQ--------
--LQTADGWAKFTGGFFFGGISGVTWAYSL--------------------
>WP_138150168.1:17-159/1-143 photosystem I reaction center protein subunit XI [Acinetobacter baumannii]
----------------NGDPFIGSLETPVTSSPLIAWYLSNLPGYRTAVNPLLRGIEVGLAHGFFLVGPFVK
AGPLRN-TE-----------------------Y--AGAAGSLAAGGLVVILSICLTMYGIASFK--------
--------------------------EGEPSIAPSL--TLTGRKKE--------------P-DQ--------
--LQTADGWAKFTGGFFFGGISGVTWAYFL--------------------
>WP_161875554.1:18-160/1-143 photosystem I reaction center protein subunit XI [Emergencia sp. 1XD21-50]
----------------NGDPFIGSLETPVTSSPLIAWYLSNLPGYRTAVNPLLRGIEVGLAHGFFLVGPFVK
AGPLRN-TV-----------------------Y--AGAAGSLAAGGLVVILSICLTMYGIASFK--------
--------------------------EGEPSIAPSL--TLTGRKKE--------------P-DQ--------
--LQTADGWAKFTGGFFFGGISGVTWAYFL--------------------
>WP_155383779.1:59-200/1-142 photosystem I reaction center protein subunit XI [Nitriliruptoraceae bacterium ZYF776]
-----------------GDPFIGSLETPVTSSPLIAWYLSNLPGYRTAVNPLLRGIEVGLAHGFFLVGPFVK
AGPLRN-TV-----------------------Y--AGAAGSLAAGGLVVILSICLTMYGIASFK--------
--------------------------EGEPSIAPSL--TLTGRKKE--------------P-DQ--------
--LQTADGWAKFTGGFFFGGISGVTWAYFL--------------------
>WP_160175757.1:7-148/1-142 photosystem I reaction center protein subunit XI [Staphylococcus warneri]
-----------------GDPFIGSLETPVTSSPLIAWYLSNLPGYRTAVNPLLRGIEVGLAHGFFLVGPFVK
AGPLRN-TV-----------------------Y--AGAAGSLAAGGLVVILSICLTMYGIASFK--------
--------------------------EGEPSIAPSL--TLTGRKKE--------------P-DQ--------
--LQTADGWAKFTGGFFFGGISGVYWAYFL--------------------
>NBI77268.1:1-138/1-138 hypothetical protein [Lachnospiraceae bacterium]
---------------------------PVTSSPLIAWYLSNLPGYRTAVNPLLRGIEVGLAHGFFLVGPFVK
AGPLRN-TE-----------------------Y--AGAAGSLAAGGLVVILSICLTMYGIASFK--------
--------------------------EGEPSIAPSL--TLTGRKKE--------------P-DQ--------
--LQTADGWAKFTGGFFFGGISGVTWAYFLLYVLNL--------------
>WP_149415527.1:81-203/1-123 hypothetical protein [Enterobacter hormaechei]
----------------NGDPFIGSLETPVTSSPLVAWYLSNLPAYRTAVSPLLRGIEVGLAHGFFLVGPFVK
AGPLRN-TE-----------------------Y--AGAAGSLAAASLVIILSVCLTMYGIASFK--------
--------------------------PGEPPLAPSL--TLTGRKKE--------------G-DK--------
--LQTAEGWA----------------------------------------
>NJK53429.1:29-172/1-144 photosystem I reaction center protein subunit XI [Leptolyngbyaceae cyanobacterium SU_3_3]
---------------YKGDPWLANLSTPINDSPIVNAFIRNLPAYRPGLTPFMRGLEIGMAHGYFLVGARGR
RGAAARNSP-----------------------R--RKPERLNYCHLHHSFCVSGHLHFASATFQ--------
--------------------------GD-----PRGTYNSHSQDDL----------------RP--------
--LRKKEDWFQLGGGILLGATGGALFAYALLEN-----------------
>WP_016873409.1:9-176/1-168 photosystem I reaction center subunit XI [Chlorogloeopsis fritschii]
-----DTVDTDIIKSFKGDPCLGNLSTPINDSPLARAFINNLPAYRKGLTPFMRGLEIGMAHGYFLVGPEVV
IGPLRESAH-----------------------G--ANLSGLITAIYIAVSACLGISIFAITTFQ--------
--------------------------GN-----PKGSYSSYSTDSL----------------RP--------
--LRSREEWSQLNGGIFLGAMGGAVFAYLLLENFDSLDAILRGAVNV---
>WP_026734712.1:6-173/1-168 photosystem I reaction center subunit XI [Fischerella sp. PCC 9605]
-----DTVDQDIIKPYKGDPCLGNLSTPINDSPLARAFINNLPAYRKGLTPFMRGLEIGIAHGYFLVGPEVV
VGPLRESAH-----------------------G--ANLSGLITAIYIAVSACLGISIFAITTFQ--------
--------------------------GN-----PKGSYSSYSKDSL----------------RP--------
--LRTREEWSQLNGGIFLGAMAGAIFAYLLLENFDSLDAILRGAVNV---
>NWF57991.1:6-173/1-168 photosystem I reaction center protein subunit XI [Fischerella sp.]
-----DTVDNDIIKPFKGDPCLGNLSTPINDSPLAKAFINNLPAYRKGLTPFMRGLEIGIAHGYFLVGPEVV
VGPLRESAH-----------------------G--ANLSGLITAIYIAVSACLGISIFAITTFQ--------
--------------------------GN-----PKGSYSSYSKDSL----------------RP--------
--LRTREEWSQLNGGIFLGAMGGAIFAYLLLENFDSLDAILRGAVNV---
>NJL78322.1:5-169/1-165 photosystem I reaction center protein subunit XI [Richelia sp. SM2_1_7]
--------EIDVIKPYQDNPFLANLSTPINDSPLAKAFINNLPAYRKGLTPFMRGLEIGMAHGYFLVGPEVV
IGPLRETAH-----------------------G--ANLSGLITAIFITALACLGISIFALTTFQ--------
--------------------------GN-----PRGAYSSYCKDPL----------------RP--------
--LKTREEWNELNGGVFLGSMGGAIFAYLLLENFDALDAILRGAVNI---
>WP_096658598.1:12-169/1-158 photosystem I reaction center subunit XI [Calothrix parasitica]
---------------YQGNPFVANLSTPINDSPLAKAFINNLPAYRKGLTPFMRGLEIGMAHGYFLVGPEVV
VGPLRETAH-----------------------G--ANLSGLITAIFITVSACLGISIFALTTFQ--------
--------------------------GN-----PRGAYNSYCKDPL----------------RP--------
--LRTREEWNQLNGGIFIGSMGGAVFAYVLLENFDALDAMLRGAVNV---
>WP_027844098.1:12-169/1-158 photosystem I reaction center subunit XI [Mastigocoleus testarum]
---------------YGGDPCVANLSTPINDSPLARAFINNLPAYRKGLTPFMRGLEIGMAHGYFLVGPEVV
VGPLRETAH-----------------------G--ANLSGLITAVFIAASACLGISIFALTTFQ--------
--------------------------GN-----PRGAYNSYAKDPL----------------RP--------
--LRTREEWNQLNAGVFLGAMGGAIFAYLLLENFDDLDAILRGAVNV---
>WP_106243858.1:22-179/1-158 photosystem I reaction center subunit XI [Pleurocapsa sp. CCALA 161]
---------------YKGDPCLGNLSTPINDSELVNAFIRNLPAYREGLSPFMRGLEIGMAHGYFLIGPEII
FGPLRETSH-----------------------G--ANLSGVITAIYITASAVLGISIFALATFQ--------
--------------------------GD-----PRGAYNSHSQDDL----------------RP--------
--LRTKEGWFQLGGGIFVGAMGGAVFAYALLENFDDLDAILRGAVNV---
>WP_144873824.1:22-179/1-158 photosystem I reaction center protein subunit XI [Hyella patelloides]
---------------YKGDPCLGNLSTPINDSELVKAYMSNLPAYREGLSPFMRGLEIGMAHGYFLIGPEIV
FGPLRETSH-----------------------G--ANISGVITAIYITASAVLGISIFALATFQ--------
--------------------------GD-----PRGAYNSNSKDDL----------------RP--------
--LRHKDDWFQLGGGIFLGAMGGAVFAYALLENFDDLDAILRGAVNV---
>NJK57220.1:22-179/1-158 photosystem I reaction center protein subunit XI [Pleurocapsa sp. SU_5_0]
---------------YKGDPCWGNLSTPVNDSDLVRAYIRNLPAYREGLSPFMRGLEIGMAHGYFLIGPEIV
VGPLRETSH-----------------------G--ANLSGVITAIYITASAVLGISIFALATFQ--------
--------------------------GD-----PRGAYNSNSRDDL----------------RP--------
--LKTKEGWFQLGGGIFLGAMGGAVFAYALLENFDDLDAILRGAVNV---
>WP_009769096.1:13-170/1-158 photosystem I reaction center subunit XI [Oscillatoriales cyanobacterium JSC-12]
---------------YKGDPFLGNLSTPVNDSPLVRAFIRNLPAYRPGLTPFMRGLEIGMAHGYFLIGPEIV
VGPLRETAH-----------------------G--ANLSGLITAIYIAVLACLGISLFALTTFQ--------
--------------------------GN-----PKGAYSRYSQDDL----------------RP--------
--LRTKEEWFQLNGGVFLGAMGGAIFAYLLLENFGDLDAMLRGAVNI---
>WP_015143520.1:22-179/1-158 photosystem I reaction center subunit XI [Pleurocapsa minor]
---------------YQNDPWKGNLSTPFNDSPIVRAYIRNLPAYRPGLTPFMRGLEIGMAHGYFLVGPQVV
VGPLRETAH-----------------------G--ANLSGLICAIYIAVSAVLGISIFALAMFQ--------
--------------------------NN-----PKGSYNSYSKDDL----------------RP--------
--LRSKEDWFQLAGGVFLGSMGGAIFAYLLLENFDDLDAILRGAVNV---
>WP_080806399.1:17-179/1-163 photosystem I reaction center subunit XI [Halomicronema hongdechloris]
----------DIIQPYRGNPELGNLATPVNSSNLVKTYINNLPAYRPGLTPFLRGLEIGMAHGYFLVGPEVV
VGPLRETAH-----------------------G--ANLSGLITAIYITVSACLGISIFALATFQ--------
--------------------------GD-----PRGAYNSNSPDRL----------------RP--------
--LRSKDGWFQLSGGILLGSMGGAIFAYVLLENFGDLDAILRGAVNV---
>WP_169617666.1:17-179/1-163 photosystem I reaction center protein subunit XI [Nodosilinea sp. P-1105]
----------DIIQPYQGNPELGNLATPINSSGLVKAYINNLPAYRPGLSPFLRGLEIGMAHGYFLVGPEVV
VGPLRETAH-----------------------G--ANLSGLITAIYITVSACLGISIFALSTFQ--------
--------------------------GD-----PRGAYNSHSQDRL----------------RP--------
--LRNKEDWFQLSSGILLGSMGGAIFAYLLLENFDALDAMLRGAVNV---
>TVQ11154.1:22-179/1-158 photosystem I reaction center protein subunit XI [Leptolyngbya sp. DLM2.Bin27]
---------------YQGNPQLGNLATPINSSGLVKTYINNLPAYRPGLSPFLRGLEIGMAHGYFLVGPEVV
VGPLRETAH-----------------------G--ANLSGLITAIYITVSACLGISIFALATFQ--------
--------------------------GD-----PGGAYNSHSQDRL----------------RP--------
--LRNKDDWFQLCSGILLGSMGGAIFAYVLLENFDALDAMLRGAVNV---
>NER72169.1:22-179/1-158 photosystem I reaction center protein subunit XI [Leptolyngbya sp. SIO1E4]
---------------YKGNPCLGNLATPLNNSGLVKAYINNLPAYRPGLTPFLRGLEIGMAHGYFLVGPEVV
VGPLRETAH-----------------------G--ANLSGLITAIYITASACLGISIFALTTFQ--------
--------------------------GD-----PRGAYNSESQDRL----------------RP--------
--LRRKEDWFQLCGGILLGSMGGAIFAYVLLENFDDLDAILRGAVNV---
>NJP09464.1:14-171/1-158 photosystem I reaction center protein subunit XI [Leptolyngbyaceae cyanobacterium RU_5_1]
---------------YKGDPWLGNLSTPFNDSPIVKAYIRNLPAYRPGLTPFLRGLEIGMAHGYFLVGPQVV
VGPLRETAH-----------------------G--ANLSGLITAIYITVSACLGISIFALSTFQ--------
--------------------------GD-----PRGTYNSNSQDDL----------------RP--------
--LRKKEDWFQLCGGILLGSMGGAIFAYLLLENFTDLDAILRGAVNV---
>NJO43333.1:22-179/1-158 photosystem I reaction center protein subunit XI [Cyanobacteria bacterium RU_5_0]
---------------YKNDPWRGNLSTPINDSPIAKAYIRNLPAYRPGLSPFLRGLEIGMAHGYFLVGPEVV
VGPLRETAH-----------------------G--ANLSGLITAIYITVSACLGISIFAITTFQ--------
--------------------------GD-----PRGAYNSHSQDDL----------------RP--------
--MRNKEDWFQLCGGILLGSMGGAVFAYILLENFDDLDAILRGAVNV---
>NJM97215.1:25-180/1-156 photosystem I reaction center protein subunit XI [Phormidesmis sp. RL_2_1]
-----------------GDPQLGNLATPINSSNLVKAYINNLPAYRPGLTPFLRGLEIGMAHGYFLVGPEIV
VGPLRETTH-----------------------G--ANLGGLITTIYITVSACLGISIFALATFQ--------
--------------------------KD-----PRGAYSPYSKDKL----------------RP--------
--LRSKEDWYQLSSGIFLGSMGGAIFAYGLLENFDDLDAILRGAVNM---
>WP_006454815.1:16-162/1-147 photosystem I reaction center subunit XI [Synechococcus sp. PCC 7335]
---------------YQGNPQLGNLATPINSSNLAKAFINNLPAYRPGLTPFLRGLEIGMAHGYFLVGPEVV
FGPLKEGSH-----------------------G--ANLSGLITAIYITVSACLGISIFALATFQ--------
--------------------------GD-----PRGTYNSHSRDRL----------------RP--------
--LRKKEDWYQLSGGILMGSLGGAIFAYALLENFEL--------------
>WP_096680224.1:3-156/1-154 photosystem I reaction center subunit XI [Fischerella sp. NIES-4106]
-----NTLDTDIIKPFKGDPCLGNLSTPINDSPLARAFINNLPAYRKGLTPFMRGLEIGMAHGYFLVGPEVV
IGPLRESAH-----------------------G--ANLSGLITAIYIAVSACLGISIFAITTFQ--------
--------------------------GN-----PKGSYSNYSKDSL----------------RP--------
--LRSREEWSQLNGGIFLGAMGGAIFAYLLLEN-----------------
>WP_102221081.1:6-159/1-154 photosystem I reaction center subunit XI [Fischerella thermalis]
-----DTVDNDIIKPFKGDPCLGNLSTPINDSPLAKAFINNLPAYRKGLTPFMRGLEIGMAHGYFLVGPEVV
IGPLRESAH-----------------------G--ANLSGLITAIYIAVSACLGISIFAITTFQ--------
--------------------------GN-----PKGSYSSYSKDSL----------------RP--------
--LRTREEWSQFNGGIFLGAMGGAIFAYLLLEN-----------------
>HER12426.1:6-159/1-154 photosystem I reaction center protein subunit XI [Fischerella sp.]
-----DTVDNDIIKPFKGDPCLGNLSTPINDSPLSKAFINNLPAYRKGLTPFMRGLEIGMAHGYFLVGPEVV
IGPLRESAH-----------------------G--ANLSGLITAIYIAVSACLGISIFAITTFQ--------
--------------------------GN-----PKGSYSSYSKDSL----------------RP--------
--LRTREEWSQLNGGIFLGAMGGAIFAYLLLEN-----------------
>WP_102152136.1:6-159/1-154 photosystem I reaction center subunit XI [Fischerella thermalis]
-----DTVDNDIIKPFKGDPCLGNLSTPINDSPLAKAFINNLPAYRKGLTPFMRGLEIGMAHGYFLVGPEVV
IGPLRESAH-----------------------G--ANLSGLITAIYIAVSACLGISIFAITTFQ--------
--------------------------GN-----PKGSYSSYSKDSL----------------RP--------
--LRSREEWSQLNGGIFLGAMGGAIFAYLLLEN-----------------
>WP_009453710.1:6-159/1-154 photosystem I reaction center subunit XI [Fischerella thermalis]
-----DTVDNDIIKPFKGDPCLGNLSTPINDSPLAKAFINNLPAYRKGLTPFMRGLEIGMAHGYFLVGPEVV
IGPLRESAH-----------------------G--ANLSGLITAIYIAVSACLGISIFAITTFQ--------
--------------------------GN-----PKGSYSSYSKDSL----------------RP--------
--LRTREEWSQLNGGIFLGAMGGAIFAYLLLEN-----------------
>WP_102173427.1:6-159/1-154 photosystem I reaction center subunit XI [Fischerella thermalis]
-----DTVDNDIIKPFKGDPCLGNLSTPINDSPLAKAFINNLPAYRKGLTPFMRGLEIGMAHGYFLVGPEVV
VGPLRESAH-----------------------G--ANLSGLITAIYIAVSACLGISIFAITTFQ--------
--------------------------GN-----PKGSYSSYSKDSL----------------RP--------
--LRTREEWSQLNGGIFLGAMGGAIFAYLLLEN-----------------
>WP_073556981.1:6-159/1-154 photosystem I reaction center subunit XI [Fischerella major]
-----DTVDNDIIKPFKGDPCLGNLSTPINDSPLAKAFINNLPAYRKGLTPFMRGLEIGMAHGYFLVGPEVV
IGPLRESAH-----------------------G--ANLSGLITAIYIALSACLGISIFAITTFQ--------
--------------------------GN-----PKGSYSSYSKDSL----------------RP--------
--LRTREEWSQLNGGIFLGAMGGAIFAYLLLEN-----------------
>NJL62422.1:8-156/1-149 photosystem I reaction center protein subunit XI [Methylacidiphilales bacterium]
----------DIIKPYKGDPWLGNLSTPINDSPLAKAFINNLPAYRKGLTPFMRGLEIGMAHGYLLVGPEVV
VGPLRESSH-----------------------G--ANLSGLITAIYIAVSACLGISIFAITTFQ--------
--------------------------GN-----PRGAYNSYSHDQL----------------RP--------
--LRSREEWSQLNGGIFLGAMGGAIFAYFLLEN-----------------
>WP_015153098.1:25-168/1-144 MULTISPECIES: photosystem I reaction center subunit XI [Cyanobacteria]
---------------YKGDPFNSNFSTAITDSPLARAFINNLPAYRKGLTPFMRGLEIGMAHGYFLVGPEVV
VGPLRETAH-----------------------G--ANLSGLITAIYIAVSACLGISIFAITTFQ--------
--------------------------GD-----PRGAYGSTSKDSL----------------RP--------
--LRNRDEWYQLNGGIFLGAMGGAVFAYLLLEN-----------------
>WP_179065299.1:25-166/1-142 photosystem I reaction center subunit XI [Nostoc sp. C052]
-----------------GDPCLGNLSTPINDSPLARAFINNLPAYRKGLTPFMRGLEIGMAHGYFLVGPEVV
VGPLRESVH-----------------------G--TNLSGLITSIYIALSACLGISIFAITTFQ--------
--------------------------GN-----PRGAYNSDSKDLL----------------RP--------
--LRTREEWSQLNGGIFIGAMGGAIFAYFLLEN-----------------
>WP_015126598.1:25-166/1-142 photosystem I reaction center subunit XI [Calothrix sp. PCC 7507]
-----------------GDPCLGNLSTPINDSPLVRAFISNLPAYRKGLTPFMRGLEIGMAHGYLLVGPEVV
VGPLRESVH-----------------------G--TNLSGLITSIYIAVSACLGISIFAITTFQ--------
--------------------------GN-----PRGAYNSYSKDLL----------------RP--------
--LKTREEWSQLNGGIFIGAMGGAIFAYFLLEN-----------------
>NJL10111.1:28-169/1-142 photosystem I reaction center protein subunit XI [Calothrix sp. SM1_7_51]
-----------------GDSSLGNLSTPINDSPIARGFIENLPAYRKGLTPFMRGLEIGMAHGYFLVGPEVV
IGPLRETTH-----------------------G--ANLSGLITAIYIAMSACLGISIFAITTFQ--------
--------------------------GN-----PRGAYNSYCNDPL----------------RP--------
--MKNRDDWNQLNGGIFLGAMGGAIFAYLLLEN-----------------
>WP_096625900.1:21-162/1-142 photosystem I reaction center subunit XI [Calothrix sp. NIES-3974]
-----------------GDPSLGNLSTPINDSNLARAFIRNLPAYRPGLTPFMRGLEIGMAHGYFLVGPEVV
VGPLRETAH-----------------------G--ANLSGLITAIYIAVSACLGISIFAITTFQ--------
--------------------------GN-----PRGAYNYYSQDQL----------------RP--------
--LRTREEWSQLNGGIFIGAMGGAIFAYLLLEN-----------------
>NJK48460.1:17-165/1-149 photosystem I reaction center protein subunit XI [Candidatus Gracilibacteria bacterium]
----------DMVQPYNNDPWKGNLSTPFNDSPIVRAYIRNLPAYRPGLTPFMRGLEIGMAHGYFLVGPQVV
VGPLRETAH-----------------------G--ANLSGLICAIYIAVSAVLGISIFALAMFQ--------
--------------------------NN-----PRGSYNTNSQDEL----------------RP--------
--LRSKEDWFQLGGGVFLGSMGGAVFAYLLLEN-----------------
>NJL39716.1:21-164/1-144 photosystem I reaction center protein subunit XI [Leptolyngbyaceae cyanobacterium SM1_4_3]
---------------YKGDPWRGNLSTPINDSPIVRAFIRNLPAYRPGLTPFMRGLEIGMAHGYFLVGPEVV
IGPLRETSH-----------------------G--ANLSGLITAIYIAASACLGISIFALATFQ--------
--------------------------GN-----PRGTYNSHSQDDL----------------RP--------
--LRQKEDWFQLNGGVFLGAMGGAVFAYLLLEN-----------------
>NJN56277.1:21-164/1-144 photosystem I reaction center protein subunit XI [Leptolyngbyaceae cyanobacterium SL_5_9]
---------------YKGDPWRGNLSTPINDSPIVKAFIRNLPAYRPGLTPFMRGLEIGMAHGYFLVGPEVV
IGPLRETSH-----------------------G--ANLSGLITAIYIAASACLGISIFALATFQ--------
--------------------------GN-----PRGTYNSHSQDDL----------------RP--------
--LRRKEDWFQLNGGVFLGAMGGAVFAYLLLEN-----------------
>WP_036011402.1:24-164/1-141 photosystem I reaction center subunit XI [[Leptolyngbya] sp. JSC-1]
------------------DVWRANLSTPINDSPIVKAYLRNLPAYRPGLSPFMRGLEIGMAHGYFLVGPEVV
VGPLRETAH-----------------------G--ANLSGLITAIYITVSACLGISIFALATFQ--------
--------------------------GD-----PRGAYNSHSKDDL----------------RP--------
--LRKKEDWFQLGSGVLLGSMGGAVFAYLLLEN-----------------
>RNJ67193.1:24-164/1-141 photosystem I reaction center protein subunit XI [Leptolyngbya sp. IPPAS B-1204]
------------------DVWRANLSTPINDSPIVKAYLRNLPAYRPGLSPFMRGLEIGMAHGYFLVGPEVV
VGPLRETAH-----------------------G--ANLSGLITAIYITVSACLGISIFALATFQ--------
--------------------------GD-----PRGAYNSRSKDDL----------------RP--------
--LRKKEDWFQLGSGVLLGSMGGAVFAYLLLEN-----------------
>NJL23388.1:20-142/1-123 photosystem I reaction center protein subunit XI [Leptolyngbyaceae cyanobacterium SM1_3_5]
---------------YKGDSSLGNLSTPINDSALVRAYIRNLPAYRPGLTPYMRGLEIGLAHGYFLVGPEVV
VGPLRETVH-----------------------G--ANLSGLITAIYITVSACLGISIFAIATFQ--------
--------------------------GS-----PYRAYSS-PNDDL----------------RP--------
--LRRKEEWFQLS-------------------------------------
>NJR70586.1:19-153/1-135 photosystem I reaction center protein subunit XI [Synechococcales cyanobacterium CRU_2_2]
-----------------GDPCLGHLSTPISDSAWVRNYLKNLPIYRPGLKALQRGLEIGAAHGFFLIGPFAK
LGPLRD-SE-----------------------Y--ANLAALASAIGLVFIAKAGMRLYGI------------
-------------------------------------ATFSKA-QK--------------SSDP--------
--LETYRGWADLSKGFFKGGAVGALGGFVVLEILHL--------------
>NJN32181.1:6-140/1-135 photosystem I reaction center protein subunit XI [Synechococcales cyanobacterium RM1_1_8]
------------ITPYQGDPFVGHLSTPVSDSALVRSYLSKLPINRKGLGATMRGIEIGMAHGYFLYGPFAE
LGPLRN-SD-----------------------I--SDLAGLASAIGLVIIAASGMRLYGN------------
-------------------------------------TAYDLG-EK--------------PHEQ--------
--LKTKQGWADLSKGFVVGGAGGALFAYLVT-------------------
>MAA99413.1:1-139/1-139 photosystem I reaction center protein subunit XI [Stappia sp.]
--------MSEFIKPYNDDPFVGNLSTPVTTSTATKLYLGNLPIYRKGLSPLLRGLEVGMAHGYFLVGPFYI
LGPLRN-SE-----------------------N--ALLVGLTSAIGLILFLTVGLTIYGLATFQ--------
---------------------------------------DSSG-EG--------------------------
--LQSAKGWRKFTGGFFAGSVGGAIVAYVLLNN-----------------
>MBC8302065.1:8-140/1-133 photosystem I reaction center protein subunit XI [Pelagibacterales bacterium]
---------------YNDDPFVGHLATPITSSAVTKALLSNLPAYRIGLTPLLRGLEIGLAHGYFLIGPFAK
LGPLRN-SD-----------------------I--ALLAGFFSTIGLIIILTLGLTIYGIATFG--------
--------------------------QE----------KTSTN-EN--------------V-NL--------
--LQTKRSWDQFKGGFFVGACGSAGFAF----------------------
>KYK21334.1:8-137/1-130 Photosystem I reaction center subunit XI [Thermoplasmatales archaeon SG8-52-4]
---------------YNDDPFVGHLATPITSSSVTRAILKNLPAYRFGLTPLLRGLEIGLAHGYFLMGPFVK
LGPLRN-SD-----------------------I--ALFSGFLSTIGLILILTLGLTIYGAAVFG--------
--------------------------QD----------KTT---EN--------------P-ND--------
--LQTKKAWDQFKGGFFVGACGSAGFA-----------------------
>NET05602.1:16-154/1-139 photosystem I reaction center protein subunit XI [Symploca sp. SIO2B6]
------------------DPFVGHLSTPISDSTLVNIYLNNLPIYRKGISPLLRGLEIGMAHGYFLIGPWTL
LGPLRDYPD-----------------------S--ANLGALISGIALILVATAALAAYGIVSFQ--------
-------------------------EGS----------APAKQ-NA------------KTP-EA--------
--LTTADGWSQFTGGFFVGAMGGAFVAYFLLEN-----------------
>WP_071515554.1:10-148/1-139 photosystem I reaction center protein subunit XI [Geitlerinema sp. PCC 9228]
------------VKAYGGDPFTGHLSTPVSDSAFTKAFIGNLPAYRPGLSPILRGLEIGMAHGYFLVGPEVI
VGPLRD-SA-----------------------Y--ANFGGLITAMAIVLIGTAAMAAHGLVSYP--------
--------------------------NT----------KMA---DS--------------D-EP--------
--LSTSEGWSQFAGGFFIGGMGGAFVAYFLLEN-----------------
>HAN46289.1:10-153/1-144 photosystem I reaction center protein subunit XI [Cyanobacteria bacterium UBA8156]
------------------DPQFGHLSTPISDSPVVRAFIQNLPAYRPGLSPLLRGLEVGMAHGYFLVGPEVV
FGPLRDYPA-----------------------A--ANLGGLVTAIALVLIGTAALAAHGLVTYG--------
--------------------------RG----------GQT---EL--------------A-VPQATCAPVP
AGLQTAEGWSQFAGGFFLGGAGSAFVAYFLLEN-----------------
>NJK59313.1:10-153/1-144 photosystem I reaction center protein subunit XI [Oscillatoriales cyanobacterium SM2_1_8]
------------------DPQFGHLSTPISDSPVVRAFIQNLPAYRPGLSPLLRGLEVGMAHGYFLVGPEVV
FGPLRDYPA-----------------------A--ANLGGLVTALALVLIGTAALAAHGLVTYG--------
--------------------------RG----------GQT---EP--------------A-VPQSTCAPVP
AGLQTAEGWSQFAGGFFLGGAGSAFVAYFLLEN-----------------
>NJK34526.1:7-143/1-137 photosystem I reaction center protein subunit XI [Oscillatoriales cyanobacterium SM2_2_1]
---------------YNGDPQEGHLSTPISDSALVRAYISNLPAYREGLSPLLRGLEIGMAHGYFLVGPEVV
LGPLRDYAQ-----------------------Y--KNLGGLVTAIALVLIATAALAAYGIVTFD--------
--------------------------NT----------KES---DA--------------A-DP--------
--LKTGSGWSQFAAGFFLGGSGSAFVAYFLLEN-----------------
>PLS67782.1:7-142/1-136 photosystem I reaction center protein subunit XI [Cyanobacteria bacterium M5B4]
---------------YNGDPQLGHLSTPISDSPLVRAYIGNLPAYRPGLSPLLRGLEIGMAHGYFLVGPEVV
FGPLRDYAP-----------------------A--ANLGGLVTAIVIVLLGTISLAAYGSVSFQ--------
--------------------------NG----------RRD---EN--------------A-T---------
--LKSSEDWSQFAGGFFLGGSGSAFVAYFLLEN-----------------
>WP_015163614.1:7-142/1-136 photosystem I reaction center protein subunit XI [Pseudanabaena sp. PCC 7367]
---------------YGGDPQVGHLSTPISDSGIVRTYINNLPAYRPGLSPLLRGLEIGMAHGYFLVGPEII
LGPLRDYPE-----------------------A--ANLGGLVTAITLVLLATACLAAYGIVSYQ--------
--------------------------GD----------KAG---TP--------------G-T---------
--LKSADGWSQFAGGFFIGGAGGAFVAYFLLEN-----------------
>WP_124976292.1:10-149/1-140 photosystem I reaction center protein subunit XI [Aphanothece sacrum]
------------VKAYNDDPFTGHLSTPISDSGFTRALINNLPIYRKGLSPLARGLEVGLAHGYFLIGPEVV
LGPGRDFSA-----------------------D--PYLSALLTAVVIVVIGTIGLNAHGLVSLK--------
-------------------------SAT----------ECE---PG--------------T-DA--------
--MQTSEGWSLFASGFFLGGAGSAFMAYFLLE------------------
>WP_009547206.1:10-149/1-140 photosystem I reaction center protein subunit XI [Crocosphaera subtropica]
------------VKAYKDDPFVGHLSTPISDSGFTRAFINNLPIYRKGLSPLARGLEVGLAHGYFLVGPEVV
FGTNRDFPA-----------------------D--PYLAALLTAVAIVIIGTIGLNAHGLVSLK--------
-------------------------SAS----------ESA---PG--------------T-DA--------
--MQTSEGWSLFASGFFLGGTGSAFMAYFLLE------------------
>WP_107670977.1:10-149/1-140 photosystem I reaction center protein subunit XI [Cyanothece sp. BG0011]
------------VKAYKDDPFVGHLSTPISDSGFTRAFINNLPIYRKGLSPLARGLEVGLAHGYFLVGPEVV
FGTNRDFPA-----------------------D--PYLAAFLTAVAIVIIGTIGLNAHGLVSLK--------
-------------------------SAN----------ECA---PG--------------T-DA--------
--MQTSEGWSLFASGFFLGGTGSAFMAYFLLD------------------
>WP_008275885.1:10-149/1-140 photosystem I reaction center protein subunit XI [Crocosphaera chwakensis]
------------VKAYKGDPFVGHLSTPISDSGFTRAFINNLPIYRKGLSPLARGLEVGLAHGYFLVGPEVV
FGTNRDFPT-----------------------D--PYLAAFLTAVAIVIIGTIGLNAHGLVSLK--------
-------------------------SAN----------ECA---PG--------------T-DA--------
--MQTSEGWSLFASGFFLGGTGSAFMAYFLLD------------------
>WP_087589439.1:10-149/1-140 photosystem I reaction center protein subunit XI [unicellular cyanobacterium SU3]
------------VKAYKGDPFVGHLSTPISDSGFTRTFINNLPIYRKGLSPLARGLEVGLAHGYFLVGPEVV
FGTNRDFPA-----------------------D--PYLAAFLTAVAIVIIGTIGLNAHGLVSLK--------
-------------------------SAN----------ECE---PG--------------T-DA--------
--MQTSEGWSLFASGFFLGGTGSAFMAYFLLE------------------
>WP_161824293.1:13-149/1-137 photosystem I reaction center protein subunit XI [Synechococcales cyanobacterium C]
---------------YNDDPFTGHLATPISASGFTKALINNLPAYRKGLSPIARGLEIGLAHGYFLVGPEVV
FGTNRDFPA-----------------------D--PYVAALLTAVAIVVLGTIGLNAHGLVSLK--------
-------------------------SAA----------ESP---AG--------------T-DP--------
--LRTSEGWSQFASGFFLGGVGSAFFAYFLLE------------------
>WP_166282700.1:13-149/1-137 photosystem I reaction center protein subunit XI [Aphanocapsa montana]
---------------YNGDPFAGHLATPISASGFANALISNLPAYRKGLSPLGRGLEIGLAHGYFLVGPEVI
FGTNRDYAA-----------------------E--PFLAAFLTAIALVLLGTIAMNAHGLVSLK--------
-------------------------SAA----------DSP---DE--------------T-DS--------
--LKTSEGWNEFASGFFIGGVGSAFMAYFLLD------------------
>NER85447.1:1-143/1-143 photosystem I reaction center protein subunit XI [Leptolyngbya sp. SIO1D8]
-------MTNQVVQPYKDNPELGHLSTPISDSAFVRSFIGALPAYRKGMAPISRGLEIGLAHGYFLVGPEVV
VGALRDFEA-----------------------A--PYLGGLVTAIAIVLLGTACMGAHGLVSLK--------
-------------------------PAA----------ELD---SG--------------T-DP--------
--LQTSEGWSEMTTGFFLGGMGGAYMAYLL--------------------
>NER73862.1:1-143/1-143 photosystem I reaction center protein subunit XI [Leptolyngbya sp. SIO1E4]
-------MTNQVVQPYKGSPELGHLSTPISDSAFVRTFIGALPAYRKGMAPISRGLEIGLAHGYFLVGPEIV
VGALRDFDA-----------------------A--PYIGGLITAIAIVLLGTACMGAHGLVSLK--------
-------------------------PAA----------ESD---AG--------------T-DP--------
--LQTSEGWSEMTTGFFLGGMGGAYMAYFL--------------------
>WP_080809877.1:12-145/1-134 photosystem I reaction center protein subunit XI [Halomicronema hongdechloris]
------------------EPELGHLSTPISDSAFVRSFIGNLPAYRKGMAPITRGLEIGLAHGYFLVGPEII
VGALRDYAP-----------------------A--PYLGGLVTAIAIVLLGTTGMGAHGLVSLK--------
-------------------------PVA----------ESS---PK--------------T-DA--------
--LMTSEGWSEMTAGFFLGGMSGAFMAYFLLS------------------
>WP_169611688.1:11-144/1-134 photosystem I reaction center protein subunit XI [Nodosilinea sp. P-1105]
-----------------GNPELGHLSTPISDSAFVRTFISWLPAYRKGMAPITRGLEIGLAHGYFLVGPEVV
VGALRDFDA-----------------------A--PYLGGLVTAIAIVLLGTAGMGAHGLVSLK--------
-------------------------PAA----------ESE---PG--------------T-DA--------
--LKTAEGWSEMTAGFFIGGMSGAYMAYFLL-------------------
>TVP61625.1:11-144/1-134 photosystem I reaction center protein subunit XI [Leptolyngbya sp. LCM1.Bin17]
-----------------GNPELGHLSTPISDSAFVRTFISWLPAYRKGMAPITRGLEIGLAHGYFLVGPEVV
VGALRDFDA-----------------------A--PYLGGLVTAIAIVLLGTAGMGAHGLVSLK--------
-------------------------PAA----------ESE---PG--------------T-DT--------
--LKTAEGWSEMTAGFFIGGMSGAYMAYFLL-------------------
>NJL91208.1:16-148/1-133 photosystem I reaction center protein subunit XI [Coleofasciculaceae cyanobacterium SM2_1_6]
------------------DPFDGHLSTPISDSVFTRNFIGNLPIYRKGLSPILRGLEIGMAHGYFLLGPWIR
FGPMRDDVN-----------------------L--ANFGGLIPALVLVLLGTAGMSAYGIVTFS--------
--------------------------GK-----------SA---EG--------------G-DR--------
--LQTSEGWSELTSGFFIGGMGGALFAYFLLEN-----------------
>HFM96468.1:1-143/1-143 photosystem I reaction center protein subunit XI [Oscillatoriales cyanobacterium SpSt-418]
-------MSDELVKPYNGDPFVGHLSTPISDSAFTRNFIGNLPAYRRGLSPLLRGLEIGLAHGYFLVGPWTK
LGPLRD-TD-----------------------F--SALGGLISAVALVLVATACLSVYGLVTFQ--------
--------------------------GD-----------ND---SP--------------T-DS--------
--LQTSEGWSQFAGGFFVGATGSAFVAYFLLQN-----------------
>NBO31249.1:1-143/1-143 photosystem I reaction center protein subunit XI [Cyanobacteria bacterium WB6_1B_304]
-------MAEDLIKPFNGDPFTGHLSTPISDSGLTRAFISNLPIYRVGLSPLLRGLEVGMAHGYFLIGPWAK
LGPLRD-SD-----------------------F--AYLGALISGIALILVATSCLSAYGLVSFQ--------
--------------------------GS-----------RA---ST--------------T-DP--------
--LKTADGWSQFTGGFFVGAMGAAFVAFFLLEN-----------------
>HGW94319.1:1-155/1-155 photosystem I reaction center protein subunit XI [Oscillatoriales cyanobacterium SpSt-402]
--------MSDLIKPYNGDPFVGHLSTPISDSAFTRAFIGNLPAYRKGLSPILRGLEIGLAHGYFLIGPWVK
LGPLRD-SE-----------------------F--AAIGGLISGIALILIATACISTYGLVTFT--------
--------------------------DE-----------EL---TAASAVQTASGSPTRTS-SS--------
--LQSAEGWSQLTGGFFIGATGGAFVAYFLLQ------------------
>WP_009555355.1:1-142/1-142 photosystem I reaction center protein subunit XI [Oscillatoriales cyanobacterium JSC-12]
--------MSDLIKPYNGDPFVGHLSTPISDSAFTRAFISNLPAYRKGLSPLLRGLEIGLAHGYFLIGPWVK
LGPLRD-SE-----------------------F--AAIGGLISGMAMVLIATGCLSAYGLATFS--------
--------------------------GQ-----------EE---TD--------------G-RA--------
--LQSSEGWSQFAGGFFIGGSCGVLAAFFLLQN-----------------
>NJP09915.1:1-141/1-141 photosystem I reaction center protein subunit XI [Leptolyngbyaceae cyanobacterium RU_5_1]
--------MSDLIKPYNGDPFTGHLSTPISDSPFTRAFIGNLPAYRKGLSPILRGLEIGLAHGYFLIGPWVK
LGPLRD-SD-----------------------A--AAVGGLISGMAMILIATACLSAYGLATF---------
--------------------------GQ-----------EG---GD--------------S-NS--------
--LQSAEGWSQFAGGFFIGGSCGVLAAFLLLQN-----------------
>WP_162423204.1:1-139/1-139 photosystem I reaction center protein subunit XI [Myxacorys almedinensis]
-------MTEQVVKPYNGDPFVGNLSTPINDSAFTRAFIGNLPAYRRGLSPLLRGLEIGMAHGYFLVGPWTV
FGPLRD-SN-----------------------Q--AALGGLISAIALILIATVCLSSYGLVTFD--------
---------------------------H-----------EA---TS--------------K-DS--------
--LQTAEGWSQFSGGFFIGAMGGAFVAYLL--------------------
>NJM47171.1:1-142/1-142 photosystem I reaction center protein subunit XI [Alkalinema sp. RU_4_3]
-------MSEQLVKPYGGDPFVGNLATPVSDSGFTRAFIGNLPAYRPGLSPLLRGLEVGMAHGYFLVGPWTL
LGPLRD-SD-----------------------H--AALGGLLGAVGLILVATVGLSSHGLARFQ--------
--------------------------GD----------PGN-------------------S-ND--------
--LQTGAGWSKFSGGFFIGAMGGAFFAYMLLSN-----------------
>OUC14939.1:1-139/1-139 photosystem I reaction center protein subunit XI [Alkalinema sp. CACIAM 70d]
--------MAQFVKAYNDDPFVGHLSTPVSDSDFTRAFIGNLPAYRKGLSPLLRGLEVGMAHGYFIVGPWTK
LGPLRD-SD-----------------------L--AAFGGLVSAMGLIIIATMALSAHGLARFQ--------
--------------------------ND-----------DS---GS--------------S-SE--------
--LQSAQGWSKFSGGFFIGAMGGAFCAYLL--------------------
>WP_015148867.1:6-156/1-151 photosystem I reaction center protein subunit XI [Oscillatoria acuminata]
--------DIEMVKPYGGDPFVGHLSTPISDSAFTKAFIGNLPAYRKGLSPILRGIEIGMAHGYFLIGPWIK
FGPLRDYPE-----------------------A--ANLGGLVSALSLILIATACMSVYGIASFQA-------
-------------------TGDDDYPSQ-----------NP---QA--------------P-NG--------
--LKTAEGWSQLTAGFFVGAMGGAFVAYFLLEN-----------------
>WP_073595560.1:10-155/1-146 photosystem I reaction center protein subunit XI [Phormidium ambiguum]
------------VKAYNGDPFVGHLSTPISDSAFTKTFIGNLPAYRKGLSPILRGLEIGMAHGYFLIGPWIK
LGPLRDYGE-----------------------A--ANLGGLISGLALILIATGCMSVYGLASFQE-------
-------------------N-TSTIPST-----------NP---QA--------------P-EP--------
--LKTAEGWSQLTAGFFVGAMGGAFVAFFLLEN-----------------
>NES93741.1:6-154/1-149 photosystem I reaction center protein subunit XI [Desertifilum sp. SIO1I2]
--------NMEVVKPYNGDPFVGHLSTPISDSDFTRAFIGNLPAYRKGLSPFRRGLEIGLAHGYFLLGPWVV
FGPLRDYPG-----------------------A--ANLGALISAVALILIATAGMSAYGFVTFK--------
--------------------------EQ----------DNP---QG---------LTPKVS-DR--------
--LKTDEGWSEFTGGFFLGGTGGAFVAYFLLEN-----------------
>WP_069968870.1:6-154/1-149 photosystem I reaction center protein subunit XI [Desertifilum sp. IPPAS B-1220]
--------NMEVVKPYDGDPFVGHLSTPISDSDFTRAFIGNLPAYRKGLSPFRRGLEIGLAHGYFLLGPWVV
FGPLRDYPG-----------------------A--ANLGALISAVALILIATAGMSAYGFVTFK--------
--------------------------EQ----------DNP---QG---------LTPKVS-DR--------
--LKTDEGWSEFTGGFFLGGTGGAFVAYFLLEN-----------------
>NJK27862.1:3-148/1-146 photosystem I reaction center protein subunit XI [Coleofasciculaceae cyanobacterium SM2_3_26]
-----DSRDVEIVQPYGGDPFVGHLSTPISDSEFTRAFIGNLPAYRPGLSPLLRGLEIGLAHGYFLVGPWTK
LGPLRDYET-----------------------A--ANLGGLISALALILVATAALSAYGLATFQ--------
--------------------------SA-----------PA---EE--------------T-DS--------
--LQTSEGWSQFSGGFFVGAAGSAFVAYFLLES-----------------
>WP_006100107.1:13-150/1-138 photosystem I reaction center protein subunit XI [Coleofasciculus chthonoplastes]
---------------YGGDPFVGHLSTPISDSAFTRAFIGNLPAYRKGLSPFLRGLEIGMAHGYFLVGPEVV
FGALRDYPE-----------------------A--RYLGGLVTALVIVLLGTAGMAAWGLVSLK--------
--------------------------SA-----------AESA-PD--------------T-EL--------
--LKTSEGWSEFAGGFFVGGMGGAFVAYFLLEN-----------------
>HBL14774.1:6-150/1-145 photosystem I reaction center protein subunit XI [Cyanobacteria bacterium UBA11162]
--------DIEMVKPYGGDPFVGHLSTPISDSAFTRAFIGNLPAYRKGLSPVLRGIEIGMAHGYFLVGPWVG
LGPLRDYAD-----------------------A--RYLGGLIGALALVLIGTAGMAAWGLVSLK--------
--------------------------SS-----------DESA-PG--------------T-DR--------
--LKTSEGWSEFAGGFFIGGMGGAFVAYFLLEN-----------------
>HAG81683.1:6-150/1-145 photosystem I reaction center protein subunit XI [Cyanobacteria bacterium UBA12227]
--------DIEMVKPYGGDPFVGHLSTPISDSAFTRAFIGNLPAYRKGLSPVLRGLEIGMAHGYFLLGPWVV
FGPLRDYTE-----------------------A--RYLGALVSALVLVLLGTAGMAAWGLVSLK--------
--------------------------SA-----------DECP-PG--------------T-DR--------
--LKTSEGWSEFAGGFFVGGMGGAFVAYFLLEN-----------------
>HBB34888.1:3-128/1-126 photosystem I reaction center protein subunit XI [Cyanobacteria bacterium UBA9273]
-----DARDIEVVHPYGGDPFVGNLSTPISDSAFTRAFIGNLPAYRKGLSPVLRGLEVGMAHGYFLVGPWVG
FGPLRDYAE-----------------------A--RYLGGLIGALALVLIGTAGMAAWGLVSLK--------
--------------------------SA-----------DESP-AN--------------T-DR--------
--LKTSEGWSE---------------------------------------
>WP_106456005.1:15-148/1-134 photosystem I reaction center protein subunit XI [Aphanothece hegewaldii]
-----------------GDPFVGHLSTPISDSDFTRTFIGNLPAYRRGLSPIIRGLEVGMAHGYFLIGPWVL
LGPLRD-SD-----------------------H--ANLGGLISGLALILIATACLSLYGLVYFQ--------
-------------------------GKD-----------DI---VG--------------P-DA--------
--LKTSEGWSQFAAGFFVGGMGGAFVAYFLLEN-----------------
>MBC7972806.1:15-146/1-132 photosystem I reaction center protein subunit XI [Verrucomicrobia bacterium]
-----------------GDPFTGNLSTPISDSAFTKAFIGNLPAYRKGLAPIVRGLEIGLAHGYFLIGPWVK
LGPLRD-SD-----------------------A--AALGGLISGMALILIATACLSVYGLVTFD--------
--------------------------DD-----------HS---GA--------------K-DS--------
--LQTADGWSQLTGGFFVGATGGAFVAFFLLK------------------
>WP_106257981.1:15-145/1-131 photosystem I reaction center protein subunit XI [Stenomitos frigidus]
-----------------GDPFTGNLSTPISDSAFTKAFIGNLPAYRKGLAPIVRGLEIGLAHGYFLIGPWVK
LGPLRD-SD-----------------------T--AALGGLISGIALILIATAALSVYGLVTFE--------
--------------------------GE------------S---TS--------------T-DS--------
--LQTADGWSQLTGGFFVGATGGAFVAFFLLK------------------
>PZV25301.1:11-144/1-134 photosystem I reaction center protein subunit XI [Snowella sp.]
---------------YNNDPFTGHLSTPISDSGFTRALIGNLPAYRKGLSPLIRGLEIGMAHGYFLVGPWTL
LGPLRD-SD-----------------------H--AYLGALISALALILVATVALSSYGSVTFQ--------
--------------------------S------------GD---SS--------------T-DS--------
--LQTADGWSQFASGFFVGASGGACVAYFLLEN-----------------
>WP_171575042.1:8-142/1-135 photosystem I reaction center protein subunit XI [Flavobacterium sp. CLA17]
---------------YNGDPFLGHLSTPISDSDFTRAFIGNLPAYRKGLSPLLRGLEIGLAHGYFIIGPWVV
FGPLRD-SD-----------------------V--AALGGLISGGALILIATACLSIYGLATFS--------
--------------------------DA-----------DD---NS--------------S-NK--------
--LQSADGWSQLTGGFFIGAMAAAFVAYFLLQN-----------------
>MBC6435258.1:8-142/1-135 photosystem I reaction center protein subunit XI [Nostoc sp. HG1]
---------------YKGDPFVGHLSTPISDSDFTRAFIGNLPAYRKGLSPLLRGLEIGLAHGYFIIGPWVV
FGPLRD-SD-----------------------V--AALGGLISGGALILIATACLAVYGLVTFD--------
--------------------------AD-----------DD---SS--------------S-NK--------
--LQSADGWSQLTGGFFIGAMAAAFVAYFLLQN-----------------
>MBC7822956.1:9-143/1-135 photosystem I reaction center protein subunit XI [Candidatus Parcubacteria bacterium]
---------------YNGDPFTGNLSTPISDSAFTRAFVGNLPAYRKGLSPLLRGLEIGLAHGYFIIGPWVK
LGPLRD-SD-----------------------V--ANAGGLISGVALVLIATLCLSAYGLVSFQ--------
--------------------------GD-----------DE---SS--------------S-DS--------
--LQSANGWSQFTGGFFVGATGSAFVAYLLLSN-----------------
>WP_068816875.1:9-143/1-135 photosystem I reaction center protein subunit XI [Phormidesmis priestleyi]
---------------YNGDPFTGHLSTPISDSAFTRAFVGNLPAYRKGLSPLLRGLEIGLAHGYFIIGPWVK
LGPLRD-SD-----------------------V--ANAGGLISGVALVLIATLCLSAYGLVSFQ--------
--------------------------GD-----------DE---SS--------------S-DS--------
--LQSANGWSQFTGGFFVGATGSAFVAYLLLSN-----------------
>WP_073069129.1:9-141/1-133 photosystem I reaction center protein subunit XI [Phormidesmis priestleyi]
---------------YNGDPFTGHLSTPISDSPFTRTFIGNLPAYRKGLSPLLRGLEIGLAHGYFVIGPWVK
LGPLRD-SD-----------------------V--ANVGGLISGEALVLIATLCLSAYGLVTFQ--------
--------------------------GD----------HDH---TS--------------K-DS--------
--LQSADGWSHFTGGFFVGATSSAFVAYLL--------------------
>WP_017290020.1:9-143/1-135 photosystem I reaction center protein subunit XI [Leptolyngbya boryana]
---------------YNGDPFTGHLSTPISDSGFTRAFIGNLPAYRKGLSPLLRGLEIGMAHGYFLVGPWTL
LGPLRD-SD-----------------------H--AAVGGLISAIALILIATACLSTYGLATFQ--------
--------------------------GD-----------ND---SA--------------T-DS--------
--LQTSEGWSQFAGGFFVGATGGAAVAFLLLSN-----------------
>WP_058996764.1:9-139/1-131 photosystem I reaction center protein subunit XI [Leptolyngbya sp. NIES-2104]
---------------YNGDPFIGHLSTPISDSAFTRAFIGNLPAYRKGLSPLLRGLEIGMAHGYFLVGPWTL
LGPLRD-SD-----------------------Q--AAVGGLISAVALILIATACLSIYGLATFQ--------
---------------------------D-----------DD---SS--------------S-NS--------
--LQSSGGWSQFAGGFFVGATGGAFVAYLL--------------------
>WP_068386042.1:9-139/1-131 photosystem I reaction center protein subunit XI [Leptolyngbya sp. NIES-3755]
---------------YNGDPFIGHLSTPISDSAFTRAFIGNLPAYRKGLSPLLRGLEIGMAHGYFLVGPWTL
LGPLRD-SD-----------------------Q--AAVGGLISAIALILIATACLSIYGLASFQ--------
---------------------------D-----------DD---SS--------------S-NS--------
--LQSSGGWSQFAGGFFVGATGGAFVAYLL--------------------
>WP_028948018.1:8-144/1-137 photosystem I reaction center protein subunit XI [Synechocystis sp. PCC 6714]
------------VQAYNGDPFVGHLSTPISDSAFTRTFIGNLPAYRKGLSPILRGLEVGMAHGYFLIGPWTL
LGPLRD-SE-----------------------Y--QYIGGLIGALALILVATAALSSYGLVTFQ--------
--------------------------GE-----------QG---TG----------------DT--------
--LQTADGWSQFAAGFFVGGMGGAFVAYFLLEN-----------------
>WP_010874254.1:8-144/1-137 MULTISPECIES: photosystem I reaction center protein subunit XI [unclassified Synechocystis]
------------VQAYNGDPFVGHLSTPISDSAFTRTFIGNLPAYRKGLSPILRGLEVGMAHGYFLIGPWTL
LGPLRD-SE-----------------------Y--QYIGGLIGALALILVATAALSSYGLVTFQ--------
--------------------------GE-----------QG---SG----------------DT--------
--LQTADGWSQFAAGFFVGGMGGAFVAYFLLEN-----------------
>6HQB_L:1-123/1-123 Chain L, Photosystem I reaction center subunit XI [Synechocystis sp. PCC 6803 substr. Kazusa]
--------------------------TPISDSAFTRTFIGNLPAYRKGLSPILRGLEVGMAHGYFLIGPWTL
LGPLRD-SE-----------------------Y--QYIGGLIGALALILVATAALSSYGLVTFQ--------
--------------------------GE-----------QG---SG----------------DT--------
--LQTADGWSQFAAGFFVGGMGGAFVAYFLLEN-----------------
>WP_162545482.1:13-146/1-134 photosystem I reaction center protein subunit XI [Jacksonvillea sp. ISTCYN1]
---------------YQGDPFLGHLSTPISDSDLTKTFINNLPAYRKGLSPLLRGLEVGMAHGYFLIGPWTK
LGPLRD-SE-----------------------F--ASLGGLISGIALILIATACLSAYGLVSFP--------
--------------------------GK-----------AG---KT--------------G--P--------
--LETSEDWSQFAGGFFVGAMGGAFVAFFLIQN-----------------
>NJK39890.1:13-152/1-140 photosystem I reaction center protein subunit XI [Oscillatoriales cyanobacterium SM2_3_0]
---------------YKGDPFVGHLSTPISDSEFTRTFIGNLPAYRKGLSPLLRGLEIGMAHGYFIVGPWTK
LGPLRD-SD-----------------------T--AAIGGLISAIALILIATICLSAYGLVSFQ--------
---------------------KDDPFGQ-----------EA---PG--------------P-DP--------
--LKTAEGWSQFSGGFFIGAMGGAVVAYFLLEN-----------------
>WP_011610943.1:13-150/1-138 photosystem I reaction center protein subunit XI [Trichodesmium erythraeum]
---------------YKGDPFVGHLSTPISDSDFTRAFIGNLPIYRPGLSPILRGLEVGMAHGYFIVGPWTK
LGPLRD-SA-----------------------V--ANLGGLISTIALVLIATICLSAYGLVSFQ--------
--------------------------GK-----------SP---EG--------------A-DP--------
--LKTSEGWSQFTGGFFIGAMGGAVVAFFLLENFEL--------------
>NES05808.1:13-147/1-135 photosystem I reaction center protein subunit XI [Okeania sp. SIO2F4]
---------------YGGDPFVGHLSTPISDSDFTRAFIGNLPIYRPGLSPILRGLEVGMAHGYFLAGPWTK
LGPLRD-SA-----------------------V--ASLGGLISAIALVLIATICLSAYGLVSFQ--------
--------------------------GE-----------SS---EG--------------A-DP--------
--LKTSEGWSQFTGGFFIGAMGGAVVAFFLIEN-----------------
>WP_094677040.1:13-147/1-135 photosystem I reaction center protein subunit XI [Hydrocoleum sp. CS-953]
---------------YNGDPFVGHLSTPISDSDFTRTFIGNLPIYRQGLSPILRGLEVGMAHGYFIFGPMAK
LGPLRD-AA-----------------------V--ANIGGLISTIALVLIATICLSSYGIVSFQ--------
--------------------------GE-----------SP---EG--------------A-DP--------
--LKTSEGWSQFTGGFFIGGMGGAVVAFFLIEN-----------------
>NES75034.1:13-147/1-135 photosystem I reaction center protein subunit XI [Okeania sp. SIO1H4]
---------------YNGDPFVGHLSTPISDSDFTRAFIGNLPAYRKGLSPILRGLEVGMAHGYFIVGPWAK
LGPLRD-SA-----------------------V--ANIGGLISAIALILIATICLSAYGIVSFQ--------
--------------------------GE-----------SA---ED--------------A-DP--------
--LKTSEGWSQFTGGFFIGGMGGAVVAFFLIEN-----------------
>NET14180.1:13-147/1-135 photosystem I reaction center protein subunit XI [Okeania sp. SIO1H6]
---------------YNGDPFVGHLSTPISDSDFTRAFIGNLPAYRKGLSPILRGLEVGMAHGYFIVGPWAK
LGPLRD-SA-----------------------V--ANIGGLISAIALILIATICLSAYGIVSFQ--------
--------------------------GE-----------SA---EG--------------A-DP--------
--LKTSEGWSQFTGGFFIGGMGGAVVAFFLIEN-----------------
>NET46120.1:13-147/1-135 photosystem I reaction center protein subunit XI [Okeania sp. SIO2B3]
---------------YNGDPFVGHLSTPISDSDFTRAFIGNLPAYRTGLSPILRGLEVGMAHGYFIFGPWAK
LGPLRD-SA-----------------------V--ANIGGLISAIALILIATICLSAYGIVSFQ--------
--------------------------GE-----------SA---EG--------------A-DP--------
--LKTSEGWSQFTGGFFIGGMGGAVVAFFLIEN-----------------
>NEP88892.1:13-147/1-135 photosystem I reaction center protein subunit XI [Okeania sp. SIO2C2]
---------------YNGDPFVGHLSTPISDSDFTRAFIGNLPIYRKGLSPILRGLEVGMAHGYFIFGPWAK
LGPLRD-SA-----------------------V--ANLGGLISTIALILIATICLSAYGIVSFQ--------
--------------------------GE-----------SA---EG--------------A-DP--------
--LKTSEGWSQFTGGFFIGGMGGAVVAFFLIEN-----------------
>NEP06287.1:13-147/1-135 photosystem I reaction center protein subunit XI [Okeania sp. SIO4D6]
---------------YNGDPFVGHLSTPISDSDFTRTFIGNLPAYRKGLSPILRGLEIGMAHGYFIVGPWTK
LGPLRD-SA-----------------------T--ANLGGLISAIALILIATICLSTYGIVSFQ--------
--------------------------GD-----------SP---ES--------------A-DP--------
--LKTSEGWSQFTGGFFIGGMGGVVVAFFLLEN-----------------
>NEQ72849.1:13-147/1-135 photosystem I reaction center protein subunit XI [Okeania sp. SIO2C9]
---------------YNGDPFVGHLSTPISDSDFTRAFIGNLPAYRTGLSPILRGLEVGMAHGYFIVGPWTK
LGPLRD-SA-----------------------I--ANLGGLISAIALILIATICLSAYGIVSFQ--------
--------------------------GD-----------SP---EG--------------A-DP--------
--LKTSEGWSQFTGGFFIGAMGGAVVAFFLLEN-----------------
>NES65542.1:13-147/1-135 photosystem I reaction center protein subunit XI [Okeania sp. SIO2D1]
---------------YNGDPFVGHLSTPISDSDFTRAFIGNLPAYRKGLSPILRGLEVGMAHGYFLAGPWTK
LGPLRD-SA-----------------------I--ANLGGLISAIALILIATICLSAYGIVSFQ--------
--------------------------GD-----------SP---EG--------------A-DP--------
--LKTSEGWSQFTGGFFIGAMGGAVVAFFLLEN-----------------
>NEN88693.1:13-147/1-135 photosystem I reaction center protein subunit XI [Okeania sp. SIO3H1]
---------------YNGDPFVGHLSTPISDSDFTRAFIGNLPAYRKGLSPILRGLEVGMAHGYFLAGPWTK
LGPLRD-SE-----------------------F--ASIGGLISAIALVLIATICLSAYGIVSFQ--------
--------------------------GD-----------SP---EG--------------A-DP--------
--LKTSEGWSQFTGGFFIGAMGGAVVAFFLIEN-----------------
>NER01699.1:13-147/1-135 photosystem I reaction center protein subunit XI [Okeania sp. SIO3C4]
---------------YNGDPFVGHLSTPISDSDFTRTFIGNLPIYRQGLSPILRGLEVGMAHGYFIVGPWTK
LGPLRD-SP-----------------------T--ANLGGLISAIALILIATICLSAYGIVSFQ--------
--------------------------GD-----------SP---EG--------------A-DP--------
--LKTSEGWSQFTGGFFIGAMGGAVVAFFLIEN-----------------
>NEP79511.1:13-147/1-135 photosystem I reaction center protein subunit XI [Okeania sp. SIO3B3]
---------------YNGDPFVGHLSTPISDSDFTRTFIGNLPIYRQGLSPILRGLEVGMAHGYFIVGPWTK
LGPLRD-SA-----------------------T--ANLGGLISAIALILIATICLSAYGIVSFQ--------
--------------------------GD-----------SP---EG--------------A-DP--------
--LKTSEGWSQFTGGFFIGAMGGAVVAFFLIEN-----------------
>NEO53414.1:13-147/1-135 photosystem I reaction center protein subunit XI [Okeania sp. SIO3B5]
---------------YKGDPFVGHLSTPISDSDFTRTFIGNLPIYRQGLSPILRGLEVGMAHGYFIVGPWAK
LGPLRD-SA-----------------------V--ANIGGLISAIALILIATICLSAYGIVSFQ--------
--------------------------GE-----------SA---EG--------------A-DP--------
--LKTSEGWSQFTGGFFIGAMGGAVVAFFLIEN-----------------
>WP_124143428.1:13-147/1-135 photosystem I reaction center protein subunit XI [Okeania hirsuta]
---------------YNGDPFVGHLSTPISDSDFTRTFIGNLPIYRQGLSPILRGLEVGMAHGYFIVGPWTK
LGPLRD-SA-----------------------V--ANLGGLISAIALILIATICLSAYGIVSFQ--------
--------------------------GE-----------SA---EG--------------A-DP--------
--LKTSEGWSQFTGGFFIGAMGGAVVAFFLIEN-----------------
>NEQ35161.1:13-146/1-134 photosystem I reaction center protein subunit XI [Okeania sp. SIO3I5]
---------------YKGDPFVGHLSTPISDSDLTRTFIANLPIYRQGLSPILRGLEVGMAHGYFIVGPWTK
LGPLRD-SA-----------------------V--ANLGALISTIALILIASICLSAYGIVSFQ--------
--------------------------GE-----------SS---EG--------------T-DP--------
--LKTSEGWSQFTGGFLIGAMGGAIVAFFLIE------------------
>WP_012627225.1:13-145/1-133 photosystem I reaction center protein subunit XI [Cyanothece sp. PCC 7425]
---------------YNGDPFTGHLSTPISDSDFTRTFIGNLPAYRKGLSPILRGLEIGMAHGYFLIGPWVK
LGPLRD-SD-----------------------V--ANLGGLISGIALILIATACLAAYGIVSFQ--------
---------------------------K-----------EE---AA--------------A-NP--------
--LNTAEGWSQFTAGFFVGATGGAFVAFTLLE------------------
>WP_024124204.1:9-142/1-134 photosystem I reaction center protein subunit XI [Thermosynechococcus sp. NK55a]
---------------YNGDPFVGHLSTPVSDSGLVKTFIGNLPAYRQGLSPILRGLEVGMAHGYFLIGPWVK
LGPLRD-SD-----------------------V--ANLGGLISGIALILIATACLAAYGLVSFQ--------
---------------------------K-----------GG---SS--------------S-DS--------
--LKSGEGWSQFTAGFFVGAMGGAFVAFFLLEN-----------------
>P25902.2:9-142/1-134 RecName: Full=Photosystem I reaction center subunit XI; AltName: Full=PSI subunit V; AltName: Full=PSI-L [Synechococcus elongatus]
---------------YNGDPFVGHLSTPISDSGLVKTFIGNLPAYRQGLSPILPGLEVGMAHGYFLIGPWVK
LGPLRD-SD-----------------------V--ANLGGLISGIALILVATACLAAYGLVSFQ--------
---------------------------K-----------GG---SS--------------S-DP--------
--LKTSEGWSQFTAGFFVGAMGSAFVAFFLLEN-----------------
>1JB0_L:8-141/1-134 Chain L, PHOTOSYSTEM 1 REACTION CENTRE SUBUNIT XI [Synechococcus elongatus]
---------------YNGDPFVGHLSTPISDSGLVKTFIGNLPAYRQGLSPILRGLEVGMAHGYFLIGPWVK
LGPLRD-SD-----------------------V--ANLGGLISGIALILVATACLAAYGLVSFQ--------
---------------------------K-----------GG---SS--------------S-DP--------
--LKTSEGWSQFTAGFFVGAMGSAFVAFFLLEN-----------------
>WP_149820281.1:9-142/1-134 photosystem I reaction center protein subunit XI [Thermosynechococcus sp. CL-1]
---------------YNGDPFVGHLSTPISDSGLVKTFIGNLPAYRQGLSPILRGLEIGMAHGYFLIGPWVK
LGPLRD-SD-----------------------V--ANLGGLISGIALILIATACLAAYGLVSFQ--------
---------------------------K-----------GG---SS--------------S-DP--------
--LKTGEGWSQFTAGFFVGAMGGAFVAFFLLEN-----------------
>WP_181495286.1:9-142/1-134 photosystem I reaction center protein subunit XI [Thermosynechococcus elongatus]
---------------YNGDPFVGHLSTPISDSGLVKTFIGNLPAYRQGLSPILRGLEVGMAHGYFVIGPWVK
LGPLRD-SD-----------------------V--ANLGGLISGIALILIATACLAAYGLVSFQ--------
---------------------------K-----------GG---SS--------------S-DP--------
--LKTGEGWSQFTAGFFVGAMGAAFVAFFLLEN-----------------
>WP_099798456.1:9-142/1-134 photosystem I reaction center protein subunit XI [Synechococcus lividus]
---------------YNGDPFAGHLSTPISDSGLVKTFISNLPAYRQGLSPILRGLEVGMAHGYFLIGPWVK
LGPLRD-SD-----------------------V--ANLGGLISGITLILLATACLAAYGLVSFQ--------
---------------------------K-----------AS---SS--------------G-DA--------
--LKTGEGWSQFTAGFFVGAMGGAFVAFFLLEN-----------------
>WP_015125220.1:9-140/1-132 photosystem I reaction center protein subunit XI [Synechococcus sp. PCC 6312]
---------------YGGDPFAGHLSTPISDSSFTKTFIGNLPIYRPGLSPILRGLEVGMAHGYFLIGPWVK
LGPLRD-SD-----------------------V--ANLGGLISGIALILLATACMAAYGLASFQ--------
---------------------------K----------------PS--------------S-DA--------
--LKSSEGWSQLTAGFFVGAMGGAFVAFFLLEN-----------------
>WP_054470362.1:13-147/1-135 photosystem I reaction center protein subunit XI [Planktothricoides sp. SR001]
---------------YGGDPFVGNLSTPISDSAFTRAFIGNLPAYRKGLSPLLRGLEIGMAHGYFIIGPWVI
LGPLRD-SD-----------------------Y--ANLGGLISGITLILIATVCLSIHGLVTFQ--------
--------------------------GQ-----------SS---EG--------------A-DP--------
--LQTGEGWSQLAGGFFVGGMGGAFVAYFLLEN-----------------
>WP_168567806.1:13-148/1-136 photosystem I reaction center protein subunit XI [Oxynema sp. AP17]
---------------YNGDPFVGHLSTPISDSAFTRAFIGNLPAYRKGLSPLLRGLEIGMAHGYFLIGPWIK
FGPLRDYQP-----------------------A--ANLGGLVSALALVLIATACMSAYGIVSFQ--------
--------------------------GD-----------SS---GE--------------S-DP--------
--LKTSEGWSELAAGFFVGGMGGAFVAYFLLEN-----------------
>MBC6479235.1:13-147/1-135 photosystem I reaction center protein subunit XI [Hormoscilla sp. GM7CHS1pb]
---------------YNGDPFVGHLSTPISDSDFTKAFIGNLPAYRQGLSPILRGLEIGMAHGYFLMGPWTK
FGPLRD-SE-----------------------F--ASLGGLISAIALVLIATACMSAYGIVSFQ--------
--------------------------GD-----------SS---EG--------------A-DP--------
--LQTSEGWSQLAGGFFVGAMGGAFVAFFLLQN-----------------
>MBC6420412.1:10-144/1-135 photosystem I reaction center protein subunit XI [Hormoscilla sp. SP12CHS1]
---------------YNDDPFVGHLSTPISDSDFTKAFIGNLPAYRQGLSPILRGLEIGMAHGYFLIGPWTK
LGPLRD-SE-----------------------F--ASLGGLISAIALVLIATACLSAYGLVSFQ--------
--------------------------GD-----------CS---KG--------------T-NP--------
--LQTSEGWSQLAGGFFVGAMGGAFVAFFLLQN-----------------
>MBC6475285.1:10-144/1-135 photosystem I reaction center protein subunit XI [Hormoscilla sp. GM102CHS1]
---------------YDGDPFVGNLSTPINDSDFTKAFIGNLPAYRQGLSPILRGLEIGMAHGYFLIGPWTK
LGPLRD-SE-----------------------F--ASLGGLISAIALVLIATACLSAYGLVSFQ--------
--------------------------GD-----------CS---KG--------------T-NP--------
--LQTSEGWSQLAGGFFVGAMGGAFVAFFLLQN-----------------
>WP_083619020.1:8-143/1-136 photosystem I reaction center protein subunit XI [Planktothrix serta]
---------------YNGDPFVGHLSTPVSDSDFTRAFIGNLPAYRKGLSPLLRGLEVGMAHGYFLAGPWIK
FGPLRDHAT-----------------------A--ANLGGLISAIALILIATICLSAYGLVTFQ--------
--------------------------NS-----------GS---DA--------------G-DS--------
--LQTSEGWSQFAGGFFVGAMGGAFVAFFLLEN-----------------
>WP_083620365.1:8-143/1-136 photosystem I reaction center protein subunit XI [Planktothrix paucivesiculata]
---------------YNGDPFVGHLSTPISDSDFTRAFIGNLPAYRKGLSPLLRGLEVGMAHGYFLIGPWIK
LGPLRDHPS-----------------------A--ANLGGLISGISLILIATICLSAYGLVSFH--------
--------------------------KS-----------SS---DP--------------A-DS--------
--LQTSEGWSQFAGGFFIGGMGGAFVAFFLLEN-----------------
>BBD56549.1:8-143/1-136 photosystem I reaction center protein subunit XI [Planktothrix agardhii NIES-204]
---------------YNGDPFVGHLSTPISDSDFTRAFIGNLPAYRKGLSPLLRGLEVGMAHGYFLIGPWIK
LGPLRDHPS-----------------------A--ANLGALISGIALILIATICLSAYGLVSFQ--------
--------------------------KG-----------DS---NT--------------G-DS--------
--LQTPEGWSQFAGGFFIGGMGGAFVAFFLLEN-----------------
>WP_026787895.1:8-143/1-136 MULTISPECIES: photosystem I reaction center protein subunit XI [Planktothrix]
---------------YNGDPFVGHLSTPISDSDFTRAFIGNLPAYRKGLSPLLRGLEVGMAHGYFLIGPWIK
LGPLRDHPS-----------------------A--ANLGALISGIALILIATICLSAYGLVSFQ--------
--------------------------KG-----------DS---NT--------------G-DS--------
--LQTSEGWSQFAGGFFIGGMGGAFVAFFLLEN-----------------
>OIP68847.1:8-143/1-136 photosystem I reaction center protein subunit XI [Oscillatoriales cyanobacterium CG2_30_40_61]
---------------YNGDPFVGHLSTPISDSDFTRAFIGNLPAYRKGLSPLLRGLEVGMAHGYFLIGPWIK
FGPLRDYPS-----------------------A--ANLGGLISGITLVLIATICLSAYGLVTFQ--------
--------------------------KS-----------SS---DA--------------G-DS--------
--LQTSEGWSQFAGGFFIGGMGGAFVAFFLLEN-----------------
>WP_079677767.1:8-143/1-136 photosystem I reaction center protein subunit XI [Planktothrix sp. PCC 11201]
---------------YNGDPFVGHLSTPISDSDFTRAFIGNLPAYRKGLSPLLRGLEVGMAHGYFLIGPWIL
LGPLRDHPS-----------------------A--ANLGGLISGITLVLLATICLSAYGLVTFQ--------
--------------------------KS-----------GS---DA--------------G-DS--------
--LQTSEGWSQFAGGFFIGGMGGAFVAFFLLEN-----------------
>HAN74785.1:8-143/1-136 photosystem I reaction center protein subunit XI [Planktothrix sp. UBA8402]
---------------YNGDPFVGHLSTPISDSDFTRAFIGNLPAYRKGLSPLLRGLEVGMAHGYFLVGPWIK
LGPLRDHPS-----------------------A--ANLGGLISGIALILIATICLSAYGLVSFQ--------
--------------------------KS-----------GS---DA--------------G-DS--------
--LQTSEGWSQFAGGFFVGAMGGAFAAFFLLEN-----------------
>WP_072717598.1:8-143/1-136 photosystem I reaction center protein subunit XI [Planktothrix tepida]
---------------YNGDPFVGNLSTPISDSDFTRAFIGNLPAYRKGLSPLLRGLEVGMAHGYFLVGPWIK
LGPLRDHPS-----------------------A--ANLGGLISGIALILIATICLSAYGLVSFQ--------
--------------------------KS-----------SS---DS--------------G-DS--------
--LQTSEGWSQFAGGFFVGAMGGAVVAFFLLEN-----------------
>WP_023067428.1:16-149/1-134 photosystem I reaction center protein subunit XI [Lyngbya aestuarii]
---------------YKGDPFTGHLSTPISDSDFTRAFIGNLPAYRKGLSPLLRGLEIGMAHGYFLIGPWVK
LGPLRD-SA-----------------------T--ANLGGLISGIALILIATACLSAYGLVSFQ--------
--------------------------KK------------S---EG--------------A-DF--------
--LQTSEGWSQFAGGFFIGGMGSAFVAFFLLEN-----------------
>WP_009787332.1:16-149/1-134 photosystem I reaction center protein subunit XI [Lyngbya sp. PCC 8106]
---------------YKGDPFTGHLSTPISDSDFTRAFIGNLPAYRKGLSPLLRGLEIGMAHGYFLIGPWVK
LGPLRD-ST-----------------------T--ANLGGLISGIALILIATACLSAYGLVSFQ--------
--------------------------KK------------S---EG--------------A-DF--------
--LQTSEGWSQFAGGFFIGGMGSAFVAFFLLEN-----------------
>WP_046279730.1:16-149/1-134 photosystem I reaction center protein subunit XI [Limnoraphis robusta]
---------------YKGDPFVGHLSTPISDSDFTRAFIGNLPAYRKGLSPLLRGLEVGMAHGYFIIGPWVK
FGPLRD-SA-----------------------S--ANLGGLISGMALILIATACLSAYGLVSFQ--------
--------------------------KK------------S---EG--------------A-DF--------
--LQTDEGWSQFAGGFFIGAMGGAFVAFFLLEN-----------------
>HGF99428.1:11-142/1-132 photosystem I reaction center protein subunit XI [Planktothricoides sp. SpSt-374]
---------------YGGDPFIGHLSTPISDSAFTRAFINNLPAYRKGLSPLLRGLEIGMAHGYFLIGPWVN
FGPLRD-SE-----------------------F--AALGGLISGMALILVATMCLSAYGIVSFQ--------
--------------------------GE-----------AP---AG--------------A-DP--------
--LKTSEGWSQFAAGFFVGAMGAAFVAYFL--------------------
>NEO25878.1:10-148/1-139 photosystem I reaction center protein subunit XI [Kamptonema sp. SIO4C4]
------------VTAYNNDPFTGHLSTPISDSGLTKVFIGNLPAYREGLSPLLRGLEVGMAHGYFVIGPWVL
LGPLRD-SE-----------------------F--ANLGGLISGITLILLATACLAAYGIATFQ--------
--------------------------GE----------SDA---DS--------------E-DS--------
--LQTSQGWSQYTSGFFVGAMGAAFVAYFLLEN-----------------
>PPT11355.1:2-138/1-137 photosystem I subunit XI (PsaL) [Geitlerinema sp. FC II]
------------VQAYKGDPQLGHLSTPISDSEFTRAFIGNLPAYRSGLSPILRGLEIGMAHGYFIIGPWVK
LGPLRD-SE-----------------------F--ANLGGLISGVTLLLLATACLAAYGLVSYQ--------
--------------------------GE-----------ST----S--------------D-DP--------
--LKTSEGWSQFTAGFFVGGMGSAFVAFFLLQN-----------------
>RMG08952.1:13-146/1-134 photosystem I reaction center protein subunit XI [Cyanobacteria bacterium J055]
---------------YNGDPFTGHLSTPISDSAFTKAFIGNLPAYRTGLSPILRGLEVGMAHGYFIIGPWVK
LGPLRD-SD-----------------------F--AALGGLISGSTLLLIATICLAAYGIVSFQ--------
--------------------------GS-----------AK----S--------------D-DS--------
--LQSSEGWSQFTAGFFIGGMGGAFFAFFLLQN-----------------
>TVU51913.1:13-147/1-135 photosystem I reaction center protein subunit XI [Arthrospira sp. PLM2.Bin9]
---------------YNGDPFVGHLSTPISDSAFTRTFIGNLPAYRPGLSPLLRGLEIGMAHGYFIGGPWVK
LGTQRG-TE-----------------------F--ANLNGLICGLALLLIATACLAAYGLVTFQ--------
--------------------------GD-----------KS---EE--------------G-DS--------
--LQSAAGWSQFAGGFFIGGMGSAFLAFFLLEN-----------------
>WP_111890726.1:13-147/1-135 photosystem I reaction center protein subunit XI [Arthrospira sp. O9.13F]
---------------YNGDPFVGHLSTPISDSAFTRTFIGNLPAYRPGLSPLLRGLEIGMAHGYFIGGPWVK
LGTQRG-TE-----------------------F--ANLNGLICGLAMLLIATACLAAYGLVTFQ--------
--------------------------GD-----------KS---EE--------------G-DS--------
--LQSAAGWSQFAGGFFIGGMGSAFLAFFLLEN-----------------
>WP_006618479.1:13-147/1-135 photosystem I reaction center protein subunit XI [Arthrospira platensis]
---------------YNGDPFVGHLSTPISDSAFTRTFIGNLPAYRPGLSPLLRGLEIGMAHGYFIGGPWVK
FGTQRG-TE-----------------------F--ANLNGLICGLAMLLIATACLAAYGLVTFQ--------
--------------------------GD-----------KS---EE--------------G-DS--------
--LQSAAGWSQFAGGFFIGGMGSAFLAFFLLEN-----------------
>WP_159783525.1:13-147/1-135 photosystem I reaction center protein subunit XI [Microcoleus sp. IPPAS B-353]
---------------YKGDPQMGHLSTPISDSAFTRTFIGNLPAYRPGLSPLLRGLEIGMAHGYFIGGPWVK
LGTQRG-TE-----------------------F--ANLNGLICGGTLLLIATACLAAYGLVTFQ--------
--------------------------GG-----------KG---NS--------------K-DS--------
--LQTSEGWSQFTAGFFIGGMGSAFLAFFLLEN-----------------
>TVR06185.1:13-147/1-135 photosystem I reaction center protein subunit XI [Phormidium sp. GEM2.Bin31]
---------------YQGDPQMGHLSTPISDSAFTRTFIGNLPAYRPGLSPLLRGLEIGMAHGYFIGGPWVK
LGTQRG-TE-----------------------F--ANLNGLICGGTLLLIATACLAAYGLVTFQ--------
--------------------------GS-----------KG---DS--------------D-NS--------
--LQTSEGWSQFTAGFFIGGMGSAFLAFFLLEN-----------------
>WP_170188854.1:13-147/1-135 photosystem I reaction center protein subunit XI [Geitlerinema sp. P-1104]
---------------YQGDPQTGHLSTPISDSAFTRTFIGNLPAYRPGLSPLLRGLEIGMAHGYFIGGPWVK
LGTQRG-TE-----------------------F--ANLNGLICGGTLLLIATACLAAYGLVTFQ--------
--------------------------GS-----------QG---KS--------------K-DS--------
--LQTSEGWSQFTAGFFIGGMGSAFLAFFLLEN-----------------
>TAN91363.1:13-147/1-135 photosystem I reaction center protein subunit XI [Phormidium sp. SL48-SHIP]
---------------YQGDPQTGHLSTPISDSAFTRTFIGNLPAYRPGLSPLLRGLEIGMAHGYFIGGPWVK
LGTQRG-TE-----------------------F--ANLNGLICGGTLLLIATACLAAYGLVSFQ--------
--------------------------GQ-----------QS---NS--------------D-NS--------
--LQSSEGWSQFTAGFFIGGMGSAFLAFFLLEN-----------------
>WP_068787935.1:13-147/1-135 MULTISPECIES: photosystem I reaction center protein subunit XI [Phormidium]
---------------YQGDPQMGHLSTPISDSAFTRTFIGNLPAYRPGLSPLLRGLEIGMAHGYFIGGPWVK
LGTQRG-TE-----------------------F--ANLNGLICGGTLLLIATACLAAYGLVSFQ--------
--------------------------GK-----------QS---NS--------------Q-DS--------
--LQSSEGWSQFTAGFFIGGMGSAFLAFFLLEN-----------------
>WP_072622285.1:13-144/1-132 photosystem I reaction center protein subunit XI [Spirulina major]
---------------YQGDPQMGHLSTPISDSAFTRAFIGNLPAYRPGLSPLLRGLEIGMAHGYFIGGPWVM
LGTQRG-TE-----------------------F--ANLNGLICGGTLLLIATACLAAYGLVSFQ--------
--------------------------DQ-----------SS---NN--------------Q-DS--------
--LQSSKGWSEFTAGFFVGGMGSAFLAFFL--------------------
>WP_169246315.1:12-154/1-143 photosystem I reaction center protein subunit XI [Chroococcidiopsis sp. PCC 6712]
---------------YNDDPFTGHLATPISASDFTKTFIGNLPAYRKGVAPILRGLEVGMAHGYFLVGPWVV
LGPLRD-SE-----------------------F--ASLGGLISALAMVLIATACLSIYGIATFQ--------
--------------------------DK-----------PT---NS--------------E-DS--------
--LQSSEGWSQFAAGFFIGGMGGAFAAHFLLQNFDVVDNIF---------
>WP_144871392.1:5-146/1-142 photosystem I reaction center protein subunit XI [Hyella patelloides]
--------STEVIKPYNGDPFVGHLATPISASDFTKTFIGNLPAYRKGVAPILRGLEVGMAHGYFLIGPWVL
LGPLRD-SD-----------------------F--ASLGGLISGLAMVLIATACLSAYGIVSFQ--------
--------------------------GK-----------PT---NS--------------E-DT--------
--LQSSEGWSQFAAGFFVGGMGGAFAAHFLIQN-----------------
>WP_015193668.1:12-146/1-135 photosystem I reaction center protein subunit XI [Stanieria cyanosphaera]
---------------YNDDPFIGHLSTPISDSDFVRTYIRNLPGYRRGLSPLLRGLEVGLAHGYFLAGPWTV
FGPLRD-SE-----------------------V--ASLGGLICALALVLIGTACLSVYGIVSFQ--------
--------------------------GK-----------PT---NS--------------E-DS--------
--LQSSEGWSQFSAGFFLGGTGGAFVAYFLLQN-----------------
>WP_096387520.1:12-146/1-135 photosystem I reaction center protein subunit XI [Stanieria sp. NIES-3757]
---------------YNDDPFIGHLSTPISDSDFVKTYIRNLPGYRRGLSPLLRGLEVGLAHGYFLAGPWTV
FGPLRD-SE-----------------------V--ASLGGLICALALVLIGTACLSVYGIVSFQ--------
--------------------------GK-----------PT---NS--------------E-DS--------
--LQSSEGWSQFSAGFFLGGTGGAFVAYFLLQN-----------------
>WP_015956422.1:11-152/1-142 photosystem I reaction center protein subunit XI [Gloeothece citriformis]
---------------YDDNPFVGHLATPISASGFTKAFINNLPIYRRGLSPILRGLEIGMAHGYWIIGPWVV
LGPLRD-SE-----------------------F--ANLGGLISGLALILIATACLASYGIVAFQ--------
---------------------NEAHEDN-----------PRVL-PP--------------E-SP--------
--LQTAEGWSQFAAGFFVGGMGGAFVAYFLLEN-----------------
>WP_013323649.1:11-152/1-142 photosystem I reaction center protein subunit XI [Gloeothece verrucosa]
---------------YNDNPFEGHLATPISASGFTKAFIGNLPAYRRGLSPILRGLEIGMAHGYWIIGPWVV
LGPLRD-SE-----------------------F--ANLGGLISGLALILIATACLASYGLVSFQ--------
---------------------NEAKEGE-----------TRLL-PP--------------S-NP--------
--FHTAESWSQFTAGFFLGGMGGAFVAYFLLEN-----------------
>WP_015143921.1:11-147/1-137 MULTISPECIES: photosystem I reaction center protein subunit XI [Pleurocapsales]
---------------YNGDPFTGHLATPISASDFTKAFIGNLPAYRPGLSPLLRGLEIGMAHGYFIIGPWVL
LGPLRD-SE-----------------------F--ASLGGLISGLAIILIATACLASYGLVSFQ--------
--------------------------GG-----------RAIG-TG--------------D-AS--------
--LKSSEGWSQFTAGFFVGGMGGAFTAYFLLEN-----------------
>NJK48967.1:13-149/1-137 photosystem I reaction center protein subunit XI [Candidatus Gracilibacteria bacterium]
---------------YNGDPFTGNLATPISASDFTKAFIGNLPAYRPGLSPLLRGLEIGMAHGYFIIGPWVL
LGPLRD-SE-----------------------F--ASLGGLISGLTIILLGTACLASYGLVSFQ--------
--------------------------GG-----------RAIG-TG--------------D-TA--------
--LKSSEGWSQFTAGFFVGGMGGAFTAYFLLQN-----------------
>WP_012267003.1:10-146/1-137 MULTISPECIES: photosystem I reaction center protein subunit XI [Microcystis]
------------VTPYNDDPFIGHLATPISASGFTKAFIGNLPAYRPGLAPILRGLEVGMAHGYFLGGPWVV
LGPLRD-SE-----------------------Y--ANIGGLIPALAMVLLATGCLASYGLVSFQ--------
--------------------------GK-----------AA----S--------------N-DP--------
--LKSAEGWSQFAAGFFIGGMGGAFVAYFLLEN-----------------
>NCR19745.1:10-146/1-137 photosystem I reaction center protein subunit XI [Microcystis aeruginosa LL13-03]
------------VTPYNDDPFIGHLATPISASGFTKAFIGNLPAYRPGLAPILRGLEVGMAHGYFLGGPWVV
LGPLRD-SE-----------------------Y--ANIGGLIPALAMVLLATGCLASYGLVSFQ--------
--------------------------GK-----------AA----G--------------N-DP--------
--LKSAEGWSQFAAGFFIGGMGGAFVAYFLLEN-----------------
>TRT52870.1:10-146/1-137 photosystem I reaction center protein subunit XI [Microcystis aeruginosa Ma_QC_C_20070703_M131]
------------VTPYNDDPFIGHLATPISASGFTKAFIGNLPAYRPGLAPILRGLEVGMAHGYFLGGPWVV
LGPLRD-SE-----------------------Y--ANLGGLIPALAMVLLATGCLASYGLVSFQ--------
--------------------------GK-----------AA----S--------------S-DP--------
--LQSSEGWSQFAAGFFIGGMGGAFVAYFLLEN-----------------
>WP_046661036.1:10-146/1-137 photosystem I reaction center protein subunit XI [Microcystis aeruginosa]
------------VTPYNDDPFIGHLATPISASGFTKAFIGNLPAYRPGLAPILRGLEVGMAHGYFLGGPWVV
LGPLRD-SE-----------------------Y--ANLGGLIPALAMVLLATGCLASYGLVSFQ--------
--------------------------GK-----------AA----T--------------G-DP--------
--LQSSEGWSQFAAGFFIGGMGGAFVAYFLLEN-----------------
>WP_002737469.1:10-146/1-137 MULTISPECIES: photosystem I reaction center protein subunit XI [Microcystis]
------------VTPYNDDPFIGHLATPISASGFTKAFIGNLPAYRPGLAPILRGLEVGMAHGYFLGGPWVV
LGPLRD-SE-----------------------Y--ANLGGLIPALAMVLLATGCLASYGLVSFQ--------
--------------------------GK-----------AA----S--------------G-DP--------
--LQSSEGWSQFAAGFFIGGMGGAFVAYFLLEN-----------------
>WP_002802734.1:10-146/1-137 photosystem I reaction center protein subunit XI [Microcystis aeruginosa]
------------VTPYNDDPFIGHLATPISASGFTKAFIGNLPAYRPGLAPILRGLEVGMAHGYFLGGPWVV
LGPLRD-SE-----------------------Y--ANLGGLIPALAMVLLATGCLASYGLVSFQ--------
--------------------------GK-----------AA----S--------------G-DP--------
--LQSAEGWSQFAAGFFIGGMGGAFVAYFLLEN-----------------
>WP_045361306.1:10-146/1-137 photosystem I reaction center protein subunit XI [Microcystis aeruginosa]
------------VTPYNDDPFIGHLATPISASGFTKAFIGNLPAYRPGLAPILRGLEVGMAHGYFLGGPWVV
LGPLRD-SE-----------------------Y--ANLGGLIPALAMVLLATGCLASYGLVSFQ--------
--------------------------GK-----------AA----T--------------G-DP--------
--LKSAEGWSQFAAGFFIGGMGGAFVAYFLLEN-----------------
>WP_061432019.1:10-146/1-137 photosystem I reaction center protein subunit XI [Microcystis aeruginosa]
------------VTPYNDDPFIGHLATPISASGFTKAFIGNLPAYRPGLAPILRGLEVGMAHGYFLGGPWVV
LGPLRD-SE-----------------------Y--ANIGGLIPALAMVLLATGCLASYGLVSFQ--------
--------------------------GK-----------AA----T--------------G-DP--------
--LKSSEGWSQFAAGFFIGGMGGAFVAYFLLEN-----------------
>WP_108937809.1:10-146/1-137 MULTISPECIES: photosystem I reaction center protein subunit XI [Microcystis]
------------VTPYNDDPFIGHLATPISASGFTKAFIGNLPAYRPGLAPILRGLEVGMAHGYFLGGPWVV
LGPLRD-SE-----------------------Y--ANLGGLIPALAMVLLATGCLASYGLVSFQ--------
--------------------------GK-----------AA----T--------------G-DP--------
--LKSSEGWSQFAAGFFIGGMGGAFVAYFLLEN-----------------
>WP_002757141.1:10-146/1-137 photosystem I reaction center protein subunit XI [Microcystis aeruginosa]
------------VTPYNDDPFIGHLATPISASGFTKAFIGNLPAYRPGLAPILRGLEVGMAHGYFLGGPWVV
LGPLRD-SE-----------------------Y--ANLGGLIPALAMVLLATGCLASYGLVSFQ--------
--------------------------GK-----------AA----S--------------G-DP--------
--LKSSEGWSQFAAGFFIGGMGGAFVAYFLLEN-----------------
>WP_004162779.1:10-146/1-137 photosystem I reaction center protein subunit XI [Microcystis aeruginosa]
------------VTPYNDDPFIGHLATPISASGFTKAFIGNLPAYRPGLAPILRGLEVGMAHGYFLGGPWVV
LGPLRD-SE-----------------------Y--ANIGGLIPALAMVLLATGCLASYGLVSFQ--------
--------------------------GK-----------AA----S--------------G-DP--------
--LKSAEGWSQFAAGFFIGGMGGAFVAYFLLEN-----------------
>WP_158200038.1:10-146/1-137 photosystem I reaction center protein subunit XI [Microcystis aeruginosa]
------------VTPYNDDPFIGHLATPISASGFTKAFIGNLPAYRPGLAPILRGLEVGMAHGYFLGGPWVV
LGPLRD-SE-----------------------Y--ANLGGLIPALAMVLLATGCLASYGLVSFQ--------
--------------------------GK-----------AA----S--------------G-DP--------
--LKSAEGWSQFAAGFFIGGMGGAFVAYFLLEN-----------------
>WP_002747669.1:10-146/1-137 photosystem I reaction center protein subunit XI [Microcystis aeruginosa]
------------VTPYNDDPFIGHLATPISASGFTKAFIGNLPAYRPGLDPILRGLEVGMAHGYFLGGPWVV
LGPLRD-SE-----------------------Y--ANLGGLIPALAMVLLATGCLASYGLVSFQ--------
--------------------------GK-----------AA----S--------------G-DP--------
--LQSSEGWSQFAAGFFIGGMGGAFVAYFLLEN-----------------
>TRT79353.1:10-127/1-118 photosystem I reaction center protein subunit XI [Microcystis aeruginosa Ma_AC_P_19900807_S299]
------------VTPYNDDPFIGHLATPISASGFTKAFIGNLPAYRPGLAPILRGLEVGMAHGYFLGGPWVV
LGPLRD-SE-----------------------Y--ANIGGLIPALAMVLLATGCLASYGLVSFQ--------
--------------------------GK-----------AA----S--------------G-DP--------
---------------------GGAFVAYFLLEN-----------------
>WP_036534591.1:9-148/1-140 photosystem I reaction center protein subunit XI [Neosynechococcus sphagnicola]
---------------YKGDPFVGHLATPISASAFTETFISNLPAYRTGLSPILRGLEVGLAHGYFLIGPWVK
LGPLRD-SD-----------------------F--AALGGLISGLALIIIATACLSLHGLVSFQG-------
-------------------GSKWDVLHN-----------IP---PG--------------G-KV--------
--MQSAEGWSQFTGGFFIGATGSAFVAYFL--------------------
>HAJ60640.1:13-151/1-139 photosystem I reaction center protein subunit XI [Cyanobacteria bacterium UBA8543]
---------------YNGDPFIGNLETPINSSPIVKAYINNLPAYRRWVSPLVRGIEIGLAHGYFLVGPWTV
LGPLRE-TD-----------------------V--AYIGGLISAIATILIATAGMSLYGIVSFQ--------
-------------------TGGDFEVQN----------PRT-------------------P-DE--------
--LKTAEGWSQLTGGFFIGAMGGAFVAYFLL-------------------
>PSO88442.1:13-184/1-172 photosystem I reaction center protein subunit XI [Cyanobacteria bacterium QS_6_48_18]
---------------YNDDVFTGHLATPVTTSGLTRVFVNNLPAYRRGISPIRRGLEIGMAHGYFLIGPWVL
LGPLRDAPE-----------------------N-AANLGGLVSGIGLILIATAALSIYGQVAFPDVDETPGL
EDNPRAPAIAQTSQRQSEYSTSQVPHLE----------DNP---QA--------------P-EL--------
--LKTRQGWSQFTTGFFIGATGGAFVAYFLLQN-----------------
>PSO63678.1:13-184/1-172 photosystem I reaction center protein subunit XI [Cyanobacteria bacterium QH_6_48_35]
---------------YNDDVFTGHLATPVTTSGLTRVFVNNLPAYRRGISPIRRGLEIGMAHGYFLIGPWVL
LGPLRDAPE-----------------------K-AANLGGLVSGIGLILIATAALSIYGQVAFPEVDETPGL
EDNPRAPAIAQTSQRQSEYSTSQVPHLE----------DNP---QA--------------P-EL--------
--LKTRQGWSQFTTGFFIGATGGAFVAYFLLQN-----------------
>PSO51538.1:13-184/1-172 photosystem I reaction center protein subunit XI [Cyanobacteria bacterium QH_1_48_107]
---------------YNDDVFTGHLATPVTTSGLTRVFVNNLPAYRRGISPIRRGLEIGMAHGYFLIGPWVL
LGPLRDAPE-----------------------K-AANLGGLVSGIGLILIATAALSIYGQVAFPDVDETPGL
EDNPRAPAIAQTSQRQSEYSTSQVPHLE----------DNP---QA--------------P-EL--------
--LKTRQGWSQFTTGFFIGATGGAFVAYFLLQN-----------------
>PSP16709.1:13-157/1-145 photosystem I reaction center protein subunit XI [Cyanobacteria bacterium QS_8_64_29]
---------------YGGDIFTGHLATPVSASNLTRTFVSNLPAYRRGISPILRGLEIGMAHGYFVIGPWVL
LGPLRNSPE-----------------------N--ANLGGLMAGIGLILIATAALSAYGLVSFPA-------
-------------------DNSAADYVK----------NDE---RT--------------P-EA--------
--LKTIQGWSQLTAGFFMGATGGAFVAYFLLEN-----------------
>WP_022604376.1:13-158/1-146 photosystem I reaction center protein subunit XI [Rubidibacter lacunae]
---------------YNDDIFAGHLSTPISDSAFVRSLINNLPAYRSGVSPLLRGLEVGMAHGYFAIGPWVL
LGPLRDTDA-----------------------S--ANIGGLIAGIGLILVATIAMSAYGLVSFPK-------
-------------------DQSKAAYFD----------DRA-------------------P-EA--------
--LQTGEGWSQFAGGFFVGAMGGAFVAYFLLENFDL--------------
>WP_146294427.1:3-155/1-153 photosystem I reaction center protein subunit XI [Euhalothece natronophila]
-----ETKNMEYIQPYNNDVYMGHLSTPISDSGLTRTFINNLPAYREGISPLLRGLEIGMAHGYFLVGPWTL
LGPLRDSDG-----------------------Y--AYLGGLISAIALILVATAGLSAYGLAAFPA-------
-------------------DNSEAQYFD----------HRA-------------------P-EN--------
--LKTRQGWSQFAGGFFIGAMGGAFVAYFLLEN-----------------
>PSO47601.1:5-155/1-151 photosystem I reaction center protein subunit XI [Cyanobacteria bacterium SW_9_44_58]
------KNMEQYIKPFNDDIYAGHLSTPISDSAFTRVFINNLPAYRKGISPLLRGLEIGMAHGYFLVGPWTL
LGPLRDGE------------------------N--PYLGGLIAAIGLILVATGGLSAYGLTAFPE-------
-------------------DDSKAKYFD----------NRA-------------------P-EN--------
--LKNRPNWSQFTGGFFVGAMGGAFVAYFLLEN-----------------
>NBD16428.1:13-155/1-143 photosystem I reaction center protein subunit XI
---------------YNDDVYVGHLSTPISDSSFTRTFINNLPAYREGISPLLRGLEIGMAHGYFLVGPWTL
LGPLRDSEG-----------------------D--AYLGGLIAAIGLILVATGGLSAYGLTAFPG-------
-------------------DNSEAQYFE----------DRA-------------------P-EN--------
--IKTRQGWSQFTGGFFVGAMGGAFVAYFLLEN-----------------
>NBD33132.1:13-155/1-143 photosystem I reaction center protein subunit XI
---------------YNDDVYVGHLSTPISDSSFTRTFINNLPAYREGISPLLRGLEIGMAHGYFLVGPWTL
LGPLRDSEG-----------------------N--AYLGGLIAAIGLILVATGALSAYGLTAFPT-------
-------------------DDSEAQYFE----------NRA-------------------P-EN--------
--LRTRQGWSQFTGGFFVGAMGGAFVAYFLLEN-----------------
>WP_015224772.1:13-155/1-143 photosystem I reaction center protein subunit XI [Halothece sp. PCC 7418]
---------------YNDDVYVGHLSTPISDSGFTRTFINNLPAYREGISPLLRGLEIGMAHGYFLVGPWTL
LGPLRDSEG-----------------------N--AYLGGLIAAIGLILIATGALSAYGLTAFPS-------
-------------------DDSKAQYFE----------DRA-------------------P-EN--------
--LKTRQGWSQFTGGFFVGAMGGAFVAYFLLEN-----------------
>WP_015230763.1:11-153/1-143 photosystem I reaction center protein subunit XI [Dactylococcopsis salina]
---------------YNDDVYVGHLSTPISDSGFTRAFINNLPAYREGVSPLLRGLEIGMAHGYFLVGPWTL
LGPLRDSEG-----------------------S--AYLGGLIAAIGLILIATGALSAYGLTAFPN-------
-------------------NDSKALYFE----------DRA-------------------P-EN--------
--LKTREGWSQFTGGFFVGAMGGAFVAYFLLEN-----------------
>NJL83471.1:13-166/1-154 photosystem I reaction center protein subunit XI [Chloroflexaceae bacterium]
---------------YNGDPQIGHLATPITASAFTKTFINNLPAYRENVSPLIRGLEVGLAHGYFLAGPWVL
FGPLRDYAA-----------------------T--ANFGGLLSAIGLILVATGGMSIYGLVAFPK-------
-------------------DGAQAPYLK----------DNP---QA--------------P-ES--------
--LKTAQGWSQFTGGFFLGAMGGAFVAYFLLENSKTLQDIIR--------
>NET90182.1:6-157/1-152 photosystem I reaction center protein subunit XI [Kamptonema sp. SIO1D9]
--------NVEVVKPYHGDPFIGHLSTPISDSGFTRAFIGNLPAYRTGVSPIIRGLEVGLAHGYFVLGPWVL
FGPLRDYGE-----------------------A--ANLGALISAIALILIATAGMSVYGLVSFPK-------
-------------------DDSQVPYLQ----------DNP---QA--------------P-DD--------
--LKTSQGWSQFTGGFFVGGMGGAFVAYFLLEN-----------------
>WP_018399449.1:12-156/1-145 photosystem I reaction center protein subunit XI [filamentous cyanobacterium ESFC-1]
---------------YEGNPFVGHLATPITASGFTKTFINNLPAYRTGVSPLIRGLEVGMAHGYFLVGPWTV
LGPLRDFGE-----------------------A--ANLGGLISAIALILIATAGLSAYGLVTFKK-------
-------------------DESQAEYFK----------STP---DA--------------P-DN--------
--LQTASGWSQFSGGFFVGAMGGAFVAYFLLEN-----------------
>NJL00600.1:13-157/1-145 photosystem I reaction center protein subunit XI [Spirulinaceae cyanobacterium SM2_1_0]
---------------YKGDPFAGHLATPISASGFTKAFIGNLPAYRPGVSPLVRGLEVGMAHGYFLLGPWVL
LGPLRDYPD-----------------------A--ANLGGLVSAIAMVLLATAAMSAYGLVTFPK-------
-------------------DNSNAVYLQ----------GPN---DT--------------P-ED--------
--LKTGRGWSQYTAGFFVGGMGGAFVAFFLLEN-----------------
>WP_017305686.1:15-155/1-141 photosystem I reaction center protein subunit XI [Spirulina subsalsa]
-------------------PFKGHLATPVSASGFTKAFIGNLPAYRKGISPIVRGLEVGMAHGYFMLGPWVV
VGPLRDYPD-----------------------A--ANLGGLVSAIALILIATAGMSAYGLVSFPQ-------
-------------------DNSKAAYIE----------NTV---GA--------------P-EE--------
--LKTGQGWSQFTAGFFVGAMGGAFVAYFLLEN-----------------
>OCR02432.1:13-154/1-142 photosystem I reaction center protein subunit XI [Oscillatoriales cyanobacterium USR001]
---------------YNGDPFVGNLATPISASDFTKAFIGNLPAYRQNLSPLVRGLEVGLAHGYFLVGPEIL
LGPLRDYPD-----------------------A--ANLGGLITALAIVLLGTAGMSAYGLVTFK--------
-------------------QDGSFTSAN----------AQT-------------------P-EA--------
--LKTAEGWSQFSAGFFLGGAGGAFVAYFLLEN-----------------
>WP_007356850.1:15-154/1-140 MULTISPECIES: photosystem I reaction center protein subunit XI [Kamptonema]
-----------------GDPFVGHLATPISASDFTKTFIGNLPAYRKNLSPIVRGLEIGLAHGYFLVGPEIV
FGPLRDYPE-----------------------A--ANLGGLITALVLVLLGTAGMSAYGLVSFK--------
-------------------EDSGYPSAN----------PQT-------------------P-EA--------
--LKNAEGWSQLTAGFFIGGAAGAFVAYFLLEN-----------------
>WP_006633219.1:15-155/1-141 photosystem I reaction center protein subunit XI [Microcoleus vaginatus]
-----------------GDPFTGHLATPISASDFTKAYLGNLPIYRKGLSPLVRGLEIGLAHGYFLIGPQIV
FGPLRDYGE-----------------------A--ANLGGLYTALVLVLLGTIGLSLYGLVSFKQ-------
-------------------DNTSYPSAN----------PMT-------------------P-DA--------
--LRNSEGWSQYTAGFFIGGMGGVFLAYFLLEN-----------------
>WP_015174679.1:15-155/1-141 photosystem I reaction center protein subunit XI [Oscillatoria nigro-viridis]
-----------------GDPFTGHLATPISASDFTKAFIGNLPAYRKGLSPLVRGLEIGLAHGYFLVGPEIV
FGPLRDYPE-----------------------A--ANLGGLITALVLVLLGTAGMSAYGLVSFKQ-------
-------------------DNTSYPSAN----------PMT-------------------P-DS--------
--LRNAEGWSQFTAGFFIGGMGGVFAAYFLLEN-----------------
>WP_172191067.1:15-155/1-141 photosystem I reaction center protein subunit XI [Microcoleus sp. IPMA8]
-----------------GDPFTGHLATPISASDFTKAFIGNLPAYRKGLSPLVRGLEIGLAHGYFLVGPEIV
FGPLRDYPE-----------------------A--ANLGGLITALVLVLLGTLGMSAYGLVSFKQ-------
-------------------DNTSYPSAN----------PMT-------------------P-DS--------
--LRNAEGWSQLTAGFFIGGMSGVFAAYFLLEN-----------------
>NJK73719.1:15-155/1-141 photosystem I reaction center protein subunit XI [Microcoleus sp. SU_5_6]
-----------------GDPFTGHLATPISASDFTQAFISNLPAYRKGLSPLVRGLEIGLAHGYFLVGPEIV
FGPLRDFPE-----------------------A--ANLGGLITALTLVLLGAAGMSAYGLVSFKA-------
-------------------DNSSYPSAN----------PMT-------------------P-DS--------
--LKTSEGWSQLTAGFFVGGMSGVFAAYFLLEN-----------------
>NJK66118.1:15-155/1-141 photosystem I reaction center protein subunit XI [Microcoleus sp. SU_5_3]
-----------------GDPFTGHLATPISASDFTKAFIGNLPAYRKGLSPLVRGLEIGLAHGYFLVGPEIV
FGPLRDYPE-----------------------A--ANLGGLITALVLVLLGTAGMSAYGLVSFKH-------
-------------------DNSSYPSAN----------PMT-------------------P-EA--------
--LKTGEGWSQLTAGFFVGGMSGVFAAYFLLEN-----------------
>WP_106149459.1:15-155/1-141 MULTISPECIES: photosystem I reaction center protein subunit XI [unclassified Cyanobacteria]
-----------------GDPFTGHLATPISASDFTKAFIGNLPAYRKGLSPLVRGLEIGLAHGYFLVGPEII
FGPLRDYPE-----------------------A--ANLGGLVTAMVLVLLGTAGMSAYGLVSFKQ-------
-------------------DNSIYPNAN----------PMT-------------------P-EA--------
--LKTGEGWSQLTAGFFVGGMSGVFAAYFLLEN-----------------
>TAE05427.1:15-155/1-141 photosystem I reaction center protein subunit XI [Oscillatoriales cyanobacterium]
-----------------GDPFTGHLATPISASDFTQAFIGNLPAYRKGLSPLVRGLEIGLAHGYFLVGPQIV
LGPLRDYPE-----------------------A--ANLGGLITALVLVLLGTTGMSAYGLVSFKN-------
-------------------DNSSYPSAN----------PMT-------------------P-EA--------
--LKTGEGWSQLTAGFFIGGMSGVFAAYFLLEN-----------------
>TAD81895.1:15-154/1-140 photosystem I reaction center protein subunit XI [Oscillatoriales cyanobacterium]
-----------------GDPFTGHLATPISASDFTKAFIGNLPAYRKGLSPLVRGLEIGLAHGYFLVGPEIV
FGPLRDYPE-----------------------A--ANLGGLITALALVLLGTAGMSAYGLVSFK--------
-------------------ENTTYPSAN----------PMT-------------------P-EA--------
--LKTGEGWSQLTAGFFVGGMSGVFAAYFLLEN-----------------
>HAT15919.1:15-154/1-140 photosystem I reaction center protein subunit XI [Microcoleaceae bacterium UBA11344]
-----------------GDPFTGHLATPISASDFTKAFIGNLPAYRKGLSPLVRGLEIGLAHGYFLVGPEII
LGPLRDYPE-----------------------A--ANLGGLITAIALVLIGTLGMSAYGLVSFQ--------
-------------------ENSTYASAN----------PMT-------------------P-EA--------
--LKTGEGWSQLTAGFFVGGMGGVFAAYFLLEN-----------------
>WP_096828446.1:15-154/1-140 photosystem I reaction center protein subunit XI [Tychonema bourrellyi]
-----------------GDPFTGHLATPISASDFTKAFIGNLPAYRKGLSPLVRGLEIGLAHGYFLVGPEVV
FGPLRDYPE-----------------------A--ANLGGLITALALVLIGTLGMSAYGLVSFQ--------
-------------------ENKTYASAN----------PMT-------------------P-EA--------
--LKTGEGWSQLTAGFFVGGMGGVFAAYFLLEN-----------------
>WP_011433113.1:10-143/1-134 photosystem I reaction center protein subunit XI [Synechococcus sp. JA-2-3B'a(2-13)]
------------------DPCEGHLSTPISDSPVTRLFINNLPINRPGLSPLLRGLEIGLAHGYFLVGPEIV
LGPLRDYPE-----------------------A--ANLGGLVTAMAIVLLGTACMSAYGSVTFG--------
-------------------NKPETPGAA----------P---------------------------------
--LATARGWGDLTAGFFLGGMGGVFAAYFLLEN-----------------
>WP_011428959.1:10-143/1-134 MULTISPECIES: photosystem I reaction center protein subunit XI [unclassified Synechococcus]
------------------DPCEGHLSTPISDSSLTRLFINNLPINRPGLSPLLRGLEIGLAHGYFLVGPEIV
VGPLRDYPE-----------------------A--ANLGGLVTAMAIVLLGTACMSAYGSVTFG--------
-------------------NKPETPGAN----------P---------------------------------
--LSTARGWGDLTAGFFLGGMGGVFAAYFLLEN-----------------
>WP_099812636.1:10-143/1-134 MULTISPECIES: photosystem I reaction center protein subunit XI [unclassified Synechococcus]
------------------DPCEGHLSTPISDSPLTRLFINNLPINRPGLSPLLRGLEIGLAHGYFLVGPEIV
VGPLRDYPE-----------------------A--ANLGGLVTAMAIVLLGTACMSAYGSVTFG--------
-------------------NKPETPGAN----------P---------------------------------
--LSTARGWGDLTAGFFLGGMGGVFAAYFLLEN-----------------
>WP_015185145.1:15-134/1-120 photosystem I reaction center protein subunit XI [Microcoleus sp. PCC 7113]
-----------------GDPFTGHLSTPISDSGIVRAFLNNLPAYRKGISPLLRGLEIGLAHGYFIIGPWVI
FGPLRDYPG-----------------------A--ASLGGLISGVALIIIATAAMAAYGIANFQE-------
-------------------GHNNAVAKQ-----------NP---KT--------------P-AE--------
--LTTADGWSQ---------------------------------------
>NJM75796.1:13-127/1-115 photosystem I reaction center protein subunit XI [Acaryochloridaceae cyanobacterium RU_4_10]
---------------YNDDPFTGNLATPISASGFTNALINNLPAYRQGLSPLLRGLEVGMAHGYFLIGPWYK
FGPLRD-SD-----------------------H--AALGSYISVVALLMLATICLSAYGIVSFQ--------
--------------------------GG----------RNKVG-TG--------------D-AA--------
--MNTSDGWS----------------------------------------
>WP_035156342.1:17-153/1-137 photosystem I reaction center subunit XI [Calothrix sp. 336/3]
----------------GGDPQLGNLETPINSSPVIKWFIGNLPAYRPGLTPFRRGLEVGMAHGYLLFGPFSL
LGPLRN-AP-----------------------N--SDLVGLFGAAGLIVLLTACLSLYANSN-P--------
--------------------------GK-----ALP--SVTVP-TV--------------P-DA--------
--FTSKEGWNNFASAFLVGGIGGAITAYFLT-------------------
