# Supplementary material for: The structure of photosystem I from a high-light-tolerant cyanobacteria
Source: eLife. 2021 Aug 26;10:e67518. doi: 10.7554/eLife.67518 (PMC8428864; doi:10.7554/eLife.67518)
Supplement: Figure 3—source data 1. [file elife-67518-fig3-data1.zip › Figure3_Figure_Supplement6_459Eukaryote_PsaL_sequences.txt]

>YP_002049204.1:3-161/1-159 Photosystem I reaction centre subunit XI PsaL [Paulinella chromatophora]
-------VTSVADPTVGN-LATPINSSYFTKAFLNSLPAYRPSLSPNRRGLEVGMAHGFFLYGPFTICGPLR
LTE----Y-------ASTAGLLATIGLVSILTVCLSIYG-TAGKG----------------PNVQPPDA---
T--ID--------------------SPP-LD----------LF--TKAGWAEFASGFWLGGCGGAAFAWFLV
GTSVVAPLVNLAGGVWS
>AUG32543.1:8-161/1-154 Photosystem I reaction centre subunit XI PsaL [Paulinella longichromatophora]
------------DPTVGN-LATPVNSSYFAKAFLNGLPAYRPSLSPNRRGLEVGMAHGFFLYGPFTICGPLR
LTE----Y-------ASTAGLLATIGLVSILTICLSIYG-TAGNG----------------PNVQPPDA---
T--ID--------------------NPP-AD----------LF--TKAGWAEFASGFWLGGCGGAAFAWFLV
GTSVVAPLVSLAGGVWS
>APP88330.1:8-161/1-154 photosystem I reaction centre subunit XI PsaL [Paulinella micropora]
------------DPTVGN-LATPINSSYFAKAFLNGLPAYRPSLSPNRRGLEVGMAHGFFLYGPFAICGPLR
LTE----Y-------ASTAGLLATIGLVSILTVCLSIYG-TAG----------------KGPNVQ-PSD--A
T--ID--------------------NPP-AD----------LF--TKAGWAEFASGFWLGGCGGAAFAWFLV
GTSVVSPLVSLAGGVWS
>YP_009530801.1:8-161/1-154 photosystem I reaction centre subunit XI [Paulinella micropora]
------------DPTVGN-LATPINSSYFAKAFLNGLPAYRPSLSPNRRGLEVGMAHGFFLYGPFAICGPLR
LTE----Y-------ASTAGLLATIGLVSILTVCLSIYG-TAGKG---------------------PNVQPA
DATID--------------------NPP-AD----------LF--TKAGWAEFASGFWLGGCGGAAFAWFLV
GTSVVSPLVSLAGGVWS
>YP_009399900.1:8-149/1-142 photosystem I reaction center subunit XI [Tolypiocladia glomerulata]
---------YNNDPFVGN-LSTPISTSSFTKNFLSNLPAYRRGLSPLLRGLEIGMAHGYFLIGPFDKLGPLR
NTD----I-------ALLSGFLSAVGLIVILTTCLSMYG-SVSFN---------------------------
---KN------F-------------DDT-KD--------V-LQ--TSTGWSQFTAGFLVGAVGGAGFAYLLL
ANVPTLQNL--------
>ARW64953.1:8-149/1-142 photosystem I reaction center subunit XI [Polysiphonia sertularioides]
---------YNNDPFVGN-LSTPISTSSFTKAFLSNLPVYRRGLSPLLRGLEIGMAHGYFLIGPFDKLGPLR
NTD----I-------ALLSGFLSAVGLIIILTTCLSMYG-AVSFS---------------------------
---NV------N-------------DET-KD--------L-LQ--TSNGWSQFTAGFLVGAVGGSGFAYLLL
ANLPNVQNL--------
>YP_009541585.1:8-147/1-140 photosystem I subunit XI [Synarthrophyton chejuense]
---------YNNDPFVGN-LSTPISTSSFTKSFISNLPAYRRGLSPLSRGLEIGMAHGYFLIGPFDKLGPLR
NTD----I-------ALLSGFLSTVGLVIILTTCLSMYG-NVSFD---------------------------
-----------K-------------DDS-KD--------L-LQ--TNVGWRQFTGGFLVGSIGGAGFAYLLL
SNLPTVQDL--------
>AYR05898.1:8-145/1-138 photosystem I subunit XI [Lithothamnion sp.]
---------YNNDPFVGN-LSTPISTSGFTKAFISNLPAYRRGLSPLSRGLEIGMAHGYFLIGPFDKLGPLR
NTD----I-------ALLAGFLSTVGLVIILTTCLSMYG-NVSFD---------------------------
-----------K-------------ENS-KD--------L-LQ--TNIGWRQFTGGFLVGSIGGAGFAYLLL
ANSPVVQ----------
>YP_009497937.1:1-147/1-147 PsaL [Gracilaria changii]
--MSDFIQSYNNDPFVGN-LSTPVSTSTFTKSLLNNLPAYRRGLSPLLRGLEIGMAHGYFLVGPFDKLGPLR
NTD----V-------ALLSGFLSAVGLIIILTVCLSMYG-NVSFN---------------------------
-----------K-------------NDT-KD--------I-LQ--TPEGWGQFTAGFLVGAVGGSGFAYLLL
ANIPTLQNL--------
>YP_009541887.1:1-147/1-147 photosystem I subunit XI [Neogoniolithon spectabile]
--MSDFIKPYNNDPFVGN-LSTPISTSSITRSFISNLPAYRRGLSPLLRGLEIGMAHGYFLVGPFDKLGPLR
NTD----I-------ALLAGFLSSVGLVIILVTCLAMYG-SVAFD---------------------------
-----------K-------------DDA-KD--------N-LQ--TSVGWSQFTGGFLVGAIGGSGFAYLIL
ANSPTIQSL--------
>ARW68278.1:8-149/1-142 photosystem I reaction center subunit XI (chloroplast) [Chondria sp.] [Chondria sp. (in: Rhodophyta)]
---------YNNDPFVGN-LSTPISTSSFTKSLLSNLPAYRRGLSPLLRGLEVGMAHGYFLIGPFDKLGPLR
NTD----I-------ALLSGFLSAVGLIVILTACLSMYG-SVSFN---------------------------
---NS------K-------------EDT-KD--------L-LQ--TSSGWSQFTAGFLVGAVGGAGFAYLIL
ANVPTLQNL--------
>YP_009397417.1:1-149/1-149 photosystem I reaction center subunit XI [Dasyclonium flaccidum]
--MSNFIKSYNNDPFVGN-LSTPVSTSSFTKGLLSNLPAYRRGLSPLLRGLEIGMAHGYFLIGPFDKLGPLR
NTD----V-------ALLSGFLSTVGLIIILTTCLSMYG-NVSFN---------------------------
---LN------K-------------DES-KD--------I-LQ--TSSGWSQFTAGFLVGAVGGAGFAYLLL
ANIPIIQNL--------
>YP_009296837.1:1-143/1-143 photosystem I subunit XI [Bangiopsis subsimplex]
----MGFNLINNDPFVGH-LATPITTSGFTKSYLGNLPAYRRGLSPLLRGVEIGMAHGYFLIGPFDKLGPLR
NTE----V-------GLLAGFLSTVGLTIILTTCLTMYG-TVSFD---------------------------
-----------K-------------DDS-KD--------S-LQ--TKAGWRQFTAGFLVGTIGGAGFAYLLL
QTFPVLQ----------
>YP_008965752.1:8-137/1-130 photosystem I reaction centre subunit XI [Porphyridium purpureum]
---------YNEDPFVGN-LSTPINTSSFTKGLLSNLPAYRRGLSPLLRGLEIGMAHGYFLIGPFYKLGPLR
STD----V-------ALLSGFLSTVGLILILTTCLSIYG-SVSFD---------------------------
-----------K-------------EDT-KD--------S-LQ--TSEGWGQFTAGFLVGAVGGSGFAYLL-
-----------------
>YP_009396175.1:8-149/1-142 photosystem I reaction center subunit XI [Melanothamnus harveyi]
---------YNNDPFVGN-LSTPISTSSFTKSFLGNLPAYRRGLSPLLRGLEIGMAHGYFLIGPFDKLGPLR
NTD----I-------ALLSGFLSAVGLIVILTTCLSMYG-AVSFN---------------------------
---GV------K-------------DET-KD--------M-LQ--TSNGWSQFTAGFLVGAVGGAGFAYLLL
ANFPIIQNL--------
>YP_009500303.1:1-147/1-147 photosystem I subunit XI [Gracilariopsis heteroclada]
--MSDFIQSYNNDPFVGN-LSTPVSASTFTKGLLSNLPAYRRGLSPLLRGLEIGMAHGYFLVGPFDKLGPLR
NTD----V-------ALLSGFLSAVGLIIILTVCLSMYG-NVSFD---------------------------
----T--------------------DDS-KD--------L-LQ--TREGWGQFTAGFLVGAVGGAGFAYLLL
ANIPIIQNL--------
>ARW63704.1:8-149/1-142 photosystem I reaction center subunit XI (chloroplast) [Chondria sp.] [Chondria sp. (in: Rhodophyta)]
---------YNNDPFVGN-LSTPVSTSSFTKNLLSNLPAYRRGLSPLLRGLEVGMAHGYFLIGPFDKLGPLR
NTD----I-------ALLSGFLSTVGLIVILTACLSMYG-SVSFN---------------------------
----N-----TK-------------EDT-KD--------V-LQ--TSTGWSQFTAGFLVGAVGGSGFAYLIL
ANVPIIQNL--------
>YP_009395359.1:8-149/1-142 photosystem I reaction center subunit XI [Polysiphonia infestans]
---------YNNDPFVGN-LSTPISTSSFTKNFLSNLPAYRRGLSPLLRGLEIGMAHGYFLIGPFDKLGPLR
NTD----I-------ALLSGFLSAVGLIIILTTCLSIYG-AVSFN---------------------------
----N-----VK-------------DET-KD--------L-LQ--TSTGWSQFTAGFLVGAVGGSGFAYLLL
ANFPIVQNL--------
>YP_009330569.1:8-139/1-132 PsaL [Coccophora langsdorfii]
---------YNDDPSVGH-LSTPITSSAATKAYLASLPAYRKGLSPLLRGLEIGMAHGYLLLGPFEKLGPLR
ESE----L-------APLIGFLSSVGLITILTVCLAMYG-KVTFD---------------------------
---DS-----DS-------------TNT-IE----------LL--TSKNWNQFTSGFFIGSFGGVSFAYLI-
-----------------
>YP_009395565.1:8-149/1-142 photosystem I reaction center subunit XI [Vertebrata isogona]
---------YNNDPFVGN-LSTPISTSSFTKNFLSNLPAYRRGLSPLLRGLEIGMAHGYFLIGPFDKLGPLR
NTD----I-------ALLSGFLSTVGLIVILTTCLSMYG-SVSFN---------------------------
---NI------K-------------NET-KD--------V-LQ--TPNGWSQFTAGFLVGSVGGAGFAYLLL
ANFPIIQNL--------
>YP_009393903.1:8-149/1-142 photosystem I reaction center subunit XI [Polysiphonia sertularioides]
---------YNDDPFVGN-LSTPISTSSFTKNFLSNLPAYRRGLSPLLRGLEIGMAHGYFLIGPFDKLGPLR
NTD----I-------ALLSGFLSAVGLIVILTTCLSMYG-SVSFS---------------------------
---NI------K-------------DDN-KD--------V-LQ--TSNGWSQFTAGFLVGAVGGAGFAYLLL
ANLPTVQNL--------
>YP_009346881.1:1-147/1-147 photosystem I reaction center subunit XI [Crassa firma]
--MSDFIQSYNNDPFVGN-LSTPVSTSTFTKGLLNNLPAYRRGLSPLLRGLEIGMAHGYFLVGPFDKLGPLR
NTD----V-------ALLSGFLSAVGLIIILTVCLSMYG-NVSFN---------------------------
-----------K-------------NDA-KD--------I-LQ--TPEGWGQFTAGFLVGAVGGSGFAYLLL
ANIPTLQNL--------
>YP_009510823.1:1-147/1-147 photosystem I reaction center subunit XI [Gracilaria gracilis]
--MSDFIQSYNNDPFVGN-LSTPVSTSTFTKGLLNNLPAYRRGLSPLLRGLEIGMAHGYFLVGPFDKLGPLR
NTD----V-------ALLSGFLSSVGLIIILTVCLSMYG-NVSFD---------------------------
-----------K-------------NYS-KD--------I-LQ--TPEGWGQFTAGFLVGAVGGSGFAYLLL
ANIPILQNL--------
>YP_009297276.1:8-137/1-130 photosystem I subunit XI [Porphyridium sordidum]
---------YNEDPFVGN-LSTPINTSSFTKNLLSNLPAYRRGLSPLLRGLEIGMAHGYFLIGPFYKLGPLR
STD----V-------ALLSGFLSTVGLILILTTCLSIYG-SVSFD---------------------------
-----------K-------------EDT-KD--------T-LQ--TSEGWGQFTAGFLVGAVGGSGFAYLL-
-----------------
>YP_009243752.1:8-139/1-132 PsaL [Sargassum horneri]
---------YNDDPSVGH-LSTPVTSSAATKAYLTSLPAYRKGLSPLLRGLEIGMAHGYLLLGPFEKLGPLR
NSE----L-------APLIGFLSSVGLITILTVCLAMYG-KVTFD---------------------------
---DS-----NS-------------TNT-IE----------LL--TSKNWKQFTSGFFIGSFGGVSFAYLI-
-----------------
>QCI04268.1:10-149/1-140 photosystem I reaction center subunit XI [Anotrichium furcellatum]
---------YNSDPFVGN-LSTPISTSSFTKSILGNLPAYRRGLSPLLRGLEIGMAHGYFLVGPFDKLGPLR
NTD----V-------ALLSGFLSSVGLIIILTVCLSMYG-AVSFN---------------------------
-----------S-------------STS-KD--------L-LQ--TSEGWGQFTAGFLVGAVGGSGFAYLLL
NNIPALQNL--------
>YP_009227376.1:8-139/1-132 PsaL [Sargassum thunbergii]
---------YNNDPSVGH-LSTPVTSSAATKAYLTSLPAYRKGLSPLLRGLEIGMAHGYLLLGPFEKLGPLR
NSE----L-------APLIGFLSSVGLITILTVCLAMYG-KVTFD---------------------------
---DS-----DS-------------TNT-IE----------LL--TSKNWKQFTSGFFIGSFGGVSFAYLI-
-----------------
>YP_009237736.1:1-147/1-147 photosystem I reaction centre subunit XI [Gracilariopsis lemaneiformis]
--MSDFIQSYNNDPFVGN-LSTPVSTSTFTKGLLSNLPAYRRGLSPLLRGLEIGMAHGYFLVGPFDKLGPLR
NTD----V-------ALLSGFLSAVGLIIILTVCLSMYG-NVSFD---------------------------
-----------K-------------DNS-KD--------L-LQ--TREGWGQFTAGFLVGAVGGAGFAYLLL
SNIPIIQNL--------
>YP_009396584.1:8-149/1-142 photosystem I reaction center subunit XI [Vertebrata australis]
---------YNNDPFVGN-LSTPVSTSSFTKSFLSNLPAYRRGLSPLLRGLEIGMAHGYFLIGPFDKLGPLR
NTD----I-------ALLSGFLSAVGLIVILTTCLSMYG-SVSFN---------------------------
---NI------K-------------NET-KD--------V-LQ--TTNGWSQFTAGFLVGAVGGAGFAYLLL
ANFPIIQNL--------
>ARW68684.1:1-149/1-149 photosystem I reaction center subunit XI [Palisada sp.]
--MSNFIQPYNNDPFVGN-LSTPISTSSFTKNLLSNLPAYRRGLSPLLRGLEIGMSHGYFLLGPFDKLGPLR
NTD----I-------ALLSGFLSTVGLIVILTACLSMYG-NVSFV---------------------------
---NT------K-------------EDT-KD--------L-LQ--TSSGWSQFTAGFLVGAVGGAGFAYLLL
ANIPNIQNL--------
>YP_063666.1:1-147/1-147 photosystem I subunit XI [Gracilaria tenuistipitata var. liui]
--MSDFIQSYNNDPFLGN-LSTPVSTSTFTKGLLNNLPAYRRGLSPLLRGLEIGMAHGYFLVGPFDKLGPLR
NTD----V-------ALLSGFLSAVGLIIILTVCLSMYG-NVSFD---------------------------
-----------K-------------DDA-KD--------L-LQ--TTEGWGQFTAGFLVGAVGGSGFAYLLL
ANIPVLQNL--------
>YP_009395768.1:8-149/1-142 photosystem I reaction center subunit XI [Herposiphonia versicolor]
---------YNNDPFVGN-LSTPISTSSFTRSLLSNLPAYRRGLSPLLRGLEIGMAHGYFIIGPFDKLGPLR
NTD----I-------ALLSGFLSAIGLIVILTACLSMYG-AVSFS---------------------------
---SN------Q-------------EET-KD--------L-LQ--SSSGWSQFTAGFFVGSVGGAGFAYLLL
ANLPNVQNL--------
>YP_009394105.1:8-149/1-142 photosystem I reaction center subunit XI [Rhodomela confervoides]
---------YNNDPFVGN-LSTPISTSSFTKNLLSNLPAYRRGLSPLLRGLEIGMAHGYFLIGPFDKLGPLR
NTD----I-------ALLSGFLSAVGLIIILTTCLSMYG-SVSFE---------------------------
---IS------K-------------EES-KD--------L-LQ--TSNGWSQFTAGFLVGAVGGAGFAYLLL
ANIPNIQNL--------
>ARW60180.1:8-149/1-142 photosystem I reaction center subunit XI [Laurencieae sp.]
---------YNNDPFVGN-LSTPISTSSFTKNLLGNLPAYRRGLSPLLRGLEIGMSHGYFLIGPFDKLGPLR
NTD----I-------ALLSGFLSTVGLIVILTACLSMYG-SVSFI---------------------------
---NT------N-------------EDT-KN--------L-LQ--TSSGWSQFTAGFLVGAVGGAGFAYLLL
ANIPNIQNL--------
>YP_009391623.1:1-149/1-149 photosystem I reaction center subunit XI [Laurenciella marilzae]
--MSNFIQPYNNDPFVGN-LSTPISTSSFTKGLLSNLPAYRRGLSPLLRGLEIGMSHGYFLLGPFDKLGPLR
NTD----I-------ALLSGFLSTVGLIVILTACLSMYG-NVSFT---------------------------
----S-----TK-------------EDT-KD--------L-LQ--TSSGWSQFTAGFLVGAVGGAGFAYLLL
ANIPSIQNL--------
>YP_009295346.1:3-149/1-147 photosystem I reaction center subunit XI [Dasya binghamiae]
----DVIQAYNNDSFVGN-LSTPISTSSFTKGLLSNLPAYRRGLSPLLRGLEIGMAHGYFLLGPFDKLGPLR
NTD----V-------ALLSGFLSAVGLVIILTACLSIYG-SASFN---------------------------
---IT------K-------------EEN-KD--------S-LQ--TAEGWGQFTAGFLVGAVGGAGFAYLLL
ANIPTLQNL--------
>YP_009628699.1:11-145/1-135 photosystem I reaction center subunit XI [Acrochaetium secundatum]
------------DPFVGN-LSTPISTSSFTRGFLSNLPAYRRGVTPLMRGLEIGMAHGYFLVGPFDKLGPLR
NTD----V-------ALLSGFLSAVGLIIILTICLSMYG-NVSFS---------------------------
-----------K-------------DDA-QD--------S-LQ--TSEGWGQFTAGFLVGAVGGAGFAYLCL
ANMPILQ----------
>YP_009257513.1:1-147/1-147 photosystem I reaction center subunit XI [Coeloseira compressa]
--MSDFIQPYNGDPFVGN-LATPLNTSSFTKGLLSNLPAYRRGLSPLLRGLEIGMSHGYFLVGPFDKLGPLR
NTE----V-------ALLSGFLSAVGLIIILTTCLSMYG-NTSFD---------------------------
-----------Q-------------EDV-SD--------S-LQ--TKTGWGQFTAGFLVGATGGAGFAYLLL
ANIPLLQSL--------
>YP_009731952.1:1-147/1-147 photosystem I reaction center subunit XI [Gracilaria edulis]
--MSDFIQSYNDDPFIGN-LSTPVSTSTFTKGFITNLPVYRRGLSPLLRGLEIGMAHGYFLVGPFDKLGPLR
NTD----V-------ALLSGFLSSVGLIIILTICLSMYG-NVSFD---------------------------
-----------K-------------NDS-KD--------L-LQ--TSEGWGQFTAGFLVGAVGGSGFAYLIL
ANIPIVQNL--------
>YP_009396996.1:8-147/1-140 photosystem I reaction center subunit XI [Spyridia filamentosa]
---------YNNDPFVGN-LSTPVSTSSFTKNFLSNLPAYRRGLSPLLRGLEIGMAHGYFLVGPFDKLGPLR
NTD----V-------ALLSGFLSAVGLIIILTTCLAIYG-TASFD---------------------------
-----------E-------------DNS-KD--------I-LQ--TVDGWSQFTGGFLVGAVGGAGFAYLLL
ANIPTLQSL--------
>ARO91102.1:8-137/1-130 photosystem I reaction centre subunit XI [Flintiella sanguinaria]
---------YNEDPFVGN-LSTPINTSSFTKGLLSNLPAYRRGLSPLLRGLEIGMAHGYFLIGPFYKLGPLR
NTN----V-------ALLSGFLSTVGLILILTTCLSMYG-TVSFD---------------------------
-----------K-------------QEN-KD--------S-LQ--TSEGWGQFTAGFLVGAVGGAGFAYLL-
-----------------
>YP_009510414.1:1-147/1-147 photosystem I reaction center subunit XI [Crassa caudata]
--MSDFIQSYNNDPFVGN-LSTPVSTSTFTKGLLSNLPAYRRGLSPLLRGLEIGMAHGYFLVGPFDKLGPLR
NTD----V-------ALLSGFLSSVGLIIILTVCLSMYG-NVSFD---------------------------
-----------K-------------NDS-KD--------I-LQ--TSEGWGQFTAGFLVGAVGGSGFAYLLL
ANIPILQNL--------
>YP_009732416.1:1-147/1-147 photosystem I reaction center subunit XI [Gracilaria textorii]
--MSDFVQSYNNDPFVGN-LSTPISTSTFTRGLLSNLPAYRRGLSPLLRGLEIGMAHGYFLVGPFDKLGPLR
NTD----V-------ALLSGFLSAVGLIIILTVCLSMYG-NVSFD---------------------------
-----------K-------------NDS-QD--------T-FK--TSEGWGQFTAGFLVGAVGGSGFAYLLL
ANIPVLQNL--------
>YP_009396381.1:8-149/1-142 photosystem I reaction center subunit XI [Polysiphonia scopulorum]
---------YNNDPFVGN-LSTPVSTSSFTKSLLSNLPAYRRGLSPLLRGLEIGMAHGYFLIGPFDKLGPLR
NTD----I-------ALLSGFLSALGLIVILTACLSTYG-SVSFS---------------------------
---NT------K-------------DES-KD--------V-LQ--TSGGWSQFTAGFLVGAVGGSGFAYLLL
TNLPNLQNL--------
>YP_009122228.1:8-149/1-142 photosystem I reaction center subunit XI [Vertebrata lanosa]
---------YNNDPFVGN-LSTPISTSSFTKSFLSNLPAYRRGLSPLLRGLEIGMAHGYFLIGPFDKLGPLR
NTD----I-------ALLSGFLSAVGLIVILTTCLSMYG-SVSFN---------------------------
----N-----IK-------------NET-KD--------V-LQ--TPNGWSQFTAGFLVGAVGGAGFAYLLL
ANFPIVQNL--------
>YP_009394735.1:8-149/1-142 photosystem I reaction center subunit XI [Polysiphonia elongata]
---------YNNDPFVGN-LSTPVSTSSFTKNFLGNLPAYRRGLSPLLRGLEIGMAHGYFLIGPFDKLGPLR
NTD----I-------ALLSGFLSAVGLIVILTTCLSMYG-AVSFD---------------------------
---NV------K-------------DET-KD--------L-LQ--TSNGWSQFTAGFLVGAVGGSGFAYLLL
ANFPSVQNL--------
>ARO90460.1:1-143/1-143 photosystem I reaction centre subunit XI [Bangiopsis subsimplex]
----MGFNLINNDPFVGH-LATPITTSGFTKSYLGNLPAYRRGLSPLLRGVEIGMAHGYFLIGPFDKLGPLN
NTE----V-------GLLAGFLSTVGLTIILTTCLTMYG-TVSFD---------------------------
-----------K-------------DDS-KD--------S-LQ--TKAGWRQFTAGFLVGTIGGAGFAYLLL
QTFPVLQ----------
>YP_009395150.1:1-147/1-147 photosystem I reaction center subunit XI [Bryothamnion seaforthii]
--MSNFIQPYNNDPFVGN-LSTPVSTSTFTKNLLSNLPAYRRGLSPLLRGLEIGMAHGYFLVGPFDKLGPLR
NTD----I-------ALLSGFLSSVGLIIILTACLSMYG-SVSFY---------------------------
---AN------K-------------EES-KD--------T-LQ--TSSGWSQFTAGFLVGSVGGAGFAYLIL
ANIPNIQ----------
>YP_009244482.1:1-147/1-147 photosystem I subunit XI [Agarophyton chilense]
--MSDFIKSYNNEPFLGN-LSTPISTSTFTKGLLSNLPAYRRGLSPLLRGLEIGMAHGYFLVGPFDKLGPLR
NTD----V-------ALLSGFLSAVGLVIILTVCLSMYG-NVSFD---------------------------
-----------K-------------DDS-KD--------L-LQ--TKEGWGQFTAGFLVGAVGGSGFAYLLL
ANIPVLQNL--------
>ARW64130.1:8-149/1-142 photosystem I reaction center subunit XI (chloroplast) [Chondria sp.] [Chondria sp. (in: Rhodophyta)]
---------YNNDPFVGN-LSTPVSTSSFTKNLLSNLPAYRRGLSPLLRGLEIGMSHGYFLIGPFDKLGPLR
NTD----I-------ALLSGFLSTIGLIVILTACLSMYG-SVSFN---------------------------
---NI------K-------------GET-KD--------V-LQ--TSSGWSQFTAGFLVGAVGGSGFAYLIL
ANVPSLQNL--------
>YP_009564835.1:1-147/1-147 photosystem I subunit XI [Gelidium coulteri]
--MSNFIQPYNDDPYVGN-LSTPISTSSFTKGLLSNLPAYRRGLSPLLRGLEIGMAHGYFLVGPFDKLGPLR
NTD----V-------ALLSGFLSAVGLIVILTTCLSMYG-NVSFD---------------------------
-----------K-------------DDS-KD--------A-LQ--TSEGWGQFTAGFLVGAVGGAGFAYLLL
ANIPVLQNL--------
>YP_009294055.1:8-147/1-140 photosystem I subunit XI [Hildenbrandia rubra]
---------YNQDPFVGN-LSTPISTSSFTKTFLSNLPIYRRGLSPLLRGLEVGMAHGYFIIGPFDKLGPLR
NTD----V-------ALLSGFLSAVGLIIILTTCLSMYG-NVSFE---------------------------
-----------K-------------DDP-KD--------I-LQ--TSDGWRQFTAGFLVGAVGGAGFAYLLL
VNIPVLQSL--------
>YP_009511435.1:1-147/1-147 photosystem I reaction center subunit XI [Gracilariopsis mclachlanii]
--MSDFIQSYNNDPFVGN-LSTPVSASTFTKGLLSNLPAYRRGLSPILRGLEIGMAHGYFLVGPFDKLGPLR
NTD----A-------ALLSGFLSAVGLIIILTVCLSMYG-NVSFD-----------------------I---
-------------------------DDS-KD--------L-LQ--TREGWGQFTAGFLVGAVGGAGFAYLLL
ANIPIIQNL--------
>YP_009394317.1:8-149/1-142 photosystem I reaction center subunit XI [Leptosiphonia brodiei]
---------YNNDPFVGN-LSTPVSTSSFTKNFLGNLPAYRRGLSPLLRGLEIGMAHGYFLIGPFDKLGPLR
NTD----I-------ALLSGFLSAVGLIVILTTCLSMYG-AVSFN---------------------------
----N-----IK-------------DET-KD--------V-LQ--TSTGWSQFTAGFLVGAVGGSGFAYLLL
ANFPTVQNL--------
>AXF36151.1:1-147/1-147 photosystem I reaction center subunit XI [Gracilariopsis tenuifrons]
--MSDFIQSYNNDPFVGN-LSTPVSASTFTKGLLSNLPAYRRGLSPLLRGLEIGMAHGYFLVGPFDKLGPLR
NTD----V-------ALLSGFLSAVGLIIILTVCLSMYG-NVSFD---------------------------
-----------K-------------DDS-KD--------L-LQ--TGEGWGQFTAGFLVGAVGGAGFAYLLL
ANIPIIQNL--------
>CRF40097.1:8-149/1-142 Photosystem I reaction center subunit XI [Laurencia snackeyi]
---------YNNDPFVGN-LSTPVSTSSFTKNLLSNLPAYRRGLSPLLRGLEIGMSHGYFLIGPFDKLGPLR
NTD----I-------ALLSGFLSAVGLIVILTACLSMYG-NVSFA---------------------------
---NV------K-------------EET-KD--------L-LQ--TSSGWSQFTAGFLVGAVGGAGFAYLLL
ANIPNIQNL--------
>AYR06301.1:1-147/1-147 photosystem I subunit XI [Renouxia sp.]
--MSDFIQPYNEDPFVGN-LSTPVSTSSFTKSLISNLPAYRRGLSPLLRGLEIGMAHGYFLVGPFDKLGPLR
NTD----V-------ALLSGFLSTVGLIIILTTCLSMYG-NVSFD---------------------------
-----------K-------------DDS-KD--------I-LQ--TTEGWGQFTAGFLVGAVGGAGFAYLLL
ANLPIVQSM--------
>YP_009546320.1:1-147/1-147 photosystem I subunit XI [Gelidium gabrielsonii]
--MSNFIQPYNDDPYVGN-LSTPISTSSLTKGLLSNLPAYRRGLSPLLRGLEIGMAHGYFLVGPFDKLGPLR
NTD----V-------ALLSGFLSAVGLIVILTTCLSMYG-NVSFD---------------------------
-----------K-------------DDS-KD--------T-LQ--TSEGWGQFTAGFLVGAVGGAGFAYLLL
ANIPILQNL--------
>QCI06404.1:8-149/1-142 photosystem I reaction center subunit XI [Dictyurus purpurascens]
---------YNNDAFVGN-LSTPISTSSFTKSLLSNLPAYRKGLSPLLRGLEIGMAHGYFLIGPFDKLGPLR
NTD----V-------ALLSGFLSAVGLIVILTVCLSMYG-NVSFN---------------------------
---SN------K-------------IEA-KD--------I-LQ--TSEGWGQFTAGFLVGSIGGAGFAYLLL
ANIPTLQNL--------
>YP_009510619.1:1-147/1-147 photosystem I reaction center subunit XI [Gracilaria ferox]
--MSDFVQSYNNDPFVGN-LSTPVSTSTFTRGLLSNLPAYRRGLSPLLRGLEIGMAHGYFLVGPFDKLGPLR
NTD----V-------ALLSGFLSAVGLIIILTVCLSMYG-NVSFD---------------------------
-----------K-------------NDS-KD--------I-LK--TSEGWGQFTAGFLVGAVGGSGFAYLLL
ANIPILQNL--------
>YP_009399692.1:8-147/1-140 photosystem I reaction center subunit XI [Digenea simplex]
---------YNNDPFVGN-LSTPISTSSFTKNLLSNLPAYRRGLSPLLRGLEIGMSHGYFLIGPFDKLGPLR
NTD----I-------ALLSGFLSAIGLIIILTACLSMYG-NASFS---------------------------
---NN------K-------------EEA-KD--------L-LQ--TSTGWSQFTAGFLVGAVGGAGFAYLLL
ANIPNIQ----------
>YP_009393289.1:8-149/1-142 photosystem I reaction center subunit XI [Symphyocladia dendroidea]
---------YNRDPFVGN-LSTPISTSSLTKNFLSNLPAYRRGLSPLLRGLEIGMAHGYFLIGPFDKLGPLR
NTD----I-------ALLSGFLSAVGLIVILTTCLSMYG-AVSFS---------------------NNL---
-------------------------DES-KD--------I-LQ--TSSGWSQFTAGFFVGAVGGSGFAYLLL
ANLPNVQNL--------
>YP_009732153.1:1-147/1-147 photosystem I reaction center subunit XI [Gracilaria spinulosa]
--MSDFVQSYNNDPFVGN-LSTPVSTSTFTRGLLSNLPAYRRGLSPLLRGLEIGMAHGYFLVGPFDKLGPLR
NTD----V-------ALLSGFLSAVGLIIILTVCLSMYG-NVSFD---------------------------
-----------K-------------NDS-QD--------I-LK--TSEGWGQFTAGFLVGAVGGSGFAYLLL
ANIPVLQNL--------
>YP_009511232.1:1-147/1-147 photosystem I reaction center subunit XI [Gracilariopsis longissima]
--MSDFIQSYNNDPFVGN-LSTPVSASTFTKGLLSNLPAYRRGLSPLLRGLEIGMAHGYFLVGPFDKLGPLR
NTD----V-------ALLSGFLSAVGLIIILTVCLSMYG-NVSFD---------------------------
-----------K-------------DDS-KD--------L-LQ--TGEGWGQFTAGFLVGAVGGAGFAYLLL
ANIPIVQNL--------
>YP_009502176.1:18-166/1-149 photosystem I reaction center subunit XI [Porolithon onkodes]
SSMSDFIKPYNNDPFVGN-LATPISTSGFTKAFISNLPIYRRGLSPLLRGLEIGMAHGYFLVGPFDKLGPLR
NTD----V-------ALLAGFLSSVGLIIILTTCLSMYG-NVSFS---------------------------
-----------Q-------------DNA-KD--------I-LQ--TSTGWSRFTGGFLVGAIGGSGVAYLIL
ANSPVIQSL--------
>YP_009393077.1:8-149/1-142 photosystem I reaction center subunit XI [Bostrychia moritziana]
---------YNNDPFVGN-LSTPVSTSSFTKGLLSNLPAYRRGLSPLLRGLEIGMAHGYFLVGPFDKLGPLR
NTD----V-------ALLSGFLSAVGLIIILTTCLSMYG-SVSFS---------------------------
----S-----NK-------------EDS-KD--------V-LQ--TSSGWSQFTAGFLVGAVGGSGFAYLLL
ANIPIIQNL--------
>YP_009398881.1:8-149/1-142 photosystem I reaction center subunit XI [Cliftonaea pectinata]
---------YSNDPFVGN-LSTPISTSSFTKSLLSNLPAYRRGLSPLLRGLEIGMAHGYFIIGPFDKLGPLR
NTD----V-------ALLSGFLSAVGLIIILTACLSMYG-NVSFN---------------------------
---LS------Q-------------DES-KD--------I-LQ--TSSGWSQFTAGFLVGAVGGAGFAYLLL
ANIPTIQNL--------
>YP_009296603.1:8-147/1-140 photosystem I subunit XI [Apophlaea sinclairii]
---------YNQDPFVGN-LSTPISTSSFTKVFLSNLPIYRRGLSPLLRGLEVGMAHGYFIIGPFDKLGPLR
NTE----V-------ALLSGFLSAVGLIVILTTCLSMYG-NTSFE---------------------------
-----------K-------------DDT-TD--------V-LQ--TSDGWRQFTAGFLVGAVGGSGFAYLLL
VNIPMLQTL--------
>QCI05016.1:8-147/1-140 photosystem I reaction center subunit XI [Callithamnion tetricum]
---------YNNDPFVGN-LSTPVSTSSFTKGLLSNLPAYRRGLSPLLRGLEIGMAHGYFLVGPFDKLGPLR
NTD----V-------ALLSGFLSAVGLIIILTTCLSMYG-SVSFS---------------------------
-----------D-------------DES-KD--------A-LQ--TSDGWGQFTAGFLVGSVGGAGFAYLLL
ANIPSLQNL--------
>AMK97230.1:8-139/1-132 photosystem I reaction centre subunit XI [Sargassum vachellianum]
---------YNDDPSVGH-LSTPVTSSAATKAYLTSLPAYRKGLSPLLRGLEIGMAHGYLLLGPFEKLGPLR
NSE----L-------APLIGFLSSVGLITILTVCLAMYG-KVTFD---------------------------
---DS-----DS-------------RNT-IE----------LL--TSKNWKQFTSGFFIGSFGGVSFAYLI-
-----------------
>YP_009399285.1:8-150/1-143 photosystem I reaction center subunit XI [Polysiphonia schneideri]
---------YNNDPFVGN-LSTPISTSSFTKNFLGNLPAYRRGLSPLLRGLEIGMAHGYFLIGPFDKLGPLR
NTD----I-------ALLSGFLSAVGLIIILTTCLSMYG-TVSFN---------------------------
---TI-----VK-------------DNS-KD--------M-LQ--TSTGWSQFTAGFLVGAVGGAGFAYLLL
ANFPIIQNL--------
>YP_009296008.1:1-145/1-145 photosystem I subunit XI [Schizymenia dubyi]
--MSDFIQPYNEDPFVGN-LSTPVSTSSFTKGLLSNLPAYRRGLSPLLRGLEIGMAHGYFLVGPFDKLGPLR
NTD----V-------ALLSGFLSSVGLIIILTTCLSMYG-NVSFD---------------------------
-----------K-------------NDS-KD--------L-LQ--TKEGWGQFTAGFLVGAVGGAGFAYLLL
ANIPVLQ----------
>YP_009392661.1:8-149/1-142 photosystem I reaction center subunit XI [Bostrychia tenella]
---------YNSDPFVGN-LSTPISTSSFTKNLLSNLPAYRRGLSPLLRGLEIGMAHGYFLVGPFDKLGPLR
NTD----V-------ALLSGFLSAVGLIIILTACLSMYG-SVSFS---------------------------
---SS------K-------------QES-TD--------V-LQ--TSSGWSQFTAGFLVGSVGGSGFAYLLL
ANIPIVQNL--------
>YP_009300559.1:8-147/1-140 photosystem I reaction center subunit XI [Ceramium sungminbooi]
---------YNNDPFVGN-LSTPISTSSFTKGLLSNLPAYRRGLSPLLRGLEIGMAHGYFLVGPFDKLGPLR
NTD----V-------ALLSGFLSAVGLIIILTTCLSMYG-SVSFD---------------------------
-----------K-------------DNS-KD--------L-LQ--TSEGWGQFTAGFLVGAVGGAGFAYLLL
ANIPTIQNL--------
>QCI08754.1:10-149/1-140 photosystem I reaction center subunit XI [Sphondylothamnion multifidum]
---------YNNDPFVGN-LSTPVSTSSFTKGLLSNLPAYRRGLSPLLRGLEIGMAHGYFLVGPFDKLGPLR
NTD----F-------ALLSGFLSTVGLIIILTTCLSMYG-SVSFN---------------------------
-----------Q-------------NDS-KD--------L-LQ--TSEGWGQFTAGFLVGAVGGSGFAYLLL
DNLPIIQNL--------
>QCI04447.1:8-145/1-138 photosystem I reaction center subunit XI [Antithamnion hubbsii]
---------YNNDPFVGN-LSTPISTSSFTKNLLSNLPAYRRGLSPLLRGLEIGMAHGYFLVGPFDKLGPLR
NTD----V-------ALLSGFLSAVGLIIILTTCLSMYG-SVSFD---------------------------
-----------K-------------DDS-KD--------L-LQ--TSEGWGQFTAGFLVGAVGGAGFAYLLL
ANIPALQ----------
>YP_009369831.1:8-137/1-130 photosystem I reaction centre subunit XI [Boldia erythrosiphon]
---------YNNDPFVGK-LSTPISTSSFAKNLLSNLPAYRRNLSPLLRGLEIGMTHGYFLVGPFDKLGPLR
NTE----V-------GLLSGFLSALGLIIILTACLSIYG-AVSFN---------------------------
-----------K-------------EDI-RD--------D-LQ--TTEGWGQFTAGFLVGAIGGAGFAYLL-
-----------------
>YP_009297957.1:8-147/1-140 photosystem I subunit XI [Plocamium cartilagineum]
---------YNNDPFVGN-LSTPISTSSFTKGLLSNLPAYRRGLSPLLRGLEIGMAHGYFLVGPFDKLGPLR
NTD----V-------ALLSGFLSAVGLIIILTTCLSMYG-NVSFD---------------------------
-----------K-------------DDS-KD--------L-LQ--TREGWGQFTAGFLVGAVGGAGFAYLLL
ANIPTLQSI--------
>YP_009394939.1:8-149/1-142 photosystem I reaction center subunit XI [Polysiphonia stricta]
---------YNNDPFVGN-LSTPISTSSFTKNLLSNLPAYRRGLSPLLRGLEIGMAHGYFLIGPFDKLGPLR
NTD----I-------ALLSGFLSAVGLIVILTACLSMYG-SVSFG---------------------------
----N-----TK-------------DKS-KD--------V-LQ--TSGGWSQFTAGFLVGAVGGAGFAYLLL
TNLPNLQNL--------
>YP_007878290.1:1-137/1-137 photosystem I subunit XI [Calliarthron tuberculosum]
--MSDFIQPYNNDPFVGN-LSTPISTSSFTKGFISNLPAYRRGLSPLLRGLEIGMAHGYFLVGPFDKLGPLR
NTD----A-------ALLAGFLSAVGLVIILTTCLSMYG-NVSFD---------------------------
-----------K-------------NDS-KD--------I-LQ--TNTGWNQFTGGFLVGAIGGAAVAYLV-
-----------------
>QCI07671.1:8-149/1-142 photosystem I reaction center subunit XI [Nitophyllum punctatum]
---------YNNDPFVGN-LSTPVSTSSFTKSLLSNLPAYRRGLSPLLRGLEIGMAHGYFLLGPFDKLGPLR
NTD----V-------ALLSGFLSAVGLIIILTLCLSMYG-SASFN---------------------------
---EN------N-------------KES-KD--------L-LQ--TSEGWGQFTAGFLVGSVGGAGFAYLLL
ANVPVVQNL--------
>YP_009654348.1:8-149/1-142 photosystem I reaction center subunit XI [Pleurostichidium falkenbergii]
---------YNNDPFVGN-LSTPISTSSFTRNLLSNLPAYRRGLSPLLRGLEIGMAHGYFLIGPFDKLGPLR
NTD----I-------ALLSGFLSTVGLIVILTACLSMYG-SVSFT---------------------------
---NT------K-------------DQS-KD--------A-LQ--TSSGWSQFTAGFFVGAVGGSGFAYLLL
ANLPSVQNL--------
>YP_009397623.1:8-149/1-142 photosystem I reaction center subunit XI [Dipterosiphonia australica]
---------YNSDPFVGN-LSTPISTSSFTKNLLSNLPAYRRGLSPLLRGLEIGMAHGYFLIGPFDKLGPLR
NTD----I-------ALLSGFLSAVGLIVILTSCLSMYG-AVSFE---------------------------
---NS------S-------------DES-KD--------I-LQ--TSSGWSQLTAGFFVGAVGGSGFAYLLL
ANLPNLQNL--------
>QCI07829.1:10-149/1-140 photosystem I reaction center subunit XI [Pleonosporium borreri]
---------YNDDPFVGN-LSTPISTSSFTKGLLSNLPAYRRGLSPLLRGLEIGMAHGYFLVGPFDKLGPLR
NTD----I-------ALLSGFLSAIGLIIILTTCLSMYG-NVSFK---------------------------
-----------N-------------NDS-KD--------S-LQ--TSEGWGQFTAGFLVGAVGGAGFAYLLL
DNVPILQNL--------
>YP_009296992.1:8-147/1-140 photosystem I subunit XI [Ceramium japonicum]
---------YNNDPFVGN-LSTPVSTSSFTKGLLSNLPAYRRGLSPLLRGLEIGMAHGYFLVGPFDKLGPLR
NTD----V-------ALLSGFLSAVGLIIILTTCLSMYG-SVSFD---------------------------
-----------K-------------DNS-KD--------L-LQ--TSEGWGQFTAGFLVGAVGGAGFAYLLL
ANIPTIQNL--------
>QCI06180.1:42-180/1-139 photosystem I reaction center subunit XI [Dicranema revolutum]
--------NYNNDPFTGS-LSTPVNSSSFTRALLENLPAYRSGISPRIKGLEVGMAHGYFLLGPFYLLGPLR
NAE----I-------SLVSGFLSTISLILILTLCLSIYG-NTSFD---------------------------
-----------K-------------NEP-KD--------Y-LF--TTVGWSKFTGGFSIGAIGGAGFAYLLL
ANVPVLQ----------
>YP_009455823.1:11-140/1-130 photosystem I protein L [Dictyopteris divaricata]
------------DPSVGH-LSTPITSSAATKAYLSNLPAYRKGLSPLLRGLEVGMAHGYLLLGPFAKLGPLR
ESE----I-------SLLVGFLSASALISILTICLAMYG-KVTFQ---------------------------
---DS-----SK-------------DISSND----------LL--TSTNWSRFTSGFFIGAFGGISFAYLI-
-----------------
>QCI05170.1:8-147/1-140 photosystem I reaction center subunit XI [Centroceras clavulatum]
---------YNNDPFVGN-LSTPVSTSSFTKNLLSNLPAYRRGLSPLLRGLEIGMAHGYFLVGPFDKLGPLR
NTD----V-------ALLSGFLSAVGLIIILTTCLSMYG-SVSFD---------------------------
-----------K-------------NDS-KD--------S-LH--TQEGWGQFTAGFLVGAVGGAGFAYLLL
ANIPIVQNL--------
>YP_009396787.1:1-149/1-149 photosystem I reaction center subunit XI [Ophidocladus simpliciusculus]
--MSNFIQPYNNDPFVGN-LSTPISTSSFTKNLLSNLPAYRRGLSPLLRGLEIGMAHGYFLIGPFDKLGPLR
NTD----I-------ALLSGFLSSVGLIIILTACLSMYG-NVSFN---------------------------
---IN------K-------------EES-KD--------L-LQ--TSGGWSQFTAGFLVGAVGGSGFAYLLL
ANIPNIQNL--------
>YP_009393698.1:11-149/1-139 photosystem I reaction center subunit XI [Caloglossa beccarii]
------------DAFVGN-LSTPVSTSSFTKNLLSNLPAYRRGLSPLLRGLEIGMAHGYFLLGPFDKLGPLR
NTD----V-------ALLSGFLSTIGLIIILTACLSIYG-SVSFD---------------------------
---IT------K-------------EEG-KD--------L-LQ--TSEGWGQFTAGFLVGSIGGSGFAYLLL
ANVPTLQHL--------
>YP_009019674.1:1-147/1-147 photosystem I reaction center subunit XI [Gracilaria salicornia]
--MSDFIQSYNKDPFVGN-LSTPISTSTFTRGLLSNLPAYRRGLSPLLRGLEIGMAHGYFLVGPFDKLGPLR
NTD----V-------ALLSGFLSAVGLIIILTVCLSMYG-NVSFD---------------------------
-----------K-------------SDS-KD--------I-LQ--TSEGWGQFTAGFLVGAVGGSGFAYLLL
ANIPIVQNL--------
>YP_009297569.1:8-147/1-140 photosystem I subunit XI [Hildenbrandia rivularis]
---------YNQDPFVGN-LSTPISTSSFTKNFLSNLPIYRQGLSPLLRGLEVGMAHGYFIIGPFDKLGPLR
NTE----I-------ALLSGFLSAVGLIIILTTCLSMYG-NVSFQ---------------------------
-----------K-------------DDS-KD--------I-LQ--TADGWRQFTAGFLVGAIGGAGFAYLLL
VNIPVLQTL--------
>YP_009511026.1:1-147/1-147 photosystem I reaction center subunit XI [Hydropuntia rangiferina]
--MSDFIQAYNDDPFVGN-LSTPISTSTFTKGLISNLPVYRRGLSPLLRGLEIGMAHGYFLVGPFDKLGPLR
NTD----V-------ALLSGFLSAVGLIIILTICLSMYG-NVSFD---------------------------
-----------K-------------NDS-KD--------L-LQ--TSEGWGQFTAGFLVGAVGGSGFAYLIL
ANIPIVQNL--------
>YP_009397211.1:8-149/1-142 photosystem I reaction center subunit XI [Thuretia quercifolia]
---------YNDDTFVGN-LSTPISTSSFTKSLLSNLPAYRKGLSPLLRGLEIGMAHGYFLVGPFDKLGPLR
NTD----V-------ALLSGFLSAVGLIVILTACLSMYG-NVSFN---------------------------
----K-----NK-------------TQT-KD--------L-LQ--TSEGWGQFTAGFLVGSIGGAGFAYLLL
ANIPILQNL--------
>YP_009295700.1:21-167/1-147 photosystem I reaction center subunit XI [Mastocarpus papillatus]
RFMSDFIQPYNNDPFVGN-LSTPISTSSFTKSLLSNLPAYRKGLSPLLRGLEIGMSHGYFLVGPFDKLGPLR
NTD----V-------ALLSGFLSAVGLIIILTTCLSMYG-NVSFE---------------------------
-----------I-------------DDS-KD--------L-LQ--TKEGWGQFTAGFLVGAVGGAGFAYLLL
ANIPVIQ----------
>YP_009398027.1:8-149/1-142 photosystem I reaction center subunit XI [Gredgaria maugeana]
---------YNRDPFVGN-LSTPISTSSFTRNLLSNLPAYRRGLSPLLRGLEIGMAHGYFIIGPFDKLGPLR
NTD----I-------ALLSGLLSAVGLIVILTACLSMYG-SVSFT---------------------------
---DS------S-------------DES-KD--------I-LQ--TANGWSQFTAGFFVGAVGGSGFAYLLL
ANLPNIQNL--------
>YP_009398233.1:8-149/1-142 photosystem I reaction center subunit XI [Thaumatella adunca]
---------YNNDPFVGN-LSTPISTSSFTKNLLSNLPAYRRGLSPLLRGLEIGMAHGYFLIGPFDKLGPLR
NTD----I-------ALLSGFLSAVGLIIILTACLSMYG-GVSFE---------------------------
---IN------K-------------DDS-KD--------I-LQ--TSNGWSQFTAGFLVGAVGGSGFAYLLL
ANIPNIQNL--------
>YP_009394527.1:8-149/1-142 photosystem I reaction center subunit XI [Vertebrata thuyoides]
---------YNNDPFVGN-LSTPISTSSFTKNFLSNLPAYRRGLSPLLRGLEIGMAHGYFLIGPFDKLGPLR
NTD----I-------ALLSGFLSAVGLIVILTTCLSMYG-YVSFN---------------------------
---NI------K-------------SES-KD--------V-LQ--TPSGWSQFTAGFLVGSVGGAGFAYLLL
ANFPIIQNL--------
>YP_009314092.1:8-145/1-138 Photosystem I reaction center subunit XI [Izziella formosana]
---------YNDDPFVGN-LSTPVSTSSFTRGLLSNLPAYRRGVTPLMRGLEIGMAHGYFLVGPFDKLGPLR
NTD----V-------ALLSGFLSAVGLIIILTVCLSMYG-NVSFD---------------------------
----T--------------------EDS-KD--------V-LQ--TSEGWSQFTAGFLVGAVGGAGFAYLCL
ANIPVLQ----------
>QCI07207.1:1-145/1-145 photosystem I reaction center subunit XI [Hypnea pannosa]
--MSDFIQPYNNDPFVGN-LSTPVSTSSFTKGLLSNLPAYRRGLSPLLRGLEIGMAHGYFLVGPFDKLGPLR
NTD----V-------ALLSGFLSAVGLIIILTTCLSMYG-NTSFS---------------------------
-----------I-------------ESS-KD--------L-LQ--TKEGWNQFTAGFLVGAVGGAGFAYLLL
ANIPVLQ----------
>AYR06502.1:1-147/1-147 photosystem I subunit XI [Rhodogorgon sp.]
--MSDFIQPYNDDPFVGN-LSTPVSTSSFTKSLISNLPVYRRGLSPLLRGLEIGMAHGYFLVGPFDKLGPLR
NTD----A-------ALLSGFLSAVGLIIILTTCLSMYG-NVSFS---------------------------
-----------K-------------DDS-KD--------I-LQ--TPEGWEQFTAGFLVGSIGGAGFAYLLL
ANLPTVQNM--------
>QCI04073.1:8-147/1-140 photosystem I reaction center subunit XI [Antithamnionella ternifolia]
---------YNKDPFVGN-LSTPISTSSFTKGLLSNLPAYRRGLSPLLRGLEIGMAHGYFLVGPFDKLGPLR
NTD----V-------ALLSGFLSAVGLIIILTTCLSMYG-SVSFD---------------------------
-----------K-------------EDS-KD--------L-LQ--TSEGWGQFTAGFLVGAVGGAGFAYLLL
ANIPIVQNL--------
>QCI04604.1:8-149/1-142 photosystem I reaction center subunit XI [Apoglossum ruscifolium]
---------YNNDAFVGN-LSTPISTSSFTKSLLSNLPAYRRGLSPLLRGLEIGMAHGYFLLGPFDKLGPLR
NTD----V-------ALLSGFLSAVGLIVILTACLSMYG-SVSFD---------------------------
----I-----SN-------------QET-KD--------L-LQ--TPEGWGQFTAGFLVGAVGGAGFAYLLL
ANIPTLQNL--------
>YP_009295805.1:8-145/1-138 photosystem I subunit XI [Schimmelmannia schousboei]
---------YNNDPFVGN-LSTPVSTSSFTKGLLGNLPAYRRGLSPLLRGLEIGMSHGYFLVGPFDKLGPLR
NTD----V-------ALLSGFLSAVGLIIILTTCLSMYG-NVSFD---------------------------
-----------K-------------DES-KD--------L-LQ--TKEGWGQFTAGFLVGAVGGAGFAYLLL
ANIPVLQ----------
>YP_009511638.1:5-147/1-143 photosystem I reaction center subunit XI [Melanthalia intermedia]
------IRSYNNDPFVGN-LSTPVSTSTFTKSFLSNLPAYRRGLSPLLRGLEIGMSHGYFLVGPFDKLGPLR
NTD----A-------ALLSGFLSAVGLIIILTTCLSMYG-NASFD---------------------------
-----------K-------------DDS-KD--------L-LQ--TREGWGQFTAGFLVGAVGGAGFAYLLL
ANIPIIQNL--------
>YP_009546543.1:1-147/1-147 photosystem I subunit XI [Gelidium kathyanniae]
--MSNFIQPYNDDPYVGN-LSTPISTSSLTKGLLSNLPAYRRGLSPLLRGLEIGMAHGYFLVGPFDKLGPLR
NTD----V-------ALLSGFLSAVGLIVILTTCLSMYG-NVSFD---------------------------
-----------K-------------DDS-KD--------A-LQ--TSEGWGQFTAGFLVGAVGGAGFAYLLL
ANIPILQNL--------
>QCI07410.1:1-145/1-145 photosystem I reaction center subunit XI [Leiomenia cribrosa]
--MSDYIQPYNNDPFVGN-LSTPISTSSFTKGLLSNLPAYRRDLSPLLRGLEIGMAHGYFLVGPFDKLGPLR
NTD----V-------ALLSGFLSAVGLIIILTTCLTMYG-NVSFD---------------------------
-----------K-------------EDS-KD--------L-LQ--TKEGWGQFTAGFLVGAVGGAGFAYLLL
ANIPVLQ----------
>YP_009244081.1:1-147/1-147 photosystem I subunit XI [Gelidium elegans]
--MSNFIQPYNDDPYVGN-LSTPISTSSITKGLLSNLPAYRRGLSPLLRGLEIGMAHGYFLVGPFDKLGPLR
NTD----V-------ALLSGFLSAVGLIVILTTCLSMYG-NVSFD---------------------------
-----------K-------------DDS-KD--------A-LQ--TSEGWGQFTAGFLVGAVGGAGFAYLLL
ANIPLLQNL--------
>YP_009565235.1:1-147/1-147 photosystem I subunit XI [Gelidium sinicola]
--MSNFIQPYNDDPYVGN-LSTPISTSSLTKGLLSNLPAYRRGLSPLLRGLEIGMAHGYFLVGPFDKLGPLR
NTD----V-------ALLSGFLSAVGLIVILTTCLSMYG-NVSFD---------------------------
-----------K-------------DDS-KD--------A-LQ--TSEGWGQFTAGFLVGAVGGAGFAYLLL
ANIPVLQNL--------
>YP_009509255.1:1-147/1-147 photosystem I reaction center subunit XI [Agarophyton vermiculophyllum]
--MSEFIQSYNNDPFVGN-LSTPVSTSTFTKGLLGNLPAYRRGLSPLLRGLEIGMAHGYFLVGPFDKLGPLR
NTD----V-------ALLSGFLSAVGLIIILTVCLSMYG-NVTFD---------------------------
-----------K-------------NDS-KD--------L-LQ--TTEGWGQFTAGFLVGAVGGSGFAYLLL
ANIPVLQNL--------
>YP_009314297.1:8-145/1-138 Photosystem I reaction center subunit XI [Liagora harveyana]
---------YNDDPFVGN-LSTPVSTSSFTRGLLSNLPAYRRGVTPLMRGLEIGMAHGYFLVGPFDKLGPLR
NTD----V-------ALLSGFLSAVGLIIILTTCLSMYG-NVSFD---------------------------
----T--------------------EES-KD--------V-LQ--TSEGWSQFTAGFLVGAVGGAGFAYLCL
ANIPVLQ----------
>QCI08564.1:10-149/1-140 photosystem I reaction center subunit XI [Spermothamnion repens]
---------YNNDPFVGN-LSTPVSTSSFTKGLLSNLPAYRKGLSPLLRGLEIGMAHGYFLIGPFDKLGPLR
NTD----V-------ALLSGFLSSVGLIIILTTCLSMYG-SVSFN---------------------------
-----------K-------------NDS-KD--------L-LQ--TSEGWGQFTAGFLVGAVGGSGFAYLIL
DNIPLIQNL--------
>ARO91018.1:11-137/1-127 photosystem I reaction centre subunit XI [Corynoplastis japonica]
------------DPFVGN-GSTPINTSSFTKQFLSNLPAYRRGLSPLLRGLEIGMAHGYFLIGPFDKLGPLR
NTD----V-------GLLSGFLSTVGLIIILTTCLSMYG-NVSFE---------------------------
-----------K-------------GSA-KD--------P-LY--TTEGWGQFTAGFLVGAVGGSGFAYLL-
-----------------
>QCI04828.1:10-149/1-140 photosystem I reaction center subunit XI [Bornetia secundiflora]
---------YNNDPFVGN-LSTPVSTSSFTKGLLSNLPAYRRGLSPLLRGLEIGMAHGYFLVGPFDKLGPLR
NTD----V-------ALLSGFLSAVGLIVILTTCLSMYG-SVSFK---------------------------
-----------K-------------NDS-KD--------L-LQ--TSEGWGQFTAGFLVGAIGGAGFAYLLL
DNIPVIQHL--------
>YP_009390146.1:8-147/1-140 photosystem I reaction center subunit XI [Sheathia arcuata]
---------YNEDPFVGN-LSTPISTSTFTRTLLSNLPAYRRGVTPLMRGLEIGMAHGYFLVGPFDKLGPLR
NTE----V-------ALLSGFLSTVGLIIILTVCLLIYG-NVSFD---------------------------
-----------K-------------DDS-KE--------L-LQ--TSEGWGQFTAGFLVGAVGGSGFAYLCL
ANVPILQTL--------
>YP_009392867.1:8-149/1-142 photosystem I reaction center subunit XI [Caloglossa intermedia]
---------YNQDAFVGN-LSTPVSTSSFTKNLLSNLPAYRRGLSPLLRGLEIGMAHGYFLLGPFDKLGPLR
NTD----V-------ALLSGFLSTVGLIIILTACLSMYG-SVFFD---------------------------
---SS------K-------------EEN-KD--------V-LQ--TSEGWGQFTAGFLVGSIGGAGFAYLLL
ANIPTLQHL--------
>YP_009313069.1:8-145/1-138 Photosystem I reaction center subunit XI [Dermonema virens]
---------YNDDPFVGN-LSTPISTSSFTRGLLSNLPAYRRGVTPLMRGLEIGMAHGYFLVGPFDKLGPLR
NTD----V-------ALLSGFLSAVGLIIILTTCLSMYG-NVSFE---------------------------
-----------K-------------EES-KD--------V-LQ--TSEGWSQFTAGFLVGAVGGAGFAYLCL
ANIPVLQ----------
>QCI08879.1:8-147/1-140 photosystem I reaction center subunit XI [Wrangelia sp.]
---------YNNDPFVGN-LSTPISTSSFTKGLLSNLPAYRKGLSPLLRGLEIGMSHGYFLVGPFDKLGPLR
NTD----V-------ALLSGFLSAVGLIIILTTCLSMYG-SVSFK---------------------------
-----------Q-------------SSS-QD--------P-LQ--TSDGWGQFTAGFLVGAVGGAGFAYLLL
DNIPIVQSL--------
>QCI05803.1:8-149/1-142 photosystem I reaction center subunit XI [Dasysiphonia japonica]
---------YNNDSFVGN-LSTPISTSSFTKSLLSNLPIYRRGLSPLLRGLEVGMAHGYFLIGPFDKLGPLR
NTD----V-------ALLSGFLSAVGLIIILTACLTIYG-SVSFN---------------------------
---ID------K-------------ENT-TD--------L-LQ--TPEGWGQFTAGFLVGSVGGAGFAYLLL
ANIPTLQNL--------
>YP_009332731.1:3-149/1-147 photosystem I reaction center subunit XI [Membranoptera weeksiae]
----DVIQPYNNDAFVGN-LSTPVSTSSFTKGLLSNLPAYRRGLSPLLRGLEIGMAHGYFIIGPFDKLGPLR
NTD----V-------ALLSGFLSAVGLIIILTACLSMYG-SVSFD---------------------------
---AN------N-------------EET-KD--------L-LQ--TSEGWGQFTAGFLVGAIGGSGFAYLLL
ANIPTLQNL--------
>QCI09091.1:8-145/1-138 photosystem I reaction center subunit XI [Inkyuleea mariana]
---------YNNDPFVGN-LSTPVSTSSFTKNLLSNLPAYRRGLSPLLRGLEIGMAHGYFLVGPFDKLGPLR
NTD----V-------ALLSGFLSAVGLIIILTTCLSMYG-NVSFD---------------------------
-----------K-------------DDS-KD--------A-LQ--TSEGWGQFTAGFLVGAVGGAGFAYLLL
ANIPVLQ----------
>ARW69300.1:1-149/1-149 photosystem I reaction center subunit XI [Polysiphonia sp.]
--MSNFIQPYNGDPFVGN-LSTPVSTSSFTRNLLSNLPSYRRGLSPLLRGLEIGMSHGYFLIGPFDKLGPLR
NTD----I-------ALLSGFLSAVGLIVILTACLSMYG-SVSFT---------------------------
---NI------K-------------DES-KD--------S-LQ--TSGGWSQFTAGFFVGAVGGAGFAYLLL
ANLPNVQNL--------
>AOM64538.1:1-145/1-145 photosystem I subunit XI [Riquetophycus sp.]
--MSDYIQPYNNDPFVGN-LSTPVSTSTFTKGLLSNLPAYRRGLSPLLRGLEIGMAHGYFLVGPFDKLGPLR
NTD----V-------ALLAGFLSAVGLIIILTTCLTMYG-NVSFD---------------------------
-----------K-------------GDS-KD--------L-LQ--TSEGWGQFTAGFLVGAVGGAGFAYLLL
ANIPFLQ----------
>YP_009628898.1:1-145/1-145 photosystem I reaction center subunit XI [Balbiania investiens]
--MTDFIQSYNEDPFVGN-LSTPISTSSFTKGLLSNLPAYRRGVTPLMRGLEIGMAHGYFLVGPFDKLGPLR
NTD----V-------ALLSGFLSSVGLIVILTTCLSMYG-NVSFH---------------------------
-----------K-------------EDS-KD--------P-LQ--TSEGWGQFSAGFLVGAVGGSGFAYLCL
ANIPVLQ----------
>YP_009293857.1:1-145/1-145 photosystem I subunit XI [Ahnfeltia plicata]
--MSDFIQPYNNDPFVGN-LSTPVSTSSFTKGLLSNLPAYRRGLSPLLRGLEIGMAHGYFLVGPFDKLGPLR
NTD----V-------ALLSGFLSAVGLIIILTTCLSMYG-NVSFD---------------------------
-----------K-------------DDS-KD--------L-LQ--TTDGWGQFTAGFLVGAVGGAGFAYLLL
ANVPLLQ----------
>YP_009315729.1:8-145/1-138 Photosystem I reaction center subunit XI [Trichogloeopsis pedicellata]
---------YNDDPFVGN-LSTPISTSSFTRGLLSNLPAYRRGVTPLMRGLEIGMAHGYFLVGPFDKLGPLR
NTD----V-------ALLSGFLSAVGLIIILTTCLSMYG-NVSFD---------------------------
-----------K-------------EES-KD--------V-LQ--TPEGWSQFTAGFLVGAVGGAGFAYLCL
ANIPVLQ----------
>YP_009314708.1:8-145/1-138 Photosystem I reaction center subunit XI [Neoizziella asiatica]
---------YNDDPFVGN-LSTPVSTSSFTRGLLSNLPAYRRGVTPLMRGLEIGMAHGYFLVGPFDKLGPLR
NTD----V-------ALLSGFLSAVGLIIILTTCLSMYG-NVSFD---------------------------
-----------K-------------EDS-KD--------V-LQ--TSEGWSQFTAGFLVGAVGGAGFAYLCL
ANIPVLQ----------
>YP_004376665.1:8-139/1-132 photosystem I protein L [Fistulifera solaris]
---------YNDDPFVGH-LATPITSSAITRALLQNLPAYRFGLTPLLRGLEIGLAHGYFLIGPFVMLGPLR
NSE----V-------ALLSGFLSTIGLIVILTLGLTIYG-VAAFG-------------QEKSTTANP-----
-----------------------------ND----------LQ--TKKAWDEFRGGFFVGACGSAGFAF---
-----------------
>YP_009313889.1:8-145/1-138 Photosystem I reaction center subunit XI [Hommersandiophycus borowitzkae]
---------YNDDPFVGN-LSTPVSTSSFTRGLLSNLPAYRRGVTPLMRGLEIGMAHGYFLVGPFDKLGPLR
NTD----V-------ALLSGFLSAVGLIIILTTCLSMYG-NVSFD---------------------------
-----------K-------------EDT-KD--------V-LQ--TPEGWSQFTAGFLVGAVGGAGFAYLCL
ANIPVLQ----------
>YP_009315322.1:8-145/1-138 Photosystem I reaction center subunit XI [Yamadaella caenomyce]
---------YNDDPFVGN-LSTPISTSSFTRGLLSNLPAYRRGVTPLMRGLEIGMAHGYFLVGPFDKLGPLR
NTD----V-------ALLSGFLSAVGLIIILTTCLSMYG-NVSFS---------------------------
-----------K-------------EDN-KD--------L-LQ--TSEGWNQFTAGFLVGAVGGAGFAYLCL
ANIPVLQ----------
>QHD45360.1:8-145/1-138 photosystem I reaction center subunit XI [Grateloupia turuturu]
---------YNNDPFVGN-LSTPISTSSITKGFLSNLPAYRRGLSPLLRGLEIGMAHGYFLVGPFDKLGPLR
NTD----V-------ALLSGFLSAVGLIIILTTCLSMYG-NVSFD---------------------------
-----------K-------------DDS-KD--------L-LQ--TTEGWGQFTAGFLVGAVGGAGFAYLLL
ANIPVLQ----------
>YP_009774107.1:1-145/1-145 photosystem I subunit XI [Caulacanthus okamurae]
--MSDFIQPYNNDPFVGN-LSTPVSTSSFTKGLLSNLPAYRRGLSPLLRGLEIGMAHGYFLVGPFDKLGPLR
NTD----V-------ALLSGFLSAVGLIIILTICLSMYG-NASFD---------------------------
-----------Q-------------QES-RD--------I-LQ--TLEGWGQFTAGFLVGAIGGAGFAYLLL
ANIPVLQ----------
>YP_009243884.1:8-147/1-140 photosystem I subunit XI [Sporolithon durum]
---------YNENPFVGN-LSTPISTSSFTKALISNLPAYRRGLSPLLRGLEIGMAHGYFLVGPFDKLGPLR
NTD----I-------ALLSGFLSAVGLIIILTTCLSMYG-NISFD---------------------------
-----------K-------------EDS-KD--------L-LQ--TTDGWKQFTAGFLVGAIGGSGFAYLLL
ANLPMVQSL--------
>YP_009397827.1:8-149/1-142 photosystem I reaction center subunit XI [Sonderella linearis]
---------YNNDPFVGN-LSTPISTSSFTKNLLSNLPAYRRGLSPLLRGLEIGMAHGYFLIGPFDKLGPLR
NTD----V-------ALLSGFLSAVGLIIILTACLSMYG-SASFN---------------------------
----I-----NK-------------EES-KD--------L-LQ--TSSGWSQFTAGFLVGAVGGSGFAYLLL
ANIPIIQNL--------
>QHO64195.1:8-145/1-138 photosystem I reaction center subunit XI [Lympha mucosa]
---------YNEDPFVGN-LSTPISTSTFTRNLLSNLPAYRRGVTPLMRGLEIGMAHGYFLVGPFDKLGPLR
NTE----V-------ALLSGFLSAVGLIIILTVCLSIYG-NVSFD---------------------------
-----------K-------------DDS-KE--------L-LQ--TSEGWGQFTAGFLVGAVGGSGFAYLCL
ANIPILQ----------
>YP_007627448.1:1-145/1-145 photosystem I subunit XI [Chondrus crispus]
--MSDFIQPYNNDPFVGN-LSTPISTSSITKGLLSNLPAYRRGLSPLLRGLEIGMAHGYFLVGPFDKLGPLR
NTD----V-------ALLSGFLSAVGLIIILTTCLSMYG-NVSFE---------------------------
V------------------------DDS-KD--------V-LQ--TKEGWGQFTAGFLVGAVGGAGFAYLIL
ANIPVVQ----------
>QCI05497.1:8-147/1-140 photosystem I reaction center subunit XI [Crouania attenuata]
---------YNQDPFVGN-LSTPISTSSFTRGFLSNLPIYRRGLSPLLRGIEIGMAHGYFLVGPFDKLGPLR
NTD----I-------ALLSGFLSAVGLIIILTTCLSMYG-SVSFD---------------------------
-----------N-------------NES-KD--------S-LQ--TSDGWGQFTAGFLVGSIGGAGFAYLLL
ANIPTIQNL--------
>YP_009391219.1:8-149/1-142 photosystem I reaction center subunit XI [Dipterocladia arabiensis]
---------YNNDSFVGN-LSTPISTSSFTKSLLSNLPAYRRGLSPLLRGLEIGMAHGYFLLGPFDKLGPLR
NTD----V-------ALLSGFLSAVGLIIILTACLSIYG-NASFN---------------------------
----T-----NK-------------IEN-KD--------L-LQ--TSEGWGQFTAGFLVGAVGGAGFAYLLL
TNVPILQNL--------
>YP_009244281.1:1-147/1-147 photosystem I subunit XI [Gelidium vagum]
--MSNFIQPYNDDPYVGN-LSTPISTSSLTKGLLSNLPAYRRGLSPLLRGIEIGMAHGYFLVGPFDKLGPLR
NTD----V-------ALLSGFLSAVGLIVILTTCLSMYG-NVSFD---------------------------
-----------K-------------DDS-KD--------A-LQ--TNEGWGQFTAGFLVGAVGGAGFSYLLL
ANIPILQNL--------
>YP_009407818.1:8-137/1-130 photosystem I subunit XI [Rhodochaete parvula]
---------YNDDPFVGN-LATPISTSSFTKNLLSNLPAYRRGLSPLLRGLEIGMAHGYFLVGPFDKLGPLR
NTD----V-------GLLSGFLSAVGLIIILTTCLSMYG-TVSFT---------------------------
-----------G-------------EYS-KD--------V-LQ--TSEGWGQFTAGFLVGAVGGAGFAYLL-
-----------------
>YP_009730835.1:8-141/1-134 photosystem I reaction centre subunit XI [Cladosiphon okamuranus]
---------YNNDPSVGH-LSTPVTSSAATKAFLGSLPAYRKGLSPLLRGLEIGMAHGYLLLGPFEKLGPLR
TSE----I-------ALLIGFLSSVGLVTILTVCLAMYG-KVTFQ-------------EADNDSN-------
----------NR-----------------ND----------LL--SGKNWNQFTSGFFVGSFGGVSFAYLI-
-----------------
>QJF58341.1:8-151/1-144 photosystem I subunit XI [Corallina officinalis]
KFMSDFIQPYNNDPFVGN-LSTPVSTSVVTKEFIGNLPAYRRGLSPILRGLEIGMAHGYFLVGPFYKLGPLR
NTD----A-------ALLAGFLSAVGLVIILTTCLSMYG-NVSFD---------------------------
-----------K-------------NDS-KD--------I-LQ--TNTGWSQFTGGFLVGSIGGAAVAYLAL
ANNP-------------
>YP_009399083.1:8-149/1-142 photosystem I reaction center subunit XI [Taenioma perpusillum]
---------YNNDAFVGN-LSTPISTSSFTKNLLSNLPAYRRGLSPLLRGLEIGMAHGYFLLGPFDKLGPLR
NTD----I-------ALLSGFLSTVGLVVILTTCLSMYG-AVSFD---------------------------
---VN------K-------------DDS-KD--------L-LQ--TSRGWGQFTAGFLVGSVGGAGFAYLLL
ANIPIVQNL--------
>SCW22960.1:1-145/1-145 Photosystem I reaction center subunit XI [Nemalion sp. H.1444]
--MSDFIQPYNDDPFVGN-LSTPVSTSSFTRGLLGNLPAYRRGVTPLMRGLEIGMAHGYFLVGPFDKLGPLR
NTD----V-------ALLSGFLSAVGLIIILTTCLSMYG-NVSFD---------------------------
-----------K-------------DDS-KD--------T-LQ--TSEGWGQFTAGFLVGAVGGAGFAYLCL
ANIPVLQ----------
>YP_007947751.1:8-145/1-138 photosystem I subunit XI [Pyropia haitanensis]
---------YNDDPFVGN-LSTPVSTSSFSKGLLGNLPAYRRGLSPLLRGLEIGMAHGYFLIGPFDKLGPLR
GTD----V-------ALLAGFLSSVGLIIILTTCLSMYG-NVSFS---------------------------
-----------R-------------TDS-KD--------P-LQ--TAEGWGQFTAGFLVGAVGGSGFAYLLL
ANIPVLQ----------
>YP_009398432.1:8-149/1-142 photosystem I reaction center subunit XI [Lophocladia kuetzingii]
---------YNNDPFIGN-LSTPISTSSLTKNLLSNLPAYRRGLSPLLKGLEIGMAHGYFLIGPFDKLGPLR
NTD----I-------ALLSGFLSSVGLIIILTTCLSMYG-NVAFD---------------------------
T---------NK-------------EDT-KD--------I-LQ--TSNGWSQFTAGFLVGAVGGSGFGYLLL
ANIPNLQNL--------
>YP_009393498.1:8-149/1-142 photosystem I reaction center subunit XI [Bostrychia simpliciuscula]
---------YNNDPFVGN-LSTPISTSSFTKNLLSNLPAYRKGLSPLLRGLEIGMSHGYFLVGPFDKLGPLR
NTD----V-------ALLSGFLSSVGLIIILTACLSIYG-NTSFG---------------------------
---SN------K-------------QES-TD--------I-LQ--TSSGWSQFTAGFLVGSIGGSGFAYLLL
SNIPIIQNL--------
>YP_009399487.1:8-149/1-142 photosystem I reaction center subunit XI [Dictyomenia sonderi]
---------YNRDPFVGN-LSTPISTSSLTKSLLSNLPAYRRGLSPLLRGLEIGMAHGYFLIGPFDKLGPLR
NTD----I-------ALLSGFLSAVGLIVILTACLSMYG-SVTFS---------------------------
----N-----NS-------------DES-KD--------I-LQ--TSGGWSQFTAGFFVGAVGGSGFAYLLL
ANLPNVQNL--------
>YP_009314503.1:11-145/1-135 Photosystem I reaction center subunit XI [Liagoropsis maxima]
------------DPFVGN-LSTPVSTSSFTRGLLSNLPAYRRGVTPLMRGLEIGMAHGYFLVGPFDKLGPLR
NTD----V-------ALLSGFLSAVGLIIILTTCLSMYG-NVSFS---------------------------
-----------K-------------EDS-QD--------V-LQ--TSEGWGQFTAGFLVGAVGGAGFAYLCL
ANIPVLQ----------
>YP_009294253.1:8-145/1-138 photosystem I subunit XI [Palmaria palmata]
---------YNEDPFVGN-LSTPVSTSSFTRSLLSNLPAYRRGVTPLMRGLEIGMAHGYFLVGPFDKLGPLR
NTD----V-------ALLSGFLSAVGLIIILTTCLSMYG-NVSFT---------------------------
-----------K-------------DDS-KD--------S-LQ--TSEGWGQFTAGFLVGAVGGAGFAYLCL
ANIPVLQ----------
>AGH27547.1:1-145/1-145 photosystem I subunit XI [Pyropia yezoensis]
--MSEFIKPYNDDPFVGN-LSTPVSTSSFSKGLLGNLPAYRRGLSPLLRGLEIGMAHGYFLIGPFDKLGPLR
GTD----V-------ALLAGFLSSVGLIIILTTCLSMYG-NVSFT---------------------------
-----------R-------------ADS-KD--------P-LQ--TSEGWGQFTAGFLVGAVGGSGFAYLLL
ANIPVLQ----------
>YP_009392457.1:8-149/1-142 photosystem I reaction center subunit XI [Caloglossa monosticha]
---------YNQDAFVGN-LSTPISTSSFTKNLLSNLPAYRRGLSALLRGLEIGMAHGYFLLGPFDKLGPLR
NTD----V-------ALLSGFLSTVGLIVILTACLSMYG-SVFFD---------------------------
----S-----SK-------------EEN-KD--------L-LQ--TSEGWGQFTAGFLVGSIGGAGFAYLLL
ANIPTLQHL--------
>AKE98824.1:8-145/1-138 photosystem I subunit XI [Bangia fuscopurpurea]
---------YNDDPFVGN-LSTPISTSSFSKGLLGNLPAYRRGLSPLLRGLEIGMAHGYFLIGPFDKLGPLR
GTD----V-------ALLAGFLSSVGLIIILTTCLSMYG-NVSFT---------------------------
-----------R-------------SDS-KD--------P-LQ--TSEGWGQFTAGFLVGAVGGSGFAYLLL
ANIPVLQ----------
>YP_009395971.1:8-149/1-142 photosystem I reaction center subunit XI [Dasya naccarioides]
---------YNNDSFVGN-LSTPVSTSSFTKSLLSNLPIYRRGLSPLLRGLEVGMAHGYFLIGPFDKLGPLR
NTD----V-------ALLSGFLSAVGLIIILTACLAIYG-NVSFN---------------------------
----I-----DK-------------QNT-TD--------L-LQ--TSEGWGQFTAGFLVGSVGGAGFAYLLL
ANIPALQNL--------
>YP_009392033.1:11-149/1-139 photosystem I reaction center subunit XI [Periphykon beckeri]
------------DPFVGN-LSTPISTSSFTKGLLSNLPAYRRGLSPLLRGLEIGMAHGYFIIGPFDKLGPLR
STE----I-------ALLSGFLSSVGLIVILTACLSMYG-SVSFQ---------------------------
---GN------N-------------DNS-RD--------T-LQ--TASGWSQFTAGFFVGAVGGSGFAYLLL
ANLPNVQNL--------
>YP_009315118.1:8-145/1-138 Photosystem I reaction center subunit XI [Titanophycus setchellii]
---------YNDDPFVGN-LSTPVSTSSFTRGLLSNLPAYRRGVTPLMRGLEIGMAHGYFLVGPFDKLGPLR
NTD----V-------ALLSGFLSAVGLIIILTTCLSMYG-NVSFD---------------------------
-----------K-------------EDG-KD--------V-LQ--TSEGWSQFTAGFLVGAVGGAGFAYLCL
ANIPVLQ----------
>AIA21457.1:1-145/1-145 photosystem I subunit XI [Pyropia fucicola]
--MSEFIKPYNDDPFVGN-LSTPVSTSSFSKGLLGNLPAYRRGLSPLLRGLEIGMAHGYFLIGPFDKLGPLR
GTD----V-------ALLAGFLSSVGLIIILTTCLSMYG-NVSFT---------------------------
-----------R-------------ADS-KD--------P-LQ--TAEGWGQFTAGFLVGAVGGSGFAYLLL
ANIPLLQ----------
>YP_009687869.1:8-138/1-131 subunit XI of photosystem I [Haslea nusantara]
---------YNDDPFVGH-LATPITSSAVTRAILQNLPAYRFGLTPLLRGLEIGLAHGYFLIGPFATLGPLR
NSE----V-------ALLAGFMSTIGLIVILTIGLTIYG-VAAFG-------------QEKSS---------
-------------------------ENV-NN----------LQ--TKTAWDQFKGGFFVGACGGAGFAF---
-----------------
>YP_009589205.1:1-142/1-142 photosystem I subunit XI [Corallina ferreyrae]
--MSDFIQPYNNDPFVGN-LSTPVSTSVITKEFIGNLPAYRRGLSPILRGLEIGMAHGYFLVGPFYKLGPLR
NTD----A-------ALLAGFLSAVGLVIILTTCLSMYG-NVSFD---------------------------
-----------K-------------NDS-KD--------I-LQ--TNTGWSQFTGGFLVGSIGGAAVAYLAL
ANNP-------------
>YP_009660673.1:1-137/1-137 photosystem I subunit XI [Corallina chilensis]
--MSDFIQPYNNDPFVGN-LSTPVSTSVVTKEFIGNLPAYRRGLSPILRGLEIGMAHGYFLVGPFYKLGPLR
NTD----A-------ALLAGFLSAVGLVIILTTCLSMYG-NVSFD---------------------------
-----------K-------------NDS-KD--------I-LQ--TNTGWSQFTGGFLVGSIGGAAVAYLV-
-----------------
>YP_009694340.1:8-141/1-134 Photosystem I reaction centre subunit XI [Hapterophycus canaliculatus]
---------YNNDPSVGH-LSTPVTSSAATKAYLGSLPAYRKGLSPLLRGLEIGMAHGYLLLGPFEKLGPLR
ESE----I-------ALLIGFLSSVGLVTLLTVCLAMYG-KVTFQ-------------ESDNDI--------
-------------------------VNS-ND----------LL--NGKNWNQFTSGFFVGSFGGVSFAYLI-
-----------------
>YP_009296212.1:1-145/1-145 photosystem I subunit XI [Sebdenia flabellata]
--MSDFIQPYNNDPFVGN-LSTPVSTSSITKSLLSNLPAYRRGLSPLLRGLEIGMAHGYFLVGPFDKLGPLR
NTD----V-------ALLSGFLSAVGLIIILTTCLSMYG-NVSFD---------------------------
-----------K-------------DNS-KD--------L-LQ--TTEGWGQFTAGFLVGAVGGSGFAYLLL
ANIPILQ----------
>YP_005090088.1:8-139/1-132 psaL gene product [Fucus vesiculosus]
---------YNDDPSVGH-LSTPITSSAATKAYLASLPAYRKGLSPLLRGLEIGMAHGYLLLGPFEKLGPLR
ESE----L-------SLLIGFLSSVALVTLLTVCLAMYG-KVTFE---------------------------
---DS-----DV-------------INT-NE----------LL--TSKNWNQFTSGFFIGSFGGVSFAYLI-
-----------------
>YP_009182565.1:8-139/1-132 photosystem I protein L [Undaria pinnatifida]
---------YNDDPSVGH-LSTPVTSSAATKAYLGSLPAYRKGLSPLLRGLEIGMAHGYLLLGPFEKLGPLR
TSE----I-------SLLIGFLSSVGLVTILTVCLAMYG-KVTFQ---------------------------
---DS-----EV-------------INK-ND----------LL--NGKNWNQFTSGFFIGSFGGVSFAYLI-
-----------------
>YP_009027506.1:8-145/1-138 photosystem I subunit XI [Pyropia perforata]
---------YNDDPFVGN-LSTPVSTSSFSKGLLGNLPAYRRGLSPLLRGLEIGMAHGYFLIGPFDKLGPLR
GTD----V-------ALLAGFLSSVGLIIILTTCLSMYG-NVSFN---------------------------
-----------R-------------TDS-KD--------P-LQ--TAEGWGQFTAGFLVGAVGGSGFAYLLL
ANIPVLQ----------
>YP_009739161.1:11-145/1-135 photosystem I reaction center subunit XI [Palmaria decipiens]
------------DPFVGN-LSTPVSTSSFTRGLLSNLPAYRRGVTPLMRGLEIGMAHGYFLVGPFDKLGPLR
NTD----V-------ALLSGFLSAVGLIIILTTCLSMYG-NVSFN---------------------------
-----------K-------------DDS-KD--------S-LQ--TSEGWGQFTAGFLVGAVGGAGFAYLCL
ANIPVLQ----------
>YP_008144917.1:8-145/1-138 photosystem I reaction center subunit XI [Grateloupia taiwanensis]
---------YNNDPFVGN-LSTPISTSSITKGLLSNLPAYRRGLSPLLRGLEIGMAHGYFLVGPFDKLGPLR
NTD----V-------ALLSGFLSAVGLIIILTTCLSMYG-NVSFD---------------------------
-----------K-------------DDS-KD--------L-LQ--TTEGWGQFTAGFLVGAVGGAGFAYLLL
ANIPVLQ----------
>NP_053832.1:8-145/1-138 photosystem I subunit XI [Porphyra purpurea]
---------YNDDPFVGN-LSTPVSTSSFSKGLLGNLPAYRRGLSPLLRGLEIGMAHGYFLIGPFDKLGPLR
GTD----V-------ALLAGFLSSVGLIIILTTCLSMYG-NVSFT---------------------------
-----------R-------------SDS-KD--------P-LQ--TAEGWGQFTAGFLVGAVGGSGFAYLLL
ANIPVLQ----------
>YP_009691309.1:8-139/1-132 photosystem I protein L [Laminaria digitata]
---------YNDDPSVGH-LSTPVTSSAATKAYLGSLPAYRKGLSPLLRGLEIGMAHGYLLLGPFEKLGPLR
ASE----I-------SLLIGFLSSVGLVTILTVCLAMYG-KVTFQ---------------------------
---ES-----EV-------------INK-ND----------LL--NGKNWNQFTSGFFIGSFGGVSFAYLI-
-----------------
>YP_009244741.1:8-145/1-138 photosystem I subunit XI [Pyropia pulchra]
---------YNDDPFVGN-LSTPVSTSSFSKGLLGNLPAYRRGLSPLLRGLEIGMAHGYFLIGPFDKLGPLR
GTD----V-------ALLAGFLSSVGLIIILTTCLSMYG-NVSFT---------------------------
-----------R-------------ADS-KD--------P-LQ--TAEGWGQFTAGFLVGAVGGSGFAYLLL
ANIPVLQ----------
>YP_009691435.1:8-139/1-132 photosystem I protein L [Laminaria solidungula]
---------YNDDPSVGH-LSTPVTSSAATKAYLGSLPAYRKGLSPLLRGLEIGMAHGYLLLGPFEKLGPLR
ASE----I-------SLLIGFLSSVGLVTILTVCLAMYG-KVTFQ---------------------------
---DS-----EV-------------MNK-ND----------LL--NGKNWNQFTSGFFIGSFGGVSFAYLI-
-----------------
>YP_009326729.1:8-149/1-142 photosystem I reaction center subunit XI [Membranoptera platyphylla]
---------YNNDAFVGN-LSTPVSTSSFTKGLLSNLPAYRRGLSPLLRGLEIGMAHGYFIIGPFDKLGPLR
NTD----V-------ALLSGFLSAVGLIIILTACLSMYG-SASFD---------------------------
----A-----NN-------------EET-KD--------L-LQ--TSEGWGQFTAGFLVGAIGGSGFAYLLL
ANIPTLQNL--------
>YP_009370223.1:4-133/1-130 photosystem I reaction centre subunit XI [Bulboplastis apyrenoidosa]
---------YNEDPFVGN-LATPINTSSFTKNFLSNLPAYRRGLSPLLRGLEIGMAHGYFLVGPFAKLGPLR
NME----I-------SLLVGFLSTVGLIVILSTCLSMYG-TVSFG---------------------------
-----------Q-------------EDL-YD--------L-LY--TSKGWGQFTAGFFVGAIGGAGFAYLL-
-----------------
>YP_009684112.1:8-139/1-132 photosystem I protein L [Lessonia spicata]
---------YNDDPSVGH-LSTPVTSSAATKAYLGSLPAYRKGLSPLLRGLEIGMAHGYLLLGPFEKLGPLR
ASE----I-------SLLIGFLSSVGLVTLLTVCLSMYG-KVTFQ---------------------------
---DS-----EI-------------INK-ND----------LL--NGKNWNQFTSGFFIGSFGGVSFAYLI-
-----------------
>YP_003289277.1:8-141/1-134 Photosystem I reaction centre subunit XI [Ectocarpus siliculosus]
---------YNNDPSVGH-LSTPVTSSAATKAYLGSLPAYRKGLSPLLRGLEIGMAHGYLLLGPFEKLGPLR
GSE----I-------SLLIGFLSSIGLITLLTVCLAMYG-KVTFQ-------------ESDNDIV-------
----------NK-----------------ND----------LL--NGKNWNQFTSGFFVGSFGGVSFAYLI-
-----------------
>QCI06753.1:8-145/1-138 photosystem I reaction center subunit XI [Gayliella sp.]
---------YNNDPFVGN-LSTPVSTSSFTKGLLSNLPAYRRGLSPLLRGLEIGMAHGYFLVGPFDKLGPLR
NTD----V-------ALLSGFLSAVGLIIILTTCLLMYG-TVSFD---------------------------
-----------K-------------EDS-KD--------L-LY--TSEGWGQFTAGFLVGAVGGAGFAYLLL
ANIPTVQ----------
>YP_009297761.1:8-145/1-138 photosystem I subunit XI [Kumanoa americana]
---------YNEDPFVGN-LSTPISTSSFTRSLLSNLPAYRRGVTPLMRGLEIGMAHGYFLVGPFDKLGPLR
NTD----V-------ALLSGFLSAVGLIIILTVCLLMYG-NISFK---------------------------
-----------K-------------EDS-KD--------L-LL--TSEGWGQFTAGFLVGAVGGASFAYLCL
ANAPVLQ----------
>YP_009293657.1:1-145/1-145 photosystem I subunit XI [Rhodymenia pseudopalmata]
--MSDFIQPYNDDPFVGN-LSTPLSTSTITKGLLGNLPAYRRGLSPLLRGLEIGMAHGYFLVGPFDKLGPLR
NTD----V-------ALLSGFLSAAGLIVILTTCLSMYG-NVSFD---------------------------
-----------K-------------DDA-KD--------L-LQ--TKEGWGQFTAGFLVGATGGAGFAYLLL
ANIPVLQ----------
>YP_009314914.1:11-145/1-135 Photosystem I reaction center subunit XI [Scinaia undulata]
------------DPFVGN-LSTPVSTSSFTRGLLSNLPAYRRGVTPLMRGLEIGMAHGYFLVGPFDKLGPLR
NTD----V-------ALLSGFLSAVGLIIILTTCLSMYG-NVSFD---------------------------
-----------N-------------SDT-KD--------V-LQ--TSEGWGQFTAGFLVGAVGGAGFAYLCL
SNVPALQ----------
>QIE12362.1:8-141/1-134 photosystem I reaction centre subunit XI [Ectocarpus siliculosus]
---------YNNDPSVGH-LSTPVTSSAATKAYLGSLPAYRKGLSPLLRGLEIGMAHGYLLLGPFEKLGPLR
GSE----I-------SLLIGFLSSIGLITLLTVCLAMYG-KVTFQ-------------ESDNDVV-------
----------NK-----------------ND----------LL--NGKNWNQFTSGFFVGSFGGVSFAYLI-
-----------------
>YP_009326966.1:8-143/1-136 photosystem I protein L [Pleurocladia lacustris]
---------YNNDPSVGH-LSTPVTSSAATKAYLGSLPAYRKGLSPLLRGLEIGMAHGYLLLGPFAKLGPLR
ESE----I-------SLLIGFLSSIGLVTLLTVCLAMYG-KVSFK-------------DYDDASN-------
----------NR-----------------ND----------LLNVNGKNWNQFTSGFFVGSFGGVSFAYLI-
-----------------
>NP_849135.1:8-136/1-129 photosystem I subunit XI [Cyanidioschyzon merolae strain 10D]
---------YNNDPFVGH-LATPINSSSLTRAYLSQLPIYRRGVSPFLRGLEIGMAHGYFLIGPFVQLGPLR
NTD----I-------KYLAGLLSAIGLIVILTLGMLLYG-AVSFT---------------------------
-------------------------NDS-QD----------LE--SVDGWRQLASGFLLGAVGGAGFAYLLL
-----------------
>YP_536903.1:1-145/1-145 photosystem I subunit XI [Pyropia yezoensis]
--MSEFIKPYNDDPFVGN-LSTPVSTSSFSKGTSRNLPAYRRGLSPLLRGLEIGMAHGYFLIGPFDKLGPLR
GTD----V-------ALLAGFLSSVGLIIILTTCLSMYG-NVSFT---------------------------
-----------R-------------ADS-KD--------P-LQ--TSEGWGQFTAGFLVGAVGGSGFAYLLL
ANIPVLQ----------
>YP_009313481.1:11-145/1-135 Photosystem I reaction center subunit XI [Galaxaura rugosa]
------------DPFVGN-LSTPVSTSSFTRNFLSNLPAHRRGVTPLMRGLEIGMAHGYFLVGPFDKLGPLR
NTD----V-------ALLSGFLSAVGLIIILTTCLSMYG-NVSFD---------------------------
-----------N-------------DET-KD--------L-LQ--TSEGWGQFTAGFLVGAVGGAGFAYLCL
ANIPVLQ----------
>YP_009402655.1:7-140/1-134 photosystem I subunit XI [Compsopogon caeruleus]
-----------------K-LATPINTSSFTKDLLSNLPAYRRGLSPLLRGLEIGMAHGYFLVGPFDKLGPLR
NTE----V-------GLLSGFLSAVGLIVILTTCLSMYG-NVSFE---------------------------
-----------K-------------EES-KD--------R-LQ--TAEGWGEFTAGFLVGAVGGAGFAYLLL
ANIPVLVLLVK------
>YP_009391421.1:8-149/1-142 photosystem I reaction center subunit XI [Platysiphonia delicata]
---------YNNDAFVGN-LATPISTSSFTKNLISNLPAYRRGLSPLLRGLEIGMAHGYFIIGPFDKLGPLR
NTE----I-------ALLSGFLSAVGLIIILTACLSMYG-NVSFA---------------------------
---SN------K-------------GEQ-QD--------L-LQ--TSEGWGQFTAGFLVGAIGGSGFAYLLL
ANVPLLQNL--------
>YP_009182426.1:8-139/1-132 photosystem I protein L [Costaria costata]
---------YNDDPSVGH-LSTPVTSSAATKAYLGSLPAYRKGLSPLLRGLEIGMAHGYLLLGPFEKLGPLR
ASE----I-------SLLIGFLSSVGLVTLLTVCLAMYG-KVTFQ---------------------------
---DS-----EV-------------INK-ND----------LL--NGKNWNQFTSGFFIGSFGGVSFAYLI-
-----------------
>YP_009391832.1:8-149/1-142 photosystem I reaction center subunit XI [Acrosorium ciliolatum]
---------YNSDAFVGN-LSTPISTSGFTKGLLSNLPAYRRGLSPLLRGLEIGMAHGYFLVGPFDKLGPLR
NTD----V-------ALLSGFLSAVGLVIILTACLSMYG-SVSFS---------------------------
---LN------K-------------DDT-KD--------L-LQ--TSEGWGQFTAGFLVGAVGGSGVAYLLL
ANIPIIQNL--------
>AZJ16686.1:8-139/1-132 photosystem I subunit XI [Seminavis robusta]
---------YNDDPFVGH-LATPITSSAVTRAILQNLPAYRLGLTPLLRGLEIGLAHGYFLIGPFAKLGPLR
DSD----I-------GLLAGFMSTIGLIVILTIGLTIYG-VAAFG--------------QEKTPA-------
-------------------------DQA-NN----------LQ--TKKAWDEFKGGFFVGACGSAGFAF---
-----------------
>YP_009313275.1:8-145/1-138 Photosystem I reaction center subunit XI [Dichotomaria marginata]
---------YNDDPFVGN-LSTPVSTSSFTRSLLSNLPAHRRGVTPLMRGLEIGMAHGYFLVGPFDKLGPLR
NTD----V-------ALLSGFLSAVGLIIILTTCLSMYG-NVSFN---------------------------
-----------N-------------DET-KD--------L-LQ--TSEGWGQFTAGFLVGAVGGAGFAYLCL
ANIPVLQ----------
>YP_874366.1:8-139/1-132 photosystem I protein L [Phaeodactylum tricornutum]
---------YNDDPFVGH-LATPITSSAVTRAILQNLPAYRFGLTPLLRGLEIGLAHGYFLMGPFVKLGPLR
DSE----I-------GLLAGFLSTVGLIVILTLGLTIYG-VAAFG--------------QEKTQS-------
-------------------------SNE-ND----------LQ--TKKAWDQFKGGFFVGACGSAGFAF---
-----------------
>YP_009865332.1:8-139/1-132 photosystem I protein L [Saccharina latissima]
---------YNDDPSVGH-LSTPVTSSAATKAYLGSLPAYRKGLSPLLRGLEIGMAHGYLLLGPFEKLGPLR
ASE----I-------SLLIGFLSSVALVTILTVCLAMYG-KVTFQ---------------------------
---ES-----EV-------------INK-ND----------LL--SGKNWNQFTSGFFIGSFGGISFAYLI-
-----------------
>AIA61269.1:1-136/1-136 photosystem I subunit XI [Cyanidiaceae sp. MX-AZ01]
--MSEYIKPYNNDPFVGH-LATPVNSSSLTRGYLSQLPIYRRGLSPFLRGLEIGMAHGYFLIGPFVQLGPLR
NTE----M-------KYLAGLLSAVGLVVVLTLGMLLYG-YVSFS---------------------------
-------------------------NDS-QD----------IE--SLEGWRQLASGFLLGAVGGAGFAYLLL
-----------------
>ARW60583.1:8-149/1-142 photosystem I reaction center subunit XI [Polysiphonia sp.]
---------YNNDPFVGN-LSTPISTSSFTRNLLSNLPAYRRGLSPLLRGLEIGMAHGYFIIGPFDKLGPLR
NTD----I-------ALLSGFLSAVGLIVILTACLSMYG-SVSFG---------------------------
----H-----IK-------------DES-KD--------L-LQ--SSSGWSQFTAGFFVGAVGGSGFAYLLL
ANLPSVQNL--------
>YP_006639085.1:8-139/1-132 photosystem I protein L [Saccharina japonica]
---------YNDDPSVGH-LSTPVTSSAATKAYLGSLPAYRKGLSPLLRGLEIGMAHGYLLLGPFEKLGPLR
ASE----I-------SLLIGFLSSVALVTILTVCLAMYG-KVTFQ---------------------------
---ES-----EV-------------INK-ND----------LL--NGKNWNQFTSGFFIGSFGGISFAYLI-
-----------------
>AWT38140.1:8-149/1-142 photosystem I protein subunit XI [Proboscia sp.]
---------YNDDPFVGH-LATPITSSSVTRTLLKNLPAYRRGLSPAFRGLEVGLAHGYFLIGPFSKLGPLR
NSD----V-------ALLAGFLSTIGLIIILTLGLTIYG-AVSFE------------------TN-------
K--VS-----DA-------------KN--LN--------S-LQ--TKKAWDQFKGGFFVGACGSAGFALICL
SSVPEI-----------
>YP_009420427.1:8-140/1-133 photosystem I subunit XI [Chroomonas placoidea]
---------YNDDPFVGN-LATPVSTSSFTRSFLSNLPAYRSGLSPLLRGLEIGMTHGYFLVGPFYKLGPLR
NSD----V-------ALISGLFSSIGLIIILAACLAIYG-VVSFN---------------------------
-----------E-------------DDN-TD--------S-LQ--TSRGWKQFTSGWLVGSIGGASFAYILI
SN---------------
>YP_009711908.1:8-138/1-131 photosystem I protein L [Fragilariopsis cylindrus]
---------YNDDPFVGH-LATPITSSAVTRAILQNLPAYRFGLTPLLRGLEIGLAHGYFLIGPFAKLGPLR
DSD----I-------ALFAGFLSTIGLIIILTLGLTIYG-IATFS---------------------------
Q--EK-----SQ-------------MSE-ND----------LQ--TRKAWNRFKGGFFVGACGSAGFAF---
-----------------
>QMX77445.1:1-138/1-138 photosystem I reaction center subunit XI [Cyanidiococcus yangmingshanensis]
--MSDYIKPYNNDPFVGH-LATPINSSSLTRGYLAQLPIYRSGLSPFLRGLEIGMAHGYFLIGPFVELGPLR
NTE----M-------KYLAGLLSAVGLVVILTLGMLLYG-YVSFT---------------------------
-------------------------NDS-QD----------ME--SLEGWRQLASGFLLGAVGGAGFAYLLI
YS---------------
>YP_009686338.1:8-139/1-132 photosystem I protein L [Halamphora coffeaeformis]
---------YNDDPFVGH-LATPITSSAVTRAILQNLPAYRFGLTPLLRGLEIGLAHGYFLIGPFVKLGPLR
DSS----I-------GLLAGFMSTIGLIVILTLGLTIYG-IATFG-------------ETKSDS--------
-------------------------ANE-ND----------LQ--TKKAWDQFKGGFFVGACGSAGFAF---
-----------------
>YP_009496624.1:8-139/1-132 photosystem I protein subunit XI [Entomoneis sp.]
---------YNDDPFVGH-LATPITSSAVTRAILQNLPAYRFGLTPLLRGLEIGLAHGYFLMGPFVKLGPLR
DSE----V-------GLLAGFLSTIGLIVILTLGLTIYG-VASFG-------------QEKAESA-------
-------------------------NDN--D----------LQ--TRKAWDQFKGGFFVGACGSAGFAF---
-----------------
>QBS14378.1:8-146/1-139 photosystem I subunit XI [Vacuolaria virescens]
---------YNNDSSVGH-LSTPITSSNVTKTFLSNLPAYRTGLSPLLRGLEVGMAHGYFLVGPFEKLGPLR
NSP----V-------ALLVGFLSSIGLIIILSLCLKIYG-NVTFQ---------------KPSTFYERF---
S------------------------NKE-------------LQ--TSEGWNQFSSGFLVGAFGGSGVAYLIL
SN---------------
>YP_001936395.1:8-143/1-136 photosystem I subunit XI [Heterosigma akashiwo]
---------YNNDPSVGH-LSTPISNSAATRAFLGNLPAYRPGLSPLLRGLEVGMAHGYLLVGPFDKFGPLR
NSP----A-------ALLIGFLSAIGLIIILTVCLTIYG-NATFQ--------------TESSFY-------
----------DR-------------FSN-KE----------LQ--TRSGWAQFRSGFLVGACGGASVAYLI-
-----------------
>YP_009029047.1:8-138/1-131 photosystem I reaction center subunit XI [Cylindrotheca closterium]
---------YNDDPFVGH-LATPITSSAVTRAILQNLPAYRFGLTPLLRGLEIGLAHGYFLIGPFVKLGPLR
NSD----I-------GLLAGFLSTIGLIIILTLGLTVYG-VAAFG---------------------------
E---------GK-------------SKA-TD--------NELQ--TKKSWDQFKGGFFVGACGSASFAF---
-----------------
>YP_009308827.1:8-136/1-129 photosystem I reaction center subunit XI [Toxarium undulatum]
---------YNNDPFVGH-LTTPITSSAVTRAILTNLPAYRAGLSPLLRGLEIGLAHGYFLMGPFVKLGPLR
DSE----I-------GLLAGFLSTIGLIVILSLGLTIYG-ETVFE---------------------------
KNTLQ--------------------STE-----------T-LQ--TKSAWNQFKGGFFVGGCGSSGFV----
-----------------
>YP_009296416.1:8-137/1-130 photosystem I subunit XI [Thorea hispida]
---------YNEDPFIGN-LSTPVSTSSFTRAFLSNLPIYRRSVTPLMRGLEIGMAHGYFLLGPFYKLGPLR
NTD----V-------ALLSGFLSAVGLIVILTTCLSMYG-NVTFN---------------------------
-----------N-------------NDS-KD--------S-LQ--NLKGWGQFTAGFLVGAVGGASFAYLC-
-----------------
>YP_009093201.1:8-136/1-129 photosystem I protein subunit XI [Roundia cardiophora]
---------YNDDPFVGH-LATPITSSSLTRALLKNLPAYRFGLTPLLRGLEIGLAHGYFLIGPFAQLGPLR
NSE----I-------GLLAGFFSTVGLIIILTLGLTIYG-AAAFG------------------QD-------
K--SS------------------------GQ--------E-LQ--TKKSWDQFKGGFFVGACGSAGFAF---
-----------------
>YP_002327559.1:8-143/1-136 PSI reaction center subunit XI [Vaucheria litorea]
---------YNNDPFVGH-LSTPITTSLITKTFLGNLPIYRENLSPLFRGLEVGMAHGYLLVGPFEKLGPLR
NSE----V-------ALLSGFVSALGLIIILVLCLVIYG-KASFQ-----------------ESP-------
K--AS-----LK-------------ITN-QD--------L-L---TKEGWSQFTSGFSVGAFGGAGFAYLL-
-----------------
>BBC77781.1:8-138/1-131 photosystem I reaction center subunit XI [Nitzschia palea]
---------YNDDPFVGH-LATPITSSAVTRAILQNLPAYRFGLTPLLRGLEIGLAHGYFLIGPFVKLGPLR
DSD----I-------GLLAGFLSTIGLIIILTLGLTIYG-VAAFG---------------------------
Q--EK-----SQ-------------GSD-ND----------LQ--TKKAWDQFKGGFFVGACGSAGFAF---
-----------------
>AZP39597.1:8-138/1-131 photosystem I protein subunit XI [Nitzschia palea]
---------YNDDPFVGH-LATPITSSAVTRAILQNLPAYRFGLTPLLRGLEIGLAHGYFLIGPFVKLGPLR
DSD----I-------GLLAGFLSTIGLIVILTLGLTIYG-VAAFG---------------------------
Q--EK-----SQ-------------GSE-ND----------LQ--TKKAWDQFKGGFFVGACGSAGFAF---
-----------------
>AWT38713.1:8-140/1-133 photosystem I protein subunit XI [Licmophora sp.]
---------YNDDPFVGH-LATPITSSAITRSILQNLPAYRPGLTPLLRGLEVGLAHGYFLIGPFVQLGPLR
NSD----I-------GLLAGFLSTIGLIIILTLGLTIYG-VATFE-------------DSTNQIE-------
-------------------------ESG-TG----------LQ--TRKAWDQFKGGFFVGACGSAGFAF---
-----------------
>YP_003734958.1:8-138/1-131 photosystem I protein L [Durinskia baltica]
---------YNDDPFVGH-LATPITSSAVTRAILQNLPAYRFGLTPLLRGLEIGLAHGYFLIGPFVKLGPLR
DSD----I-------GLLAGFLSTIGLIIILTLGLTIYG-VAAFG---------------------------
Q--EK-----SQ-------------GSE-ND----------LQ--TKKAWDQFKGGFFVGACGSAGFAF---
-----------------
>YP_009059176.1:8-140/1-133 photosystem I reaction center subunit XI [Eunotia naegelii]
---------YNDDPFVGH-LATPVTSSALTRAILQNLPAYRFGLTPLLRGLEIGLAHGYFLIGPFVKLGPLR
NSD----I-------SLFAGFLSTIGLIVILTLGLTIYG-VATFG-------------QEKSPST-------
-------------------------KSN-ND----------LQ--TKKAWDQFKGGFFVGACGSAGFAF---
-----------------
>YP_009029163.1:8-143/1-136 photosystem I reaction center subunit XI [Didymosphenia geminata]
---------YNDDPFVGH-LATPITSSAVTRALLQNLPAYRFGLTPLLRGLEIGLAHGYFLMGPFVKLGPLR
DSD----V-------ALLSGFMSTIGLIVILTLGLTIYG-IASFG-------------QEKSSSA-------
-------------------------NDN--D----------LQ--TKKAWDQFKGGFFVGACGSAGFAFICL
T----------------
>YP_009159215.1:1-142/1-142 photosystem I subunit XI [Teleaulax amphioxeia]
--MSQFIKPYNDDPFVGN-LATPVSTSSFTRSLLGNLPAYRPGISPLFRGLEIGMTHGYFLVGPFYKLGPLR
NSD----V-------ALLSGFFSSLGLVIIMSACLAIYG-VVSFE---------------------------
-----------D-------------SEV-SD--------Q-LQ--SSKGWKQFTSGWLVGAVGGASFAFVLL
CNVP-------------
>YP_009545247.1:11-156/1-146 photosystem I subunit XI [Synura uvella]
TKTFDVVAPFQGDPFVGH-LSTPITTSNFTKSYLSLLPAYKKGLSPLLRGINIGYVHGYFLLGPFVKLGPLR
NSE----V-------ANFVGLVSTISLIIILTTCLLIYG-YVRFS-------------ENEEF---------
----------GK-------------KNL-VD----------FL--NSKGWYQFTSGFIVGGFGGASVAYLLL
K----------------
>YP_009686058.1:8-139/1-132 photosystem I protein subunit XI [Halamphora americana]
---------YNDDPFVGH-LATPITSSAVTRAILQNLPAYRFGLTPLLRGLEIGLAHGYFLMGPFVKLGPLR
DSS----V-------GLLAGFMSTIGLIVILTLGLTIYG-IATFG-------------QEKVES--------
-------------------------ANE-ND----------LQ--TKKAWDQFKGGFFVGACGSAGFAF---
-----------------
>YP_003734518.1:8-138/1-131 photosystem I protein subunit XI [Kryptoperidinium foliaceum]
---------YNDDPFVGH-LATPITSSAVTRAILQNLPAYRFGLTPLLRGLEIGLAHGYFLIGPFVKLGPLR
DSD----I-------GLLAGFLSTIGLIIILTLGLTIYG-VAAFG---------------------------
Q--EK--------------------SQG-SD--------NNLQ--TKKSWDQFKGGFFVGACGSAGFAF---
-----------------
>YP_009684610.1:11-139/1-129 photosystem I subunit XI [Pseudopedinella elastica]
------------DPFVGH-LSTPITTSAATRAILGNLPAYRAGLSATRRGLEIGMAHGYFFTGPFTLLGPLR
NSE----I-------ANLAGFMSAVGLICILGVGLASYG-NVSFD---------------------------
----------GS-------------EKG-DS----------IQ--TKEGWGKFTGGFMIGAFGGALFSFLLL
N----------------
>YP_001293537.1:1-145/1-145 photosystem I subunit XI [Rhodomonas salina]
--MSQFIKPYNDDPFVGN-LATPVSTSSFTKSLLSNLPAYRAGLSPLLRGVEIGLTHGYFLVGPFYKLGPLR
NSD----V-------ALLSGFFSALGLIVILVACLTIYG-VVSFE---------------------------
-----------E-------------TEA-KD--------Q-LQ--TAKGWRQFTSGWLVGSVGGASFAYILI
SNIPFLQ----------
>YP_009684523.1:1-138/1-138 photosystem I subunit XI [Florenciella parvula]
--MANFVKPYKNDPFVGH-LSTPITTSAATRAILGNLPAYRPGLSSTLRGLEVGMAHGYFLVGPFALLGPLR
NSS----V-------GLLAAFMSAAGLIIILSVGLAIYG-NATFS---------------------------
-----------A-------------ADK-AE--------G-IQ--SKKGWQEFNGGFTIGAFGGAAFAYFLL
-----------------
>AYO28257.1:13-156/1-144 photosystem I subunit XI [Synura sphagnicola]
--TFDVVAPFKNDPFVGH-LSTPITSSNLTRSYLSSLPAYKAGLSPLLRGINIGYVHGYFLLGPFVKLGPLR
NSE----V-------ANFVGLVSTISLIIILTTALLIYG-AVSFS-------------DNEDTK--------
-------------------------KKSVID----------FL--TPEGWYQFTSGFIVGGFGGASVAYLLL
K----------------
>QJH88262.1:8-124/1-117 PsaL [Pterocladia lucida]
---------YNDDPYVGN-LSTPISTSSLTRGFLSNLPAYRRGLSPLLRGLEIGMAHGYFLVGPFDKLGPLR
NTD----V-------ALLSGFLSAVGLIVILTTCLSMYG-NVSFD---------------------------
-----------K-------------DDS-KD--------L-LQ--TNEGWGQFTAGFL--------------
-----------------
>YP_009420279.1:1-143/1-143 photosystem I subunit XI [Cryptomonas curvata]
--MSDFIKPYNDDPFVGN-LATPISTSSFTRNLLSNLPAYRVGLSPLLRGLEIGITHGYFLVGPFYKLGPLR
NSD----V-------ALLSGFFSSIGLIFIMTACLAIYG-VVSFE---------------------------
-----------E-------------TDT-SD--------Q-LQ--TAKGWRQFTSGWLVGAIGGSSFAYILI
TNISL------------
>YP_009297344.1:14-134/1-121 photosystem I subunit XI [Erythrotrichia carnea]
-------------------LSTPISTSSFTKNLLSNLPAYRRGLSPLLRGLEIGMSHGYFLVGPFDKLGPLR
NTD----V-------GLLAGFLSAVGLIIILTTCLSMYG-TVSFE---------------------------
-----------N-------------DDS-KD--------A-LQ--TTEGWGQFTAGFFVGAVGGAGFAYLL-
-----------------
>ASO75918.1:1-145/1-145 photosystem I subunit XI [Storeatula sp. CCMP1868]
--MSQFIKPYNDDPFVGN-LATPVSTSSFTKSLLSNLPAYRSGLSPLLRGIEIGLTHGYFLVGPFYKLGPLR
NSD----V-------ALLSGFFSSVGLIIILVACLTIYG-VVSFE---------------------------
-----------E-------------TDA-KD--------Q-LQ--TAKGWRQFTSGWLVGSISGASFAYILI
SNIPFLQ----------
>ATN40655.1:8-139/1-132 photosystem I reaction center subunit XI [Gomphoneis minuta var. cassieae]
---------YNDDPFVGH-LATPITSSAVTRALLQNLPAYRFGLTPLLRGLEIGLAHGYFLIGPFVKLGPLR
DSD----V-------ALLSGFMSTIGLIVILTLGLTIYG-IAAFG-------------QEKSSSV-------
-------------------------NDN--D----------LQ--TKKAWDQFKGGFFVGASGSAGFAF---
-----------------
>YP_005088683.1:1-140/1-140 photosystem I subunit XI [Phaeocystis antarctica]
--MSEFVKPYNNDPFVGN-LSTPVTTSTATKLYLGNLPIYRKGLSALMRGLEVGMAHGYFLIGPFYILGPMR
NTE----N-------ALLAGLLSAIGLVLILTLGLTIYG-LASFQ---------------------------
-----------D-------------DGQ-LE--------G-LE--SSKGWRKFTGGFFIGALGGAVVAYLLL
NN---------------
>YP_009449724.1:1-124/1-124 photosystem I subunit XI [Kappaphycus alvarezii]
--MSDFIQPYNNDPFVGN-LSTPVSTSSFTKGLLSNLPAYRRGLSPLLRGLEIGMSHGYFLVGPFDKLGPLR
NTD----V-------ALLSGFLSAVGLIIILTTCLSMYG-NASLE---------------------------
-----------K-------------EDS-KD--------L-LQ--TSEGWKQFTAGFL--------------
-----------------
>BBK20430.1:1-138/1-138 photosystem I reaction center subunit XI [Cryptomonas curvata]
--MSDFIKPYNDDPFVGN-LATPISTSSFTRNLLSNLPAYRVGLSPLLRGLEIGITHGYFLVGPFYKLGPLR
NSE----V-------ALLSGFFASIGLIFIMTACLAIYG-VVSFE---------------------------
-----------E-------------TDN-GD--------Q-LQ--TAKGWRQFTSGWLVGAIGGSSFAYILI
-----------------
>YP_008145458.1:1-140/1-140 photosystem I subunit XI [Phaeocystis globosa]
--MSEFVKPYNNDPFVGN-LSTPVTTSTATKLYLGNLPIYRKGLSALMRGLEVGMAHGYFLIGPFYILGPMR
NTE----N-------ALLAGLLSDIGLVLILTLGLTIYG-LASFQ---------------------------
---DA-----GQ-------------LEG-------------LE--SSKGWRKFTGGFFIGSLGGAVVAYLLL
NN---------------
>AYO28117.1:9-152/1-144 photosystem I subunit XI [Synura petersenii]
--SFDVVSPFHNDPFVGH-LSTPITTSNFTKSYLSLLPAYKAGLSPLLRGINIGFVHGYFLLGPFVKLGPLR
NSE----V-------ANFVGLVSTISLIIILTTCLLIYG-YVRFS-------------ENEKPNK-------
-------------------------KNV-VD----------FL--NSKGWYQFTSGFIVGGFGGSSVAYLLL
K----------------
>NP_050726.1:1-137/1-137 photosystem I subunit XI [Guillardia theta]
--MTQFVKPYNDDPFVGN-LATPITTSSFTRTLLSNLPAYRAGLSPLLRGLEIGMTHGYFLVGPFYKLGPLR
NSE----V-------ALLAGVFSALGLIIIMAACLAIYG-VVSFN---------------------------
-----------T-------------NDG-GE--------Q-LQ--SAKGWRQFTSGWLVGSIGGASFAYIL-
-----------------
>YP_009294455.1:1-124/1-124 photosystem I subunit XI [Asparagopsis taxiformis]
--MSNFIKPYNNDPFVGN-LSTPVNTSSITKGLLSNLPAYRRGLSPLLRGLEIGMAHGYFLVGPFDKLGPLR
NTD----V-------ALLSGFLSAVGLIIILTTCLSMYG-NVSFN---------------------------
-----------K-------------EDS-KD--------I-LQ--TADGWGQFTAGFL--------------
-----------------
>YP_009677020.1:11-146/1-136 photosystem I subunit XI [Dictyocha speculum]
------------DPSVGH-LSTPITTSSATEAILSNLPAYRRGLTPSLRGLEIGMAHGYFLLGPFYKLGPLR
NSD----I-------ALLAGSMSAVGLVTILVLALVIYG-NVSFE------------------AA-------
N--TQ-----YT-------------NDV-TD--------K-SSFLSYRGWKEFTGGFTIGGYGSVFFAALLI
-----------------
>YP_009028637.1:8-140/1-133 photosystem I reaction center subunit XI [Asterionella formosa]
---------YNDDPFVGH-LATPITSSAITRGILQNLPAYRFGLTPLLRGLEIGLAHGYFLMGPFVKLGPLR
DSD----I-------GLLAGFMSTIGLIVILTLGLTIYG-IATFG-------------QTAVEES-------
-------------------------NSG-TN----------LQ--SRKAWDQFKGGFFVGACGSAGFAF---
-----------------
>QCI05643.1:8-126/1-119 photosystem I reaction center subunit XI [Cryptopleura ramosa]
---------YNNDAFVGN-LSTPISTSGLTKGLLSNLPAYRRGLSPLLRGLEIGMAHGYFLVGPFDKLGPLR
NTD----V-------ALLSGFLSAVGLVIILTVCLSMYG-SVSFD---------------------------
---LN------R-------------DDT-KD--------L-LQ--TSEGWGQFTAGFL--------------
-----------------
>YP_003002022.1:10-143/1-134 photosystem I reaction center subunit XI [Aureococcus anophagefferens]
---------YGDDPSVGH-LSTPVTTSMITRTLLGNLPAYRVGLSSLLRGLEVGMAHGYFLIGPFYKLGPLR
NSE----V-------ALLAGYLSAVGLIIILGLALALYG-TTTYQ---------------------------
----E-----ET-------------LVS-GD--------I-LQ--TKAGWKKFSGGFFIGALGGNTVAFLLL
S----------------
>YP_009029354.1:8-133/1-126 photosystem I reaction center subunit XI [Leptocylindrus danicus]
---------YNDDPFVGH-LATPITSSAVTRSILKNLPAYRFGLTPLLRGLEIGLAHGYFLIGPFVKLGPLR
NSD----V-------ALLAGFMSTIGLIIILTLGLTIYG----YT---------------------------
---LQ--------------------NTDGSE----------FQ--TKKSWNQFKGGFFVGACGSASFAF---
-----------------
>YP_009051129.1:8-137/1-130 photosystem I subunit XI [Galdieria sulphuraria]
---------YNDDPFVGN-LATPINTSSLTKNLLGNLPIYRRRLSPLLRGLEIGMAHGYFFIGPFYKLGPLR
NSE----I-------ALLSGFLSCVGLIIFLTVGLLLYG-NTSFD---------------------------
-----------K-------------DES-KD--------Q-LQ--TSEGWNQFTAGFLVGAIGGAGFAYLI-
-----------------
>XP_002504254.1:59-200/1-142 photosystem I subunit XI, chloroplast precursor [Micromonas commoda]
-----------GDPFIGM-LETPVTSAPIVANFLSNLPAYRTGVSPLTRGVEVGLAHGFFLTGPFIKLGPLR
STD----A-------AELAGCLSGAGLVLILTACLSIYG-ATAFQ---------------TPDVVGVKT---
---LS-----GR-------------DIA-RD--------P-VQ--SSEGWAKFTSGWLVGGLSGVAWSYFLT
Q----------------
>AIM52698.1:3-150/1-148 photosystem I reaction centre subunit XI [Ochromonas sp. CCMP1393]
--SFDVVAPYEGDPFVGH-LSTPITTSNITKAYLSLLPAYKSGLSPLLRGINIGFVHGYFLLGPFVKLGPLR
DSQ----V-------ANFVGFVSTISLIIILTTCLLIYG-YVTFA---------------------------
----------GS-------------KNSKPS--------L-VDFLSATGWREFTSGFIVGGFGGSGIAYVLL
KVINFN-----------
>YP_009163636.1:8-135/1-128 photosystem I reaction centre subunit XI [Triparma laevis]
---------YNDDPFVGH-LSTPITSSAVTKTILGNLPAYRPGLNPLLRGLEIGLAHGYFLIGPFVKLGPLR
NTD----V-------ALLAGFLSTLGLIIIATLGLTIYG-YATFQ---------------------------
-----------D-------------DNS-ND--------E-LQ--SKMGWNQFKGGFLVGAFGGSGFAY---
-----------------
>ALG63562.1:1-145/1-145 photosystem I subunit XI [Guillardia theta]
--MSQFIKPYNDDSFVGH-LATPVSTSSFTKSLLSNLPAYRSGLSPLLRGVEIGLTHGYFLVGPFYKLGPLR
NSD----V-------ALLSGFFSALGLIVILVACLTIYG-VVSFE---------------------------
-----------E-------------TEA-KD--------Q-LQ--TAKGWRQFTSGWLVGSISGASFAYILI
SNIPFLQ----------
>XP_003060103.1:50-200/1-151 photosystem I subunit XI, chloroplast precursor [Micromonas pusilla CCMP1545]
--KAQVIKPINGDPFIGM-LETPVTSAPIVANFLSNLPAYRTGVSPLTRGVEVGLAHGFFLTGPFIKLGPLR
GTD----A-------AELAGCLSGAGLVIILTACLSIYG-ATAFQ-------------RDEIIGV---K---
T--LS-----GR-------------DIS-RD--------P-VQ--SEDGWAKFTSGWLVGGLSGVAWSYFLT
Q----------------
>YP_004072550.1:8-136/1-129 photosystem I reaction center subunit XI [Thalassiosira oceanica CCMP1005]
---------YNDDPFVGH-LATPITSSSLTRALLKNLPAYRFGLTPLLRGLEIGLAHGYFLIGPFAKLGPLR
NSD----I-------GLLAGFLSTVGLILILTLGLTIYG-AASFS------------------QN-------
-------------------------KST-GN--------E-LQ--TKKSWDQFKGGFFVGACGSAGFAF---
-----------------
>QGR23529.1:1-136/1-136 subunit XI of photosystem I [Skeletonema pseudocostatum]
--MANFIKPYNDDPFVGH-LATPITSSSLTRALLKNLPAYRFGLTPLLRGLEIGLAHGYFLIGPFAKLGPLR
NSD----I-------GLLAGFLSTVGLILILTLGLTIYG-AASFG---------------------------
Q---------GK-------------STG-TE----------LQ--TKKSWDEFKGGFFVGACGSAGFAF---
-----------------
>YP_009675000.1:8-125/1-118 photosystem I subunit XI [Rhizochromulina marina]
---------YKNDPFVGH-LSTPITTSAATRAILGNLPAYRGGLSSLLRGLEIGMAHGYFLVGPFTILGPLR
NSE----V-------ALLAGFLSAIGLICILGVALTAYG-SVTFT---------------------------
-----------G-------------TSE-ID--------T-LQ--TKTGWEKFTGGFMV-------------
-----------------
>YP_003002280.1:10-143/1-134 photosystem I reaction center subunit XI [Aureoumbra lagunensis]
---------YGNDSSMGH-LSTPITNSMLTRTLLGNLPIYRSGLSSTLRGLEVGMAHGYFLIGPFYKLGPLR
NSE----V-------ALLAGYLSAIGLIIILGLALALYG-TATYT---------------------------
----E-----DD-------------SIM-GD--------V-VE--SKAGWQRFTGGFFIGALGSSGFAFLLL
S----------------
>OUS42089.1:43-184/1-142 PsaL photosystem I subunit XI precursor [Ostreococcus tauri]
-----------GDPFIGM-LETPVTSSPDVANFLSNLPAYRTGVAPLLRGVEVGLAHGFFLTGPFIKLGPLR
ATD----A-------AELAGCLSGAGLVLILTACLSIYG-ATAFQ-------------RDEVVGV---K---
T--LS-----GR-------------TIS-KD--------P-LQ--SADGWASFTSGWLVGGLSGVAWSFILT
Q----------------
>YP_009029425.1:8-140/1-133 photosystem I reaction center subunit XI [Lithodesmium undulatum]
---------YNDDPFVGH-LATPITSSAVTRAILKNLPAYRFGLTPLLRGLEIGLAHGYFLIGPFAQLGPLR
NSD----V-------GLLSGFLSTIGLILILTLGLTIYG-AAAFQ--------------QTTVQD-------
T--DS------------------------VQ--------E-LQ--TKKSWDQFKGGFFVGACGSAGFAF---
-----------------
>YP_009550157.1:1-140/1-140 PsaL [Tisochrysis lutea]
--MSEFVKPFNNDPFVGN-LSTPVTTSTATKLYLGNLPIYRKGLSPLMRGLEVGMAHGYFLIGPFYILGPLR
NSP----N-------ALLVGLFSAYGLIIILTLALTIYG-LASFQ---------------------------
----------DN-------------STG-SN----------LE--SSKGWRSFTSGFTVGALGGASVAYVLL
NN---------------
>XP_001691084.1:39-190/1-152 photosystem I reaction center subunit XI [Chlamydomonas reinhardtii]
--KAQVISPVNGDPFVGM-LETPVTSAPIVATYLSNLPAYRTGVAPVLRGVEIGLAHGFLLAGPFIKLGPLR
NVP---ET-------AEIAGSLSAAGLVLILALCLSIYG-SAQF--------------QSTPSIG--VK---
T--LS-----GR-------------SVA-RD--------P-LF--SADGWSEFAAGFLVGGEAGVAWAYVCT
Q----------------
>XP_024398710.1:62-218/1-157 photosystem I reaction center subunit XI, chloroplastic-like [Physcomitrium patens]
--KYQVIEPLNGDPFIGG-FETPVTSSPLIAWYLSNLPAYRTAVAPLLRGVEIGLAHGYLLVGPFVLAGPLR
NSA----V-------RGEAGSLAAAGLVTILTMCLTIYG-IASFK-------------EGEASKA-PSL---
T--LT-----GR-------------QKE-AD--------K-LQ--TAEGWASFTGGWFFGGLSGVAWAYFLL
YVINL------------
>XP_022840677.1:57-198/1-142 Photosystem I PsaL, reaction centre subunit XI [Ostreococcus tauri]
-----------GDPFIGM-LETPVTSSPDVANFLSNLPAYRTGVAPLLRGVEVGLAHGFFVTGPFIKLGPLR
STD----A-------AELAGCLSGAGLVLILTACLSIYG-ATAFQ-------------REEVVGL---K---
T--LS-----GR-------------TIA-KD--------P-LQ--SSEGWASFTSGWLVGGLSGVAWSYVLT
Q----------------
>AYO28701.1:25-171/1-147 photosystem I subunit XI [Neotessella volvocina]
TKNFDMITAYEGDPFAGH-LSTPVTTSFLTKTYLGLLPAYKKGLTPLLRGINVGYAHGYFLLGPFVKLGPLR
DSE----V-------ANFVGYISNLSLIIILTTGLLIYG-FARFP-------------ENE-----------
---IT-----AK-------------KHIAID----------FL--NAKGWREFTSGFIVGGFGGSSVAYLLI
K----------------
>XP_001416150.1:62-203/1-142 photosystem I subunit XI precursor [Ostreococcus lucimarinus CCE9901]
-----------GDPFIGM-LETPVTSSPDVANFLSNLPAYRTGVAPLLRGVEVGLAHGFFLTGPFIKLGPLR
STD----A-------AELAGCLSGAGLVLILTACLSIYG-ATAFQ-------------REEVVGL---K---
T--LS-----GR-------------AIA-KD--------P-LQ--SSDGWASFTSGWLVGGLSGVAWSYVLT
Q----------------
>Q5ENP6.2:1-140/1-140 RecName: Full=Photosystem I reaction center subunit XI; AltName: Full=PSI subunit V; AltName: Full=PSI-L [Isochrysis galbana]
--MSEFVKPFNNDPFVGN-LSTPVTTSTATKLYLGNLPIYRKGLTPLLRGLEIGMAHGYFLIGPFYILGPLR
NSP----N-------ALLVGLFSAFGLIIILTLALTIYG-LASFQ---------------------------
----------DN-------------GVG-EN----------LE--SSKGWRNFTSGFTIGALGGASVAYLVL
NN---------------
>PNH10410.1:126-268/1-143 Photosystem I reaction center subunit XI, chloroplastic [Tetrabaena socialis]
-----------GDPFIGF-LETPVTSAPIVASYLSNLPAYRTAVAPALRGVEIGLAHGFLLAGPFIKLGPLR
NVP---EV-------AEIAGSLSAAGLVLILSLCLSIYG-SAQFQ-------------------SAPPLGVK
T--LS-----GR-------------SVA-RD--------A-LF--TTEGWSEFAAGFLVGGEAGVAWAYVCT
Q----------------
>YP_009497218.1:8-136/1-129 photosystem I protein subunit XI [Cyclotella pseudostelligera]
---------YNDDPFVGH-LATPITSSSLTRTLLKNLPAYRFGLTPLLRGLEIGLAHGYFLIGPFAKLGPLR
NSD----I-------GLLAGFLSTVGLILILTLGLTIYG-AASFG------------------ED-------
K--SS------------------------GT--------Q-LQ--TKKSWDQFKGGFFVGACGSAGFAF---
-----------------
>KAF5840021.1:48-190/1-143 photosystem I reaction center subunit XI [Dunaliella salina]
-----------GDPFVGM-LETPVTSAPIVANYLSNLPAYRTGVAPNLRGVEIGLAHGFLLAGPFIKLGPLR
DVP---GT-------AEVVGCMSAAGLVLILALCLSLYG-NAAFQ--------------NQPSMGKKTL---
S---------GR-------------PLP-QD--------P-LM--SEEGWAKFAAGFTVGGLSGVAWAYILT
Q----------------
>YP_009028732.1:8-140/1-133 photosystem I reaction center subunit XI [Asterionellopsis glacialis]
---------YNDDPFVGH-LATPITSSAVTRAILKNLPAYRFGLTPLLRGLEIGLAHGYFLMGPFVKLGPLR
NSD----I-------GLLAGFLSTIGLILILTLGLTIYG-VAVFG-------------QDNSKSS-------
-------------------------DNE-TD----------LQ--TRKAWDQFKGGFFVGACGSAGFAF---
-----------------
>KAE8788665.1:528-669/1-142 Photosystem I reaction center subunit XI, chloroplastic [Hordeum vulgare]
-----------GDPFIGS-LETPVTSSPLVAWYLSNLPAYRTAVSPLLRGIEVGLAHGYLLVGPFALTGPLR
NTP----V-------HGQAGTLGAIGLVSILSVCLTMYG-VASFN-------------EGEPSTA-PAL---
T--LT-----GR-------------KKE-AD--------K-LQ--TAEGWSQFTGGFFFGGVSGAVWAYFL-
-----------------
>XP_024367813.1:63-219/1-157 photosystem I reaction center subunit XI, chloroplastic-like [Physcomitrium patens]
--KYQVIEPLNGDPFIGG-FETPVTSSPLIAWYLSNLPAYRTAVAPLLRGVEIGLAHGYLLVGPFVLTGPLR
NSA----V-------RGEAGSLAAAGLVTILTMCLTIYG-IASFK-------------EGEPSKA-PSL---
T--LT-----GR-------------QKD-AD--------K-LQ--TAEGWASFTGGWFFGGLSGVAWAYILL
YVLNL------------
>AWT38959.1:8-140/1-133 photosystem I protein subunit XI [Eunotogramma sp.]
---------YNDDPFVGH-LATPITSSSVTRAILKNLPAYRFGLTPLLRGLEIGLAHGYFLMGPFVKLGPLR
NSD----I-------ALFAGFLSTIGLILILTLGLTIYG-AAVFG-------------QEKTQTN-------
-------------------------ESL-QE----------LQ--TKKSWDQFKGGFFVGACGSAGFAF---
-----------------
>YP_009093008.1:8-140/1-133 photosystem I protein subunit XI [Rhizosolenia imbricata]
---------YNDDPFVGH-LATPITSSAITRAILKNLPAYRFGLTPLLRGLEIGLAHGYFLIGPFVKLGPLR
NSD----I-------ALIAGFLSTIGLILILTLGLTIYG-IAAFG-------------QEKTIDSVPSL---
---------------------------------------E-LQ--TKKAWDQFKGGFFVGACGSAGFAF---
-----------------
>YP_005089645.1:8-137/1-130 psaL gene product [Ulnaria acus]
---------YNDDPFVGH-LATPITSSAVTRAILQNLPAYRFGLTPLLRGLEIGLAHGYFLMGPFVNLGPLR
NSD----I-------GLLAGFLSTIGLILILTLGLTIYG-VATFE---------------------------
N--IT--------------------SESATD----------LQ--TKNAWNQFKGGFFVGACGSAGFVF---
-----------------
>YP_009496886.1:8-140/1-133 photosystem I protein subunit XI [Rhizosolenia fallax]
---------YNDDPFVGH-LATPITSSAVTRAILSNLPAYRFGLTPLLRGLEIGLAHGYFLIGPFVKLGPLR
NSD----I-------ALIAGFLSTIGLILILTLGLTIYG-IAAFG-------------QEKTIDSVPSL---
---------------------------------------E-LQ--TKKAWDQFKGGFFVGACGSAGFAF---
-----------------
>YP_009495849.1:8-139/1-132 photosystem I protein subunit XI [Plagiogramma staurophorum]
---------YNDDPFVGH-LATPITSSAVTRAILRNLPAYRFGLTPLLRGLEIGLAHGYFLMGPFVKLGPLR
NSD----V-------ALFAGFLSTIGLILILTLGLTIYG-VAVFE-------------QDNLKDL-------
-------------------------TNE-MD----------LQ--TKKAWNQFKGGFFVGACGSAGFA----
-----------------
>XP_020153830.1:57-198/1-142 photosystem I reaction center subunit XI, chloroplastic [Aegilops tauschii subsp. tauschii]
-----------GDPFIGS-LETPVTSSPLVAWYLSNLPAYRTAVSPLLRGIEVGLAHGYLLVGPFALTGPLR
NTP----I-------HGQAGTLGAIGLVSILSVCLTMYG-VASFN-------------EGAPSTA-PAL---
T--LT-----GR-------------KKE-AD--------K-LQ--TAEGWSQFTGGFFFGGVSGAIWAYFL-
-----------------
>P23993.1:57-198/1-142 RecName: Full=Photosystem I reaction center subunit XI, chloroplastic; Short=PSI-L; AltName: Full=PSI subunit V; Flags: Precursor [Hordeum vulgare]
-----------GDPFIGS-LETPVTSSPLVAWYLSNLPAYRTAVSPLLRGIEVGLAHGYLLVGPFALTGPLR
NTP----V-------HGQAGTLGAIGLVSILSVCLTMYG-VASFN-------------EGEPSTA-PVL---
T--LT-----GR-------------KKE-AD--------K-LQ--TAEGWSQFTGGFFFGGVSGAVWAYFL-
-----------------
>YP_009497036.1:8-140/1-133 photosystem I protein subunit XI [Psammoneis obaidii]
---------YNDDPFVGH-LATPITSSAVTRAILKNLPAYRFGLTPLLRGLEIGLAHGYFLIGPFVKLGPLR
NSD----I-------ALFAGFLSTIGLILILTLGLTIYG-VAVFG-------------QNNVKDS-------
-------------------------TNE-SD----------LQ--TKKAWNQFKGGFFVGACGSAGFAF---
-----------------
>YP_009496783.1:8-137/1-130 photosystem I protein subunit XI [Pseudictyota dubia]
---------YNDDPFVGH-LATPITSSAVTRAILKNLPAYRFGLTPLLRGLEIGLAHGYFLMGPFVKLGPLR
NSD----I-------ALFSGFLSTIGLILILTLGLTIYG-AAAFG-------------QGQTI---------
-------------------------ENP-ND----------LQ--TKKAWDQFKGGFFVGACGSAGFA----
-----------------
>YP_009497728.1:8-139/1-132 photosystem I protein subunit XI [Acanthoceras zachariasii]
---------YNDDPFVGH-LATPITSSAVTRAILRNLPAYRFGLTPLLRGLEIGLAHGYFLMGPFVNLGPLR
NSD----I-------GLYAGFLSTIGLILILTLGLTIYG-AATFK-------------NEKEQNA-------
-------------------------DTV-NN----------LQ--TKKAWDQFKGGFFVGACGSAGFA----
-----------------
>YP_009162722.1:8-137/1-130 photosystem I protein L [Pseudo-nitzschia multiseries]
---------YNDDPFVGH-LATPITSSAATRAILQNLPAYRFGLTPLLRGLEIGLAHGYFLIGPFALLGPLR
NSD----I-------ALLAGFLSTIGLILILTLGLTIYG-IATFS------------------QE-------
K--SS--------------------S---EN--------D-LQ--TRKAWNRFKGGFFVGACGSAGFAF---
-----------------
>YP_009028863.1:8-140/1-133 photosystem I reaction center subunit XI [Coscinodiscus radiatus]
---------YNDDPFVGH-LATPITSSAVTRALLKNLPAYRFGLTPLLRGLEIGLAHGYFLIGPFIKLGPLR
NSD----I-------GLFAGFLSTLGLILILTLGLTIYG-IVSFT-------------QENSETQ-------
-------------------------TSI-PQ----------FQ--TRKAWDQFKGGFFVGSCGSAGFAF---
-----------------
>AIR75458.1:1-136/1-136 photosystem I protein subunit XI [Cyclotella sp. L04_2]
--MANFIKPYNDDPFVGH-LATPITSSSLTRALLKNLPAYRFGLTPLLRGLEIGLAHGYFLIGPFAQLGPLR
NSE----I-------GLLAGFLSTIGLILILTLGLTIYG-AATFG---------------------------
----------NQ-------------KSQ-GN--------T-LQ--TKKAWDQFKGGFFVGACGSAGFAF---
-----------------
>YP_874557.1:1-136/1-136 photosystem I protein L [Thalassiosira pseudonana]
--MANFIKPYNDDPFVGH-LATPITSSSLTRALLKNLPAYRFGLTPLLRGLEIGLAHGYFLIGPFAQLGPLR
NSD----I-------GLLAGFLSTIGLILILTLGLTIYG-AAAFG------------------QE-------
K--SN------------------------GS--------E-LQ--TKKSWDQFKGGFFVGACGSAGFAF---
-----------------
>YP_009496264.1:8-140/1-133 photosystem I protein subunit XI [Guinardia striata]
---------YNDDPFVGH-LATPITSSAVTRAILRNLPAYRFGLTPLLRGLEIGLAHGYFLIGPFVKLGPLR
NSD----I-------ALFAGFLSTIGLILILTLGLTIYG-VAAFG------------QEKTPSTA-------
---AA------------------------ND----------LQ--TKKAWDQFKGGFFVGACGSAGFAF---
-----------------
>XP_013897500.1:32-183/1-152 Photosystem I reaction center subunit XI [Monoraphidium neglectum]
--KAQVIQPLNGDPFVSM-LETPVTSSPLVVSYLSSLPAYRTGVSPLLRGVEIGLAHGFFLPGPFIKLGPLR
AVE---GV-------AEIAGSLSAAGLVGILALCLALYG-GAQF--------------QSQPPLG--VK---
T--LS-----GR-------------AVQ-RD--------S-LQ--TAEGWSGFTAGWLVGGLSGVAWAYILT
Q----------------
>BBP06228.1:8-139/1-132 photosystem I reaction center protein L [Chaetoceros gracilis]
---------YNDDPFVGH-LATPITSSAVTRSLLKNLPAYRFGLTPLLRGLEIGLAHGYFLIGPFFKLGPLR
NSE----I-------ALFAGFLSTIGLILILTLGLTIYG-AVVFK-------------EEKVVNS-------
-------------------------VNI-NN----------LQ--TKKAWDQFKGGFFVGACGSAGFA----
-----------------
>YP_009093474.1:8-136/1-129 photosystem I protein subunit XI [Conticribra weissflogii]
---------YNDDPFVGH-LATPITSSSLTRTLLKNLPAYRFGLTPLLRGLEIGLAHGYFLIGPFANLGPLR
NSD----I-------GLLAGFFSTIGLILILTLGLTIYG-AAAFG---------------------------
----Q-----EK-------------SEG-TD----------LQ--TKKSWDQFKGGFFVGACGSAGFAF---
-----------------
>XP_020599744.1:66-207/1-142 photosystem I reaction center subunit XI, chloroplastic [Phalaenopsis equestris]
-----------GDPFIGS-LETPITSSPLIAWYLSNLPAYRTAVSPLLRGIEVGLAHGYLLVGPFVKTGPLR
NTE----Y-------AGTAGSLAAAGLVVILTICLSMYG-IATFN-------------EGDPSTA-PAL---
T--LT-----GR-------------KKV-AD--------K-LQ--TAEGWAQFSGGFFFGGISGVIWAYFL-
-----------------
>YP_009496361.1:8-139/1-132 photosystem I protein subunit XI [Attheya longicornis]
---------YNDDPFVGH-LATPITSSAVTRAILKNLPAYRFGLTPLLRGLEIGLAHGYFLMGPFVKLGPLR
NSD----I-------GLLAGFLSTIGLILILTLGLTIYG-VAVFS---------------------------
N--ET-----PE-------------QES-NN--------G-LQ--TKKSWNQFKGGFFVGACGSAGFAF---
-----------------
>YP_009093314.1:8-139/1-132 photosystem I protein subunit XI [Cerataulina daemon]
---------YNDDPFVGH-LATPITSSAVTRALLGNLPAYRFGLTPLLRGLEIGLAHGYFLIGPFAKLGPLR
DSD----I-------SLFAGFLSTIGLILILTLGLTIYG-AAMFK-------------QEKDSSV-------
-------------------------DTI-NQ----------LQ--TKKAWDQFKGGFFVGACGSAGFA----
-----------------
>AIR75599.1:1-136/1-136 photosystem I protein subunit XI [Cyclotella sp. WC03_2]
--MANFIKPYNDDPFVGH-LATPITSSSLTRALLKNLPAYRFGLTPLLRGLEIGLAHGYFLIGPFAQLGPLR
NSE----I-------GLLAGFFSTIGLILILTLGLTIYG-AATFG---------------------------
----------NQ-------------KSQ-GN--------T-LQ--TKKAWDQFKGGFFVGACGSAGFAF---
-----------------
>YP_009497436.1:21-153/1-133 photosystem I protein subunit XI [Biddulphia tridens]
---------YNDDPFVGH-LATPITSSAVTRAILKNLPAYRFGLTPLLRGLEIGLAHGYFLIGPFFKLGPLR
NSD----I-------ALFAGFLSTIGLILILTLGLTIYG-AAVFG-------------QEKNQSV-------
-------------------------ENL-NN----------LQ--TKKAWDQFKGGFFVGACGSAGFAF---
-----------------
>YP_009551045.1:11-158/1-148 photosystem I reaction center subunit XI [Pseudellipsoidion edaphicum]
------------DPFVGH-LATPITTSAFTRAYLRLLPAYRPGLTPLSRGAEIGFAHGYFLVGPFYTFGPLR
SAE----F----TLPSLAAGLLAAITLVFILTAALSIYG-QVSYD-------------VYDNALLVKLV---
----------GQTLSSSEDQSLPKVKRT-GE----------LD--TLLGWQKFSEGFFSGGLIGS-------
-----------------
>PSR94976.1:67-208/1-142 Photosystem I reaction center subunit XI like [Actinidia chinensis var. chinensis]
-----------GDPFIGS-LETPVTSSPLIAWYLSNLPAYRTAVSPLLRGIEVGLAHGYLLVGPFVITGPLR
NTE----V-------AGPAGSLAAAGLVVILSICLSMYG-VASFK-------------EGEPSTA-PAL---
T--LT-----GR-------------KKE-PD--------Q-LQ--TADGWAKFTGGFFFGGISGVLWAYFL-
-----------------
>YP_009550407.1:11-158/1-148 photosystem I reaction center subunit XI [Characiopsis acuta]
------------DPFVGH-LATPITTSAFTRAYLRLLPAYRPGLTPLLRGAEIGFTHGYFLVGPFYTFGPLR
SIE----F----SVPSLAVGLLAAITLLTILTVGLSIYG-QVTYE------------VYDNPLVV-------
K--LA-----GQIAGSEKTSQLPKVKRA-TD----------LD--SLSGWQKFAEGFFSGGLIGS-------
-----------------
>YP_009550834.1:11-161/1-151 photosystem I reaction center subunit XI [Eustigmatophyceae sp. Mont 10/10-1w]
------------DPFVGH-LATPVTTSAFTRAYLRLLPAYRPGLTPFSRGSEIGFAHGYFLVGPFYTYGPLR
SAE----F----SFNSLSVGVLAALALVFILTVALSIYG-RVTYDVYDNALLMKLVRQKLGSETT-------
N--SV-----PQ-------------VKR-TS--------E-LD--SIFGWQKFSEGFFSGGLFGTVIA----
-----------------
>XP_005650700.1:52-205/1-154 PsaL-domain-containing protein [Coccomyxa subellipsoidea C-169]
--KQQVIQPINGDPFIGM-LETPVTSSPLVAGFLSNLPAYRIGVSPLLRGVEIGLVHGFLVTGPFIKLGPLR
NIP---GV-------AERAGCLSGAGLVVILAVALTIYG-ASAFQ-------------NDAGAIG--VK---
T--LS-----GR-------------ELQ-RD--------P-LQ--TADGWQKFSAGWLVGGLSGVAWAWILT
QT---------------
>KAA6416758.1:51-209/1-159 photosystem I reaction center subunit XI [Trebouxia sp. A1-2]
--KAQVVQPINGDPFIGM-LETPVTSAPIVANFLSSLPAYRTGVSPLLRGVEVGLVHGLILTGPFIKLGPLR
NVP---GY-------AEVAGCLSAGALVAILTAALTLYG-AVSFQ-------------QDTPQLG--VK---
T--LS-----GR-------------EIN-RD--------R-LQ--SGEGWSNFTAGFFVGAESGVAWGYILS
QILPYYQ----------
>YP_009545398.1:15-130/1-116 photosystem I subunit XI [Mallomonas splendens]
-----------NDPFVGH-LSTPITTSNFTRSYLSLLPAYKKGLSPLLRGINIGFVHGYFLLGPFVKLGPLR
DTE----V-------ANFVGFISTISLVIILTVGLLIYG-YVRFS---------------------------
---ET-----EK-------------TAK-PG--------S-IDFLNSTGWYQFT------------------
-----------------
>YP_007476281.1:1-119/1-119 photosystem I reaction center subunit XI [Pavlova lutheri]
--MSEFIKPYNNDPFVGH-LATPVTASAFTRTWLLNLPIYRKNLSPLLRGLEIGMAHGYFLLGPFYTFGPLR
NSE----V-------ALLSGLISTFGLIIILTAALTMYG-IVSFE---------------------------
-----------D-------------EGA-PD--------P-LQ--TSQGWTNF-------------------
-----------------
>XP_022758823.1:67-208/1-142 photosystem I reaction center subunit XI, chloroplastic-like [Durio zibethinus]
-----------GDPFIGS-LETPITSSPLIAWYLSNLPAYRTAVNPLLRGIEVGLAHGFLLVGPFVKTGPLR
NTA----V-------AAQAGSFAAAGLVVILSICATMYG-VASFQ-------------EGETSTA-PSL---
T--LT-----GR-------------KKE-PD--------Q-LQ--TADGWAKFSAGFFFGGISGVIWAYFL-
-----------------
>YP_009497304.1:8-140/1-133 photosystem I protein subunit XI [Biddulphia biddulphiana]
---------YNDDPFVGH-LATPITSSTVTRAILKNLPAYRFGLTPLLRGLEIGLAHGYFLIGPFFKLGPLR
NSD----I-------ALFAGFLSTIGLILILTLGLTIYG-AAIFN-------------QDKNQNV-------
-------------------------ENE-NN----------LQ--TKKAWDQFKGGFFVGACGSAGFAF---
-----------------
>XP_007509229.1:2-136/1-135 photosystem I reaction center subunit XI [Bathycoccus prasinos]
-------------------LETPVTSAPIVSNFLSNLPAYRTGVSPLLRGVEVGLAHGFFVAGPFIKLGPLR
ASD----A-------AEVAGCLSGAGLILILTACLSIYG-ATAFQ-------------RDDVVGV---K---
T--LS-----GR-------------AIN-RD--------P-LQ--TSDGWASFTSGWLVGGLSGVAWCYILT
Q----------------
>PSS14138.1:67-208/1-142 Photosystem I reaction center subunit XI like [Actinidia chinensis var. chinensis]
-----------GDPFIGS-LETPVTSSPLIAWYLSNLPAYRTAVSPLLRGIEVGLAHGYLLVGPFVITGPLR
NTE----V-------AGPAGSLAAAGLVVILSICLTMYG-VASFK-------------EGEPSTA-PAL---
T--LT-----GR-------------KKE-PD--------Q-LQ--TADGWAKFTGGFFFGGISGVLWAYFL-
-----------------
>YP_009496110.1:8-137/1-130 photosystem I protein subunit XI [Plagiogrammopsis vanheurckii]
---------YNDDPFVGH-LATPITSSSLTRAILKNLPAYRFGLTPLLRGLEIGLAHGYFLMGPFVKLGPLR
NSD----I-------ALFSGFLSTIGLILILTLGLTIYG-VAVFG---------------------------
----------QN-------------KET-EN------TNQ-LQ--TKKAWDQFKGGFFVGACGSAGFA----
-----------------
>NP_043675.1:8-137/1-130 photosystem I subunit XI [Trieres chinensis]
---------YNDDPFVGH-LATPITSSSITRAILKNLPAYRFGLTPLLRGLEIGLAHGYFLMGPFVKLGPLR
NSD----I-------ALFSGFLSTIGLILILTLGLTIYG-VAAFG-------------QGQTT---------
-------------------------ENS-ND----------LQ--TKKAWDQFKGGFFVGACGSAGFA----
-----------------
>XP_020111553.1:70-212/1-143 photosystem I reaction center subunit XI, chloroplastic [Ananas comosus]
----------NGDPFIGS-LETPITSSPLIAWYLSNLPAYRTAVSPLLRGVEVGLAHGYLLVGPFVITGPLR
NTP----Y-------AGQAGSLAAAGLVVILSICLTMYG-IASFK-------------EGEPSVA-PSL---
T--LT-----GR-------------KKE-AD--------K-LQ--TAEGWAQFSGGFFFGGISGVIWAYFL-
-----------------
>GAQ91915.1:72-211/1-140 photosystem I subunit XI psaL [Klebsormidium nitens]
------------DPFIGF-LETPVTSTPAVTWYLSNLPAYRIGVDPLLRGVEIGLAHGFLLAGPFIKTGPLR
NTA----V-------ATEAGSLAAGGLVVILSICLTIYG-LATFQ-------------ESTPEEK--KL---
T--LT-----GR-------------KLE-SD--------P-LQ--TSEGWSRFTGGFFFAGLLGSGWAYWL-
-----------------
>XP_006414990.1:67-208/1-142 photosystem I reaction center subunit XI, chloroplastic [Eutrema salsugineum]
-----------GDPFIGS-LETPVTSSPLIAWYLSNLPAYRTAVNPLLRGVEVGLAHGFLLVGPFVKAGPLR
NTA----Y-------AGSAGSLAAVGLVVILSMCLTIYG-ISSFK-------------EGEPSIA-PSL---
T--LT-----GR-------------KKQ-PD--------Q-LQ--TAEGWAKFTGGFFFGGISGVTWAYFL-
-----------------
>KAF3334369.1:62-203/1-142 Photosystem I reaction center subunit XI [Carex littledalei]
-----------GDPFIGS-FETPITSSPLIAWYLSNLPAYRTAVSPLLRGIEVGLAHGYLLVGPFVMTGPLR
NTP----Y-------HGQAGSLAAAGLVVILTLCLSMYG-VASFQ-------------EGEPSIA-PTL---
T--LT-----GR-------------KKE-AD--------K-LQ--TADGWSQFSGGFFFGGISGVIWAYFL-
-----------------
>4XK8_L:9-150/1-142 Chain L, Crystal structure of plant photosystem I-LHCI super-complex at 2.8 angstrom resolution [Pisum sativum]
-----------GDPFIGS-LETPVTSSPLIAWYLSNLPAYRTAVSPLLRGIEVGLAHGYLLVGPFVKAGPLR
NTE----I-------AGQAGSLAAGGLVVILSLCLTIYG-ISSFN-------------EGAPSTA-PSL---
T--LT-----GR-------------KKE-PD--------Q-LQ--TADGWAKFTGGFFFGGISGVIWAYFL-
-----------------
>XP_011398968.1:43-195/1-153 Photosystem I reaction center subunit XI, chloroplastic [Auxenochlorella protothecoides]
--QAFAIQPINGDPYIGM-LETPVTSSPLVAGFLSNLPAYRIGVSPLQRGVEIGLTHGFFLVGPFIKLGPLR
NIP---GV-------AEQAGSLSGAGLVLILAVCLSIYG-KSTFQ-------------GDGPEVG--VK---
T--LS-----GR-------------SIS-RD--------P-LQ--SADGWDNFAAGWLVGGLSGVGWAYVCT
Q----------------
>EMS46316.1:226-367/1-142 Photosystem I reaction center subunit XI, chloroplastic [Triticum urartu]
-----------GDPFIGS-LETPVTSSPLVAWYLSNLPAYRTAVSPLLRGIEVGLAHGYLLVGPFALTGPLR
NTP----I-------HGQAGTLGAIGLVSILSVCLTMYG-VPPFN-------------GGAPSTA-PAL---
T--LT-----GR-------------KKE-AD--------K-LQ--TAEGWSQFTGGFFFGGVSGAIWAYFL-
-----------------
>YP_009496486.1:8-141/1-134 photosystem I protein subunit XI [Actinocyclus subtilis]
---------YNDDPFVGH-LATPITSSSITRSILKNLPAYRFGLTPLLRGLEIGLAHGYFLIGPFFKLGPLR
NSE----I-------ALLAGFLSTIGLILILTLGLTIYG-IAVFG-------------QGKVETS-GIL---
-------------------------NNN-------------LQ--TKKAWDQFKGGFFVGACSSAGFAF---
-----------------
>YP_009495942.1:8-140/1-133 photosystem I protein subunit XI [Rhizosolenia setigera]
---------YNDDPFVGH-LATPITSSAITRALLKNLPAYRFGLTPLLRGLEIGLAHGYFLIGPFVKLGPLR
NSD----I-------SLLAGFLSTIGLILILTLGLTIYG-IATFG-------------EEKASDS-------
-------------------------TQS-NQ----------LQ--TKKAWDQFKGGFFVGASGAAGFAF---
-----------------
>GFY99451.1:66-208/1-143 photosystem I subunit l [Actinidia rufa]
----------NGDPFIGS-LETPVTSSPLIAWYLSNLPAYRTAVSPLLRGIEVGLAHGYLLVGPFVITGPLR
NTE----V-------AGPAGSLAAVGLVVILSICLTMYG-VASFK-------------EGEPSTA-PAL---
T--LT-----GR-------------KKE-PD--------Q-LQ--TADGWAKFTGGFFFGGISGVLWAYFL-
-----------------
>NP_045050.1:8-151/1-144 photosystem I subunit XI [Cyanidium caldarium]
---------YGSNPFVGN-LSTPVNSSKVTIWYLKNLPIYRRGLSPLLRGLEIGMAHGYFIIGPFYKLGPLR
NTD----L-------SLLSGLIAAIGLIIISSIAMIIYG-IVTFD---------------------------
-----------N-------------SEN-ND--------K-LQ--TANGWRQLASGFLLGAVGGAGFAYILL
ANNLLSTSTPILQ----
>5L8R_L:9-150/1-142 Chain L, The structure of plant photosystem I super-complex at 2.6 angstrom resolution. [Pisum sativum]
-----------GDPFIGS-LETPVTSSPLVAWYLSNLPGYRTAVNPLLRGIEVGLAHGFLLVGPFVKAGPLR
NTE----I-------AGQAGSLAAGGLVVILSICLTIYG-ISSFN-------------EGDPSTA-PSL---
T--LT-----GR-------------KKQ-PD--------Q-LQ--TADGWAKFTGGFFFGGISGVIWAFFL-
-----------------
>XP_010913060.1:67-208/1-142 photosystem I reaction center subunit XI, chloroplastic [Elaeis guineensis]
-----------GDPFIGS-LETPITSSPLIAWYLSNLPAYRTAVSPLLRGIEVGLAHGFLLVGPFVKTGPLR
DTP----Y-------AGTAGSLAAGGLITILSICLTMYG-IASFN-------------EGEPSTA-PSL---
T--LT-----GR-------------KKE-AD--------K-LQ--TAEGWAQFSGGFFFGGVSGVFWAYFL-
-----------------
>4Y28_L:17-158/1-142 Chain L, The structure of plant photosystem I super-complex at 2.8 angstrom resolution. [Pisum sativum]
-----------GDPFIGS-LETPVTSSPLVAWYLSNLPGYRTAVNPLLRGIEVGLAHGFFLVGPFVKAGPLR
NTE----I-------AGQAGSLAAAGLVVILSICLTIYG-ISSFN-------------EGDPSTA-PSL---
T--LT-----GR-------------KKQ-PD--------Q-LQ--TADGWAKFTGGFFFGGISGVIWAFFL-
-----------------
>QGW12643.1:8-140/1-133 subunit XI of photosystem I [Nanofrustulum shiloi]
---------YNDDPFVGH-LATPITSSAVTRAILRNLPAYRFGLTPLLRGLEIGLAHGYFLMGPFVKLGPLR
DSE----I-------GLLSGFLSTIGLILILTLALTIYG-VATFG-------------SETTEST-------
-------------------------TAE-TE----------LQ--SRTGWDQFKGGFFVGACGSAGFAF---
-----------------
>XP_006840921.1:62-212/1-151 photosystem I reaction center subunit XI, chloroplastic [Amborella trichopoda]
--KYQVIEPLNGDPFIGG-LETPITSSPLIAWYLSNLPAYRTSVSPLLRGIEVGLAHGFLLVGPFVKTGPLR
NTP----Y-------AGTAGSLAAAGLVVILSICLTMYG-IASFN-------------EGEPSIA-PTL---
T--LT-----GR-------------KKE-AD--------K-LQ--TAEGWAGFSGGFFFGGISGVIWAYFL-
-----------------
>XP_024186421.1:64-205/1-142 photosystem I reaction center subunit XI, chloroplastic [Rosa chinensis]
-----------GDPFIGS-LETPVTSSPLIAWYLSNLPAYRTAVSPLLRGIEVGLAHGFLLVGPFVKAGPLR
NTD----V-------AGPAGSLAAAGLVVILSVCLTMYG-IASFK-------------EGDPSTA-PSL---
T--LT-----GR-------------KKE-PD--------Q-LQ--TAEGWAKFTGGFFFGGISGVTWAYFL-
-----------------
>XP_006447949.1:66-207/1-142 photosystem I reaction center subunit XI, chloroplastic [Citrus clementina]
-----------GDPFIGS-LETPITSSPLIAWYLSNLPAYRTAVSPLLRGVEVGLAHGFLLVGPFVKAGPLR
NTE----I-------AGPAGSLAAGGLVVILSICLTIYG-IASFN-------------EGEPSTA-PGL---
T--LT-----GR-------------KKE-PD--------Q-LQ--TADGWAKFTGGFFFGGISGVIWAYFL-
-----------------
>XP_021907147.1:66-207/1-142 photosystem I reaction center subunit XI, chloroplastic [Carica papaya]
-----------GDPFIGS-LETPVTSSPLIAWYLSNLPAYRTAVSPLLRGIEVGLAHGFLLVGPFVKAGPLR
NTE----I-------AGPAGSLAAAGLVVILSVCLTMYG-VASFN-------------EGEPSTA-PGL---
T--LT-----GR-------------KKE-PD--------Q-LQ--TADGWAKFTGGFFFGGISGVIWAYFL-
-----------------
>YP_009092907.1:8-139/1-132 photosystem I protein subunit XI [Chaetoceros simplex]
---------YNDDPFVGH-LATPITSSAVTRALLKNLPAYRFGLTPLLRGLEIGLAHGYFLIGPFVKLGPLR
NSD----I-------ALIAGFLSTIGLILILTLGLTIYG-AAVFN-------------SDKESLE-------
-------------------------TTE-TT----------LQ--TRKAWDQFKGGFFVGACGSAGFA----
-----------------
>XP_008813507.1:67-208/1-142 photosystem I reaction center subunit XI, chloroplastic [Phoenix dactylifera]
-----------GDPFIGS-LETPITSSPLVAWYLSNLPAYRTAVSPLLRGIEVGLAHGFLLVGPFVKTGPLR
DTP----Y-------AGTAGSLAAGGLVVILSICLTMYG-IASFN-------------EGEPSTA-PSL---
T--LT-----GR-------------KKE-AD--------K-LQ--TADGWAQFSGGFFFGGISGVFWAYFL-
-----------------
>KAE8679684.1:64-205/1-142 Photosystem I reaction center subunit XI [Hibiscus syriacus]
-----------GDPFIGS-LETPITSSPLIAWYLSNLPAYRTAVNPLLRGVEVGLAHGFLLVGPFVKAGPLR
NTA----V-------AGQAGSLAAAGLVVILSICLTMYG-VASFN-------------EGDPSTA-PSL---
T--LT-----GR-------------KKE-PD--------Q-LQ--TAEGWAKFTGGFFFGGISGVIWAYFL-
-----------------
>KAE8664828.1:67-208/1-142 Photosystem I reaction center subunit XI [Hibiscus syriacus]
-----------GDPFIGS-LETPITSSPLIAWYLSNLPAYRTAVNPLLRGVEVGLAHGFLLVGPFVKAGPLR
NTA----V-------AGQAGSLAAAGLVVILSICLTMYG-VASFN-------------EGEPSTA-PSL---
T--LT-----GR-------------KKE-PD--------Q-LQ--TADGWAKFTGGFFFGGISGVIWAYFL-
-----------------
>ACG24344.1:67-208/1-142 photosystem I reaction center subunit XI [Zea mays]
-----------GDPFIGS-LETPVTSSPLIAWYLSNLPGYRTAVNPLLRGVEVGLAHGFFLVGPFVKAGPLR
NTA----Y-------AGSAGSLAAAGLVVILSMCLTIYG-ISSFK-------------EGEPSIA-PSL---
T--LT-----GR-------------KKQ-PD--------Q-LQ--TADGWAKFTRGFFFGGISGVTWAYFL-
-----------------
>XP_002320562.1:63-205/1-143 photosystem I reaction center subunit XI, chloroplastic [Populus trichocarpa]
----------NGDPFIGS-LETPVTSSPLIAWYLSNLPAYRTAVSPLLRGIEVGLAHGFLLVGPFVKAGPLR
NTE----Y-------AGAAGSLAAGGLIVILSICLTMYG-AASFT-------------EGEPSIA-PSL---
T--LT-----GR-------------KKV-PD--------Q-LQ--TADGWAKFTGGFFFGGISGVTWAFFL-
-----------------
>XP_028053148.1:65-206/1-142 photosystem I reaction center subunit XI, chloroplastic-like [Camellia sinensis]
-----------GDPFIGS-LETPVTSSPLIAWYLSNLPAYRTAVSPLLRGIEVGLAHGYLLVGPFVKTGPLR
DTP----V-------AGPAGSLAAGGLVVILSICLTMYG-IASFK-------------EGEPSTA-PAL---
T--LT-----GR-------------KKE-PD--------Q-LQ--TADGWAKFTGGFFFGGISGVIWAYFL-
-----------------
>XP_027152266.1:67-208/1-142 photosystem I reaction center subunit XI, chloroplastic [Coffea eugenioides]
-----------GDPFIGS-LETPVTSSPIIAWFLSNLPGYRTAVSPLLRGIEVGLAHGYLLVGPFVITGPLR
DTD----I-------KGPAGSLAAAGLVIILSICLTMYG-IASFN-------------EGEPSTA-PGL---
T--LT-----GR-------------KKE-PD--------Q-LQ--TAEGWAKFSGGFFFGGISGVIWAYFL-
-----------------
>XP_021274154.1:61-207/1-147 photosystem I reaction center subunit XI, chloroplastic [Herrania umbratica]
------IEPINGDPFIGS-LETPVTSSPLIAWFLSNLPAYRTAVNPLLRGVEVGLAHGYLLVGPFVLTGPLR
NTP----V-------AGQAGSLAAAGLVVILSICLTMYG-TASFN-------------EGEPSTA-PSL---
T--LT-----GR-------------KKE-PD--------Q-LQ--TADGWAKFSGGFFFGGISGVIWAYFL-
-----------------
>XP_027113450.1:67-208/1-142 photosystem I reaction center subunit XI, chloroplastic-like [Coffea arabica]
-----------GDPFIGS-LETPVTSSPIVAWFLSNLPGYRTAVSPLLRGIEVGLAHGYLLVGPFVITGPLR
NTD----I-------KGPAGSLAAAGLVIILSICLTMYG-IASFN-------------EGEPSTA-PGL---
T--LT-----GR-------------KKE-PD--------Q-LQ--TAEGWAKFSGGFFFGGISGVIWAYFL-
-----------------
>AWW16525.1:66-207/1-142 photosystem I subunit l [Ipomoea pes-caprae]
-----------GDPFIGS-LETPITSSPLIAWYLSNLPAYRTAVNPLLRGVEVGLAHGFLLVGPFVKAGPLR
NTV----Y-------AGSAGSLAAGGLVVILSICLTMYG-IASFK-------------EGDPSTA-PSL---
T--LT-----GR-------------KKV-PD--------P-LQ--TADGWAKFSGGFFFGGISGVIWAYFL-
-----------------
>XP_014498268.1:62-204/1-143 photosystem I reaction center subunit XI, chloroplastic [Vigna radiata var. radiata]
----------NGDPFIGS-LETPVTSSPLIAWYLSNLPAYRTAVSPLLRGIEVGLAHGYLLVGPFVKAGPLR
NTE----Y-------AGAAGSLAAGGLVAILSICLTIYG-ISSFN-------------EGDASTA-PSL---
T--LT-----GR-------------KKQ-PD--------Q-LQ--TADGWAKFTGGFFFGGISGVIWAYFL-
-----------------
>XP_031478572.1:66-207/1-142 photosystem I reaction center subunit XI, chloroplastic [Nymphaea colorata]
-----------GDPFIGS-LETPITSSPLIAWYLSNLPAYRTAVSPLLRGIEVGLAHGYLLVGPFVKTGPLR
NTI----Y-------AGSAGSLAAGGLVVILSICLTMYG-VASFN-------------DGEPSTG-PTL---
T--LT-----GR-------------KKE-AD--------K-LF--TADGWAAFSGGFFFGGISGVIWAYFL-
-----------------
>XP_027349434.1:61-203/1-143 photosystem I reaction center subunit XI, chloroplastic [Abrus precatorius]
----------NGDPFIGS-LETPITSSPLVAWFLSNLPAYRTAVNPLLRGVEVGLAHGYLLVGPFVKAGPLR
NTE----Y-------HGAAGSLAAGGLIAILSICLTIYG-IASFN-------------EGDPSTA-PSL---
T--LT-----GR-------------KKE-PD--------Q-LQ--TADGWAKFTGGFFFGGISGVIWAYFL-
-----------------
>PRW20198.1:295-447/1-153 photosystem I reaction center subunit XI [Chlorella sorokiniana]
--KVQVVQPVNGDPFIGM-LETPVTSSPAIAWYLSNLPAYRTGVSPLLRGVEIGLAHGFLLVGPFIKLGPLR
NVE---NV-------AEIVGCINGAATVLILTLCLAAYG-AVTFQ-------------GEGPQVGVKTL---
S---------GR-------------SIP-RD--------P-LQ--SAEGWNKFTAGFAVGGLSGAAWGYICT
Q----------------
>KAA3459001.1:67-208/1-142 photosystem I reaction center subunit XI, chloroplastic-like [Gossypium australe]
-----------GDPFIGS-LETPVTSSPLIAWYLSNLPAYRTAVNPLLRGIEVGLAHGFLLVGPFVKAGPLR
NTA----V-------AGQAGSLAAAGLVVILSICLTMYG-VASFK-------------EGEPSIA-PSL---
T--LT-----GR-------------KKE-PD--------Q-LQ--TADGWAKFTGGFFFGGISGVTWAYFL-
-----------------
>PSC67307.1:225-383/1-159 photosystem I reaction center subunit XI [Micractinium conductrix]
--KAQVIQPVNGDPFIGM-LETPVTSSPLVAWYLSNLPAYRTGVSPLLRGVEIGLAHGFLLVGPFIKFGPLR
NVE---GV-------AEIVGSVNGAAVVLLLTACLSIYG-ATTFQ-------------SEESAVGVKTL---
S---------GR-------------SIP-RD--------P-LQ--SAEGWNKFTAGFAVGGLSGAAWGYLSM
VLPWAEP----------
>XP_024545392.1:63-211/1-149 photosystem I reaction center subunit XI, chloroplastic-like [Selaginella moellendorffii]
--KYQVIEPLNGDPFVGG-LETPVTSSPLIAWYLSNLPAYRTSVSPLLRGIEVGLAHGFFLVGPFVKTGPLR
NSE----V-------AGEAGALAAAGLVAILSVCLTIYG-IATFK-------------EGAASTA-PTL---
T--LT-----GR-------------KKE-AD--------K-LQ--TAEGWASFSGGWFFGGLSGVAWAY---
-----------------
>AGV54333.1:61-203/1-143 photosystem I reaction center subunit XI [Phaseolus vulgaris]
----------NGDPFIGS-LETPVTSSPLIAWYLSNLPAYRTAVSPLLRGIEVGLAHGYLLVGPFVKAGPLR
NTE----F-------AGAAGSLAAGGLVAILSICLTIYG-ISSFN-------------EGDTSTA-PSL---
T--LT-----GR-------------KKQ-PD--------Q-LQ--TSDGWAKFTGGFFFGGISGVIWAYFL-
-----------------
>XP_034682787.1:69-210/1-142 photosystem I reaction center subunit XI, chloroplastic [Vitis riparia]
-----------GDPFIGS-LETPITSSPLIAWYLSNLPAYRTAVSPLLRGIEVGLAHGFLLVGPFVKTGPLR
DTP----I-------AGPAGSLAAAGLVVILSICLTMYG-IASFK-------------EGEPSIA-PSL---
T--LT-----GR-------------TKE-PD--------Q-LQ--SADGWAKFTGGFFFGGISGVTWAYFL-
-----------------
>KAA3458514.1:67-208/1-142 photosystem I reaction center subunit XI, chloroplastic-like [Gossypium australe]
-----------GDPFIGS-LETPITSSPLIAWYLSNLPAYRTAVNPLLRGIEVGLAHGFLLVGPFVKAGPLR
NTA----V-------AGQAGSLAAAGLVIILSICLTMYG-VASFN-------------EGEPSTA-PSL---
T--LT-----GR-------------KKE-PD--------Q-LQ--TAEGWAKFSGGFFFGGISGVIWAYFL-
-----------------
>YP_009237318.1:8-144/1-137 photosystem I subunit XI [Wildemania schizophylla]
---------YNDDPFVGN-LSTPVSTSTFSKGLLGNLPAYRRGLSPLLRGLEIGMAHGYFLIGPFDKLGHYG
NR-------------CSFAGGFSIFSWANYYSNNLSIYVWKCVFS---------------------------
-----------R-------------SDS-KD--------P-LQ--TSEGWGQFTAGFLVGAVGGSGFAYLLL
ANIPVLQ----------
>XP_009588187.1:67-209/1-143 photosystem I reaction center subunit XI, chloroplastic-like [Nicotiana tomentosiformis]
----------NGDPFIGS-LETPVTSSPLIAWYLSNLPAYRTAVNPLLRGVEVGLAHGFLLVGPFVKAGPLR
NTE----Y-------AGGAGSLAAAGLVVILSICLTIYG-ISSFK-------------EGEASTA-PAL---
T--LT-----GR-------------EKV-PD--------Q-LQ--TAEGWSKFTGGFFFGGISGVTWAYFL-
-----------------
>XP_020218895.1:61-203/1-143 photosystem I reaction center subunit XI, chloroplastic [Cajanus cajan]
----------NGDPFIGS-LETPVTSSPLIAWYLSNLPAYRTAVSPLLRGIEVGLAHGYLLVGPFVKAGPLR
NTE----Y-------AGAAGSLAAGGLVVILSICLTMYG-IASFN-------------EGDPSTA-PSL---
T--LT-----GR-------------KKE-PD--------Q-LQ--TADGWAKFTGGFFFGGISGVIWAYFL-
-----------------
>XP_034922784.1:63-205/1-143 photosystem I reaction center subunit XI, chloroplastic [Populus alba]
----------NGDPFIGS-LETPVTSSPLIAWYLSNLPAYRTAVSPLLRGIEVGLAHGFLLVGPFVKAGPLR
NTE----Y-------AGAAGSLAAGGLIVILSLCLTMYG-AASFT-------------EGEPSIA-PSL---
T--LT-----GR-------------KKV-PD--------Q-LQ--TADGWAKFTGGFFFGGISGVTWAYFL-
-----------------
>YP_009459312.1:1-138/1-138 photosystem I reaction center subunit XI [Chrysochromulina parva]
--MAEFVKPYNNDPFVGN-LSTPVTTSTATKIYLGNLPIYRKGLSPLLRGLEIGMAHGYFLIGPFYILGPLR
NSE----N-------ALLIGMFSALGLILILTLGLTTYG-LASFQ---------------------------
----------DD-------------GKL-EG----------LE--SSKGWREFTSGFFIGAFGGDIVAYILL
-----------------
>XP_024375984.1:64-220/1-157 photosystem I reaction center subunit XI, chloroplastic-like [Physcomitrium patens]
--KYQVIEPLNGDPFIGG-LETPVTSSPLIAWYLSNLPAYRTAVAPLLRGVEIGLAHGYLLVGPFVLAGPLR
NSA----V-------RGEAGSLAAAGLVAILTMCLTIYG-IASFK-------------EGEASKA-PSL---
T--LT-----GR-------------QKA-AD--------K-LQ--TAEGWAGFTGGFFFGGLSGVAWAYILL
YVLNL------------
>KAF5204471.1:64-206/1-143 Photosystem i reaction center subunit xi protein [Thalictrum thalictroides]
----------NGDPFIGS-LETPVTSSPLIAWYLSNLPAYRTAVSPLLRGVEVGLAHGYLLVGPFVKTGPLR
NTE----F-------AGAAGSLGAAGLVVILSLCLTIYG-ISSFK-------------EGEPSTA-PSL---
T--LT-----GR-------------KKE-PD--------Q-LQ--TAEGWAKFTGGFFFGGISGVYWAYFL-
-----------------
>XP_002457272.2:58-200/1-143 photosystem I reaction center subunit XI, chloroplastic [Sorghum bicolor]
----------NGDPFIGS-LETPVTSSPLVAWYLSNLPAYRTAVSPLLRGIEVGLAHGYLLVGPFALTGPLR
NTP----V-------HGQAGALGAAGLVAILSVCLTMYG-VASFN-------------EGEPSTA-PTL---
T--LT-----GR-------------KKE-AD--------K-LQ--TADGWSKFTGGFFFGGISGVLWAYFL-
-----------------
>XP_012084555.1:66-208/1-143 photosystem I reaction center subunit XI, chloroplastic [Jatropha curcas]
----------NGDPFIGS-LETPVTSSPLIAWYLSNLPAYRTAVSPLLRGVEVGLAHGLLLVGPFVKAGPLR
NTE----Y-------AGAAGSLAAGGLVAILSICLTMYG-VAQFN-------------EGEPSTA-PSL---
T--LT-----GR-------------KKV-PD--------Q-LQ--TADGWAKFTGGFFFGGISGVIWAYFL-
-----------------
>KAB2629984.1:66-208/1-143 photosystem I reaction center subunit XI [Pyrus ussuriensis x Pyrus communis]
----------NGDPFIGS-LETPVTSSPLIAWYLSNLPAYRTAVSPLLRGVEVGLAHGYLLVGPFVKTGPLR
NTP----Y-------AGGAGSLAAAGLVVILTLCLTIYG-ISSFK-------------EGEPSSA-PAL---
T--LT-----GR-------------KKE-PD--------Q-LQ--TAEGWSKFTGGFFFGGISGVTWAYFL-
-----------------
>XP_009588188.1:68-210/1-143 photosystem I reaction center subunit XI, chloroplastic-like [Nicotiana tomentosiformis]
----------NGDPFIGS-LETPVTSSPLIAWYLSNLPAYRTAVNPLLRGVEVGLAHGFLLVGPFVKAGPLR
NTE----Y-------AGGAGSLAAAGLVVILSMCLTIYG-ISSFK-------------EGEASTA-PAL---
T--LT-----GR-------------KKV-PD--------Q-LQ--TAEGWSKFTGGFFFGGISGVTWAYFL-
-----------------
>KZV48486.1:60-201/1-142 Photosystem I reaction center subunit XI, chloroplast precursor [Dorcoceras hygrometricum]
-----------GDPFIGT-LETPITSSPLIAWYLSNLPGYRTAVSPLLRGIEVGLAHGYFLVGPFAVTGPLR
NTP----Y-------HGAAGSLAAGGLVAILSVCLTMYG-IATFK-------------EGEPSIA-PTL---
T--LT-----GR-------------KKE-AD--------K-LQ--TAEGWAQFTGGFFFGGISGVLWAYFL-
-----------------
>YP_277352.1:1-140/1-140 photosystem I subunit XI [Emiliania huxleyi]
--MSEFVKPYNNDPFVGN-LSTPVTTSTATKLYLGNLPIYRKGLSPLLRGLEIGMAHGYFLIGPFYILGPLR
NSP----N-------ALLVGLFSAFGLILILTLGLTIYG-LASFQ---------------------------
----------GT-------------EGG-EN----------LE--SAKGWRNFTSGFSIGAFGGASVAYVLL
DN---------------
>OEL12596.1:55-197/1-143 Photosystem I reaction center subunit XI, chloroplastic [Dichanthelium oligosanthes]
----------NGDPFIGS-LETPITSSPLIAWYLSNLPAYRTAVNPLLRGIEVGLAHGYLLVGPFALTGPLR
NTP----V-------HGQAGALGAAGLVTILSVCLTMYG-AASFN-------------EGEPSTA-PTL---
T--LT-----GR-------------KKE-AD--------K-LQ--TADGWAKFTGGFFFGGISGVLWAYFL-
-----------------
>AZQ19292.1:63-205/1-143 Photosystem I reaction center subunit XI [Populus tomentosa]
----------NGDPFIGS-LETPVTSSPLIAWYLSNLPAYRTAVSPLLRGIEVGLAHGFLLVGPFVKAGPLR
NTE----Y-------AGAAGSLAAGGLIVILSICLTMYG-AASFT-------------EGEPSIA-PSL---
T--LT-----GR-------------KKV-PD--------Q-LQ--TADGWAKFSGGFFFGGISGVTWAYFL-
-----------------
>6IGZ_L:54-198/1-145 Chain L, PsaL [Bryopsis corticulans]
-----------GDPFIGM-LETPVTSAPIVAGFLSNLPAYRTGVSPLLRGVEIGLTHGFLVAGPFIKLGPLR
DAA--GGA-------AETAGCLSGALLVIILTACLTIYG-QATFE-------------DDEPQIG--VK---
T--LS-----GR-------------DIA-RD--------P-LQ--SAEGWNEFTSGWLVGGLSGVAWAYLCT
Q----------------
>XP_003576628.1:56-198/1-143 photosystem I reaction center subunit XI, chloroplastic [Brachypodium distachyon]
----------NGDPFIGS-LETPVTSSPLVAWYLSNLPAYRTAVSPLLRGIEVGLAHGYLLVGPFALTGPLR
NTP----V-------HGQAGALGAAGLVTILSLCLTMYG-VSSFD-------------EGAPSTA-PTL---
T--LT-----GR-------------KKE-AD--------K-LQ--TAQGWSQFTGGFFFGGISGVLWAYFL-
-----------------
>RDX58104.1:61-203/1-143 Photosystem I reaction center subunit XI, chloroplastic [Mucuna pruriens]
----------NGDPFIGS-LETPVTSSPLIAWYLSNLPAYRTAVSPLLRGIEVGLAHGYLLVGPFVKAGPLR
NTP----Y-------AGGAGSLAAGGLVVILSICLTIYG-IASFN-------------EGDPSTA-PSL---
T--LT-----GR-------------KKE-PD--------Q-LQ--TADGWAKFTGGFFFGGISGVIWAYFL-
-----------------
>XP_026389162.1:63-205/1-143 photosystem I reaction center subunit XI, chloroplastic-like [Papaver somniferum]
----------NGDPFIGS-LETPVTSSPLIAWYLSNLPAYRTAVNPLLRGVEVGLAHGLLLVGPFVKAGPLR
NTE----Y-------AGAAGSLAAAGLVTILSMCLTIYG-VSSFK-------------EGDASTA-PSL---
T--LT-----GR-------------KKV-PD--------Q-LQ--TADGWAKFTGGFFFGGISGVTWAYFL-
-----------------
>XP_004962578.1:55-197/1-143 photosystem I reaction center subunit XI, chloroplastic [Setaria italica]
----------NGDPFIGS-LETPITSSPLIAWYLSNLPAYRTAVSPLLRGIEVGLAHGYLLVGPFALTGPLR
NTP----V-------HGQAGALGAAGLVTILSVCLTMYG-VASFN-------------EGDPSTA-PTL---
T--LT-----GR-------------KKE-AD--------K-LQ--TADGWAKFTGGFFFGGISGVVWAYFL-
-----------------
>XP_008388809.2:66-208/1-143 photosystem I reaction center subunit XI, chloroplastic-like [Malus domestica]
----------NGDPFIGS-LETPVTSSPLIAWYLSNLPAYRTAVSPLLRGIEVGLAHGFLLVGPFVKTGPLR
NTP----Y-------AGGAGSLAAAGLVVILTLCLTIYG-ISSFK-------------EGEPSSA-PAL---
T--LT-----GR-------------KKE-PD--------Q-LQ--TAEGWSKFTGGFFFGGISGVTWAYFL-
-----------------
>XP_027928247.1:61-204/1-144 photosystem I reaction center subunit XI, chloroplastic [Vigna unguiculata]
----------NGDPFIGS-LETPVTSSPLIAWYLSNLPAYRTAVSPLLRGIEVGLAHGYLLVGPFVKAGPLR
NTE----Y-------AGAAGSLAAGGLVVILSIVLTIYG-ISSFN-------------EGDASTA-PSL---
T--LT-----GR-------------KKQ-PD--------Q-LQ--TADGWAKFTGGFFFGGISGVIWAYFLL
-----------------
>XP_025806503.1:55-197/1-143 photosystem I reaction center subunit XI, chloroplastic [Panicum hallii]
----------NGDPFIGS-LETPVTSSPLVAWYLSNLPAYRTAVSPLLRGIEVGLAHGYLLVGPFALTGPLR
NTP----V-------HGQAGALGAAGLVTILSVCLTMYG-VASFN-------------EGDPSTA-PTL---
T--LT-----GR-------------KKE-AD--------K-LQ--TADGWAKFTGGFFFGGISGVLWAYFL-
-----------------
>AFW90576.1:68-197/1-130 photosystem I subunit XI Mrna [Solanum tuberosum]
-----------GDPFIGS-PETPVTSSPLIAWYLSNLPAYRTAVDPLLRGVEVGLAHGFLLVGPFVKAGPLR
NTD----Y-------AGGAGSLAAAGLVVILSMCLTIYG-ISSFK-------------EGDPSTA-PAL---
T--LT-----GR-------------KKV-PD--------Q-LQ--TADGWAKFTGGFFF-------------
-----------------
>XP_002527284.1:65-207/1-143 photosystem I reaction center subunit XI, chloroplastic [Ricinus communis]
----------NGDPFIGS-LETPVTSSPLIAWYLSNLPAYRTAVSPLLRGIEVGLAHGFLLVGPFVKAGPLR
NTE----F-------AGAAGSLAAGGLVAILSICLTMYG-VASFN-------------EGEPSTA-PSL---
T--LT-----GR-------------KKE-PD--------Q-LQ--TADGWAKFTGGFFFGGISGVIWAYFL-
-----------------
>GER40644.1:65-207/1-143 photosystem I reaction center subunit XI [Striga asiatica]
----------NGDPFIGS-LETPVTSSPLIAWYLSNLPAYRTAVNPLLRGVEVGLAHGFLLVGPFVKTGPLR
NTE----Y-------AGGAGSLAAAGLVVILSICLTIYG-IASFK-------------EGEPSTA-PSL---
T--LT-----GR-------------KKE-PD--------Q-LQ--TADGWAKFTGGFFFGGISGVVWAYFL-
-----------------
>XP_010095590.1:72-213/1-142 photosystem I reaction center subunit XI, chloroplastic [Morus notabilis]
-----------GDPFIGS-LETPVTSSPLIAWYLSNLPAYRTAVSPLLRGVEVGLAHGFLLVGPFVKTGPLR
NTE----I-------AGQAGSLAAGGLIVILSIALSMYG-IASFN-------------EGEPSTA-PAL---
T--LT-----GR-------------KKE-PD--------Q-LQ--TAEGWAKFSGGFFFGGISGVIWAYYL-
-----------------
>PWZ30351.1:59-201/1-143 Photosystem I reaction center subunit XI, chloroplastic [Zea mays]
----------NGDPFIGS-LETPVTSSPLIAWYLSNLPAYRTAVSPLLRGVEVGLAHGYLLVGPFALTGPLR
NTP----V-------HGQAGALGAAGLVAILSVCLTMYG-VASFN-------------EGDPSTA-PTL---
T--LT-----GR-------------KKE-AD--------K-LQ--TADGWAKFTGGFFFGGISGVLWAYFL-
-----------------
>ABG21996.1:56-188/1-133 Photosystem I reaction center subunit XI, chloroplast precursor, putative, expressed [Oryza sativa Japonica Group]
-----------GDPFIGS-LETPVTSSPLVAWYLSNLPAYRTAVSPLLRGIEVGLAHGYLLVGPFALTGPLR
NTP----V----------------HGLVAILSVCLTMYG-VASFG-------------EGEPSTA-PTL---
T--LT-----GR-------------KKE-AD--------K-LQ--TADGWAKFTGGFFFGGISGVLWAYFL-
-----------------
>ACG28232.1:57-199/1-143 photosystem I reaction center subunit XI [Zea mays]
----------NGDPFIGS-LETPVTSSPLVAWYLSNLPAYRTAVSPLLRGVEVGLAHGYLLVGPFALTGPLR
STP----V-------HGQAGALGAAGLVAILSVCLTMYG-VASFN-------------EGDPSTA-PSL---
T--LT-----GR-------------KKE-AD--------K-LQ--TSDGWAKFTGGFFFGGISGVLWAYFL-
-----------------
>XP_031374354.1:68-215/1-148 photosystem I reaction center subunit XI, chloroplastic-like [Punica granatum]
-----------GDPFIGS-LETPVTLSPLIAWYLSNFPAYRTAVSPLLLGVEVGLAHGFLLVGLFVKAGPLR
NTE----Y-------AGAAGSLAVAGLVVILSICLTMYG-IASFN-------------EGEPSIS-PSL---
T--LT-----ER-------------KKE-PD--------Q-LQ--TANGWAKFTGGFFFGGISGVSWAYFLL
YVLNL------------
>XP_015620442.1:55-197/1-143 photosystem I reaction center subunit XI, chloroplastic [Oryza sativa Japonica Group]
----------NGDPFIGS-LETPVTSSPLVAWYLSNLPAYRTAVSPLLRGIEVGLAHGYLLVGPFALTGPLR
NTP----V-------HGQAGALGAAGLVAILSVCLTMYG-VASFG-------------EGEPSTA-PTL---
T--LT-----GR-------------KKE-AD--------K-LQ--TADGWAKFTGGFFFGGISGVLWAYFL-
-----------------
>PWZ09324.1:57-199/1-143 Photosystem I reaction center subunit XI, chloroplastic [Zea mays]
----------NGDPFIGS-LETPVTSSPLVAWYLSNLPAYRTAVSPLLRGVEVGLAHGYLLVGPFALTGPLR
STP----V-------HGQAGALGAAGLVAILSVCLTMYG-VASFN-------------EGDPSTA-PSL---
T--LT-----GR-------------KKE-AD--------K-LQ--TADGWAKFTGGFFFGGISGVLWAYFL-
-----------------
>KAE9621967.1:58-200/1-143 putative photosystem I [Lupinus albus]
----------NGDPFIGS-LETPVTSSPLVAWYLSNLPAYRTAVSPLLRGIEVGLAHGYLLVGPFVKAGPLR
NTP----Y-------AGGAGSLAAAGLVVILSLCLSIYG-ISSFN-------------EGAPSTA-PSL---
T--LT-----GR-------------KKE-PD--------Q-LQ--TADGWAKFTGGFFFGGISGVTWAYFL-
-----------------
>XP_010111072.1:65-207/1-143 photosystem I reaction center subunit XI, chloroplastic [Morus notabilis]
----------NGDPFIGS-LETPVTSSPLIAWYLSNLPAYRTAVSPLLRGIEVGLAHGYLLVGPFVKAGPLR
NTP----Y-------AGGAGSLAAAGLVVILSICLTMYG-VASFN-------------EGEPSTA-PSL---
T--LT-----GR-------------KKE-PD--------Q-LQ--TADGWAKFTGGFFFGGISGVTWAYFL-
-----------------
>4RKU_L:13-155/1-143 Chain L, Photosystem I Reaction Center Subunit Xi, Chloroplastic [Pisum sativum]
----------NGDPFIGS-LETPVTSSPLVAWYLSNLPGYRTAVNPLLRGIEVGLAHGFFLVGPFVKAGPLR
NTE----Y-------AGAAGSLAAAGLVVILSICLTIYG-ISSFN-------------EGDPSTA-PSL---
T--LT-----GR-------------KKQ-PD--------Q-LQ--TADGWAKFTGGFFFGGISGVIWAFFL-
-----------------
>GEW77303.1:65-197/1-133 photosystem I reaction center subunit XI, chloroplastic [Tanacetum cinerariifolium]
----------NGDPFIGS-LETPVTSSPLIAWYLSNLPGYRTAVNPLLRGIEVGLAHGFFLVGPFVKAGPLR
NTE----Y-------AGAAGTLAAGGLVVILSICLTMYG-IASFK-------------EGEPSIA-PSL---
T--LT-----GR-------------KKE-PD--------Q-LQ--TADGWAKFSGGFFFGD-----------
-----------------
>XP_020687811.1:68-210/1-143 photosystem I reaction center subunit XI, chloroplastic [Dendrobium catenatum]
----------NGDPFIGS-LETPITSSPLIAWYLSNLPAYRTAVSPLLRGIEVGLAHGYLLVGPFVKTGPLR
NTE----Y-------AGAAGSLAAAGLVVILTVCLSMYG-IATFN-------------EGNPSTA-PSL---
T--LS-----GR-------------KKV-AD--------K-LQ--TAEGWAQFSGGFFFGGISGVTWAYFL-
-----------------
>KAE9592283.1:61-203/1-143 putative photosystem I [Lupinus albus]
----------NGDPFIGS-LETPVTSSPLVAWYLSNLPAYRTAVSPLLRGIEVGLAHGFLLVGPFVKAGPLR
NTP----Y-------AGGAGSLAAAGLVAILSLCLTIYG-ISSFN-------------EGAPSTA-PSL---
T--LT-----GR-------------KKE-PD--------Q-LQ--TADGWAKFTGGFFFGGISGVTWAFFL-
-----------------
>XP_030503784.1:62-204/1-143 photosystem I reaction center subunit XI, chloroplastic [Cannabis sativa]
----------NGDPFIGS-LETPVTSSPLVAWYLSNLPAYRTAVNPLLRGIEVGLAHGFLLVGPFVKAGPLR
NTP----Y-------AGGAGSLAAAGLVVILSICLTMYG-VASFK-------------EGEPSIA-PSL---
T--LT-----GR-------------KKE-PD--------Q-LQ--TAEGWAKFTGGFFFGGISGVTWAFFL-
-----------------
>PIN01511.1:65-207/1-143 Photosystem I [Handroanthus impetiginosus]
----------NGDPFIGS-LETPVTSSPLIAWYLSNLPAYRTAVSPLLRGVEVGLAHGFLLVGPFVKTGPLR
NTP----Y-------AGGAGSLAAAGLVVILSICLTIYG-IASFK-------------EGEPSTA-PSL---
T--LT-----GR-------------KKE-PD--------Q-LQ--TADGWAKFTGGFFFGGISGVIWAYFL-
-----------------
>XP_022997609.1:64-206/1-143 photosystem I reaction center subunit XI, chloroplastic-like [Cucurbita maxima]
----------NGDPFIGS-LETPVTSSPLIAWYLSNLPAYRTAVSPLLRGIEVGLAHGFLLVGPFVKAGPLR
NTA----Y-------AGGAGSLAAGGLIAILSICLTMYG-IASFN-------------EGEPSTA-PSL---
T--LT-----GR-------------KKT-PD--------Q-LQ--TADGWAKFTGGFFFGGISGVIWAYFL-
-----------------
>QDZ22117.1:61-210/1-150 subunit XI of photosystem I reaction center [Chloropicon primus]
-----------GDPFIGM-LETPVTSAPIVANFLSNLPAYRTSVAPVLRGVEIGLTHGFFITGPFIKLGPLR
GME--GNV-------PEVAGCLAGGGIVLILTLGLTIYG-IASFQ-------------GEDGRMSEEKLAPK
T--LT-----GR-------------SIS-SD--------P-LM--SKQGWEEFTSGFLVGGLSAVLYSYICT
Q----------------
>PON64699.1:65-207/1-143 Photosystem I PsaL, reaction centre subunit XI [Parasponia andersonii]
----------NGDPFIGS-LETPVTSSPLIAWYLSNLPAYRTAVSPLLRGIEVGLAHGFLLVGPFVKAGPLR
NTP----Y-------AGGAGSLAAAGLVVILSICLTQYG-IASFN-------------EGEPSSA-PSL---
T--LT-----GR-------------KKE-PD--------Q-LQ--TADGWAKFTGGFFFGGISGVIWAFFL-
-----------------
>AZQ19328.1:63-205/1-143 Photosystem I reaction center subunit XI [Populus tomentosa]
----------NGDPFIGS-LETPITSSPLIAWYLSNLPAYRTAVSPLLRGIEVGLAHGFLLVGPFVKAGPLR
NTE----Y-------AGAAGSLAAGGLVAILSICLTMYG-VASFT-------------EGEPSTA-SGL---
T--LT-----GR-------------KKE-PD--------Q-LQ--TSDGWSKFSGGFFFGGISGVIWAYFL-
-----------------
>XP_002303024.3:109-251/1-143 photosystem I reaction center subunit XI, chloroplastic [Populus trichocarpa]
----------NGDPFIGS-LETPITSSPLIAWYLSNLPAYRTAVSPLLRGIEVGLAHGFLLVGPFVKAGPLR
NTE----Y-------AGAAGSLAAGGLVAILSICLTMYG-VASFT-------------EGEPSTA-PGL---
T--LT-----GR-------------KKE-PD--------Q-LQ--TSDGWAKFSGGFFFGGISGVIWAYFL-
-----------------
>XP_021630584.1:61-203/1-143 photosystem I reaction center subunit XI, chloroplastic [Manihot esculenta]
----------NGDPFIGS-LETPVTSSPLIAWYLSNLPAYRTAVSPLLRGVEVGLAHGLLLVGPFVKAGPLR
NTE----Y-------AGAAGSLAAGGLIVILSICLTMYG-VASFG-------------EGEPSTA-PSL---
T--LT-----GR-------------KKD-PD--------Q-LQ--TADGWAKFTGGFFFGGISGVIWAYFL-
-----------------
>OMO65360.1:66-208/1-143 Photosystem I PsaL, reaction centre subunit XI [Corchorus capsularis]
----------NGDPFIGS-LETPITSSPLIAWYLSNLPAYRTAVNPLLRGVEVGLAHGFLLVGPFVKAGPLR
NTE----V-------AGAAGSFAAAGLVVILSICLTMYG-VASFK-------------EGEPSTA-PSL---
T--LT-----GR-------------KKE-PD--------Q-LQ--TADGWAKFTGGFFFGGISGVVWAYFL-
-----------------
>XP_031248380.1:65-207/1-143 photosystem I reaction center subunit XI, chloroplastic [Pistacia vera]
----------NGDPFIGS-LETPVTSSPLIAWYLSNLPAYRTAVSPLLRGIEVGLAHGFLLVGPFVKAGPLR
NTE----Y-------AGAAGSLAAGGLVVILSICLTMYG-ISSFN-------------EGEPSIA-PGL---
T--LT-----GR-------------KKE-PD--------Q-LQ--TADGWAKFTGGFFFGGISGVIWAYFL-
-----------------
>ACG29645.1:59-201/1-143 photosystem I reaction center subunit XI [Zea mays]
----------NGDPFIGS-LETPVTSSPLIAWYLSNLPAYRTAVSPLLRGVEVGLAHGYLLVGPFALTGPLR
NTP----V-------HGQAGALGAAGLVAILSVCLTMYG-VASFN-------------EGDPSTA-PTL---
T--LT-----GR-------------KKE-AD--------K-LQ--XADGWAKFTGGFFFGGISGVLWAYFL-
-----------------
>RWR87110.1:61-207/1-147 photosystem I reaction center subunit XI, chloroplastic-like protein [Cinnamomum micranthum f. kanehirae]
------IEPINGDPFIGS-LETPVTSSPLIAWYLSNLPAYRTAVSPLLRGIEVGLAHGYLLVGPFVKTGPLR
DTP----Y-------AGAAGSLAAGGLVTILSICLTMYG-IASFK-------------EGEPSTA-PTL---
T--LT-----GR-------------KKE-AD--------K-LQ--TADGWAQFSGGFFFGGISGVIWAYFL-
-----------------
>XP_030472364.1:70-212/1-143 photosystem I reaction center subunit XI, chloroplastic [Syzygium oleosum]
----------NGDPFIGS-LETPVTSSPIIAWYLSNLPAYRTAVSPLLRGVEVGLAHGLLLVGPFVKAGPLR
NTE----Y-------AGAAGSLAAGGLVVILSICLTMYG-IASFN-------------EGEPSTA-PSL---
T--LT-----GR-------------KKE-PD--------Q-LQ--TADGWAKFTGGFFFGGISGVIWAYYL-
-----------------
>XP_021818400.1:65-207/1-143 photosystem I reaction center subunit XI, chloroplastic [Prunus avium]
----------NGDPFIGS-LETPVTSSPLIAWYLSNLPAYRTAVSPLLRGIEVGLAHGFLLVGPFVKTGPLR
NTP----Y-------AGGAGSLAAAGLVVILSLCLTIYG-ISSFK-------------EGDPSTA-PAL---
T--LT-----GR-------------KKE-PD--------Q-LQ--TAEGWAKFTGGFFFGGISGVTWAYFL-
-----------------
>XP_021681551.1:64-206/1-143 photosystem I reaction center subunit XI, chloroplastic-like [Hevea brasiliensis]
----------NGDPFIGS-LETPVTSSPLIAWYLSNLPAYRTAVSPLLRGIEVGLAHGLLLVGPFVKAGPLR
NTE----Y-------AGAAGSLAAGGLVVILSICLTMYG-IASFS-------------EGEASTA-PSL---
T--LT-----GR-------------KKE-PD--------Q-LQ--TADGWAKFSGGFFFGGISGVIWAYFL-
-----------------
>XP_016194001.1:61-203/1-143 photosystem I reaction center subunit XI, chloroplastic [Arachis ipaensis]
----------NGDPFIGS-LETPITSSPLIAWYLSNLPAYRTAVNPLLRGVEVGLAHGFLLVGPFVKAGPLR
NTP----Y-------AGGAGSLAAAGLVVILSICLTIYG-VASFN-------------EGQPSTA-PSL---
T--LT-----GR-------------KKE-PD--------Q-LQ--TADGWAKFTGGFFFGGISGVTWAYFL-
-----------------
>GBF93942.1:41-163/1-123 photosystem I reaction center subunit XI [Raphidocelis subcapitata]
-----------GDPFVSM-LETPVTSSPLVVSYLSNLPAYRTGVSPLLRGVEIGLAHGFFLPGPFIKLGPLR
AVE---GT-------AEIAGCLSAAGLVGILALCLTLYG-AAQFQ-------------------SAPKLGVK
T--LS-----GR-------------AIE-RD--------P-LQ--SSEGWSGF-------------------
-----------------
>XP_034218431.1:65-207/1-143 photosystem I reaction center subunit XI, chloroplastic [Prunus dulcis]
----------NGDPFIGS-LETPVTSSPLIAWYLSNLPAYRTAVSPLLRGIEVGLAHGFLLVGPFVKAGPLR
NTP----Y-------AGGAGSLAAAGLVVILSLCLTIYG-ISSFK-------------EGDPSTA-PAL---
T--LT-----GR-------------KKE-PD--------Q-LQ--TAEGWAKFTGGFFFGGISGVTWAYFL-
-----------------
>XP_021734381.1:63-205/1-143 photosystem I reaction center subunit XI, chloroplastic-like [Chenopodium quinoa]
----------NGDPFIGG-LETPVTSSPLIAWYLSNLPAYRTAVNPLLRGVEVGLAHGFLLVGPFVKAGPLR
NTE----Y-------AGAAGSLAAAGLVVILSICLTMYG-IASFK-------------EGEPSIA-PSL---
T--LT-----GR-------------KKQ-PD--------Q-LQ--TADGWAKFTGGFFFGGVSGVTWAYFL-
-----------------
>KAE8720772.1:65-205/1-141 Photosystem I reaction center subunit XI [Hibiscus syriacus]
-----------GDPFIGS-LETRITSSPLIAWYLSNLPAYSTAVSPLLRGVEVGLAHGFLLVGPFVKAGPLR
NTP----V-------AGRAGSLAAAGLV-ILSICLTMYG-VALFK-------------EGEPSTT-PSL---
T--LT-----GR-------------KKE-PD--------Q-LQ--TADGWAKFTGGFFFGGISGVTWAYFL-
-----------------
>TEY19537.1:62-204/1-143 photosystem I subunit XI [Salvia splendens]
----------NGDPFIGS-LETPVTSSPLVAWYLSNLPAYRTAVNPLLRGVEVGLAHGFLLVGPFVKAGPLR
NTP----Y-------AGGAGSLAAAGLVVILSICLTIYG-IASFK-------------EGEPSTA-PSL---
T--LT-----GR-------------KKS-PD--------Q-LQ--TADGWAKFTGGFFFGGISGVTWAYFL-
-----------------
>GBF94744.1:41-163/1-123 photosystem I reaction center subunit XI [Raphidocelis subcapitata]
-----------GDPFVSM-LETPVTSSPLVVSYLSNLPAYRTGVSPLLRGVEIGLAHGFFLPGPFIKLGPLR
AVE---GT-------AEIAGCLSAAGLVGILALCLTLYG-AAQF--------------QSAPKMG--VK---
T--LS-----GR-------------AIE-RD--------P-LQ--SSEGWSGF-------------------
-----------------
>XP_011080550.1:67-209/1-143 photosystem I reaction center subunit XI, chloroplastic [Sesamum indicum]
----------NGDPFIGS-LETPVTSSPLIAWYLSNLPAYRTAVNPLLRGVEVGLAHGFLLVGPFVKAGPLR
NTP----Y-------AGGAGSLAAAGLVVILSICLTIYG-IASFK-------------EGEPSTA-PSL---
T--LT-----GR-------------KKQ-PD--------Q-LQ--TADGWAKFTGGFFFGGISGVVWAYFL-
-----------------
>NP_001351816.1:61-203/1-143 photosystem I reaction center subunit XI, chloroplastic [Cicer arietinum]
----------NGDPFIGS-LETPVTSSPLVAWYLSNLPAYRTAVNPLLRGIEVGLAHGFFLVGPFVKAGPLR
NTP----Y-------AGGAGSLAAAGLVVILSICLTIYG-VSSFN-------------EGDASTA-PSL---
T--LT-----GR-------------KKQ-PD--------Q-LQ--TADGWAKFTGGFFFGGISGVTWAFFL-
-----------------
>XP_022929758.1:64-206/1-143 photosystem I reaction center subunit XI, chloroplastic-like [Cucurbita moschata]
----------NGDPFIGS-LETPVTSSPLIAWYLSNLPAYRTAVNPLLRGIEVGLAHGFLLVGPFVKAGPLR
NTA----Y-------AGGAGSLAAGGLIAILSICLTMYG-IASFN-------------EGEPSTA-PSL---
T--LT-----GR-------------KKT-PD--------Q-LQ--TADGWAKFTGGFFFGGISGVIWAYFL-
-----------------
>PON55174.1:65-207/1-143 Photosystem I PsaL, reaction centre subunit XI [Trema orientale]
----------NGDPFIGS-LETPVTSSPLIAWYLSNLPAYRTAVSPLLRGIEVGLAHGFLLVGPFVKAGPLR
NTP----Y-------AGGAGSLAAAGLVVILSICLTQYG-IASFN-------------EGEPSSA-PSL---
T--LT-----GR-------------KKE-PD--------Q-LQ--TADGWAKFTGGFFFGGISGVIWAYFL-
-----------------
>TKY65355.1:61-203/1-143 Photosystem I reaction center subunit XI [Spatholobus suberectus]
----------NGDPFIGS-LETPVTSSPLIAWYLSNLPAYRTAVSPLLRGIEVGLAHGYLLVGPFVKTGPLR
DTP----Y-------AGAAGSLAAGGLVVILSICLTMYG-IASFN-------------EGDPSTA-PSL---
T--LT-----GR-------------KKE-PD--------Q-LQ--TADGWAKFSGGFFFGGISGVIWAYFL-
-----------------
>XP_013711352.1:66-208/1-143 photosystem I reaction center subunit XI, chloroplastic-like [Brassica napus]
----------NGDPFIGS-LETPVTSSPLIAWYLSNLPAYRTAINPLLRGVEVGLAHGFLLVGPFVKAGPLR
NTA----Y-------AGSAGSLAAAGLVVILSMCLTIYG-IASFK-------------EGEPSIA-PSL---
T--LT-----GR-------------KKQ-PD--------Q-LQ--TAEGWAKFTGGFFFGGISGVTWAYFL-
-----------------
>XP_015962005.1:61-203/1-143 photosystem I reaction center subunit XI, chloroplastic [Arachis duranensis]
----------NGDPFIGS-LETPVTSSPLIAWYLSNLPAYRTAVNPLLRGVEVGLAHGFLLVGPFVKAGPLR
NTP----Y-------AGGAGSLAAAGLVVILSICLTIYG-VASFN-------------EGQPSTA-PSL---
T--LT-----GR-------------KKE-PD--------Q-LQ--TADGWAKFTGGFFFGGISGVTWAYFL-
-----------------
>KAB1226740.1:65-207/1-143 Photosystem I reaction center subunit XI, chloroplastic [Morella rubra]
----------NGDPFIGS-LETPVTSSPLIAWYLSNLPAYRTAVNPLLRGVEVGLAHGFLLVGPFVKTGPLR
DTP----Y-------AGGAGSLAAGGLVVILSLCLTIYG-IASFN-------------EGEPSTA-PSL---
T--LT-----GR-------------KKE-PD--------Q-LQ--TADGWAKFTGGFFFGGISGVIWAYFL-
-----------------
>XP_028770626.1:61-203/1-143 photosystem I reaction center subunit XI, chloroplastic [Prosopis alba]
----------NGDPFIGS-LETPVTSSPLIAWYLSNLPAYRTAVSPLLRGVEVGLAHGFLLVGPFVKAGPLR
NTP----Y-------AGGAGSLAAGGLVVILSICLTIYG-IASFK-------------EGEPSVA-PSL---
T--LT-----GR-------------SKQ-PD--------P-LQ--TADGWANFTGGFFFGGISGVIWAYFL-
-----------------
>XP_009139665.1:66-208/1-143 photosystem I reaction center subunit XI, chloroplastic [Brassica rapa]
----------NGDPFIGS-LETPVTSSPLIAWYLSNLPAYRTAVNPLLRGVEVGLAHGFLLVGPFVKAGPLR
NTA----Y-------AGSAGSLAAAGLVVILSMCLTIYG-ISSFK-------------EGEPSIA-PSL---
T--LT-----GR-------------KKQ-PD--------Q-LQ--TAEGWAKFTGGFFFGGISGVTWAYFL-
-----------------
>XP_022859946.1:61-207/1-147 photosystem I reaction center subunit XI, chloroplastic-like [Olea europaea var. sylvestris]
------IEPINGDPFIGS-LETPVTSSPLIAWYLSNLPAYRTAVNPLLRGIEVGLAHGFLLVGPFVKTGPLR
NTP----Y-------AGGAGSLAAAGLVVILSLCLTIYG-ISSFK-------------EGEPSTA-PSL---
T--LT-----GR-------------KKE-PD--------Q-LQ--TAEGWAKFTGGFFFGGISGVTWAYFL-
-----------------
>XP_031405356.1:67-209/1-143 photosystem I reaction center subunit XI, chloroplastic-like [Punica granatum]
----------NGDPFIGS-LETPVTSSPLIAWYLSNLPAYRTAVSPLLRGVEVGLAHGFLLVGPFVKTGPLR
NTE----Y-------AGAAGSLAAGGLVVILSICLTMYG-IASFK-------------EGEPSTA-PSL---
T--LT-----GR-------------KKE-PD--------Q-LQ--TADGWAKFSGGFFFGGISGVVWAYFL-
-----------------
>XP_003624162.1:61-203/1-143 photosystem I reaction center subunit XI, chloroplastic [Medicago truncatula]
----------NGDPFIGS-LETPVTSSPLVAWYLSNLPGYRTAVNPLLRGIEVGLAHGFFLVGPFVKAGPLR
NTE----Y-------AGSAGSLAAAGLIVILSICLTIYG-VSSFN-------------EGDPSIA-PSL---
T--LT-----GR-------------KKQ-PD--------P-LQ--TADGWSKFTGGFFFGGISGVTWAYFL-
-----------------
>XP_015875775.1:64-206/1-143 photosystem I reaction center subunit XI, chloroplastic [Ziziphus jujuba]
----------NGDPFIGS-LETPVTSSPLIAWYLSNLPAYRTAVSPLLRGIEVGLAHGFLLVGPFVKTGPLR
NTP----Y-------AGGAGSLAAAGLVVILSICLTMYG-VASFN-------------EGEPSIA-PSL---
T--LT-----GR-------------KKE-PD--------Q-LL--TADGWSKFSGGFFFGGISGVIWAYFL-
-----------------
>XP_023900711.1:64-206/1-143 photosystem I reaction center subunit XI, chloroplastic [Quercus suber]
----------NGDPFIGS-LETPVTSSPLIAWYLSNLPAYRTAVSPLLRGIEVGLAHGFLLVGPFVKTGPLR
NTP----Y-------AGGAGSLAAAGLVVILSLCLTMYG-IASFN-------------EGEPSTA-PSL---
T--LT-----GR-------------KKE-PD--------Q-LQ--TADGWAKFTGGFFFGGISGVTWAYFL-
-----------------
>XP_023755489.1:60-202/1-143 photosystem I reaction center subunit XI, chloroplastic-like [Lactuca sativa]
----------NGDPFIGS-LETPVTSSPLIAWYLSNLPGYRTAVNPLLRGIEVGLAHGFFLVGPFVKAGPLR
NTE----Y-------AGAAGSLAAGGLVVILSICLTMYG-IASFK-------------EGEPSIA-PSL---
T--LT-----GR-------------KKQ-PD--------Q-LQ--TADGWAKFTGGFFFGGISGVTWAFFL-
-----------------
>XP_021978116.1:60-202/1-143 photosystem I reaction center subunit XI, chloroplastic [Helianthus annuus]
----------NGDPFIGS-LETPVTSSPLIAWYLSNLPGYRTAVNPLLRGIEVGLAHGFFLVGPFVKAGPLR
NTE----Y-------AGAAGSLAAGGLVVILSICLTMYG-IASFK-------------EGEPSIA-PSL---
T--LT-----GR-------------KKE-PD--------Q-LQ--TADGWAKFTGGFFFGGISGVIWAYFL-
-----------------
>GEZ01190.1:13-161/1-149 photosystem I reaction center subunit XI, chloroplastic [Tanacetum cinerariifolium]
----------NGDPFIGS-LETPVTSSPLIAWYLSNLPGYRTAVNPLLRGIEVGLAHGFFLVGPFVKAGPLR
NTE----Y-------AGAAGSLAAGGLVVILSICLTMYG-IASFK-------------EGEPSIA-PSL---
T--LT-----GR-------------KKE-PD--------Q-LQ--TADGWAKFTGGFFFGGISGVTWAYFLL
YVLNL------------
>XP_023769741.1:65-207/1-143 photosystem I reaction center subunit XI, chloroplastic [Lactuca sativa]
----------NGDPFIGS-LETPVTSSPLIAWYLSNLPGYRTAVNPLLRGIEVGLAHGFFLVGPFVKAGPLR
NTE----Y-------AGAAGSLAAGGLVVILSICLTMYG-IASFK-------------EGEPSIA-PSL---
T--LT-----GR-------------KKE-PD--------Q-LQ--TADGWAKFTGGFFFGGISGVIWAFYL-
-----------------
>KAF6259559.1:2-137/1-136 photosystem I PsaL, reaction centre subunit XI [Scenedesmus sp. NREL 46B-D3]
-------------------LETPVTSTPEVASYLSNLPAYRTGVAPLLRGVEIGLAHGFFLPGPFIKLGPLR
NVE---GA-------AEIAGCLSAAGLVIILAAALSIYG-SAMFQ--------------GEPPLGVKTL---
S---------GR-------------SVQ-RD--------P-LQ--SAEGWNEFTSGFTVGALSGVAWAFACT
Q----------------
>XP_015078616.1:67-209/1-143 photosystem I reaction center subunit XI, chloroplastic-like [Solanum pennellii]
----------NGDPFIGS-LETPVTSSPLIAWYLSNLPAYRTAVNPLLRGVEVGLAHGFLLVGPFVKAGPLR
NTA----Y-------AGGAGSLAAAGLVVILSMCLTIYG-ISSFK-------------EGDPSTA-PAL---
T--LT-----GR-------------KKV-PD--------Q-LQ--TADGWAKFTGGFFFGGISGVTWAYFL-
-----------------
>PKA61255.1:61-207/1-147 Photosystem I reaction center subunit XI, chloroplastic [Apostasia shenzhenica]
------IEPINGDPFIGS-LETPITSSPLIAWYLSNLPAYRTAVSPLLRGVEVGLAHGFLLVGPFVKTGPLR
NTE----L-------AGAAGSLAAGGLVVILTICLTMYG-IASFE-------------EGEPSTA-PSL---
T--LT-----GR-------------KKE-AD--------K-LQ--TADGWAQFSGGFFFGGISGVIWAYFL-
-----------------
>KMZ66810.1:69-210/1-142 Photosystem I reaction center subunit XI [Zostera marina]
-----------GDPFIGS-LETPVTSSPLVAWYLSNLPAYRTAVSPLLRGIEVGLAHGYLLVGPFVMTGPLR
NTP----Q-------HGAAGSLAAAGLVAILSVCLTMYG-IASFK-------------EGETSSA-PGL---
T--LT-----GR-------------KKE-AD--------Q-LQ--TADGWAKFTGGFFFGGISGVTWAYFL-
-----------------
>XP_030514062.1:68-191/1-124 photosystem I reaction center subunit XI, chloroplastic-like [Rhodamnia argentea]
----------NGDPFIGS-LETPVTSSPLIAWYLSNLPAYRTAVSPLLRGVEVGLAHGFLLVGPFVKTGPLR
NTE----Y-------AGAAGSLAAGGLVVILSICLTMYG-IASFN-------------EGEPSTA-PSL---
T--LT-----GR-------------KKE-PD--------Q-LQ--TADGWAK--------------------
-----------------
>XP_018812082.1:65-207/1-143 photosystem I reaction center subunit XI, chloroplastic [Juglans regia]
----------NGDPFIGS-LETPVTSSPLIAWYLSNLPAYRTAVSPLLRGIEVGLAHGFLLVGPFVKTGPLR
NTP----Y-------AGGAGSLGAAGLIVILSICLTMYG-IASFN-------------EGEPSTA-PGL---
T--LT-----GR-------------KKE-PD--------Q-LQ--TADGWAKFTGGFFFGGISGVTWAYFL-
-----------------
>OVA19089.1:66-208/1-143 Photosystem I PsaL [Macleaya cordata]
----------NGDPFIGS-LETPVTSSPLIAWYLSNLPAYRTAVNPLLRGVEVGLAHGFLLVGPFVKAGPLR
DTP----Y-------AGGAGSLAAGGLIVILSMCLTIYG-VASFK-------------EGEPSTA-PSL---
T--LT-----GR-------------KKE-PD--------Q-LQ--TADGWAKFTGGFFFGGISGVTWAYFL-
-----------------
>MCH91472.1:10-153/1-144 photosystem I reaction center subunit XI chloroplastic-like [Trifolium medium]
----------NGDPFIGS-LETPVTSSPLVAWYLSNLPAYRTAVNPLLRGIEVGLAHGFLLVGPFVKAGPLR
NTE----Y-------AGSAGSLAAAGLVVILSLTLTIYG-ISSFN-------------EGDPSTA-PSL---
T--LT-----GR-------------KKQ-PD--------P-LQ--TADGWAKFTGGFFFGGISGVTWAYFLL
-----------------
>XP_031123356.1:63-150/1-88 photosystem I reaction center subunit XI, chloroplastic [Ipomoea triloba]
-----------GDPFIGS-LETPVTSSPLIAWYLSNLPAYRTAVNPLLRGIEVGLAHGFLLVGPFVKAGPLR
NTV----Y-------AGSAGSLAAGGLVVILSICMTMYG---------------------------------
------------------------------------------------------------------------
-----------------
>PWA65303.1:66-207/1-142 photosystem I reaction center subunit XI protein [Artemisia annua]
-----------GDPFIGS-LETPVTSSPLIAWYLSNLPGYRTAVNPLLRGVEVGLAHGFFLVGPFVKAGPLR
NTE----Y-------AGAAGSLAAGGLVVILSICLTMYG-IASFK-------------EGEPSIA-PSL---
T--LT-----GR-------------KKE-PD--------Q-LQ--TADGWAKFTGGFFFGGISGVIWAYYL-
-----------------
>XP_021851874.1:64-205/1-142 photosystem I reaction center subunit XI, chloroplastic [Spinacia oleracea]
-----------GDPFIGG-LETPVTSSPLIAWYLSNLPAYRTAVNPLLRGVEVGLAHGFLLVGPFVKAGPLR
NTE----Y-------AGAAGSLAAAGLVVILSMCLTMYG-IASFK-------------EGEPSIA-PAL---
T--LT-----GR-------------KKQ-PD--------Q-LQ--SADGWAKFTGGFFFGGVSGVTWAYFL-
-----------------
>XP_022937709.1:64-206/1-143 photosystem I reaction center subunit XI, chloroplastic [Cucurbita moschata]
----------NGDPFIGS-LETPVTSSPLIAWYLSNLPAYRTAVSPLLRGIEVGLAHGFFLVGPFVKAGPLR
NTA----Y-------AGGAGSLAAGGLIVILSICLTMYG-VASFN-------------EGEPSTA-PSL---
T--LT-----GR-------------KKT-PD--------Q-LQ--TADGWAKFSGGFFFGGISGVIWAYFL-
-----------------
>PHT46602.1:67-209/1-143 Photosystem I reaction center subunit XI, chloroplastic [Capsicum baccatum]
----------NGDPFIGS-LETPVTSSPLIAWYLSNLPAYRTAVNPLLRGVEVGLAHGFLLVEPFVKTGPLR
NTP----I-------AGGAGSLAAAGLVVILSICLTIYG-IASFK-------------EGDPSTA-PSL---
T--LT-----GR-------------KKV-PD--------Q-LQ--TADGWAKFTGGFFFGGISGVTWAYFL-
-----------------
>XP_022149833.1:64-206/1-143 photosystem I reaction center subunit XI, chloroplastic [Momordica charantia]
----------NGDPFIGS-LETPVTSSPLIAWYLSNLPAYRTAVSPLLRGIEVGLAHGFFLVGPFVKAGPLR
NTA----Y-------AGGAGSLAAGGLIVILSICLTMYG-VASFN-------------EGEPSTA-PSL---
T--LT-----GR-------------KKA-PD--------Q-LQ--TADGWAKFSGGFFFGGISGVIWAYFL-
-----------------
>KAA0049883.1:24-166/1-143 photosystem I reaction center subunit XI [Cucumis melo var. makuwa]
----------NGDPFIGS-LETPVTSSPLIAWYLSNLPAYRTAVSPLLRGIEVGLAHGFFLVGPFVKAGPLR
NTA----Y-------AGGAGSLAAGGLIVILSICLTMYG-VASFN-------------EGEPSTA-PSL---
T--LT-----GR-------------KKT-PD--------P-LQ--TADGWAKFSGGFFFGGISGVIWAYFL-
-----------------
>2O01_L:12-153/1-142 Chain L, Photosystem I Reaction Center Subunit Xi, Chloroplast [Spinacia oleracea]
-----------GDPFIGG-LETPVTSSPLIAWYLSNLPAYRTAVNPLLRGVEVGLAHGFLLVGPFVKAGPLR
NTE----Y-------AGAAGSLAAAGLVVILSMCLTMYG-IASFK-------------EGEPSIA-PAL---
T--LT-----GR-------------KKQ-PD--------Q-LQ--SADGWAKFTGGFFFGGVSGVTWACFL-
-----------------
>XP_002863290.1:67-208/1-142 photosystem I reaction center subunit XI, chloroplastic [Arabidopsis lyrata subsp. lyrata]
-----------GDPFIGS-LETPVTSSPLIAWYLSNLPGYRTAVNPLLRGVEVGLAHGFFLVGPFVKAGPLR
NTA----Y-------AGSAGSLAAAGLVVILSMCLTIYG-ISSFK-------------EGEPSIA-PSL---
T--LT-----GR-------------KKQ-PD--------Q-LQ--TAEGWAKFTGGFFFGGISGVTWAYFL-
-----------------
>KVI11548.1:967-1109/1-143 Meiosis specific protein SPO22 [Cynara cardunculus var. scolymus]
----------NGDPFIGS-LETPVTSSPLIAWYLSNLPGYRTAVNPLLRGIEVGLAHGFFLVGPFVKAGPLR
NTE----Y-------AGAAGSLAAGGLVVILSICLTMYG-MASFK-------------EGEPSIA-PSL---
T--LT-----GR-------------KKE-PD--------Q-LQ--TADGWAKFTGGFFFGGISGVTWAYFL-
-----------------
>XP_021997378.1:65-207/1-143 photosystem I reaction center subunit XI, chloroplastic [Helianthus annuus]
----------NGDPFIGS-LETPVTSSPLIAWYLSNLPGYRTAVNPLLRGVEVGLAHGFFLVGPFVKAGPLR
NTE----Y-------AGAAGSLAAGGLVVILSICLTMYG-IASFK-------------EGEPSIA-PSL---
T--LT-----GR-------------KKE-PD--------Q-LQ--TADGWAKFSGGFFFGGISGVIWAYFL-
-----------------
>YP_008519860.1:11-161/1-151 photosystem I subunit XI [Microchloropsis salina]
------------DPFVGH-LATPITTSAFTRAYLKVLPAYRPGLTPLSRGAEIGFTHGYFLIGPFYTYGPLR
SAE----F----SLTSLAAGLLAAITLLLILTVGLSIYG-QVTYD-------------VYDNALIVKLVQQM
V---------GS-------------EKT-QELPQIKGTSE-LD--TILGWQKFSEGFFSGGLIGSIVA----
-----------------
>YP_008519984.1:11-161/1-151 photosystem I subunit XI [Nannochloropsis limnetica]
------------DPFVGH-LATPITTSAFTRAYLKVLPAYRPGLTPLSRGAEIGFTHGYFLIGPFYTYGPLR
SAE----F----SLTSLAAGLLAAITLLLILTVGLSIYG-QVTYD-------------VYDNALIVKLVRQM
V---------GS-------------EKT-QELPQIKGTSE-LD--TILGWQKFSEGFFSGGLIGSIVA----
-----------------
>CAB53034.1:66-208/1-143 photosystem I subunit XI precursor [Arabidopsis thaliana]
----------NGDPFIGS-LETPVTSSPLIAWYLSNLPGYRTAVNPLLRGVEVGLAHGFFLVGPFVKAGPLR
NTA----Y-------AGSAGSLAAAGLVVILSMCLTIYG-ISSFK-------------EGEPSIA-PSL---
T--LT-----GR-------------KKQ-PD--------Q-LQ--TADGWAKFTGGFFFGGISGVTWAYFL-
-----------------
>XP_006282464.1:67-185/1-119 photosystem I reaction center subunit XI, chloroplastic [Capsella rubella]
-----------GDPFIGS-LETPVTSSPLIAWYLSNLPGYRTAVNPLLRGVEVGLAHGFFLVGPFVKAGPLR
NTV----Y-------AGQAGSLAAAGLVIILSMCLTIYG-ISSFK-------------EGEPSIA-PSL---
T--LT-----GR-------------KKQ-PD--------Q-LQ--TAE------------------------
-----------------
>NP_001267647.1:64-206/1-143 photosystem I reaction center subunit XI, chloroplastic [Cucumis sativus]
----------NGDPFIGS-LETPVTSSPLIAWYLSNLPAYRTAVSPLLRGIEVGLAHGFFLVGPFVKAGPLR
NTA----Y-------AGGAGSLAAGGLIVILSVCLTMYG-VASFN-------------EGEPSTA-PSL---
T--LT-----GR-------------KKT-PD--------P-LQ--TADGWAKFSGGFFFGGISGVIWAYFL-
-----------------
>XP_020271726.1:60-205/1-146 photosystem I reaction center subunit XI, chloroplastic-like [Asparagus officinalis]
-----------GDPFIGS-LETPVTSSPL----LSNLPAYRTAISPLLRGIEVGLAHGFLLLGPFVKAGPLR
NTE------------VXXXXSLAAAGLVVILSICLTMYG-IASFK-------------EGEPSTA-PSL---
T--LT-----GR-------------KKE-AD--------K-LQ--TADGWAQFSGGFFFGGISGVTWAYFLF
YVLNLPYF---------
>YP_008519611.1:11-161/1-151 photosystem I subunit XI [Nannochloropsis granulata]
------------DPFVGH-LATPITTSAFTRAYLKVLPAYRPGLTPLSRGAEIGFTHGYFLIGPFYTYGPLR
SAE----F----SLTSLAAGLLAAITLLLILTVGLSIYG-QVTYD---------------VYDNALIVKLVR
Q--MV-----GS-------------EKT-QDLPQIKGTSE-LD--TVLGWQKFSEGFFSGGLIGSIVA----
-----------------
>YP_008520110.1:11-161/1-151 photosystem I subunit XI [Nannochloropsis oceanica]
------------DPFVGH-LATPITTSAFTRAYLKVLPAYRPGLTPLSRGAEIGFTHGYFLIGPFYTYGPLR
SVE----F----SLTSLAAGLLAAITLLLILTVGLSIYG-QVTYD---------------VYDNALIVKLVR
Q--MV-----GS-------------ERT-QDLPQIKGTSE-LD--TVLGWQKFSEGFFSGGLIGSIVA----
-----------------
>AOW70786.1:11-161/1-151 photosystem I reaction center subunit XI [Monodopsis sp. MarTras21]
------------DPFVGH-LATPITTSAFTRAYLRILPAYRPGLTPLSRGAEIGFTHGYFLIGPFYTYGPLR
SAE----F----SVISLAAGLLAAITLLLILTVGLSIYG-QVTYD-------------VYDNALIVKLVRQL
V---------GS-------------EKT-KELPEIKRTSE-LD--SVLGWQKFSEGFFSGGLIGSIVA----
-----------------
>QBS14301.1:8-81/1-74 photosystem I subunit XI [Gonyostomum semen]
---------YNNDSSVGH-LSTPITSSAATKAFLGSLPAYRPGLSPLLRGLEIGMTHGYFLIGPFDKLGPLR
NSS----I-------ALLAGFLS-------------------------------------------------
------------------------------------------------------------------------
-----------------
>XP_021281750.1:67-209/1-143 photosystem I reaction center subunit XI, chloroplastic-like [Herrania umbratica]
----------NGDPFIGS-LETPITSSPLIAWYLSNLPAYRTAVSPLLRGIEVCLAHGFLLVGPFVKGGPWR
NTP----V-------AGGAGSLAAAGLVVIVTICLTMYG-VASFK-------------EGEPSTA-PSL---
T--LT-----GR-------------KKE-PD--------Q-LQ--TADGWASFTGGFFFGGISGVTWAYFL-
-----------------
>YP_009497610.1:12-104/1-93 photosystem I protein subunit XI [Astrosyne radiata]
------------DPFTGD-LQTVLTTSWLTKTILKNLPIYRPNLTPFARGLEIGLAHGYFLIGPFVKLGPLR
NLE----I-------GLFSGFLSTIGLNLIMISFLTYYG-LSTFS---------------------------
------------------------------------------K-----------------------------
-----------------
>QFR99749.1:11-158/1-148 photosystem I reaction center subunit XI [Vischeria stellata]
------------DPFVGH-LATPITTSAFTRAYLRLLPAYRTGLTPLLRGAEIGFTHGYFLVGPFYTFGPLR
SAQ----F----SVPSLAAGLLAAITLLLILTIGLSIYG-QVTYE------------VYDNPLVV-------
K--LA-----GQIVNSEKINELPKVRRV-SD----------LD--SLLGWQKFSEGFFSGGLIGS-------
-----------------
>YP_009551254.1:11-158/1-148 photosystem I reaction center subunit XI [Vischeria sp. ACOI 3415]
------------DPFVGH-LATPITTSAFTRAYLRLLPAYRPGLTPLLRGAEIGFTHGYFLVGPFYTFGPLR
SAQ----F----SVPSLAAGLLAAITLLLILTIGLSIYG-QVTYE------------VYDNPLVV-------
K--LA-----GQIVNSEKINELPKVKRV-SD----------LD--SLLGWQKFSEGFFSGGLIGS-------
-----------------
>OAY68877.1:78-188/1-111 Photosystem I reaction center subunit XI, chloroplastic [Ananas comosus]
-------------------------------------------VSPLLRGVEVGLAHGYLLVGPFVITGPLR
NTP----Y-------AGQAGSLAAAGLVVILSICLTMYG-IASFK-------------EGDPSVA-PSL---
T--LT-----GR-------------KKE-AD--------K-LQ--TAEGWAQFSGGFFFGGISGVIWAYFL-
-----------------
>OLP82333.1:224-353/1-130 Photosystem I reaction center subunit XI [Symbiodinium microadriaticum]
----------GKEPFAGDQVITLTENGLFAKQFLSALAFYREGLKPWQRGLEIGMAHGYFLIGPFTSLGPLR
NTP----E-------AATVGLLCGCAIVGIVSIGGLIFG--STIK----------------PTRF-------
-------------------------DKD-GD--------K-----PGAGFIEMINWHAVGGLGGAGFAHAL-
-----------------
>AAW79346.1:229-326/1-98 chloroplast photosystem I subunit XI [Heterocapsa triquetra]
---------RGKEPFAGDQVQTPVTSSGFAVQFLDNLAFYREGLKPWQRGLEIGMAHGYFLIGPFVALGPLR
NTP----E-------AATVGLLCGIAIVGMVTAGGLLFG--STIK---------------------------
-----------------------------PT--------R--------------------------------
-----------------
>AIG99528.1:1-80/1-80 truncated photosystem I reaction centre subunit XI [Karenia mikimotoi]
-------------------MSLSASGTASTSNFLASLPIYRTSLRPARRGLEIGAAHGFFLYGPFL-YGPFQ
SPASENFT--------EYISLLSTIALITILTAAIT------------------------------------
------------------------------------------------------------------------
-----------------
>KAE8684698.1:929-1009/1-81 Photosystem I reaction center subunit XI [Hibiscus syriacus]
------------------------------------------------------LVHGFLLVGPFVKAGPLR
NTP----V-------AGGAGSLAAAGLVVILSICLTMYG-VALFK-------------EGEPSTT-PSL---
T--LT-----GR-------------KKE-PD--------Q-LQ--TADGWAK--------------------
-----------------
