# Supplementary material for: The structure of photosystem I from a high-light-tolerant cyanobacteria
Source: eLife. 2021 Aug 26;10:e67518. doi: 10.7554/eLife.67518 (PMC8428864; doi:10.7554/eLife.67518)
Supplement: Figure 4—source data 1. [file elife-67518-fig4-data1.zip]

Archive with 12 entries (12 files):
- Figure4C.csv
- __MACOSX/._Figure4C.csv
- Figure4D_differenceSpectra.csv
- __MACOSX/._Figure4D_differenceSpectra.csv
- Figure4E.csv
- __MACOSX/._Figure4E.csv
- Figure4F_77Kdata.csv
- __MACOSX/._Figure4F_77Kdata.csv
- Figures_4_labeled_Gel_image - Copy.pdf
- __MACOSX/._Figures_4_labeled_Gel_image - Copy.pdf
- Figures_4_Raw_Gel_image - Copy.pdf
- __MACOSX/._Figures_4_Raw_Gel_image - Copy.pdf
