# Supplementary material for: The structure of photosystem I from a high-light-tolerant cyanobacteria
Source: eLife. 2021 Aug 26;10:e67518. doi: 10.7554/eLife.67518 (PMC8428864; doi:10.7554/eLife.67518)
Supplement: Figure 4—source data 1. [file elife-67518-fig4-data1.zip › Figure4C.csv]

Wavelength	WT Synechocystis	Red_c	Red_d
800	0.00E+00	2.06E-05	0.00E+00
799.5	1.04E-04	1.89E-05	3.44E-04
799	1.37E-04	0.00E+00	1.39E-04
798.5	1.58E-04	4.85E-05	2.39E-04
798	3.16E-04	1.27E-04	2.41E-04
797.5	2.76E-04	2.29E-04	1.28E-04
797	2.83E-04	2.84E-04	2.25E-04
796.5	2.78E-04	2.73E-04	2.61E-04
796	2.71E-04	2.78E-04	1.42E-04
795.5	1.87E-04	1.75E-04	2.03E-04
795	2.99E-04	3.47E-04	3.21E-04
794.5	3.20E-04	3.09E-04	3.90E-04
794	2.09E-04	2.00E-04	3.10E-04
793.5	1.62E-04	1.67E-04	3.61E-04
793	2.26E-04	1.93E-04	3.12E-04
792.5	1.63E-04	2.04E-04	2.82E-04
792	2.02E-04	2.24E-04	3.78E-04
791.5	2.65E-04	3.04E-04	5.55E-04
791	3.83E-04	4.06E-04	6.42E-04
790.5	2.15E-04	2.44E-04	3.72E-04
790	2.95E-04	3.56E-04	5.01E-04
789.5	1.83E-04	3.30E-04	4.50E-04
789	2.76E-04	3.39E-04	4.90E-04
788.5	4.07E-04	5.37E-04	6.88E-04
788	3.18E-04	4.04E-04	4.45E-04
787.5	3.17E-04	3.50E-04	4.09E-04
787	3.65E-04	3.58E-04	4.64E-04
786.5	1.90E-04	1.33E-04	3.45E-04
786	1.74E-04	9.54E-05	2.84E-04
785.5	2.24E-04	2.72E-04	4.13E-04
785	2.28E-04	1.94E-04	4.38E-04
784.5	3.14E-04	2.53E-04	4.00E-04
784	4.07E-04	2.29E-04	4.80E-04
783.5	3.45E-04	2.37E-04	4.25E-04
783	3.04E-04	2.57E-04	4.22E-04
782.5	4.29E-04	4.71E-04	4.63E-04
782	3.50E-04	4.21E-04	4.92E-04
781.5	3.74E-04	4.15E-04	4.64E-04
781	4.08E-04	6.15E-04	5.24E-04
780.5	3.27E-04	5.42E-04	5.43E-04
780	3.18E-04	5.58E-04	4.36E-04
779.5	2.53E-04	4.83E-04	3.53E-04
779	2.70E-04	4.86E-04	5.04E-04
778.5	2.08E-04	3.59E-04	4.41E-04
778	2.74E-04	4.11E-04	5.68E-04
777.5	3.27E-04	4.46E-04	6.55E-04
777	2.97E-04	2.70E-04	4.44E-04
776.5	2.18E-04	2.42E-04	3.10E-04
776	2.41E-04	2.39E-04	4.69E-04
775.5	1.75E-04	1.97E-04	3.98E-04
775	1.42E-04	2.47E-04	3.56E-04
774.5	1.82E-04	3.00E-04	5.52E-04
774	3.59E-04	3.78E-04	5.84E-04
773.5	3.22E-04	3.83E-04	5.95E-04
773	3.58E-04	3.64E-04	6.49E-04
772.5	2.05E-04	2.04E-04	5.10E-04
772	3.12E-04	4.40E-04	6.74E-04
771.5	2.88E-04	3.50E-04	5.71E-04
771	2.71E-04	3.54E-04	6.81E-04
770.5	8.32E-05	2.10E-04	3.09E-04
770	1.01E-04	2.57E-04	4.08E-04
769.5	2.06E-04	3.28E-04	4.36E-04
769	2.05E-04	3.44E-04	3.28E-04
768.5	3.29E-04	3.95E-04	5.50E-04
768	3.26E-04	4.20E-04	4.80E-04
767.5	3.78E-04	4.03E-04	4.91E-04
767	3.72E-04	4.06E-04	5.49E-04
766.5	4.49E-04	4.81E-04	5.78E-04
766	3.44E-04	4.26E-04	4.50E-04
765.5	3.11E-04	3.56E-04	5.24E-04
765	3.27E-04	4.78E-04	4.13E-04
764.5	2.31E-04	3.71E-04	2.17E-04
764	3.19E-04	4.48E-04	3.85E-04
763.5	1.82E-04	2.90E-04	2.18E-04
763	3.57E-04	5.36E-04	3.38E-04
762.5	4.48E-04	6.82E-04	5.68E-04
762	4.64E-04	6.72E-04	4.60E-04
761.5	4.50E-04	6.79E-04	5.21E-04
761	4.68E-04	6.25E-04	6.08E-04
760.5	5.32E-04	5.78E-04	5.47E-04
760	4.41E-04	5.49E-04	6.00E-04
759.5	5.06E-04	6.67E-04	6.15E-04
759	4.99E-04	6.18E-04	5.94E-04
758.5	5.10E-04	6.58E-04	6.53E-04
758	5.23E-04	6.16E-04	6.80E-04
757.5	6.32E-04	6.15E-04	7.45E-04
757	6.30E-04	6.79E-04	7.77E-04
756.5	6.66E-04	6.89E-04	6.80E-04
756	7.02E-04	7.13E-04	8.52E-04
755.5	7.51E-04	8.10E-04	8.81E-04
755	7.98E-04	8.87E-04	9.43E-04
754.5	6.97E-04	8.04E-04	9.23E-04
754	7.30E-04	8.64E-04	8.39E-04
753.5	7.63E-04	8.19E-04	7.54E-04
753	8.62E-04	8.34E-04	8.38E-04
752.5	9.15E-04	9.31E-04	7.20E-04
752	1.01E-03	1.04E-03	9.20E-04
751.5	9.94E-04	1.02E-03	8.91E-04
751	1.05E-03	1.13E-03	1.06E-03
750.5	1.11E-03	1.29E-03	1.17E-03
750	1.38E-03	1.29E-03	1.33E-03
749.5	1.32E-03	1.36E-03	1.39E-03
749	1.38E-03	1.44E-03	1.40E-03
748.5	1.36E-03	1.39E-03	1.30E-03
748	1.49E-03	1.50E-03	1.29E-03
747.5	1.50E-03	1.64E-03	1.38E-03
747	1.59E-03	1.66E-03	1.35E-03
746.5	1.65E-03	1.80E-03	1.53E-03
746	1.70E-03	1.92E-03	1.68E-03
745.5	1.70E-03	1.89E-03	1.68E-03
745	1.79E-03	1.97E-03	1.75E-03
744.5	1.92E-03	2.07E-03	1.85E-03
744	2.03E-03	2.10E-03	1.81E-03
743.5	2.08E-03	2.20E-03	1.88E-03
743	2.27E-03	2.27E-03	1.95E-03
742.5	2.30E-03	2.39E-03	2.08E-03
742	2.39E-03	2.56E-03	2.16E-03
741.5	2.52E-03	2.60E-03	2.34E-03
741	2.67E-03	2.71E-03	2.47E-03
740.5	2.86E-03	2.78E-03	2.58E-03
740	2.99E-03	2.94E-03	2.62E-03
739.5	3.06E-03	3.00E-03	2.82E-03
739	3.05E-03	3.00E-03	2.74E-03
738.5	3.35E-03	3.17E-03	2.97E-03
738	3.46E-03	3.27E-03	3.02E-03
737.5	3.59E-03	3.40E-03	3.25E-03
737	3.81E-03	3.68E-03	3.44E-03
736.5	4.09E-03	3.95E-03	3.67E-03
736	4.36E-03	4.25E-03	3.95E-03
735.5	4.64E-03	4.59E-03	4.13E-03
735	4.85E-03	4.67E-03	4.36E-03
734.5	5.06E-03	4.95E-03	0.00465
734	5.26E-03	5.21E-03	0.00469
733.5	5.59E-03	5.48E-03	0.00496
733	5.90E-03	5.80E-03	0.00522
732.5	6.20E-03	6.10E-03	0.00544
732	6.51E-03	6.33E-03	0.00575
731.5	6.92E-03	6.76E-03	0.006
731	7.24E-03	7.12E-03	0.00639
730.5	7.52E-03	7.62E-03	0.00677
730	8.00E-03	8.02E-03	0.00713
729.5	8.39E-03	0.00835	0.00731
729	8.89E-03	0.00878	0.00782
728.5	9.33E-03	0.00918	0.00826
728	9.86E-03	0.00963	0.00884
727.5	1.05E-02	0.01048	0.00941
727	1.11E-02	0.01101	0.00991
726.5	1.17E-02	0.01155	0.01051
726	1.24E-02	0.0122	0.01113
725.5	1.30E-02	0.01269	0.01156
725	1.38E-02	0.01342	0.01234
724.5	1.46E-02	0.01429	0.01303
724	1.53E-02	0.01492	0.01361
723.5	1.63E-02	0.01596	0.01451
723	1.73E-02	0.01695	0.01551
722.5	1.82E-02	0.0178	0.01622
722	1.93E-02	0.01891	0.01714
721.5	2.04E-02	0.02003	0.01822
721	2.15E-02	0.02113	0.01927
720.5	2.28E-02	0.02239	0.02029
720	2.41E-02	0.02377	0.02164
719.5	2.56E-02	0.02507	0.02288
719	2.69E-02	0.02646	0.02407
718.5	2.84E-02	0.02797	0.02537
718	3.00E-02	0.02955	0.02684
717.5	3.17E-02	0.03115	0.02832
717	3.35E-02	0.03293	0.02997
716.5	3.54E-02	0.03479	0.03161
716	3.73E-02	0.03663	0.03332
715.5	3.94E-02	0.03869	0.03536
715	4.16E-02	0.04082	0.03707
714.5	4.39E-02	0.04309	0.03908
714	4.64E-02	0.04565	0.04151
713.5	4.91E-02	0.04815	0.04382
713	5.18E-02	0.05085	0.04631
712.5	5.46E-02	0.05375	0.049
712	0.05754	0.05651	0.05161
711.5	0.06069	0.05966	0.05443
711	0.06406	0.06297	0.05735
710.5	0.06746	0.06631	0.06052
710	0.07102	0.06986	0.06383
709.5	0.07475	0.07363	0.06721
709	0.07874	0.0775	0.07095
708.5	0.08291	0.08165	0.07483
708	0.08728	0.08585	0.07898
707.5	0.09194	0.09041	0.08343
707	0.09657	0.095	0.08786
706.5	0.10143	0.09987	0.09253
706	0.10651	0.10494	0.09743
705.5	0.11198	0.11033	0.10274
705	0.11754	0.11584	0.10819
704.5	0.12348	0.12171	0.11405
704	0.12972	0.1279	0.12023
703.5	0.1361	0.13428	0.12674
703	0.14292	0.141	0.13369
702.5	0.15005	0.14815	0.14079
702	0.15754	0.15556	0.14864
701.5	0.16554	0.16345	0.15666
701	0.17417	0.17192	0.16557
700.5	0.18297	0.1807	0.17493
700	0.19246	0.19004	0.18496
699.5	0.20244	0.19988	0.19553
699	0.21312	0.21049	0.20702
698.5	0.22457	0.22163	0.21922
698	0.23664	0.23355	0.23228
697.5	0.24959	0.24613	0.24603
697	0.26341	0.25949	0.26067
696.5	0.27805	0.27362	0.27623
696	0.29371	2.89E-01	0.29277
695.5	0.31041	3.05E-01	0.31017
695	0.32808	3.21E-01	0.32877
694.5	0.34697	0.33927	0.34835
694	0.36665	0.35789	0.3688
693.5	0.38799	0.37781	0.39069
693	0.41065	0.39901	0.41383
692.5	0.43374	0.4205	0.43718
692	0.45871	0.44348	0.4623
691.5	0.48514	0.46799	0.48861
691	0.512	0.49293	0.51548
690.5	0.54011	0.5189	0.54329
690	0.56933	0.54627	0.57215
689.5	0.59884	0.57377	6.01E-01
689	0.62938	0.60212	6.31E-01
688.5	0.66029	6.31E-01	6.61E-01
688	0.69116	6.60E-01	6.91E-01
687.5	0.72234	6.89E-01	0.72187
687	0.75242	0.71805	0.75111
686.5	0.78218	0.74654	0.78004
686	0.81135	0.7748	0.80829
685.5	0.83905	0.802	0.83515
685	0.86522	0.82801	0.86057
684.5	0.88943	0.85256	0.88433
684	0.91188	0.87571	0.90618
683.5	0.93217	0.89713	0.92634
683	0.94966	0.91629	0.94374
682.5	0.96504	0.93385	0.95911
682	0.97748	0.94865	0.97189
681.5	0.98683	0.96085	0.98158
681	0.99353	0.97055	0.98871
680.5	9.97E-01	9.78E-01	9.93E-01
680	9.98E-01	0.98173	9.95E-01
679.5	0.99668	0.98334	0.99408
679	0.99284	0.9825	0.99114
678.5	0.98677	9.80E-01	0.98591
678	0.97895	9.74E-01	0.97882
677.5	0.96965	9.68E-01	0.97036
677	9.59E-01	0.96003	0.96074
676.5	0.94796	0.95087	0.95022
676	0.93604	0.94105	0.93888
675.5	0.92365	0.93045	0.92699
675	0.91085	0.91938	0.91489
674.5	0.89773	0.90773	0.90227
674	0.88446	0.89575	0.88938
673.5	0.87073	0.88332	0.87617
673	0.85675	0.87027	0.86246
672.5	0.84212	0.85652	0.84825
672	0.82726	0.84237	0.83381
671.5	0.81168	0.82732	0.81846
671	0.79513	0.81142	0.80226
670.5	0.77844	0.79515	0.7857
670	0.76075	0.77763	0.76812
669.5	0.74204	0.75904	0.74947
669	0.72328	0.74045	0.73092
668.5	0.70367	0.72074	0.71132
668	0.68339	0.70027	0.69113
667.5	0.66301	0.67958	0.67058
667	0.64199	0.65828	0.64951
666.5	0.62055	0.63649	0.62798
666	0.59899	0.6146	0.60648
665.5	0.57708	0.59219	0.58433
665	0.55557	0.57019	0.56267
664.5	0.53408	0.54809	0.54084
664	0.51254	0.52611	0.51902
663.5	0.49143	0.50439	0.49774
663	0.47068	0.48315	0.47669
662.5	0.45061	0.46246	0.45633
662	0.43117	0.44253	0.43659
661.5	0.41212	0.423	0.41722
661	0.39419	0.40459	0.39907
660.5	0.37662	0.38635	0.38112
660	0.3601	0.36929	0.36436
659.5	0.34475	0.35349	0.34869
659	0.33007	0.33827	0.33375
658.5	0.31609	0.32381	0.31944
658	0.30339	0.31064	0.30642
657.5	0.2916	0.29841	0.29441
657	0.28028	0.28667	0.28286
656.5	0.27017	0.27618	0.27249
656	0.2607	0.26633	0.26278
655.5	0.25194	0.25729	0.25385
655	0.24413	0.24912	0.24582
654.5	0.23703	0.24173	0.23862
654	0.23042	0.23484	0.2318
653.5	0.22469	0.22887	0.22608
653	0.21939	0.22332	0.22057
652.5	0.21475	2.18E-01	0.21575
652	0.21073	2.14E-01	0.21162
651.5	0.20697	2.10E-01	0.20762
651	0.20386	2.07E-01	0.20441
650.5	0.20128	2.04E-01	2.02E-01
650	0.19901	2.02E-01	1.99E-01
649.5	1.97E-01	2.00E-01	1.97E-01
649	1.95E-01	1.98E-01	1.96E-01
648.5	1.94E-01	1.97E-01	1.95E-01
648	1.93E-01	1.96E-01	1.94E-01
647.5	1.93E-01	1.95E-01	1.93E-01
647	1.92E-01	1.94E-01	1.93E-01
646.5	1.92E-01	1.94E-01	1.92E-01
646	1.92E-01	1.94E-01	1.92E-01
645.5	1.93E-01	1.95E-01	1.93E-01
645	1.93E-01	1.95E-01	1.93E-01
644.5	1.94E-01	1.96E-01	1.94E-01
644	1.95E-01	1.97E-01	1.95E-01
643.5	1.96E-01	1.98E-01	1.96E-01
643	1.97E-01	1.99E-01	1.97E-01
642.5	1.99E-01	2.00E-01	1.99E-01
642	2.00E-01	2.02E-01	2.00E-01
641.5	2.02E-01	2.03E-01	2.02E-01
641	2.04E-01	2.05E-01	2.04E-01
640.5	2.05E-01	2.07E-01	2.05E-01
640	2.07E-01	2.09E-01	2.07E-01
639.5	2.09E-01	2.10E-01	2.09E-01
639	2.11E-01	2.12E-01	2.11E-01
638.5	2.13E-01	2.14E-01	2.13E-01
638	2.14E-01	2.16E-01	2.14E-01
637.5	2.16E-01	2.17E-01	2.16E-01
637	2.18E-01	2.19E-01	2.18E-01
636.5	2.19E-01	2.20E-01	2.19E-01
636	2.21E-01	2.22E-01	2.20E-01
635.5	2.22E-01	2.23E-01	2.22E-01
635	2.23E-01	2.24E-01	2.23E-01
634.5	2.24E-01	2.25E-01	2.24E-01
634	2.25E-01	2.26E-01	2.25E-01
633.5	2.26E-01	2.27E-01	2.26E-01
633	2.26E-01	2.27E-01	2.27E-01
632.5	2.27E-01	2.28E-01	2.27E-01
632	2.27E-01	2.28E-01	2.28E-01
631.5	2.28E-01	2.29E-01	0.22775
631	2.28E-01	2.29E-01	0.22791
630.5	0.22766	2.29E-01	0.2281
630	0.22747	2.29E-01	0.22791
629.5	0.22722	2.29E-01	0.22766
629	0.22696	2.28E-01	0.22755
628.5	0.22657	2.28E-01	0.2272
628	0.22602	2.28E-01	0.2267
627.5	0.22529	2.27E-01	0.22595
627	0.22451	2.26E-01	0.2252
626.5	0.22369	2.25E-01	0.22443
626	0.22285	2.25E-01	0.22379
625.5	0.22177	2.23E-01	0.22265
625	0.2206	2.22E-01	0.22154
624.5	0.21937	2.21E-01	0.22025
624	0.21803	2.20E-01	0.21883
623.5	0.21657	2.18E-01	0.21745
623	0.21506	2.17E-01	0.21587
622.5	0.21346	2.15E-01	0.21427
622	0.2118	2.13E-01	0.21261
621.5	0.21	2.12E-01	0.21079
621	0.20818	2.10E-01	0.20899
620.5	0.20617	2.08E-01	0.20706
620	0.20423	2.06E-01	0.20505
619.5	0.20204	2.04E-01	0.203
619	0.19976	2.02E-01	0.20068
618.5	0.19749	1.99E-01	0.19836
618	0.19512	1.97E-01	0.19607
617.5	0.19272	1.95E-01	0.19367
617	0.19033	1.92E-01	0.1913
616.5	0.18771	0.18951	0.18876
616	0.18511	1.87E-01	0.18597
615.5	0.18246	1.84E-01	0.18336
615	0.17971	1.82E-01	0.18058
614.5	0.17679	1.79E-01	0.17769
614	0.17405	1.76E-01	0.1749
613.5	0.17119	1.73E-01	0.17205
613	0.16833	1.70E-01	0.16913
612.5	0.16569	1.68E-01	0.16653
612	0.16301	1.65E-01	0.16382
611.5	0.16034	1.62E-01	0.16128
611	0.1578	1.60E-01	0.15863
610.5	0.15525	1.57E-01	0.15597
610	0.15277	1.55E-01	0.15355
609.5	0.15036	1.52E-01	0.15099
609	0.14812	1.50E-01	0.14864
608.5	0.14598	1.48E-01	0.1467
608	0.14391	1.46E-01	0.14463
607.5	0.14195	1.44E-01	0.14267
607	0.14008	1.42E-01	0.14068
606.5	0.13844	1.40E-01	0.1389
606	0.13711	1.39E-01	0.1375
605.5	0.13568	1.38E-01	0.13601
605	0.13437	1.36E-01	0.13448
604.5	0.13324	1.35E-01	0.13341
604	0.13214	1.34E-01	0.1324
603.5	0.13124	1.33E-01	0.13128
603	0.13041	1.32E-01	0.13066
602.5	0.1298	1.32E-01	0.1298
602	0.12925	1.31E-01	0.12929
601.5	0.12881	1.31E-01	0.12884
601	0.1284	1.30E-01	0.12833
600.5	0.12814	1.30E-01	0.12816
600	0.12791	1.30E-01	0.12799
599.5	0.12781	1.30E-01	0.12784
599	0.12763	1.30E-01	0.12768
598.5	0.12764	1.30E-01	0.12772
598	0.12764	1.29E-01	0.12773
597.5	0.1276	1.29E-01	0.12763
597	0.12774	1.30E-01	0.12777
596.5	0.12777	1.30E-01	0.1278
596	1.28E-01	1.30E-01	0.12778
595.5	1.28E-01	1.30E-01	0.12786
595	1.28E-01	1.30E-01	0.12794
594.5	1.28E-01	1.30E-01	0.12763
594	1.28E-01	1.29E-01	0.12766
593.5	1.27E-01	1.29E-01	0.12741
593	1.27E-01	1.29E-01	0.12718
592.5	1.27E-01	1.29E-01	0.12716
592	1.27E-01	1.29E-01	0.12701
591.5	1.26E-01	1.28E-01	0.1265
591	1.26E-01	1.28E-01	0.12624
590.5	1.25E-01	1.28E-01	0.1258
590	1.25E-01	1.27E-01	0.12543
589.5	1.25E-01	1.27E-01	0.12513
589	1.24E-01	1.26E-01	0.12459
588.5	1.24E-01	1.26E-01	0.12395
588	1.23E-01	1.25E-01	0.12335
587.5	1.22E-01	1.24E-01	0.12258
587	1.21E-01	1.23E-01	0.12196
586.5	1.21E-01	1.23E-01	0.12125
586	1.20E-01	1.22E-01	0.12062
585.5	1.19E-01	1.21E-01	0.11978
585	1.18E-01	1.20E-01	0.11884
584.5	1.17E-01	1.19E-01	0.11788
584	1.16E-01	1.18E-01	0.11692
583.5	0.11526	1.17E-01	0.11592
583	0.11421	1.16E-01	0.11493
582.5	0.11311	1.15E-01	0.11389
582	0.11194	1.14E-01	0.11278
581.5	0.11068	1.13E-01	0.11159
581	0.10943	1.12E-01	0.11038
580.5	0.10816	1.10E-01	0.10909
580	0.10693	1.09E-01	0.10784
579.5	0.10544	1.07E-01	0.10644
579	0.10394	1.06E-01	0.10503
578.5	0.10249	1.04E-01	0.10367
578	0.101	1.03E-01	0.1022
577.5	0.09945	1.02E-01	0.10066
577	9.80E-02	1.00E-01	0.09908
576.5	9.63E-02	9.83E-02	0.09739
576	9.49E-02	9.68E-02	0.09572
575.5	9.33E-02	9.51E-02	0.0941
575	9.17E-02	9.35E-02	0.09258
574.5	9.01E-02	9.19E-02	0.09096
574	8.84E-02	9.02E-02	0.08918
573.5	8.68E-02	8.85E-02	0.08766
573	8.52E-02	8.70E-02	0.08624
572.5	8.38E-02	8.54E-02	0.08479
572	8.22E-02	8.39E-02	0.08316
571.5	8.07E-02	8.25E-02	8.17E-02
571	7.92E-02	8.09E-02	8.01E-02
570.5	7.77E-02	7.95E-02	7.87E-02
570	7.63E-02	7.81E-02	7.73E-02
569.5	7.48E-02	7.65E-02	7.59E-02
569	7.33E-02	7.50E-02	7.44E-02
568.5	7.20E-02	0.07367	7.32E-02
568	7.09E-02	0.07247	7.21E-02
567.5	6.97E-02	0.07133	7.09E-02
567	6.87E-02	0.07024	6.98E-02
566.5	6.75E-02	0.06913	6.87E-02
566	6.66E-02	0.0682	6.78E-02
565.5	6.56E-02	0.06727	6.69E-02
565	6.47E-02	0.06623	6.61E-02
564.5	6.39E-02	0.06544	6.53E-02
564	0.06317	0.06476	6.46E-02
563.5	0.06241	0.06394	6.37E-02
563	0.06178	0.06326	6.31E-02
562.5	0.06119	0.06263	6.25E-02
562	0.06078	0.06219	6.20E-02
561.5	0.06027	0.06173	0.06166
561	0.05981	0.06118	0.06113
560.5	0.0595	0.06081	0.06074
560	0.0591	0.06041	0.06049
559.5	0.05874	0.06014	0.0601
559	0.05861	0.06006	0.06007
558.5	0.05825	0.05983	0.05969
558	0.05824	0.05953	0.05951
557.5	0.05799	0.05933	0.05942
557	0.05795	0.05932	0.05947
556.5	0.05784	0.05917	0.05926
556	0.05781	0.05917	0.05937
555.5	0.05783	0.05913	0.05934
555	0.05798	0.05928	0.05952
554.5	0.05812	0.0594	0.05983
554	0.05829	0.05959	0.05992
553.5	0.05848	0.05985	0.06014
553	0.05857	0.05991	0.06026
552.5	0.05871	0.06014	0.06039
552	0.059	0.06045	0.06065
551.5	0.0593	0.06067	0.06094
551	0.05963	0.061	0.0613
550.5	0.06001	0.06146	0.06181
550	0.06037	0.06169	0.06215
549.5	0.0607	0.06195	0.06249
549	0.06107	0.06238	0.06302
548.5	0.06166	0.06284	0.06352
548	0.06208	0.06328	0.06397
547.5	0.06269	0.06381	0.06462
547	0.06319	0.06433	0.06509
546.5	0.0636	0.06484	0.06565
546	0.06415	0.0654	0.06639
545.5	0.06482	0.06603	0.06712
545	0.06549	0.06677	0.06796
544.5	0.06606	0.06739	0.06854
544	0.06674	0.06807	0.06918
543.5	0.06731	0.06871	0.06982
543	0.06802	0.06935	0.07041
542.5	0.06874	0.0702	0.07121
542	0.06935	0.07075	0.07172
541.5	0.07007	0.07146	0.07243
541	0.07095	0.07226	0.07328
540.5	0.07165	0.07307	0.07413
540	0.07272	0.07408	0.0753
539.5	0.0736	0.07493	0.07613
539	0.0745	0.07584	0.07684
538.5	0.07554	0.0768	0.07792
538	0.0766	0.07797	0.07896
537.5	0.07771	0.07906	0.07998
537	0.07873	0.08002	0.08096
536.5	0.08012	0.08131	0.08234
536	0.08124	0.08265	0.08349
535.5	0.08242	0.08391	0.08474
535	0.08397	0.08534	0.08621
534.5	0.08533	0.08671	0.08757
534	0.08684	0.08831	0.08915
533.5	0.08839	0.08988	0.09051
533	0.09011	0.09154	0.09225
532.5	0.09187	0.09333	0.09386
532	0.09369	0.09506	0.09558
531.5	0.09576	0.09705	0.09766
531	0.09772	0.09891	0.0995
530.5	0.09993	0.10104	0.10166
530	0.1022	0.10331	0.10389
529.5	1.05E-01	0.10572	0.10628
529	1.07E-01	0.10821	0.10879
528.5	1.10E-01	0.11085	0.11145
528	1.13E-01	0.11373	0.11423
527.5	1.16E-01	0.11661	0.11697
527	1.19E-01	0.11953	0.11986
526.5	1.22E-01	0.12261	0.12291
526	1.25E-01	0.12576	0.126
525.5	1.28E-01	1.29E-01	0.12928
525	1.32E-01	1.33E-01	0.13269
524.5	1.36E-01	1.36E-01	0.13635
524	1.39E-01	1.40E-01	0.14003
523.5	1.43E-01	1.44E-01	0.14376
523	1.47E-01	1.47E-01	0.14754
522.5	1.51E-01	1.51E-01	0.15138
522	1.56E-01	1.56E-01	0.15564
521.5	1.60E-01	1.60E-01	0.15976
521	1.64E-01	1.64E-01	0.16422
520.5	1.69E-01	1.69E-01	0.16856
520	1.74E-01	1.73E-01	0.17312
519.5	1.78E-01	1.78E-01	0.17769
519	1.83E-01	1.82E-01	0.18236
518.5	1.88E-01	1.87E-01	0.18713
518	1.93E-01	0.19182	0.19176
517.5	1.98E-01	0.19656	0.19641
517	0.20255	0.2013	0.20126
516.5	0.20755	0.20621	0.20614
516	0.2126	0.2112	0.21093
515.5	0.21757	0.216	0.21595
515	0.22261	0.22082	0.22078
514.5	0.22773	0.22586	0.22578
514	0.23277	0.2308	0.23076
513.5	0.23781	0.23562	0.23553
513	0.24295	0.24059	0.24052
512.5	0.24786	0.24542	0.24545
512	0.25297	0.25024	0.25041
511.5	0.25781	0.25493	0.25515
511	0.26268	0.25959	0.25987
510.5	0.26742	0.26398	0.26449
510	0.27206	0.26852	0.26905
509.5	0.27665	0.2729	0.27364
509	0.28119	0.2772	0.27824
508.5	0.28543	0.28136	0.28235
508	0.2897	0.28537	0.28659
507.5	0.29389	0.28941	0.29086
507	0.29782	0.29324	0.29474
506.5	0.30168	0.2968	0.29847
506	0.30558	0.30052	0.3024
505.5	0.30913	0.30382	0.30583
505	0.31265	0.3071	0.30929
504.5	0.31592	0.31018	0.3126
504	0.31895	0.31298	0.31559
503.5	0.32184	0.31563	0.31861
503	0.3247	0.31833	0.32149
502.5	0.32721	0.32056	0.32385
502	0.32963	0.32278	0.32634
501.5	0.33181	0.32475	0.3284
501	0.3338	0.32639	0.33028
500.5	0.33553	3.28E-01	0.3322
500	0.33718	3.30E-01	0.33381
499.5	0.33855	3.31E-01	0.33535
499	0.34004	3.32E-01	3.37E-01
498.5	0.34111	0.33307	3.38E-01
498	0.34212	0.33392	3.39E-01
497.5	0.34274	0.33445	3.39E-01
497	0.3434	0.33494	3.40E-01
496.5	0.34398	0.33539	3.41E-01
496	0.34431	0.33561	3.41E-01
495.5	0.34456	0.33586	3.41E-01
495	0.34466	0.33588	0.34141
494.5	0.3447	3.36E-01	0.34148
494	0.34456	3.36E-01	0.34144
493.5	0.34444	3.36E-01	0.34127
493	0.34423	3.36E-01	0.34113
492.5	0.34406	0.33532	0.34113
492	0.3438	0.33516	0.34084
491.5	0.34352	0.33504	0.34059
491	0.34334	0.33499	0.34057
490.5	0.3431	0.335	0.34037
490	0.34289	0.33491	0.34018
489.5	0.34286	0.3349	0.34018
489	0.34279	0.33502	0.34017
488.5	0.34273	0.33523	0.34021
488	0.34283	0.33545	0.34026
487.5	0.34299	0.33579	0.3404
487	0.34314	0.33627	0.3407
486.5	0.34344	0.3366	0.34077
486	0.34405	0.33735	0.34143
485.5	0.34474	0.33829	0.34206
485	0.34546	0.33912	0.34272
484.5	0.34631	0.3402	0.34381
484	0.34727	0.3413	0.34464
483.5	0.34838	0.34252	0.3457
483	0.34968	0.34384	0.34694
482.5	0.35109	0.34536	0.34826
482	0.35255	0.34698	0.34973
481.5	0.35416	0.34867	0.35145
481	0.35593	0.35042	0.35301
480.5	0.35788	0.35238	0.35493
480	0.35985	0.35439	0.35687
479.5	0.36169	0.35613	0.35857
479	0.36386	0.35844	0.36096
478.5	0.36614	0.36048	0.36305
478	0.36838	0.36255	0.3652
477.5	0.37078	0.36481	0.36748
477	0.37301	0.36695	0.36962
476.5	0.37532	0.36927	0.37199
476	0.37783	0.37168	0.3745
475.5	0.38026	0.37392	0.37675
475	0.38265	0.37605	0.37902
474.5	0.38507	0.37826	0.38138
474	0.3874	0.3803	0.38367
473.5	0.38981	0.38242	0.38604
473	0.3921	0.38448	0.38825
472.5	0.39424	0.3865	0.39034
472	0.39649	0.38843	0.39248
471.5	0.39874	0.3904	0.39466
471	0.40104	3.92E-01	0.397
470.5	0.40315	3.94E-01	3.99E-01
470	0.40521	0.39603	4.01E-01
469.5	0.40732	0.398	4.03E-01
469	0.40916	0.39976	0.40499
468.5	0.41113	0.40151	0.407
468	0.41316	0.4033	0.40896
467.5	0.41504	0.40496	0.41076
467	0.41698	0.4068	0.4127
466.5	0.41913	0.40873	0.4148
466	0.42125	0.4106	0.41684
465.5	0.42363	0.41274	0.41918
465	0.42594	0.41496	0.42158
464.5	0.42841	0.41734	0.42396
464	0.43119	0.42	0.42679
463.5	0.43404	0.42278	0.42967
463	0.43733	0.426	0.4329
462.5	0.44101	0.42964	0.43673
462	0.44508	0.43358	0.44066
461.5	0.44962	0.43805	0.44511
461	0.45461	0.44308	4.50E-01
460.5	0.46033	0.44871	4.56E-01
460	0.46681	0.45513	4.62E-01
459.5	0.47394	4.62E-01	0.46951
459	0.4821	4.70E-01	0.47755
458.5	0.49115	0.47929	0.48665
458	0.50116	0.48936	0.49664
457.5	0.51236	0.50069	0.50801
457	0.525	0.51331	0.52062
456.5	0.53849	0.52684	0.53407
456	0.55374	0.54203	0.54955
455.5	0.57047	0.55888	0.5663
455	0.58825	0.57672	0.58421
454.5	0.60787	0.59642	0.60412
454	0.62921	0.61763	0.62549
453.5	0.65194	0.64038	0.64832
453	0.67672	0.66531	0.67325
452.5	0.70267	0.69127	0.69929
452	0.73059	0.71907	0.72766
451.5	0.76024	0.74862	0.75738
451	0.79063	0.77898	0.78793
450.5	0.82268	0.81107	0.82014
450	0.8559	0.84428	0.8535
449.5	0.89052	0.87873	0.88837
449	0.92598	0.91402	0.92397
448.5	0.96119	0.94907	0.95928
448	0.99705	0.98504	0.99549
447.5	1.03347	1.02126	1.03187
447	1.0686	1.05611	1.06725
446.5	1.10379	1.09E+00	1.10E+00
446	1.13806	1.13E+00	1.14E+00
445.5	1.17044	1.16E+00	1.16988
445	1.20191	1.19E+00	1.20127
444.5	1.2312	1.22E+00	1.23068
444	1.25813	1.25E+00	1.25773
443.5	1.28325	1.27E+00	1.28303
443	1.30533	1.29E+00	1.3051
442.5	1.32462	1.31E+00	1.32482
442	1.34E+00	1.33E+00	1.34171
441.5	1.36E+00	1.34E+00	1.35557
441	1.3665	1.36E+00	1.36698
440.5	1.37474	1.36E+00	1.37542
440	1.38039	1.37E+00	1.38121
439.5	1.38346	1.37E+00	1.38422
439	1.38421	1.37E+00	1.38504
438.5	1.38281	1.37E+00	1.38376
438	1.37921	1.37E+00	1.38017
437.5	1.37403	1.37E+00	1.37483
437	1.36682	1.3585	1.36797
436.5	1.35836	1.35E+00	1.35933
436	1.34893	1.34111	1.35027
435.5	1.33852	1.33095	1.33977
435	1.32703	1.31989	1.32831
434.5	1.3155	1.30851	1.31679
434	1.30305	1.29641	1.30433
433.5	1.29048	1.28396	1.29161
433	1.27807	1.27195	1.27922
432.5	1.26588	1.25985	1.26689
432	1.25383	1.24805	1.255
431.5	1.24247	1.23679	1.24352
431	1.23131	1.22598	1.23233
430.5	1.2212	1.2159	1.22225
430	1.21161	1.20662	1.21277
429.5	1.20271	1.19812	1.20417
429	1.19506	1.19052	1.19638
428.5	1.18817	1.18357	1.18939
428	1.18201	1.17779	1.18341
427.5	1.17667	1.17252	1.17826
427	1.1721	1.16814	1.17377
426.5	1.16842	1.16473	1.17011
426	1.16547	1.16197	1.1673
425.5	1.16328	1.15996	1.16523
425	1.16143	1.15822	1.1635
424.5	1.15999	1.15711	1.16239
424	1.15891	1.15617	1.16125
423.5	1.1578	1.15556	1.16064
423	1.15695	1.15494	1.16003
422.5	1.15611	1.15429	1.1593
422	1.15506	1.15346	1.15847
421.5	1.15372	1.15255	1.15747
421	1.15207	1.15099	1.15603
420.5	1.15E+00	1.14938	1.15446
420	1.15E+00	1.1471	1.15184
419.5	1.14E+00	1.14442	1.14902
419	1.14E+00	1.14094	1.14549
418.5	1.14E+00	1.13694	1.14156
418	1.13E+00	1.13195	1.13654
417.5	1.13E+00	1.12635	1.13096
417	1.11901	1.12024	1.12457
416.5	1.11186	1.11335	1.11755
416	1.10367	1.10538	1.10958
415.5	1.09528	1.09718	1.10143
415	1.08584	1.08787	1.09198
414.5	1.0756	1.07796	1.08185
414	1.06504	1.0675	1.0716
413.5	1.05367	1.05627	1.06022
413	1.04189	1.04457	1.04855
412.5	1.02996	1.03273	1.03659
412	1.01705	1.01997	1.02393
411.5	1.00449	1.00742	1.01134
411	0.99154	0.99453	0.99839
410.5	0.9782	0.98127	0.98498
410	0.96495	0.96834	0.97189
409.5	0.95176	0.95496	0.95858
409	0.93865	0.94192	0.94564
408.5	0.92568	0.92904	0.93263
408	0.91306	0.91651	0.92002
407.5	0.90097	0.90452	0.90798
407	0.8891	0.89264	0.8958
406.5	0.87747	0.88096	0.8841
406	0.86646	0.87014	0.87329
405.5	0.85597	0.85965	0.86245
405	0.84628	0.85005	0.85267
404.5	0.83721	0.84097	0.84371
404	0.8287	0.83257	0.83518
403.5	0.82072	0.82463	0.82692
403	0.81363	0.81756	0.81974
402.5	0.80699	0.81109	0.81318
402	0.80089	0.805	0.80705
401.5	0.7954	0.7997	0.80175
401	0.79053	0.79485	0.79671
400.5	0.78612	0.79057	0.79223
400	0.78228	0.78675	0.78853
399.5	0.77864	0.78312	0.78477
399	0.7755	0.78008	0.78167
398.5	0.77271	0.77737	0.77872
398	0.77019	0.77479	0.77623
397.5	0.76799	0.77276	0.77423
397	0.76585	0.77077	0.77195
396.5	0.76394	0.76882	0.76989
396	0.7622	0.76724	0.76806
395.5	0.76039	0.76553	0.7663
395	0.7588	0.76417	0.76463
394.5	0.75719	0.76236	0.763
394	0.75575	0.76101	0.76149
393.5	0.75427	0.75969	0.76007
393	0.75258	0.75836	0.75839
392.5	0.75128	0.75688	0.75687
392	0.74982	0.75532	0.75535
391.5	0.74834	0.75391	0.75362
391	0.74696	0.7528	0.75238
390.5	0.74528	0.75121	0.75074
390	0.74372	0.74988	0.74914
389.5	0.7423	0.74854	0.74773
389	0.74063	0.74703	0.74613
388.5	7.39E-01	0.74568	0.74457
388	7.38E-01	0.74401	0.74288
387.5	7.36E-01	0.74239	0.7413
387	7.34E-01	0.74083	0.73955
386.5	7.32E-01	0.73899	0.73743
386	7.30E-01	0.73701	0.73539
385.5	7.28E-01	0.7351	0.73322
385	7.25E-01	0.73272	0.73085
384.5	7.23E-01	0.73021	0.72812
384	7.20E-01	0.72757	0.72533
383.5	7.17E-01	0.72476	0.72239
383	7.13E-01	0.72121	0.71873
382.5	7.09E-01	0.71756	0.7149
382	7.05E-01	0.71366	0.71081
381.5	7.01E-01	0.70934	0.70638
381	6.96E-01	0.70484	0.70178
380.5	6.91E-01	0.69991	0.69664
380	6.86E-01	0.69467	0.69127
379.5	6.80E-01	0.68887	0.68558
379	6.74E-01	0.68289	0.67951
378.5	6.68E-01	0.67662	0.6733
378	6.61E-01	0.67018	0.66659
377.5	6.54E-01	0.66353	0.66
377	6.47E-01	0.65691	0.65332
376.5	0.64042	0.64991	0.64619
376	0.63381	0.6432	0.63952
375.5	0.62671	0.63624	0.63244
375	0.61983	0.62935	0.62555
374.5	0.61281	0.62244	0.61856
374	0.60595	0.61554	0.61168
373.5	0.59904	0.60853	0.60478
373	0.59249	0.60192	0.59822
372.5	0.58594	0.59523	0.59167
372	0.57954	5.89E-01	0.5853
371.5	0.5732	5.82E-01	0.57903
371	0.56688	5.76E-01	0.57278
370.5	0.56088	5.70E-01	5.67E-01
370	0.55494	5.64E-01	5.61E-01
369.5	0.54926	5.58E-01	5.55E-01
369	0.5437	5.53E-01	5.49E-01
368.5	0.53832	5.47E-01	5.44E-01
368	0.53324	5.42E-01	5.39E-01
367.5	0.52811	5.37E-01	5.34E-01
367	0.52314	5.32E-01	5.29E-01
366.5	0.51857	5.27E-01	5.24E-01
366	0.51394	5.22E-01	5.19E-01
365.5	0.50952	5.18E-01	5.15E-01
365	0.50524	5.13E-01	5.11E-01
364.5	0.50108	5.09E-01	5.06E-01
364	0.49707	5.05E-01	5.02E-01
363.5	0.49307	5.01E-01	4.98E-01
363	0.48922	4.97E-01	4.94E-01
362.5	0.48539	4.93E-01	4.91E-01
362	0.48164	4.89E-01	4.87E-01
361.5	0.47801	4.85E-01	0.48319
361	0.47448	4.82E-01	0.4799
360.5	0.47091	4.78E-01	0.47644
360	0.46745	4.75E-01	0.47284
359.5	4.64E-01	4.71E-01	0.46975
359	0.46096	4.68E-01	0.46646
358.5	0.45785	4.65E-01	0.46311
358	4.55E-01	4.62E-01	0.46018
357.5	4.53E-01	4.59E-01	0.45746
357	4.50E-01	4.57E-01	0.45524
356.5	4.48E-01	4.54E-01	0.45273
356	4.46E-01	4.52E-01	0.45071
355.5	4.44E-01	4.50E-01	0.44895
355	4.42E-01	4.48E-01	0.44747
354.5	4.41E-01	4.47E-01	0.44645
354	4.40E-01	4.46E-01	0.44547
353.5	4.40E-01	4.46E-01	0.44498
353	4.40E-01	4.45E-01	0.44487
352.5	4.40E-01	4.46E-01	0.44492
352	4.41E-01	4.46E-01	0.44544
351.5	4.42E-01	4.47E-01	0.44639
351	0.44276	4.48E-01	0.44742
350.5	4.44E-01	4.49E-01	0.44884
350	0.4462	0.45123	0.45085
