# Supplementary material for: The structure of photosystem I from a high-light-tolerant cyanobacteria
Source: eLife. 2021 Aug 26;10:e67518. doi: 10.7554/eLife.67518 (PMC8428864; doi:10.7554/eLife.67518)
Supplement: Figure 4—source data 1. [file elife-67518-fig4-data1.zip › Figure4D_differenceSpectra.csv]

	Red_c - WT Synechocystis	Red_d - WT Synechocystis
800	2.06E-05	0.00E+00
799.5	-8.50E-05	2.40E-04
799	-1.37E-04	1.82E-06
798.5	-1.10E-04	8.10E-05
798	-1.89E-04	-7.49E-05
797.5	-4.67E-05	-1.48E-04
797	6.14E-07	-5.78E-05
796.5	-5.24E-06	-1.70E-05
796	6.63E-06	-1.29E-04
795.5	-1.21E-05	1.65E-05
795	4.71E-05	2.12E-05
794.5	-1.10E-05	7.06E-05
794	-9.79E-06	1.00E-04
793.5	4.60E-06	1.99E-04
793	-3.22E-05	8.69E-05
792.5	4.08E-05	1.19E-04
792	2.20E-05	1.76E-04
791.5	3.90E-05	2.90E-04
791	2.39E-05	2.59E-04
790.5	2.94E-05	1.57E-04
790	6.07E-05	2.06E-04
789.5	1.47E-04	2.67E-04
789	6.29E-05	2.14E-04
788.5	1.30E-04	2.81E-04
788	8.63E-05	1.27E-04
787.5	3.33E-05	9.24E-05
787	-6.92E-06	9.90E-05
786.5	-5.71E-05	1.55E-04
786	-7.83E-05	1.11E-04
785.5	4.74E-05	1.89E-04
785	-3.44E-05	2.10E-04
784.5	-6.10E-05	8.68E-05
784	-1.78E-04	7.28E-05
783.5	-1.08E-04	8.01E-05
783	-4.71E-05	1.18E-04
782.5	4.15E-05	3.38E-05
782	7.14E-05	1.42E-04
781.5	4.17E-05	9.00E-05
781	2.07E-04	1.16E-04
780.5	2.14E-04	2.16E-04
780	2.40E-04	1.17E-04
779.5	2.31E-04	1.00E-04
779	2.16E-04	2.34E-04
778.5	1.51E-04	2.33E-04
778	1.37E-04	2.94E-04
777.5	1.18E-04	3.27E-04
777	-2.76E-05	1.47E-04
776.5	2.40E-05	9.22E-05
776	-1.25E-06	2.28E-04
775.5	2.16E-05	2.22E-04
775	1.05E-04	2.13E-04
774.5	1.18E-04	3.70E-04
774	1.90E-05	2.25E-04
773.5	6.09E-05	2.73E-04
773	5.88E-06	2.91E-04
772.5	-7.67E-07	3.04E-04
772	1.28E-04	3.62E-04
771.5	6.20E-05	2.83E-04
771	8.32E-05	4.11E-04
770.5	1.27E-04	2.26E-04
770	1.56E-04	3.07E-04
769.5	1.22E-04	2.30E-04
769	1.40E-04	1.23E-04
768.5	6.62E-05	2.21E-04
768	9.39E-05	1.54E-04
767.5	2.47E-05	1.13E-04
767	3.34E-05	1.76E-04
766.5	3.21E-05	1.29E-04
766	8.23E-05	1.06E-04
765.5	4.47E-05	2.13E-04
765	1.51E-04	8.60E-05
764.5	1.40E-04	-1.46E-05
764	1.29E-04	6.61E-05
763.5	1.08E-04	3.60E-05
763	1.79E-04	-1.93E-05
762.5	2.34E-04	1.20E-04
762	2.08E-04	-3.92E-06
761.5	2.29E-04	7.08E-05
761	1.56E-04	1.39E-04
760.5	4.59E-05	1.52E-05
760	1.07E-04	1.59E-04
759.5	1.61E-04	1.09E-04
759	1.19E-04	9.58E-05
758.5	1.48E-04	1.42E-04
758	9.31E-05	1.56E-04
757.5	-1.74E-05	1.12E-04
757	4.82E-05	1.46E-04
756.5	2.33E-05	1.38E-05
756	1.11E-05	1.51E-04
755.5	5.94E-05	1.31E-04
755	8.95E-05	1.45E-04
754.5	1.07E-04	2.26E-04
754	1.33E-04	1.09E-04
753.5	5.60E-05	-8.92E-06
753	-2.80E-05	-2.36E-05
752.5	1.55E-05	-1.96E-04
752	2.70E-05	-9.31E-05
751.5	2.43E-05	-1.03E-04
751	7.73E-05	8.67E-06
750.5	1.81E-04	6.09E-05
750	-8.80E-05	-5.57E-05
749.5	3.85E-05	6.47E-05
749	6.09E-05	2.27E-05
748.5	3.53E-05	-5.79E-05
748	6.41E-06	-2.08E-04
747.5	1.37E-04	-1.28E-04
747	6.18E-05	-2.39E-04
746.5	1.52E-04	-1.19E-04
746	2.17E-04	-2.10E-05
745.5	1.88E-04	-2.17E-05
745	1.85E-04	-3.40E-05
744.5	1.50E-04	-6.72E-05
744	6.34E-05	-2.25E-04
743.5	1.20E-04	-2.01E-04
743	5.62E-06	-3.20E-04
742.5	8.89E-05	-2.25E-04
742	1.69E-04	-2.24E-04
741.5	7.60E-05	-1.84E-04
741	4.29E-05	-2.01E-04
740.5	-8.54E-05	-2.81E-04
740	-4.49E-05	-3.62E-04
739.5	-6.08E-05	-2.42E-04
739	-5.30E-05	-3.12E-04
738.5	-1.77E-04	-3.81E-04
738	-1.98E-04	-4.49E-04
737.5	-1.89E-04	-3.44E-04
737	-1.24E-04	-3.65E-04
736.5	-1.41E-04	-4.19E-04
736	-1.05E-04	-4.11E-04
735.5	-5.51E-05	-5.17E-04
735	-1.74E-04	-4.87E-04
734.5	-1.10E-04	-4.10E-04
734	-4.63E-05	-5.73E-04
733.5	-1.12E-04	-6.25E-04
733	-1.07E-04	-6.80E-04
732.5	-1.03E-04	-7.56E-04
732	-1.81E-04	-7.62E-04
731.5	-1.51E-04	-9.14E-04
731	-1.15E-04	-8.51E-04
730.5	9.32E-05	-7.53E-04
730	2.25E-05	-8.63E-04
729.5	-3.80E-05	-0.00108
729	-1.12E-04	-0.00108
728.5	-1.48E-04	-0.00107
728	-2.24E-04	-0.00101
727.5	-4.65E-05	-0.00111
727	-7.97E-05	-0.00117
726.5	-1.85E-04	-0.00122
726	-2.46E-04	-0.00131
725.5	-3.13E-04	-0.00144
725	-3.79E-04	-0.00147
724.5	-2.81E-04	-0.00154
724	-4.08E-04	-0.00172
723.5	-3.12E-04	-0.00176
723	-3.77E-04	-0.00182
722.5	-3.86E-04	-0.00196
722	-3.40E-04	-0.00212
721.5	-3.80E-04	-0.00219
721	-3.96E-04	-0.00226
720.5	-3.79E-04	-0.00247
720	-3.30E-04	-0.00246
719.5	-5.01E-04	-0.00269
719	-4.39E-04	-0.00283
718.5	-4.36E-04	-0.00304
718	-4.92E-04	-0.0032
717.5	-5.24E-04	-0.00336
717	-5.60E-04	-0.00352
716.5	-6.10E-04	-0.00379
716	-6.39E-04	-0.00395
715.5	-7.47E-04	-0.00407
715	-7.83E-04	-0.00453
714.5	-8.49E-04	-0.00486
714	-7.58E-04	-0.0049
713.5	-9.72E-04	-0.0053
713	-9.00E-04	-0.00544
712.5	-8.66E-04	-0.00561
712	-0.00103	-0.00593
711.5	-0.00103	-0.00626
711	-0.00109	-0.00671
710.5	-0.00115	-0.00694
710	-0.00116	-0.00719
709.5	-0.00111	-0.00754
709	-0.00124	-0.00779
708.5	-0.00126	-0.00808
708	-0.00143	-0.00829
707.5	-0.00153	-0.00851
707	-0.00156	-0.00871
706.5	-0.00156	-0.0089
706	-0.00157	-0.00908
705.5	-0.00165	-0.00924
705	-0.0017	-0.00935
704.5	-0.00177	-0.00943
704	-0.00182	-0.00949
703.5	-0.00182	-0.00936
703	-0.00192	-0.00923
702.5	-0.00189	-0.00926
702	-0.00198	-0.00889
701.5	-0.00209	-0.00888
701	-0.00224	-0.00859
700.5	-0.00226	-0.00804
700	-0.00242	-0.0075
699.5	-0.00256	-0.00692
699	-0.00262	-0.0061
698.5	-0.00294	-0.00535
698	-0.00309	-0.00436
697.5	-0.00347	-0.00357
697	-0.00393	-0.00275
696.5	-0.00443	-0.00181
696	-0.00498	-9.40E-04
695.5	-0.0058	-2.45E-04
695	-0.00662	6.86E-04
694.5	-0.0077	0.00139
694	-0.00877	0.00215
693.5	-0.01018	0.0027
693	-0.01163	0.00318
692.5	-0.01324	0.00344
692	-0.01523	0.0036
691.5	-0.01715	0.00347
691	-0.01907	0.00349
690.5	-0.02121	0.00318
690	-0.02306	0.00282
689.5	-0.02507	0.00243
689	-0.02726	0.00172
688.5	-0.02937	9.75E-04
688	-0.03119	2.01E-04
687.5	-0.03299	-4.69E-04
687	-0.03437	-0.00131
686.5	-0.03564	-0.00214
686	-0.03655	-0.00306
685.5	-0.03705	-0.0039
685	-0.03721	-0.00465
684.5	-0.03687	-0.00509
684	-0.03616	-0.0057
683.5	-0.03504	-0.00583
683	-0.03337	-0.00592
682.5	-0.03119	-0.00593
682	-0.02883	-0.00559
681.5	-0.02599	-0.00525
681	-0.02298	-0.00482
680.5	-1.97E-02	-4.05E-03
680	-1.66E-02	-0.0034
679.5	-0.01334	-0.0026
679	-0.01033	-0.00169
678.5	-0.00726	-8.63E-04
678	-0.00452	-1.33E-04
677.5	-0.00173	7.01E-04
677	7.53E-04	0.00146
676.5	0.00291	0.00226
676	0.00501	0.00283
675.5	0.0068	0.00333
675	0.00854	0.00404
674.5	0.01	0.00454
674	0.01129	0.00492
673.5	0.01259	0.00543
673	0.01352	0.00571
672.5	0.01441	0.00613
672	0.01511	0.00655
671.5	0.01564	0.00678
671	0.01629	0.00714
670.5	0.01671	0.00726
670	0.01688	0.00737
669.5	0.01699	0.00743
669	0.01718	0.00764
668.5	0.01707	0.00765
668	0.01688	0.00774
667.5	0.01658	0.00758
667	0.01629	0.00753
666.5	0.01594	0.00743
666	0.01561	0.00748
665.5	0.01511	0.00725
665	0.01462	0.0071
664.5	0.01401	0.00676
664	0.01357	0.00648
663.5	0.01297	0.00631
663	0.01247	0.00602
662.5	0.01185	0.00572
662	0.01136	0.00542
661.5	0.01088	0.00511
661	0.01041	0.00488
660.5	0.00974	0.00451
660	0.00919	0.00426
659.5	0.00874	0.00394
659	0.0082	0.00367
658.5	0.00772	0.00334
658	0.00725	0.00303
657.5	0.00681	0.0028
657	0.00639	0.00258
656.5	0.00601	0.00232
656	0.00563	0.00208
655.5	0.00535	0.00191
655	0.00499	0.00169
654.5	0.00469	0.00159
654	0.00443	0.00139
653.5	0.00418	0.00138
653	0.00393	0.00118
652.5	0.00373	9.93E-04
652	0.0034	8.92E-04
651.5	0.0032	6.50E-04
651	0.00298	5.49E-04
650.5	0.00283	4.72E-04
650	0.00261	3.28E-04
649.5	2.48E-03	3.31E-04
649	2.46E-03	3.18E-04
648.5	2.25E-03	2.53E-04
648	2.24E-03	2.81E-04
647.5	2.17E-03	2.60E-04
647	2.05E-03	2.08E-04
646.5	1.88E-03	1.58E-04
646	1.81E-03	7.06E-05
645.5	1.81E-03	8.88E-05
645	1.73E-03	3.48E-05
644.5	1.56E-03	-6.58E-05
644	1.58E-03	-3.82E-05
643.5	1.51E-03	-1.29E-04
643	1.61E-03	-8.96E-05
642.5	1.59E-03	1.40E-05
642	1.42E-03	-1.31E-04
641.5	1.54E-03	-1.27E-04
641	1.50E-03	-7.33E-05
640.5	1.55E-03	-1.11E-04
640	1.33E-03	-7.60E-05
639.5	1.25E-03	5.07E-05
639	1.31E-03	1.42E-05
638.5	1.16E-03	-8.72E-06
638	1.14E-03	-1.10E-04
637.5	1.21E-03	-1.36E-04
637	1.28E-03	2.54E-06
636.5	1.15E-03	-1.81E-04
636	1.10E-03	-8.22E-05
635.5	9.90E-04	-9.46E-06
635	1.01E-03	-1.05E-04
634.5	1.09E-03	3.03E-05
634	1.11E-03	6.33E-05
633.5	1.04E-03	2.87E-05
633	1.07E-03	2.13E-04
632.5	1.21E-03	1.97E-04
632	1.18E-03	2.53E-04
631.5	1.26E-03	2.38E-04
631	1.19E-03	1.95E-04
630.5	0.00128	4.37E-04
630	0.00135	4.38E-04
629.5	0.00138	4.37E-04
629	0.00141	5.92E-04
628.5	0.00155	6.23E-04
628	0.00157	6.80E-04
627.5	0.00162	6.56E-04
627	0.00161	6.84E-04
626.5	0.0016	7.32E-04
626	0.00165	9.44E-04
625.5	0.00163	8.77E-04
625	0.00165	9.32E-04
624.5	0.00169	8.80E-04
624	0.0017	7.94E-04
623.5	0.0018	8.73E-04
623	0.00174	8.15E-04
622.5	0.00166	8.14E-04
622	0.00159	8.03E-04
621.5	0.0017	7.86E-04
621	0.00166	8.09E-04
620.5	0.00179	8.92E-04
620	0.00167	8.16E-04
619.5	0.00174	9.60E-04
619	0.00187	9.20E-04
618.5	0.00181	8.71E-04
618	0.00184	9.53E-04
617.5	0.00179	9.49E-04
617	0.00181	9.65E-04
616.5	0.0018	0.00105
616	0.00171	8.58E-04
615.5	0.00186	8.98E-04
615	0.00184	8.74E-04
614.5	0.00184	9.04E-04
614	0.00184	8.45E-04
613.5	0.00197	8.62E-04
613	0.00197	7.98E-04
612.5	0.002	8.44E-04
612	0.00198	8.08E-04
611.5	0.00199	9.37E-04
611	0.00195	8.27E-04
610.5	0.00201	7.25E-04
610	0.00203	7.79E-04
609.5	0.00207	6.34E-04
609	0.00204	5.14E-04
608.5	0.0022	7.22E-04
608	0.00218	7.21E-04
607.5	0.00211	7.16E-04
607	0.00206	5.99E-04
606.5	0.00192	4.66E-04
606	0.00196	3.95E-04
605.5	0.00194	3.23E-04
605	0.00185	1.12E-04
604.5	0.00187	1.70E-04
604	0.00182	2.58E-04
603.5	0.00173	4.45E-05
603	0.00193	2.49E-04
602.5	0.00179	2.97E-06
602	0.0018	3.97E-05
601.5	0.00194	3.69E-05
601	0.00187	-6.81E-05
600.5	0.00187	2.68E-05
600	0.00185	7.94E-05
599.5	0.00182	3.24E-05
599	0.0019	5.17E-05
598.5	0.00189	8.57E-05
598	0.00179	9.17E-05
597.5	0.00188	2.65E-05
597	0.00186	3.01E-05
596.5	0.00185	3.08E-05
596	1.79E-03	-4.53E-05
595.5	1.90E-03	5.22E-05
595	1.93E-03	1.68E-04
594.5	2.01E-03	3.06E-05
594	1.90E-03	8.52E-05
593.5	1.97E-03	1.74E-04
593	1.89E-03	1.20E-04
592.5	1.85E-03	2.35E-04
592	1.97E-03	3.79E-04
591.5	1.98E-03	2.90E-04
591	1.99E-03	3.91E-04
590.5	2.06E-03	3.33E-04
590	2.00E-03	3.46E-04
589.5	2.05E-03	4.06E-04
589	2.05E-03	4.70E-04
588.5	2.05E-03	4.18E-04
588	2.08E-03	4.81E-04
587.5	2.00E-03	3.84E-04
587	2.08E-03	5.69E-04
586.5	2.12E-03	5.62E-04
586	2.00E-03	6.27E-04
585.5	2.14E-03	7.38E-04
585	1.98E-03	6.14E-04
584.5	2.02E-03	6.08E-04
584	1.94E-03	6.10E-04
583.5	0.00196	6.68E-04
583	0.00189	7.24E-04
582.5	0.00191	7.88E-04
582	0.00189	8.37E-04
581.5	0.002	9.13E-04
581	0.0021	9.54E-04
580.5	0.00197	9.29E-04
580	0.00193	9.09E-04
579.5	0.00201	1.01E-03
579	0.00201	1.09E-03
578.5	0.002	1.18E-03
578	0.00216	1.21E-03
577.5	0.00213	1.21E-03
577	2.01E-03	1.12E-03
576.5	1.99E-03	1.05E-03
576	1.94E-03	8.50E-04
575.5	1.84E-03	8.52E-04
575	1.81E-03	9.29E-04
574.5	1.83E-03	8.64E-04
574	1.77E-03	8.01E-04
573.5	1.71E-03	9.12E-04
573	1.76E-03	1.00E-03
572.5	1.66E-03	1.03E-03
572	1.76E-03	1.02E-03
571.5	1.87E-03	1.02E-03
571	1.74E-03	9.46E-04
570.5	1.74E-03	9.26E-04
570	1.78E-03	9.42E-04
569.5	1.66E-03	1.12E-03
569	1.68E-03	1.10E-03
568.5	1.66E-03	0.00122
568	1.57E-03	0.00124
567.5	1.61E-03	0.00116
567	1.59E-03	0.00115
566.5	1.62E-03	0.00121
566	1.61E-03	0.0012
565.5	1.65E-03	0.00126
565	1.53E-03	0.00134
564.5	1.59E-03	0.00145
564	0.00159	0.00138
563.5	0.00153	0.00132
563	0.00148	0.00135
562.5	0.00144	0.00129
562	0.00141	0.00117
561.5	0.00147	0.0014
561	0.00137	0.00132
560.5	0.0013	0.00123
560	0.00131	0.00139
559.5	0.0014	0.00136
559	0.00145	0.00146
558.5	0.00158	0.00144
558	0.00129	0.00127
557.5	0.00134	0.00143
557	0.00136	0.00152
556.5	0.00133	0.00142
556	0.00137	0.00156
555.5	0.00131	0.00151
555	0.00129	0.00153
554.5	0.00128	0.00171
554	0.00131	0.00164
553.5	0.00137	0.00166
553	0.00134	0.0017
552.5	0.00143	0.00168
552	0.00145	0.00166
551.5	0.00136	0.00163
551	0.00137	0.00167
550.5	0.00145	0.0018
550	0.00132	0.00178
549.5	0.00125	0.00179
549	0.0013	0.00194
548.5	0.00119	0.00186
548	0.0012	0.00189
547.5	0.00112	0.00193
547	0.00113	0.0019
546.5	0.00124	0.00205
546	0.00125	0.00224
545.5	0.0012	0.0023
545	0.00127	0.00247
544.5	0.00134	0.00248
544	0.00133	0.00243
543.5	0.0014	0.00252
543	0.00133	0.00239
542.5	0.00145	0.00247
542	0.0014	0.00237
541.5	0.00139	0.00236
541	0.00131	0.00233
540.5	0.00143	0.00249
540	0.00136	0.00258
539.5	0.00132	0.00253
539	0.00134	0.00234
538.5	0.00126	0.00238
538	0.00136	0.00235
537.5	0.00134	0.00227
537	0.00129	0.00223
536.5	0.00119	0.00222
536	0.00142	0.00226
535.5	0.00149	0.00232
535	0.00137	0.00223
534.5	0.00137	0.00223
534	0.00147	0.00231
533.5	0.00149	0.00212
533	0.00143	0.00214
532.5	0.00145	0.00198
532	0.00138	0.00189
531.5	0.00129	0.0019
531	0.00119	0.00179
530.5	0.00111	0.00172
530	0.00111	0.00169
529.5	9.69E-04	0.00153
529	9.59E-04	0.00154
528.5	9.68E-04	0.00156
528	9.38E-04	0.00144
527.5	9.52E-04	0.00132
527	9.20E-04	0.00124
526.5	8.14E-04	0.00111
526	7.84E-04	0.00103
525.5	7.18E-04	9.53E-04
525	6.47E-04	8.46E-04
524.5	5.31E-04	7.68E-04
524	3.43E-04	6.16E-04
523.5	3.03E-04	4.47E-04
523	2.67E-04	3.28E-04
522.5	7.88E-05	7.97E-05
522	-1.28E-05	4.92E-05
521.5	-1.25E-04	-1.36E-04
521	-6.23E-05	-1.05E-04
520.5	-2.71E-04	-3.91E-04
520	-3.88E-04	-5.44E-04
519.5	-4.62E-04	-6.20E-04
519	-6.36E-04	-7.00E-04
518.5	-8.66E-04	-7.99E-04
518	-9.48E-04	-0.001
517.5	-9.97E-04	-0.00114
517	-0.00125	-0.00129
516.5	-0.00134	-0.00141
516	-0.0014	-0.00167
515.5	-0.00157	-0.00163
515	-0.00179	-0.00183
514.5	-0.00187	-0.00195
514	-0.00197	-0.00202
513.5	-0.0022	-0.00228
513	-0.00235	-0.00243
512.5	-0.00244	-0.00242
512	-0.00273	-0.00256
511.5	-0.00288	-0.00266
511	-0.00309	-0.00281
510.5	-0.00344	-0.00294
510	-0.00353	-0.00301
509.5	-0.00375	-0.003
509	-0.00398	-0.00295
508.5	-0.00407	-0.00307
508	-0.00432	-0.0031
507.5	-0.00448	-0.00303
507	-0.00458	-0.00308
506.5	-0.00488	-0.00322
506	-0.00506	-0.00318
505.5	-0.00531	-0.00329
505	-0.00555	-0.00336
504.5	-0.00574	-0.00331
504	-0.00597	-0.00336
503.5	-0.00622	-0.00323
503	-0.00637	-0.00321
502.5	-0.00664	-0.00336
502	-0.00684	-0.00329
501.5	-0.00706	-0.00341
501	-0.00741	-0.00353
500.5	-0.00745	-3.33E-03
500	-0.00763	-3.38E-03
499.5	-0.00763	-3.20E-03
499	-0.00795	-3.31E-03
498.5	-0.00804	-0.00328
498	-0.0082	-0.00324
497.5	-0.00829	-0.00328
497	-0.00846	-0.00333
496.5	-0.00859	-0.00341
496	-0.0087	-0.0034
495.5	-0.00869	-0.00322
495	-0.00878	-0.00325
494.5	-0.00884	-3.21E-03
494	-0.00877	-3.12E-03
493.5	-0.0088	-3.17E-03
493	-0.00871	-3.10E-03
492.5	-0.00874	-0.00293
492	-0.00865	-0.00296
491.5	-0.00847	-0.00293
491	-0.00836	-0.00277
490.5	-0.0081	-0.00273
490	-0.00798	-0.00271
489.5	-0.00795	-0.00267
489	-0.00777	-0.00262
488.5	-0.0075	-0.00252
488	-0.00738	-0.00257
487.5	-0.0072	-0.00259
487	-0.00688	-0.00244
486.5	-0.00685	-0.00267
486	-0.00669	-0.00262
485.5	-0.00645	-0.00268
485	-0.00634	-0.00274
484.5	-0.00611	-0.0025
484	-0.00596	-0.00263
483.5	-0.00585	-0.00268
483	-0.00584	-0.00274
482.5	-0.00573	-0.00283
482	-0.00557	-0.00282
481.5	-0.00548	-0.00271
481	-0.00552	-0.00293
480.5	-0.00549	-0.00294
480	-0.00546	-0.00298
479.5	-0.00556	-0.00312
479	-0.00542	-0.0029
478.5	-0.00566	-0.00309
478	-0.00583	-0.00318
477.5	-0.00597	-0.0033
477	-0.00606	-0.00338
476.5	-0.00605	-0.00333
476	-0.00615	-0.00333
475.5	-0.00634	-0.00351
475	-0.00659	-0.00362
474.5	-0.00681	-0.00369
474	-0.0071	-0.00373
473.5	-0.00738	-0.00377
473	-0.00761	-0.00385
472.5	-0.00774	-0.0039
472	-0.00806	-0.00401
471.5	-0.00835	-0.00408
471	-0.00858	-4.04E-03
470.5	-0.00884	-4.19E-03
470	-0.00918	-0.00437
469.5	-0.00933	-0.00428
469	-0.0094	-0.00417
468.5	-0.00962	-0.00413
468	-0.00986	-0.0042
467.5	-0.01009	-0.00428
467	-0.01018	-0.00428
466.5	-0.01039	-0.00433
466	-0.01065	-0.00441
465.5	-0.01088	-0.00445
465	-0.01098	-0.00436
464.5	-0.01107	-0.00445
464	-0.01119	-0.0044
463.5	-0.01125	-0.00437
463	-0.01132	-0.00443
462.5	-0.01137	-0.00428
462	-0.0115	-0.00442
461.5	-0.01157	-0.00451
461	-0.01153	-0.00447
460.5	-0.01161	-0.0045
460	-0.01169	-0.00443
459.5	-0.01165	-4.44E-03
459	-0.01182	-4.55E-03
458.5	-0.01186	-0.0045
458	-0.0118	-0.00453
457.5	-0.01166	-0.00435
457	-0.0117	-0.00438
456.5	-0.01166	-0.00442
456	-0.01171	-0.0042
455.5	-0.01159	-0.00416
455	-0.01153	-0.00404
454.5	-0.01145	-0.00375
454	-0.01157	-0.00372
453.5	-0.01156	-0.00362
453	-0.01142	-0.00348
452.5	-0.0114	-0.00338
452	-0.01151	-0.00292
451.5	-0.01162	-0.00286
451	-0.01165	-0.0027
450.5	-0.0116	-0.00254
450	-0.01162	-0.0024
449.5	-0.01179	-0.00215
449	-0.01196	-0.00201
448.5	-0.01212	-0.00192
448	-0.01201	-0.00156
447.5	-0.01221	-0.0016
447	-0.01248	-0.00134
446.5	-0.01247	-1.03E-03
446	-0.01252	-8.17E-04
445.5	-0.01243	-5.59E-04
445	-0.01275	-6.39E-04
444.5	-0.01271	-5.19E-04
444	-0.01252	-3.95E-04
443.5	-0.01248	-2.20E-04
443	-0.0124	-2.33E-04
442.5	-0.01183	2.06E-04
442	-1.18E-02	4.69E-05
441.5	-1.16E-02	2.02E-05
441	-0.01114	4.86E-04
440.5	-0.01086	6.77E-04
440	-0.01037	8.20E-04
439.5	-0.00984	7.66E-04
439	-0.00964	8.35E-04
438.5	-0.00934	9.57E-04
438	-0.00908	9.57E-04
437.5	-0.00894	8.08E-04
437	-0.00832	0.00115
436.5	-0.00807	9.73E-04
436	-0.00783	0.00133
435.5	-0.00757	0.00125
435	-0.00715	0.00127
434.5	-0.00699	0.00129
434	-0.00665	0.00128
433.5	-0.00652	0.00113
433	-0.00612	0.00115
432.5	-0.00602	0.00102
432	-0.00578	0.00118
431.5	-0.00568	0.00105
431	-0.00533	0.00102
430.5	-0.0053	0.00105
430	-0.00499	0.00116
429.5	-0.00459	0.00145
429	-0.00453	0.00132
428.5	-0.0046	0.00122
428	-0.00422	0.00139
427.5	-0.00415	0.00159
427	-0.00396	0.00168
426.5	-0.0037	0.00168
426	-0.0035	0.00182
425.5	-0.00332	0.00194
425	-0.00321	0.00207
424.5	-0.00288	0.0024
424	-0.00274	0.00234
423.5	-0.00223	0.00284
423	-0.00202	0.00307
422.5	-0.00182	0.00319
422	-0.00159	0.00342
421.5	-0.00117	0.00375
421	-0.00107	0.00397
420.5	-7.85E-04	0.00429
420	-3.36E-04	0.0044
419.5	4.21E-05	0.00465
419	2.09E-04	0.00476
418.5	6.15E-04	0.00523
418	8.80E-04	0.00547
417.5	9.04E-04	0.00551
417	0.00123	0.00556
416.5	0.00149	0.00569
416	0.00171	0.0059
415.5	0.0019	0.00615
415	0.00203	0.00614
414.5	0.00237	0.00626
414	0.00247	0.00656
413.5	0.0026	0.00654
413	0.00268	0.00666
412.5	0.00277	0.00662
412	0.00292	0.00688
411.5	0.00293	0.00685
411	0.00299	0.00685
410.5	0.00307	0.00678
410	0.00339	0.00694
409.5	0.00319	0.00681
409	0.00327	0.00699
408.5	0.00336	0.00695
408	0.00344	0.00696
407.5	0.00355	0.00701
407	0.00354	0.0067
406.5	0.00348	0.00662
406	0.00369	0.00683
405.5	0.00368	0.00648
405	0.00377	0.00639
404.5	0.00377	0.00651
404	0.00387	0.00648
403.5	0.00391	0.0062
403	0.00393	0.00612
402.5	0.0041	0.00619
402	0.00411	0.00615
401.5	0.0043	0.00634
401	0.00432	0.00619
400.5	0.00445	0.0061
400	0.00447	0.00625
399.5	0.00448	0.00613
399	0.00458	0.00617
398.5	0.00466	0.00602
398	0.0046	0.00604
397.5	0.00476	0.00624
397	0.00492	0.00611
396.5	0.00489	0.00595
396	0.00504	0.00586
395.5	0.00514	0.00591
395	0.00537	0.00582
394.5	0.00517	0.00581
394	0.00526	0.00573
393.5	0.00542	0.0058
393	0.00578	0.00581
392.5	0.0056	0.00559
392	0.0055	0.00554
391.5	0.00557	0.00528
391	0.00584	0.00543
390.5	0.00593	0.00546
390	0.00616	0.00542
389.5	0.00624	0.00543
389	0.0064	0.0055
388.5	6.70E-03	0.00559
388	6.50E-03	0.00537
387.5	6.64E-03	0.00555
387	6.71E-03	0.00543
386.5	7.06E-03	0.0055
386	7.10E-03	0.00548
385.5	7.28E-03	0.0054
385	7.39E-03	0.00552
384.5	7.54E-03	0.00545
384	7.70E-03	0.00545
383.5	7.96E-03	0.00558
383	8.06E-03	0.00558
382.5	8.21E-03	0.00556
382	8.39E-03	0.00553
381.5	8.50E-03	0.00553
381	8.59E-03	0.00553
380.5	8.94E-03	0.00567
380	9.04E-03	0.00564
379.5	9.05E-03	0.00575
379	9.14E-03	0.00577
378.5	9.09E-03	0.00577
378	9.31E-03	0.00572
377.5	9.26E-03	0.00573
377	9.42E-03	0.00582
376.5	0.00949	0.00577
376	0.00938	0.00571
375.5	0.00953	0.00574
375	0.00952	0.00572
374.5	0.00963	0.00575
374	0.00959	0.00573
373.5	0.00949	0.00574
373	0.00942	0.00573
372.5	0.00929	0.00573
372	0.0092	5.76E-03
371.5	0.00916	5.83E-03
371	0.00905	5.90E-03
370.5	0.00908	5.97E-03
370	0.00888	5.64E-03
369.5	0.00886	5.62E-03
369	0.00899	5.50E-03
368.5	0.00882	5.56E-03
368	0.00858	5.65E-03
367.5	0.00872	5.70E-03
367	0.00855	5.64E-03
366.5	0.00846	5.77E-03
366	0.00822	5.47E-03
365.5	0.00813	5.55E-03
365	0.00805	5.47E-03
364.5	0.00779	5.34E-03
364	0.00777	5.27E-03
363.5	0.00769	5.26E-03
363	0.00752	5.24E-03
362.5	0.00741	5.26E-03
362	0.0073	5.19E-03
361.5	0.00718	5.18E-03
361	0.00726	5.42E-03
360.5	0.00712	5.53E-03
360	0.00709	5.39E-03
359.5	7.15E-03	5.62E-03
359	0.00689	5.51E-03
358.5	0.00674	5.27E-03
358	6.50E-03	5.04E-03
357.5	6.43E-03	4.93E-03
357	6.53E-03	5.20E-03
356.5	6.29E-03	5.06E-03
356	6.12E-03	5.11E-03
355.5	6.18E-03	5.12E-03
355	6.00E-03	5.04E-03
354.5	5.96E-03	5.26E-03
354	5.79E-03	5.01E-03
353.5	5.72E-03	4.99E-03
353	5.51E-03	4.92E-03
352.5	5.66E-03	4.90E-03
352	5.65E-03	4.85E-03
351.5	5.67E-03	4.81E-03
351	0.00533	4.67E-03
350.5	5.17E-03	4.54E-03
350	0.00503	0.00465
