# Supplementary material for: The structure of photosystem I from a high-light-tolerant cyanobacteria
Source: eLife. 2021 Aug 26;10:e67518. doi: 10.7554/eLife.67518 (PMC8428864; doi:10.7554/eLife.67518)
Supplement: Figure 4—source data 1. [file elife-67518-fig4-data1.zip › Figure4E.csv]

Wavelength	WT Synechocystis	C. Aponinum	Red_c	Red_d
600	1.27E-03	1.37E-03	1.02E-03	0.00146
601	1.18E-03	1.10E-03	9.21E-04	1.16E-03
602	9.44E-04	1.08E-03	8.47E-04	1.13E-03
603	9.85E-04	8.63E-04	7.11E-04	1.18E-03
604	8.25E-04	8.02E-04	7.48E-04	9.31E-04
605	6.61E-04	7.18E-04	5.78E-04	8.60E-04
606	6.58E-04	7.54E-04	4.72E-04	7.54E-04
607	5.32E-04	5.70E-04	3.48E-04	7.91E-04
608	4.08E-04	4.88E-04	2.38E-04	5.77E-04
609	3.46E-04	4.79E-04	3.53E-04	4.36E-04
610	3.54E-04	3.37E-04	2.42E-04	5.12E-04
611	1.96E-04	3.89E-04	3.04E-04	4.28E-04
612	3.30E-04	3.43E-04	3.18E-04	3.45E-04
613	2.84E-04	3.15E-04	3.73E-04	1.45E-04
614	2.54E-04	4.01E-04	2.56E-04	2.64E-04
615	3.68E-04	3.11E-04	3.26E-04	3.67E-04
616	4.02E-04	3.22E-04	3.93E-04	2.50E-04
617	4.53E-04	4.10E-04	4.93E-04	2.92E-04
618	4.79E-04	5.74E-04	6.75E-04	4.53E-04
619	7.36E-04	5.60E-04	7.52E-04	4.44E-04
620	8.20E-04	7.59E-04	1.06E-03	5.76E-04
621	9.96E-04	9.12E-04	1.25E-03	7.34E-04
622	1.09E-03	1.03E-03	1.37E-03	9.03E-04
623	1.35E-03	1.27E-03	1.67E-03	1.07E-03
624	1.65E-03	1.43E-03	2.04E-03	1.37E-03
625	1.96E-03	1.66E-03	2.32E-03	1.50E-03
626	2.47E-03	2.05E-03	2.66E-03	1.90E-03
627	2.62E-03	2.55E-03	3.24E-03	1.95E-03
628	3.08E-03	2.81E-03	3.69E-03	2.46E-03
629	3.58E-03	3.12E-03	4.27E-03	2.96E-03
630	4.15E-03	3.73E-03	4.88E-03	3.22E-03
631	4.77E-03	4.23E-03	5.39E-03	3.62E-03
632	5.30E-03	4.82E-03	6.12E-03	4.11E-03
633	6.03E-03	5.25E-03	6.93E-03	4.57E-03
634	6.64E-03	5.96E-03	7.48E-03	5.21E-03
635	7.29E-03	6.71E-03	8.40E-03	5.62E-03
636	8.08E-03	7.16E-03	9.12E-03	6.19E-03
637	8.90E-03	7.97E-03	9.73E-03	6.76E-03
638	9.25E-03	8.70E-03	1.05E-02	7.46E-03
639	1.00E-02	9.15E-03	1.10E-02	7.80E-03
640	1.08E-02	9.59E-03	1.20E-02	8.50E-03
641	1.17E-02	1.05E-02	1.30E-02	9.05E-03
642	1.21E-02	1.12E-02	1.34E-02	9.87E-03
643	1.26E-02	1.18E-02	1.46E-02	1.07E-02
644	1.37E-02	1.25E-02	1.54E-02	1.16E-02
645	1.43E-02	1.36E-02	1.62E-02	1.27E-02
646	1.55E-02	1.45E-02	1.76E-02	1.38E-02
647	1.66E-02	1.55E-02	1.90E-02	1.52E-02
648	1.76E-02	1.72E-02	2.04E-02	1.69E-02
649	1.94E-02	1.87E-02	2.29E-02	1.90E-02
650	2.16E-02	2.09E-02	2.57E-02	2.14E-02
651	2.38E-02	2.33E-02	2.89E-02	2.44E-02
652	2.69E-02	2.64E-02	3.27E-02	2.82E-02
653	3.10E-02	3.04E-02	3.76E-02	3.31E-02
654	3.54E-02	3.52E-02	4.34E-02	3.81E-02
655	4.10E-02	4.08E-02	5.05E-02	4.53E-02
656	4.86E-02	4.85E-02	5.96E-02	5.33E-02
657	5.65E-02	5.67E-02	7.01E-02	6.34E-02
658	6.68E-02	6.72E-02	8.30E-02	7.56E-02
659	7.88E-02	8.01E-02	9.77E-02	8.95E-02
660	9.38E-02	9.49E-02	1.16E-01	1.06E-01
661	1.11E-01	1.13E-01	1.37E-01	1.26E-01
662	1.30E-01	1.33E-01	1.60E-01	1.47E-01
663	1.53E-01	1.55E-01	1.88E-01	1.73E-01
664	1.79E-01	1.81E-01	2.19E-01	2.02E-01
665	2.07E-01	2.09E-01	2.53E-01	2.34E-01
666	2.38E-01	2.41E-01	2.90E-01	2.68E-01
667	2.72E-01	2.75E-01	3.28E-01	3.05E-01
668	3.07E-01	3.10E-01	3.70E-01	3.45E-01
669	3.46E-01	3.49E-01	4.12E-01	3.86E-01
670	3.84E-01	3.86E-01	4.57E-01	4.28E-01
671	4.25E-01	4.27E-01	5.02E-01	4.71E-01
672	4.66E-01	4.68E-01	5.48E-01	5.16E-01
673	5.09E-01	5.10E-01	5.92E-01	5.60E-01
674	5.54E-01	5.55E-01	6.37E-01	6.05E-01
675	5.97E-01	5.97E-01	6.81E-01	6.51E-01
676	6.42E-01	6.41E-01	7.23E-01	6.96E-01
677	6.88E-01	6.85E-01	7.67E-01	7.41E-01
678	7.32E-01	7.30E-01	8.09E-01	7.83E-01
679	7.77E-01	7.74E-01	8.44E-01	8.26E-01
680	8.21E-01	8.15E-01	8.79E-01	8.63E-01
681	8.61E-01	8.54E-01	9.11E-01	8.99E-01
682	8.97E-01	8.90E-01	9.39E-01	9.30E-01
683	9.31E-01	9.22E-01	9.63E-01	9.56E-01
684	9.56E-01	9.49E-01	9.79E-01	9.75E-01
685	9.76E-01	9.71E-01	9.89E-01	9.87E-01
686	9.90E-01	9.84E-01	9.94E-01	9.92E-01
687	9.94E-01	9.92E-01	9.93E-01	9.91E-01
688	9.93E-01	9.92E-01	9.86E-01	9.83E-01
689	9.85E-01	9.85E-01	9.75E-01	9.71E-01
690	9.72E-01	9.70E-01	9.59E-01	9.52E-01
691	9.55E-01	9.49E-01	9.38E-01	9.31E-01
692	9.34E-01	9.23E-01	9.16E-01	9.06E-01
693	9.09E-01	8.90E-01	8.93E-01	8.79E-01
694	8.84E-01	8.55E-01	8.68E-01	8.51E-01
695	8.59E-01	8.17E-01	8.47E-01	8.23E-01
696	8.33E-01	7.76E-01	8.22E-01	7.96E-01
697	8.10E-01	7.37E-01	8.00E-01	7.71E-01
698	7.89E-01	7.00E-01	7.80E-01	7.46E-01
699	7.71E-01	6.65E-01	7.62E-01	7.24E-01
700	7.53E-01	6.32E-01	7.42E-01	7.02E-01
701	7.35E-01	5.99E-01	7.29E-01	6.82E-01
702	7.19E-01	5.72E-01	7.12E-01	6.65E-01
703	7.06E-01	5.48E-01	6.98E-01	6.45E-01
704	6.93E-01	5.27E-01	6.84E-01	6.30E-01
705	6.79E-01	5.06E-01	6.70E-01	6.14E-01
706	6.64E-01	4.87E-01	6.54E-01	5.98E-01
707	6.49E-01	4.72E-01	6.39E-01	5.83E-01
708	6.33E-01	4.58E-01	6.24E-01	5.66E-01
709	6.16E-01	4.45E-01	6.09E-01	5.49E-01
710	6.00E-01	4.31E-01	5.91E-01	5.33E-01
711	5.82E-01	4.18E-01	5.74E-01	5.17E-01
712	5.64E-01	4.06E-01	5.56E-01	4.99E-01
713	5.43E-01	3.95E-01	5.39E-01	4.83E-01
714	5.25E-01	3.84E-01	5.20E-01	4.66E-01
715	5.06E-01	3.73E-01	5.00E-01	4.47E-01
716	4.86E-01	3.62E-01	4.81E-01	4.32E-01
717	4.68E-01	3.50E-01	4.63E-01	4.17E-01
718	4.50E-01	3.41E-01	4.46E-01	4.00E-01
719	4.30E-01	3.29E-01	4.30E-01	3.84E-01
720	4.14E-01	3.20E-01	4.12E-01	3.69E-01
721	3.97E-01	3.09E-01	3.94E-01	3.54E-01
722	3.80E-01	2.99E-01	3.80E-01	3.40E-01
723	3.64E-01	2.89E-01	3.64E-01	3.27E-01
724	3.49E-01	2.81E-01	3.50E-01	3.13E-01
725	3.34E-01	2.71E-01	3.35E-01	3.01E-01
726	3.20E-01	2.61E-01	3.22E-01	2.89E-01
727	3.06E-01	2.52E-01	3.09E-01	2.77E-01
728	2.93E-01	2.44E-01	2.98E-01	2.66E-01
729	2.81E-01	2.37E-01	2.86E-01	2.56E-01
730	2.69E-01	2.28E-01	2.73E-01	2.46E-01
731	2.58E-01	2.20E-01	2.63E-01	2.36E-01
732	2.47E-01	2.13E-01	0.25239	0.22819
733	2.38E-01	2.05E-01	0.24242	0.21951
734	2.28E-01	1.98E-01	0.23339	0.21125
735	2.19E-01	1.91E-01	0.22488	0.20305
736	2.11E-01	1.84E-01	0.21634	0.19597
737	2.03E-01	1.79E-01	0.20779	0.18789
738	1.95E-01	1.72E-01	0.20063	0.18153
739	1.87E-01	1.66E-01	0.19312	0.17465
740	1.81E-01	1.61E-01	0.1854	0.16891
741	1.74E-01	1.55E-01	0.17892	0.16244
742	1.67E-01	0.14896	0.17143	0.15711
743	1.61E-01	0.1437	0.1653	0.15088
744	1.55E-01	0.138	0.15905	0.1459
745	1.49E-01	0.13407	0.1529	0.13986
746	1.44E-01	0.12886	0.14695	0.13514
747	1.38E-01	0.12378	0.14157	0.12946
748	1.32E-01	0.1192	0.1361	0.12462
749	1.27E-01	0.11448	0.13002	0.11995
750	1.22E-01	0.10965	0.1252	0.11484
751	1.17E-01	0.10567	0.11969	0.10995
752	1.12E-01	0.1014	0.11497	0.10599
753	1.08E-01	0.09773	0.10984	0.10085
754	1.03E-01	0.09359	0.10491	0.09746
755	9.88E-02	0.08869	0.10075	0.09245
756	9.41E-02	0.08549	0.09642	0.08907
757	9.06E-02	0.08107	0.09239	0.08523
758	8.75E-02	0.07792	0.08864	0.08154
759	8.31E-02	0.07433	0.08425	0.07785
760	7.95E-02	0.0707	0.08036	0.07422
761	7.60E-02	0.06781	0.0769	0.07114
762	7.26E-02	0.06413	0.07373	0.06781
763	6.90E-02	0.06085	0.07012	0.06428
764	6.64E-02	0.05862	0.067	0.06169
765	6.33E-02	0.05578	0.06373	0.05901
766	6.02E-02	0.05306	0.06077	0.05639
767	5.76E-02	0.05043	0.0587	0.05334
768	5.47E-02	0.04825	0.05553	0.05089
769	5.29E-02	0.04515	0.05295	0.04859
770	5.06E-02	0.04346	0.05065	0.04643
771	4.77E-02	0.04136	0.04816	0.04426
772	4.54E-02	0.03934	0.04595	0.04235
773	4.35E-02	0.03743	0.04383	0.03979
774	4.13E-02	0.0353	0.04223	0.03786
775	3.95E-02	0.03327	0.03979	0.03605
776	3.77E-02	0.03216	0.03795	0.03462
777	0.03585	0.0302	0.03619	0.03279
778	0.03436	0.02895	0.03464	0.03115
779	0.03275	0.02754	0.03304	0.02961
780	0.03109	0.02643	0.03125	0.02823
781	0.02975	0.025	0.02986	0.02684
782	0.02837	0.02328	0.02836	0.02578
783	0.02676	0.02258	0.02729	0.02447
784	0.02566	0.02128	0.02604	0.02313
785	0.02444	0.02042	0.02489	0.02189
786	0.02342	0.01893	0.02379	0.02097
787	0.02228	0.01847	0.02251	0.01969
788	0.02113	0.01745	0.02172	0.01874
789	0.02023	0.01671	0.0205	0.01768
790	0.01938	0.01601	0.01946	0.01698
791	0.01821	0.01528	0.01874	0.01605
792	0.01741	0.01455	0.01808	0.01549
793	0.01655	0.01385	0.01696	0.01477
794	0.01594	0.0132	0.01647	0.01384
795	0.01516	0.01259	0.01545	0.01331
796	0.01461	0.01211	0.01481	0.01264
797	0.01381	0.01146	0.01411	0.01188
798	0.01339	0.01092	0.01342	0.0111
799	0.01247	0.01042	0.01275	0.01076
800	0.01216	0.00981	0.01211	0.01019
