# Supplementary material for: The structure of photosystem I from a high-light-tolerant cyanobacteria
Source: eLife. 2021 Aug 26;10:e67518. doi: 10.7554/eLife.67518 (PMC8428864; doi:10.7554/eLife.67518)
Supplement: Figure 4—source data 1. [file elife-67518-fig4-data1.zip › Figure4F_77Kdata.csv]

Wavelength	C. aponinum	WT Synechocystis	Red_c	Red_d
600	0.03385	0.02982	0.03342	0.03164
601	0.03292	0.02902	0.03205	0.03031
602	0.03153	0.02809	0.0308	0.02955
603	0.02963	0.02686	0.02982	0.02856
604	0.02767	0.02586	0.02867	0.02731
605	0.02616	0.02485	0.02738	0.02651
606	0.02401	0.02412	0.02663	0.02543
607	0.02257	0.02292	0.0255	0.02428
608	0.02096	0.02206	0.02422	0.02339
609	0.02039	0.02136	0.02349	0.02243
610	0.01953	0.0204	0.02254	0.02161
611	0.01854	0.0196	0.02169	0.02035
612	0.01796	0.01857	0.02089	0.01965
613	0.01689	0.01804	0.0196	0.01866
614	0.01621	0.01699	0.01908	0.01801
615	0.01534	0.01628	0.01816	0.0172
616	0.01481	0.01545	0.0172	0.01645
617	0.01396	0.01471	0.01656	0.01582
618	0.01348	0.01403	0.01582	0.01503
619	0.01275	0.01338	0.01487	0.01416
620	0.01247	0.01292	0.01435	0.01358
621	0.01197	0.01226	0.01396	0.01295
622	0.01152	0.01179	0.0131	0.01234
623	0.01106	0.0114	0.0125	0.01143
624	0.01092	0.01045	0.01176	0.01111
625	0.01036	0.01012	0.0114	0.01048
626	0.00999	0.00979	0.01089	0.00996
627	0.0102	0.00943	0.01036	0.00935
628	0.00979	0.00912	0.01001	0.00906
629	0.00949	0.00901	0.00947	0.00839
630	0.00932	0.00855	0.00918	0.00794
631	0.00892	0.0082	0.00875	0.00762
632	0.00885	0.0079	0.00828	0.00717
633	0.00846	0.00735	0.00797	0.0066
634	0.008	0.00693	0.00752	0.00629
635	0.00748	0.00669	0.00678	0.0058
636	0.00681	0.00613	0.0065	0.00534
637	0.00648	0.00575	0.00595	0.00495
638	0.00573	0.00541	0.00539	0.00458
639	0.0053	0.00498	0.00499	0.00426
640	0.00486	0.00466	0.00478	0.00392
641	0.00423	0.00421	0.0042	0.00348
642	0.00399	0.00383	0.00382	0.00304
643	0.0035	0.00329	0.00348	0.00294
644	0.00308	0.00307	0.00312	0.00268
645	0.00279	0.00281	0.00263	0.0023
646	0.00233	0.00228	0.00245	0.00219
647	0.00217	0.00203	0.00192	0.00179
648	0.0019	0.00171	0.0018	0.0015
649	0.00164	0.00135	0.00139	0.0012
650	0.0011	0.00118	0.00102	0.00101
651	8.26E-04	0.00107	7.76E-04	6.49E-04
652	5.95E-04	7.85E-04	5.68E-04	6.69E-04
653	3.23E-04	5.31E-04	4.75E-04	2.99E-04
654	2.03E-04	3.11E-04	2.12E-04	2.42E-04
655	0	1.78E-04	0	3.01E-05
656	9.43E-05	1.34E-04	9.80E-05	5.73E-05
657	2.12E-04	0	1.60E-04	0
658	4.25E-04	9.56E-05	5.58E-04	2.66E-04
659	9.22E-04	3.41E-04	0.00124	5.74E-04
660	0.00171	6.65E-04	0.00225	0.00109
661	0.003	0.00104	0.00376	0.00207
662	0.00431	0.00185	0.00573	0.00305
663	0.00631	0.00282	0.00798	0.00435
664	0.00894	0.004	0.0111	0.00617
665	0.01144	0.0055	0.01407	0.00831
666	0.0146	0.00699	0.01759	0.01088
667	0.01761	0.00878	0.02169	0.01365
668	0.021	0.01046	0.02562	0.01595
669	0.02393	0.01218	0.02942	0.01898
670	0.02659	0.0137	0.03286	0.02133
671	0.02916	0.01517	0.03614	0.02352
672	0.03049	0.01615	0.03865	0.0256
673	0.03195	0.01739	0.04035	0.02701
674	0.03263	0.01816	0.04231	0.02863
675	0.03276	0.0189	0.04251	0.02957
676	0.03227	0.01933	0.04271	0.03038
677	0.03169	0.02008	0.04246	0.03136
678	0.03077	0.021	0.04208	0.03292
679	0.03064	0.02239	0.04213	0.03477
680	0.0302	0.02397	0.04186	0.03792
681	0.03017	0.0263	0.04134	0.04054
682	0.03117	0.02933	0.04176	0.04421
683	0.03307	0.03207	0.04222	0.04707
684	0.03542	0.03475	0.04262	0.0496
685	0.03903	0.03755	0.0429	0.0511
686	0.04365	0.03973	0.04381	0.053
687	0.04877	0.0424	0.04439	0.054
688	0.05313	0.04425	0.04517	0.05487
689	0.05583	0.04661	0.04615	0.05597
690	0.05653	0.04889	0.04789	0.05723
691	0.0548	0.05134	0.0502	0.05896
692	0.05319	0.05408	0.05251	0.06146
693	0.05052	0.05735	0.05595	0.06424
694	0.04832	0.05993	0.05813	0.06623
695	0.04703	0.06223	0.05994	0.06778
696	0.0463	0.06487	0.06198	0.06921
697	0.04706	0.06828	0.06475	0.07172
698	0.0489	0.0734	0.06906	0.07469
699	0.05218	0.08133	0.07559	0.08047
700	0.05746	0.09275	0.08632	0.08915
701	0.06405	0.10769	0.09939	0.101
702	0.07445	0.12767	0.11728	0.11718
703	0.08913	0.15143	0.13964	0.13847
704	0.10705	0.18052	0.16664	0.16317
705	0.13091	0.2147	0.1993	0.19396
706	0.16061	0.25448	0.23768	0.23028
707	0.19843	0.30118	0.28355	0.27546
708	0.24286	0.35396	0.33485	0.32432
709	0.29686	0.41319	0.39149	0.38153
710	0.35958	0.47837	0.4565	0.44632
711	0.43053	0.54773	0.52654	0.51521
712	0.50632	0.61872	0.59667	0.58863
713	0.58482	0.69038	0.66951	0.66211
714	0.66442	0.76152	0.74167	0.7346
715	0.7412	0.82513	0.807	0.80312
716	0.8108	0.88237	0.86774	0.86465
717	0.87322	0.9309	0.91653	0.91629
718	0.92415	0.96633	0.95631	0.95677
719	0.9629	0.98919	0.98451	0.98431
720	0.98787	1	0.9984	0.99834
721	1	0.99949	1	1
722	0.99968	0.98872	0.99051	0.99134
723	0.98888	0.96756	0.97168	0.97122
724	0.96596	0.93708	0.94267	0.94211
725	0.93462	0.89955	0.90757	0.90695
726	0.8971	0.85856	0.86687	0.86421
727	0.85519	0.81289	0.82227	0.81943
728	0.80804	0.76408	0.77315	0.76947
729	0.75926	0.71511	0.72534	0.72026
730	0.70984	0.6652	0.67569	0.67069
731	0.66003	0.61792	0.62713	0.62176
732	0.61194	0.57115	0.57994	0.57446
733	0.56452	0.52704	0.53437	0.53005
734	0.51987	0.48385	0.49248	0.48634
735	0.47675	0.44337	0.45064	0.44604
736	0.43825	0.40614	0.41357	0.40779
737	0.40053	0.37126	0.37773	0.37308
738	0.36584	0.33898	0.3446	0.34029
739	0.33286	0.30946	0.31384	0.31033
740	0.30396	0.28279	0.28708	0.28307
741	0.27686	0.25745	0.26209	0.25818
742	0.25196	0.23517	0.23831	0.23552
743	0.2292	0.21421	0.21711	0.21461
744	0.20775	0.19551	0.19805	0.19585
745	0.18881	0.17914	0.18059	0.17887
746	0.1717	0.16401	0.16522	0.16404
747	0.15658	0.15062	0.15116	0.15056
748	0.14329	0.13831	0.13849	0.13824
749	0.13054	0.1273	0.12718	0.12755
750	0.11985	0.11702	0.11752	0.117
751	0.11022	0.10929	0.10827	0.10836
752	0.10107	0.10128	0.10048	0.10043
753	0.09317	0.09433	0.0931	0.09403
754	0.08692	0.08821	0.08743	0.08744
755	0.0805	0.08288	0.0818	0.08169
756	0.0752	0.07822	0.07691	0.07787
757	0.07052	0.07391	0.0722	0.07338
758	0.06612	0.06996	0.06799	0.06917
759	0.06193	0.06648	0.06451	0.06555
760	0.05841	0.06335	0.06115	0.06267
761	0.05525	0.06061	0.05865	0.05943
762	0.05249	0.05793	0.05563	0.05704
763	0.05027	0.05565	0.05338	0.05487
764	0.0478	0.05343	0.0508	0.05271
765	0.04569	0.05127	0.04909	0.05062
766	0.04376	0.04973	0.04791	0.04892
767	0.04182	0.04819	0.04608	0.04764
768	0.04039	0.04702	0.04475	0.04644
769	0.03902	0.04642	0.04345	0.04521
770	0.03845	0.04497	0.04267	0.04424
771	0.03756	0.04444	0.04178	0.04388
772	0.03654	0.0441	0.04139	0.04291
773	0.0364	0.04332	0.04089	0.04277
774	0.036	0.04336	0.04069	0.04213
775	0.0358	0.04293	0.04022	0.04197
776	0.03531	0.04277	0.03983	0.04195
777	0.0353	0.04285	0.03994	0.04177
778	0.03536	0.04257	0.04006	0.04155
779	0.03543	0.04274	0.03977	0.04163
780	0.03576	0.04278	0.03972	0.04176
781	0.0357	0.0427	0.03984	0.04133
782	0.03562	0.04243	0.03971	0.04172
783	0.03546	0.04211	0.03925	0.04124
784	0.03579	0.04211	0.03937	0.0411
785	0.03546	0.04128	0.03901	0.04087
786	0.03472	0.04087	0.03828	0.04036
787	0.0345	0.04039	0.03781	0.0397
788	0.03378	0.03961	0.03708	0.03929
789	0.03342	0.03884	0.03636	0.03839
790	0.03304	0.03786	0.03542	0.03722
791	0.03168	0.03714	0.03455	0.03638
792	0.0309	0.03591	0.03364	0.03574
793	0.02996	0.03474	0.03279	0.03438
794	0.02902	0.03378	0.03151	0.03329
795	0.02728	0.03233	0.03037	0.032
796	0.02633	0.03117	0.02934	0.03084
797	0.02512	0.03002	0.02814	0.02977
798	0.02417	0.0287	0.02681	0.02841
799	0.02268	0.02754	0.02559	0.02723
800	0.02138	0.0262	0.02475	0.02618
