# Supplementary material for: The structure of photosystem I from a high-light-tolerant cyanobacteria
Source: eLife. 2021 Aug 26;10:e67518. doi: 10.7554/eLife.67518 (PMC8428864; doi:10.7554/eLife.67518)
Supplement: Figure 6—figure supplement 2—source data 1. [file elife-67518-fig6-figsupp2-data1.zip › Figure6_Figure_Supplement2_Bacteria_PsaI_sequences.txt]

>KPQ34127.1:3-31/1-29 photosystem I subunit VIII PsaI [Phormidesmis priestleyi Ana]
ASFLPTILVPTVGLVFPAIAMAALFLYIE
>WP_216634918.1:3-32/1-30 photosystem I reaction center subunit VIII [Gloeomargarita lithophora]
AASFLPAILVPLVGLVLPAVAMAFLFVYIE
>WP_006453433.1:2-31/1-30 photosystem I reaction center subunit VIII [Synechococcus sp. PCC 7335]
SASFLPTILVPTVGLVFPAIAMAALFLYIE
>WP_193854783.1:2-31/1-30 photosystem I reaction center subunit VIII [cf. Phormidesmis sp. LEGE 11477]
SASFLPSILVPTVGLVFPAIAMAALFIYIE
>NER33657.1:2-32/1-31 photosystem I reaction center subunit VIII [Oscillatoria sp. SIO1A7]
ASYLPWIFVPLVGMVVPAVAMGLFFIHVESD
>NJM96351.1:2-32/1-31 photosystem I reaction center subunit VIII [Phormidesmis sp. RL_2_1]
AASFLPTLLVPFVGLVFPAVAMAALFLYIER
>WP_121970516.1:2-32/1-31 photosystem I reaction center subunit VIII [Leptolyngbya sp. BC1307]
TASFLPTILVPLVGLVFPAVTMAALFLYIER
>RYE05245.1:3-33/1-31 photosystem I reaction center subunit VIII [Rickettsiaceae bacterium]
ASYLPSILVPLVGLVFPAIAMASIFLYIEKE
>WP_190821782.1:3-33/1-31 photosystem I reaction center subunit VIII [Coleofasciculus sp. FACHB-1120]
ASFLPSILVPLTGLIFPAVAMAFLFLYIERE
>MBU6228994.1:3-33/1-31 photosystem I reaction center subunit VIII [Cyanobacteria bacterium REEB459]
AAFLPSILVPLVGIVMPAALMAFLFLYIERE
>WP_015204061.1:2-33/1-32 photosystem I reaction center subunit VIII [Crinalium epipsammum]
AASFLPSLLVPAVGLVFPALTMAFLFLYIERE
>MBO1349819.1:4-35/1-32 photosystem I reaction center subunit VIII [Hormoscilla sp. GUM202]
TASYLPWIFVPLVGMVLPTVAMGLFFIYVESE
>WP_036003613.1:2-33/1-32 photosystem I reaction center subunit VIII [Leptolyngbya sp. 7M]
AASFLPSIFVPIIGWVFPAVVMAFLFIYIERE
>WP_015170400.1:2-33/1-32 photosystem I reaction center subunit VIII [Geitlerinema sp. PCC 7407]
AASFLPSILVPLVGLVFPAVAMAFLFLYIERE
>RYX79722.1:2-33/1-32 photosystem I reaction center subunit VIII [bacterium]
AAYYLPSILVPLVGLVFPALTMGALFLYIEKE
>RYX99912.1:2-33/1-32 photosystem I reaction center subunit VIII [Cyanobacteria bacterium]
AASYLPSILVPLVGLVFPAIAMASLFLYIEKE
>MBT6365659.1:2-33/1-32 photosystem I reaction center subunit VIII [Bacteroidetes bacterium]
AASLLPSIFVPLVGLVFPAVTMAALFLYIEKE
>MBF2097999.1:2-33/1-32 photosystem I reaction center subunit VIII [Gloeomargaritaceae cyanobacterium C42_A2020_066]
AASFLPSILVPMVGLVLPAVAMAFLFVYIERD
>WP_193874359.1:2-33/1-32 photosystem I reaction center subunit VIII [Oculatella sp. LEGE 06141]
AASYLPSIFVPLIGWVFPAVTMALLFIYIERE
>WP_204153178.1:2-33/1-32 photosystem I reaction center subunit VIII [Leptolyngbya sp. CCY15150]
AASYLPSILVPIVGLVFPAVTMALLFIYIERE
>WP_068509443.1:2-33/1-32 photosystem I reaction center subunit VIII [Leptolyngbya sp. O-77]
AASYLPSIFVPIVGWVFPAVTMALLFIYIERD
>RMF63218.1:2-33/1-32 photosystem I reaction center subunit VIII [Cyanobacteria bacterium J069]
AASYLPSIFVPIVGWVFPAVTMALLFIYIERE
>WP_017656085.1:12-43/1-32 photosystem I reaction center subunit VIII [Fortiea contorta]
STSYLPALFVPIIGWGVPAATIAFLFLYIERE
>WP_190507896.1:2-33/1-32 photosystem I reaction center subunit VIII [Oscillatoria sp. FACHB-1407]
AASFLPSIFVPIIGWVFPAVTMALLFIYIERE
>MBF2003468.1:2-33/1-32 photosystem I reaction center subunit VIII [Synechococcales cyanobacterium M58_A2018_015]
AASFLPSIFVPIIGWVFPAVAMAFLFIYIERE
>WP_075600676.1:2-33/1-32 photosystem I reaction center subunit VIII [Leptolyngbya sp. 'hensonii']
AASYLPSIFVPLVGLVFPAVTMALLFLYVERE
>HIK56678.1:2-33/1-32 photosystem I reaction center subunit VIII [Synechococcales cyanobacterium M55_K2018_004]
AASFLPSIFVPIVGWVFPAVTMALLFIYIERE
>MBF2078198.1:2-33/1-32 photosystem I reaction center subunit VIII [Synechococcales cyanobacterium T60_A2020_003]
AASYLPSILVPMVGLVFPAVAMALLFIYIERE
>WP_138502248.1:12-43/1-32 photosystem I reaction center subunit VIII [Nostoc sp. PA-18-2419]
STSYLPAIFVPIIGWIVPGVVFAFLFLYIESE
>WP_162399773.1:2-33/1-32 photosystem I reaction center subunit VIII [Nostoc sp. B(2019)]
AASFLPSILLPIIGWIVPGVVFAFLFLYMESD
>MBN3884191.1:12-43/1-32 photosystem I reaction center subunit VIII [Nostoc sp. JL34]
STSYLPAIFIPIIGWVLPGVVFAFLFLYIESD
>MBN3890830.1:12-43/1-32 photosystem I reaction center subunit VIII [Nostoc sp. JL31]
STSYLSAILVPIIGWVLPGVVFAFLFLYIESD
>NJL62540.1:2-33/1-32 photosystem I reaction center subunit VIII [Methylacidiphilales bacterium]
SASFLPSILVPCIGYVFAGVTMAFMFLYMESD
>WP_073644362.1:12-43/1-32 photosystem I reaction center subunit VIII [Nostoc calcicola]
STSYLPAIFVPIIGWVLPGVVFAFLFLYIESE
>WP_086690032.1:13-44/1-32 photosystem I reaction center subunit VIII [Nostoc sp. T09]
STFLPSILVPLTGLVFPALTFAFFFLYIERED
>WP_190702304.1:2-33/1-32 photosystem I reaction center subunit VIII [Anabaena minutissima]
AASFLPSIFVPLTGLVFPAVAMAFMMLYIERD
>WP_096533974.1:12-43/1-32 photosystem I reaction center subunit VIII [Nostoc linckia]
STSYLPAIFVPIIGWVLPGIVFAFLFLYIESE
>WP_089125459.1:2-33/1-32 photosystem I reaction center subunit VIII [Tolypothrix sp. NIES-4075]
SASFLPSILVPLTGLIFPAVVFAFMLVYIERE
>WP_204137264.1:2-33/1-32 photosystem I reaction center subunit VIII [Halomicronema sp. CCY15110]
AASFLPTILVPLVGIVFPAAAMAFLFLYIERD
>MBE7383879.1:2-33/1-32 photosystem I reaction center subunit VIII [Leptolyngbya sp. SIO1E4]
AASFLPSILVPLVGIVFPAAAMAFIFLYIERE
>WP_194002602.1:2-33/1-32 photosystem I reaction center subunit VIII [aff. Roholtiella sp. LEGE 12411]
AASFLPSILVPIIGWVLPGVVFAFLFLYMESD
>MBC8302060.1:3-34/1-32 photosystem I reaction center subunit VIII [Pelagibacterales bacterium]
ASFLPSILVPIVGIVFPALSMALFFIYTQNDD
>WP_190484399.1:2-33/1-32 photosystem I reaction center subunit VIII [Microcoleus sp. FACHB-831]
AASFLPSILVPLTGLVFPALAMAFLFLYVEHE
>WP_095721383.1:2-33/1-32 photosystem I reaction center subunit VIII [Calothrix elsteri]
AASFLPSILVPCIGYVFASVTMAFMFLYMESD
>MBA3922266.1:2-33/1-32 photosystem I reaction center subunit VIII [Nostocaceae cyanobacterium]
SASFLPSVLVPLVGLVFAAVTMASLFLYFENE
>WP_190409179.1:13-44/1-32 photosystem I reaction center subunit VIII [Anabaena subtropica]
TSFLSSILVPVVGWVVPIVTFAFLFLYIERED
>MBF2036516.1:2-34/1-33 photosystem I reaction center subunit VIII [Leptolyngbyaceae cyanobacterium T60_A2020_046]
AASFLPSVMVPLVGLVFPAAAMAFLFLYIQGEA
>WP_104546723.1:2-34/1-33 photosystem I reaction center subunit VIII [Chroococcidiopsis sp. TS-821]
FSASFLPSILVPLTGLVFPAIAMALLLIYVERE
>MBE9099415.1:2-34/1-33 photosystem I reaction center subunit VIII [filamentous cyanobacterium LEGE 07170]
AASYLPSIFVPIVGWVFPAVVMAFLFIYIESDN
>WP_099700283.1:2-34/1-33 photosystem I reaction center subunit VIII [Gloeocapsopsis crepidinum]
FSASFLPSLLVPLTGLVFPAVGMALLLLYIERE
>WP_016876452.1:2-34/1-33 photosystem I reaction center subunit VIII [Chlorogloeopsis fritschii]
AASFLPSIFVPLTGLVFPFVAMAFLFVYIERED
>WP_214438852.1:2-34/1-33 photosystem I reaction center subunit VIII [Atlanticothrix silvestris]
AASFLPSIFVPIIGWVLPAITFAFLFLYIESND
>WP_196517558.1:2-34/1-33 photosystem I reaction center subunit VIII [Nostoc sp. WHI]
AASFLPSILVPIVGLVVPAVTFAFLFLYIESDN
>TAD78205.1:2-34/1-33 photosystem I reaction center subunit VIII [Oscillatoriales cyanobacterium]
AASFLPSIFVPIVGWVFPAVVMALLFLHIESDA
>MBN3958143.1:12-44/1-33 photosystem I reaction center subunit VIII [Nostoc sp. NMS8]
STSYLPAIFVPIIGWVLPAVVFAFLFLYIESDD
>NEO87165.1:2-34/1-33 photosystem I reaction center subunit VIII [Spirulina sp. SIO3F2]
YPASFLPAIFVPLVGLVMPAVAMGVLFMHIESD
>NES85300.1:2-34/1-33 photosystem I reaction center subunit VIII [Moorea sp. SIO2B7]
TAAYLPQIFVPLVGLFFPVITMFSIFIYIENSS
>WP_179050474.1:12-44/1-33 photosystem I reaction center subunit VIII [Nostoc sp. TCL26-01]
STSYLSAIFVPVIGWVLPIVTFAFLFVYIESED
>WP_017719271.1:2-34/1-33 photosystem I reaction center subunit VIII [Oscillatoria sp. PCC 10802]
AASYLPTIFVPLIGWVFPAVTMALLFIYIESEA
>WP_045055527.1:3-35/1-33 photosystem I reaction center subunit VIII [Aliterella atlantica]
FSASYLPSLLVPLTGLVFPAVAVVFFFLYIERE
>WP_179065659.1:12-44/1-33 photosystem I reaction center subunit VIII [Nostoc sp. C052]
STSYLPAIFVPIIGWVLPAVVFSFLFLYIESDD
>WP_105220802.1:2-34/1-33 photosystem I reaction center subunit VIII [Gloeocapsopsis sp. AAB1 = 1H9]
FSASFLPSLLVPLTVLVFPAVGMALLLLYIERE
>WP_210612162.1:2-34/1-33 photosystem I reaction center subunit VIII [Brasilonema sp. CT11]
YSASYISSILVPVIGWVIPAIVFGFLFVYMERE
>MBE9049241.1:2-34/1-33 photosystem I reaction center subunit VIII [Nostocales cyanobacterium LEGE 11386]
AASFLPSIFVPLTGLVFPAVTMAFLLLYIERDD
>WP_193950956.1:2-34/1-33 photosystem I reaction center subunit VIII [Nostoc sp. LEGE 12450]
AASFLPSIFVPIIGWVLPAVTFAFLFLYIESDD
>HAJ62196.1:2-34/1-33 photosystem I reaction center subunit VIII [Cyanobacteria bacterium UBA8543]
YSASFLPTILVPIIGWVFPAVVMAFLFIYIERE
>WP_096622884.1:2-34/1-33 photosystem I reaction center subunit VIII [Calothrix sp. NIES-3974]
AASFLPSILVPLTGLVFPAVTMAFMLLYMESDS
>WP_214434867.1:2-34/1-33 photosystem I reaction center subunit VIII [Dendronalium phyllosphericum]
AASFLPSILVPIIGWILPILTFSFLLVYIENDN
>WP_046814868.1:2-34/1-33 photosystem I reaction center subunit VIII [Calothrix sp. 336/3]
AASFLPSIFVPIIGWVFPAITMALLFIYIERDD
>WP_073607859.1:3-36/1-34 photosystem I reaction center subunit VIII [Phormidium tenue]
AAFLPSILVPLVGIVFPAVAMAFLFLYIERDDAA
>WP_035984968.1:3-36/1-34 photosystem I reaction center subunit VIII [Leptolyngbya sp. KIOST-1]
AAFLPSILVPLVGIVFPAAAMAFLFLYIEREDAA
>WP_190574653.1:2-35/1-34 photosystem I reaction center subunit VIII [Alkalinema sp. FACHB-956]
YAASYLTWFLIPAVCWLLPLVGMGLLFLYVEKDA
>WP_169613251.1:3-36/1-34 photosystem I reaction center subunit VIII [Nodosilinea sp. P-1105]
AAFLPSIFVPLVGIVVPAATMAFLFLYIEKEDAA
>PSN14264.1:3-36/1-34 photosystem I reaction center subunit VIII [filamentous cyanobacterium CCT1]
AAFLPSVLVPLVGLVFPAAAMAFLFLYIEREDAA
>WP_071654125.1:13-46/1-34 photosystem I reaction center subunit VIII [Scytonema tolypothrichoides]
YAASYLSSIFVPVIGWVVPSVVFAFLLLYIERED
>WP_194051268.1:3-36/1-34 photosystem I reaction center subunit VIII [Nodosilinea sp. LEGE 06152]
AAFLPSVLVPLVGLVFPAVAMAFLFLYIEREDAA
>WP_017301129.1:3-36/1-34 photosystem I reaction center subunit VIII [Nodosilinea nodulosa]
AAFLPSILVPLVGIVFPAAAMAFLFLYIERDDAA
>TVP65071.1:3-36/1-34 photosystem I reaction center subunit VIII [Leptolyngbya sp. LCM1.Bin17]
AAFLPSILVPLVGIVVPAATMAFLFLYIEKEDAA
>WP_194025210.1:3-36/1-34 photosystem I reaction center subunit VIII [Nodosilinea sp. LEGE 07298]
AAFLPSILVPLVGLIFPAAAMAFLFLYIEREDAA
>WP_190679713.1:2-35/1-34 photosystem I reaction center subunit VIII [Leptolyngbya sp. FACHB-671]
AASYLPSIFVPIVGWVFPAVAMALLFIYIEREDS
>WP_192154324.1:2-35/1-34 photosystem I reaction center subunit VIII [Chroococcidiopsis sp. FACHB-1243]
FSASFLPSILVPLTVLVFPSIAMALLFLYIERED
>WP_163519163.1:2-36/1-35 photosystem I reaction center subunit VIII [Hassallia byssoidea]
SASFLPSILVPLTGLIFPAVTFAFMLIYIERDDVG
>WP_190483164.1:2-36/1-35 photosystem I reaction center subunit VIII [Pseudanabaena sp. FACHB-2040]
AASFLPSILVPMVGIIFPAVAMAALFLYIERDDAA
>WP_193965999.1:2-36/1-35 photosystem I reaction center subunit VIII [Nodosilinea sp. LEGE 07088]
SAAFLPSILVPLTGIIFPAAAMAFLFLYIEREDAA
>MBI4783760.1:2-36/1-35 photosystem I reaction center subunit VIII [Oscillatoriophycideae cyanobacterium NC_groundwater_1537_Pr4_S-0.65um_50_18]
AASFLPSIFVPIVGWVFPAVAMAFLFIYIERDDAA
>PSB08067.1:4-38/1-35 photosystem I reaction center subunit VIII [filamentous cyanobacterium CCP2]
ASYAASFLPTIFVPIIGWVFPAVVMAFLFIYIERE
>NJR65130.1:2-36/1-35 photosystem I reaction center subunit VIII [Leptolyngbyaceae cyanobacterium CRU_2_3]
AASFLPSIFVPIIGWVFPAVTMAFLFIYIERDDSA
>NJO42042.1:4-38/1-35 photosystem I reaction center subunit VIII [Cyanobacteria bacterium RU_5_0]
ASYAASFLPTILVPIIGWVFPAVVMAFLFIYIERE
>MBC6429773.1:2-36/1-35 photosystem I reaction center subunit VIII [Nostoc sp. HG1]
AASFLPSILVPIIGLVLPTVTFAFLFLYIERDDIG
>TVQ06685.1:2-36/1-35 photosystem I reaction center subunit VIII [Leptolyngbya sp. DLM2.Bin27]
SAAFLPSVLVPLVGLVFPAVAMAFLFLYIEREDAA
>HIK44533.1:2-36/1-35 photosystem I reaction center subunit VIII [Leptolyngbyaceae cyanobacterium M65_K2018_010]
AAAFLPSILVPLVGIVFPAAAMAFLFLYIEREDAA
>WP_015117109.1:2-36/1-35 photosystem I reaction center subunit VIII [Rivularia sp. PCC 7116]
AASFLPSVLVPLTGLVFPAVTMAFLLLYMERDDIG
>WP_196526956.1:2-36/1-35 photosystem I reaction center subunit VIII [Nostoc commune]
AASFLPSILVPIIGWVLPTVTFAFLFLYIERDDIG
>TVP66457.1:2-36/1-35 photosystem I reaction center subunit VIII [Nodularia sp. (in: Bacteria)]
AASFLPSILVPLTGLVFPAVTMAFLLLYIERDDIG
>MBI1243127.1:2-36/1-35 photosystem I reaction center subunit VIII [Nostoc sp. RI_552]
AASFLPSILVPLTGLVFPAVTMAFLMLYIERDDIG
>WP_096658390.1:2-36/1-35 photosystem I reaction center subunit VIII [Calothrix parasitica]
AASFLPSVLVPLTGLIFPAVGMAFMLLYMERDDIG
>WP_208341070.1:2-36/1-35 photosystem I reaction center subunit VIII [Aetokthonos hydrillicola]
AASFLQSIFVPIVTWILPILTFSFLFLYIESDNIG
>WP_080810812.1:2-36/1-35 photosystem I reaction center subunit VIII [Halomicronema hongdechloris]
AASFLPSVMVPLVGLVFPATAMAFLFLYIERDDAA
>WP_193882457.1:11-45/1-35 photosystem I reaction center subunit VIII [Fortiea sp. LEGE XX443]
AYSASYLSPIFIPIIGWVLPIATFAFLLVYIERED
>WP_100899265.1:2-36/1-35 photosystem I reaction center subunit VIII [Nostoc flagelliforme]
AASFLPSILVPLTGLVFPAVTFAFFFLYIERDDIG
>WP_204104772.1:4-38/1-35 photosystem I reaction center subunit VIII [Spirulina major]
GSYAASFLPIILVPLMPVLAAVMMGLFFMHVESDA
>PZO54037.1:2-36/1-35 photosystem I reaction center subunit VIII [Phormidesmis priestleyi]
AASFLPTLLVPFVGLIFPAVTMAALFLYIERDQAA
>WP_103136074.1:2-36/1-35 photosystem I reaction center subunit VIII [Nostoc sp. CENA543]
AASFLPSIFVPLTGLVFSAATMAFMFLYIERDDIG
>NJL86502.1:2-36/1-35 photosystem I reaction center subunit VIII [Leptolyngbyaceae cyanobacterium SM1_1_3]
AASFLPSILVPVVGLVFPAIAMAFLFLYIEQEDAA
>WP_200989902.1:2-36/1-35 photosystem I reaction center subunit VIII [Anabaenopsis elenkinii]
AASFLPSILVPLTGLVFPAVTMAFLMLYIEREDIG
>WP_109010098.1:2-36/1-35 photosystem I reaction center subunit VIII [Nostoc commune]
AASFLPSILVPIIGWVLPTVTFAFLLLYIERDDIG
>MBD0336221.1:2-36/1-35 photosystem I reaction center subunit VIII [Cyanobacteria bacterium Co-bin13]
AASFLPSILVPMVGIVFPAVAMAALFLYIERDDAA
>WP_008307773.1:2-36/1-35 photosystem I reaction center subunit VIII [Leptolyngbya sp. PCC 6406]
AASFLPSVLVPLVGIVFPAATMAFLFLYVEREDAA
>NEQ34547.1:2-36/1-35 photosystem I reaction center subunit VIII [Leptolyngbya sp. SIO4C5]
AASFLPSVLVPIVGLVFPAVAMAFLFLYIEQEDAA
>NJL47818.1:2-36/1-35 photosystem I reaction center subunit VIII [Leptolyngbyaceae cyanobacterium SM2_5_2]
SAAFLPSILVPLVGIVVPAAAMAFLFLYIEREDAA
>WP_193920388.1:2-36/1-35 photosystem I reaction center subunit VIII [Plectonema radiosum]
AASFLPSVLVPLTGLVFPAVAMAFMLLYMERDDIG
>WP_083782445.1:2-36/1-35 photosystem I reaction center subunit VIII [Nostoc punctiforme]
AASFLPSIFVPIIGWVLPAVTFAFLFLYIERDDIG
>BAZ42917.1:2-36/1-35 photosystem I subunit VIII [Calothrix sp. NIES-4101]
AASFLPSILVPCIGYVFSAVTIAFMFLYIESDNIG
>WP_193907547.1:2-36/1-35 photosystem I reaction center subunit VIII [Romeria gracilis]
AASFLPSILVPLVGLVFPAVAMAFLFLYVERGQEA
>NJK34525.1:1-36/1-36 photosystem I reaction center subunit VIII [Oscillatoriales cyanobacterium SM2_2_1]
MTGEYAASYLPWLLIPLTTWLLPLIAMGLLFIYIER
>WP_190803768.1:4-39/1-36 photosystem I reaction center subunit VIII [Leptolyngbya sp. FACHB-261]
YAASYLSPILVVFVGLIFPAIAMSALFLTIEREEEA
>NEQ96263.1:1-36/1-36 photosystem I reaction center subunit VIII [Cyanothece sp. SIO2G6]
MLGDYAASYFPFVFVPLLAVAAFAVMGLLFMYVESE
>6TRA_I:3-38/1-36 Cryo- EM structure of the Thermosynechococcus elongatus photosystem I in the presence of cytochrome c6 [Thermosynechococcus elongatus BP-1]
GSYAASFLPWIFIPVVCWLMPTVVMGLLFLYIEGEA
>WP_015220963.1:4-39/1-36 photosystem I reaction center subunit VIII [Cyanobacterium aponinum]
GDFAASFLPAILVPAVGLVMPAVVMGLLFLQIESEA
>NJO43334.1:7-42/1-36 photosystem I reaction center subunit VIII [Cyanobacteria bacterium RU_5_0]
LTGDYAASWLPWIMIPMVFYILPFPVFALLFLWIER
>WP_094536360.1:1-36/1-36 photosystem I reaction center subunit VIII [Pseudanabaena sp. SR411]
MTGYYAHYYVSFIFVPLAGVILPILTMGLLFNYVEN
>KAB8319008.1:2-37/1-36 photosystem I reaction center subunit VIII [Tolypothrix campylonemoides VB511288]
YAASFVPSILVPVTGLVVPAVTFAFFFLYIERDDIG
>WP_198014957.1:13-48/1-36 photosystem I reaction center subunit VIII [Mastigocladopsis repens]
YAASFLPSILVPVTGLVLPAVTFAFMLLYIERDDIG
>BAZ25794.1:13-48/1-36 photosystem I reaction center subunit VIII [Scytonema sp. NIES-4073]
YAASFVPSILVPVTGLVVPAVTFAFMLLYIERDDIG
>WP_037981685.1:1-36/1-36 photosystem I reaction center subunit VIII [Synechococcus sp. WH 5701]
MTGEFAAAWLPSLLVPVVGILGPAVAMALLFNVIEA
>NJN75836.1:4-39/1-36 photosystem I reaction center subunit VIII [Synechococcaceae cyanobacterium RL_1_2]
GDFAASFLPVVLVPAIGLVGFFVSMGLFFLYVEKEA
>WP_175358156.1:1-36/1-36 photosystem I reaction center subunit VIII [Pseudanabaena biceps]
MTGYYAHYYVSFILVPLVGVILPIATMGLLLNYIEN
>MBL1178444.1:8-43/1-36 photosystem I reaction center subunit VIII [Pantanalinema sp. GBBB05]
LTGAYAAPWLPWIMIPMVFYILPFPVMALIFLWIER
>PZV13160.1:1-36/1-36 photosystem I reaction center subunit VIII [Pseudanabaena sp.]
MTGYYTASYLTYILLPLFCLILPIATMGLVLNYIEN
>NBQ21057.1:1-37/1-37 photosystem I reaction center subunit VIII [Synechococcaceae bacterium WB6_3B_236]
MTGEFAAAWLPSVLVPLVGIGLPAVAMALLFNVIEAR
>ACK67922.1:14-50/1-37 photosystem I reaction center subunit VIII [Rippkaea orientalis PCC 8801]
MIGNYAASYLPVIFVPLMAVLAFTVMGLLFIYVESEA
>WP_106258970.1:1-37/1-37 photosystem I reaction center subunit VIII [Stenomitos frigidus]
MTGSYAASFLPWILIPVVTWLLPAVVFGLLFLYIERE
>MBD1844322.1:1-37/1-37 photosystem I reaction center subunit VIII [Cyanobacteria bacterium FACHB-63]
MTGSYAASYLPWILIPVVTWLLPTVVFGLLFLYIERE
>WP_171574128.1:1-37/1-37 photosystem I reaction center subunit VIII [Phormidium sp. CLA17]
MTGSYAASFLPWILIPVVTWLLPAVVMGLLFLYIERE
>NJL39715.1:1-37/1-37 photosystem I reaction center subunit VIII [Leptolyngbyaceae cyanobacterium SM1_4_3]
MTGAYAASWLPWIMIPLVFYILPFPIVALVFLWIERE
>WP_106236219.1:1-37/1-37 photosystem I reaction center subunit VIII [Pleurocapsa sp. CCALA 161]
MIGDYAASWLPVAMVPLVGLVGAGISMALLFIYIEGE
>WP_190838799.1:15-51/1-37 photosystem I reaction center subunit VIII [Iningainema tapete]
AYAASFVPSLLVPLTGLVIPAVTFAFMLLYIERDEIG
>WP_190375794.1:1-37/1-37 photosystem I reaction center subunit VIII [Leptolyngbya sp. FACHB-17]
MTGSYAASYLPWILIPVVTWLVPTVVFGLLFLYIERE
>MBM5800748.1:1-37/1-37 photosystem I reaction center subunit VIII [Cyanobacteria bacterium K_DeepCast_35m_m2_023]
MTGDFAAAWMPTVFIPLVGILGPAVAMALLFNVIEAR
>WP_207087898.1:1-37/1-37 photosystem I reaction center subunit VIII [Phormidium pseudopriestleyi]
MTGAYAAAYLPWILIPVVCWLMPPVLMGLLFIYIESD
>WP_071515553.1:1-37/1-37 photosystem I reaction center subunit VIII [Geitlerinema sp. PCC 9228]
MSGEYAASWLPWIMIPIVGWLLPAVGMGLLFLYIERD
>NDC34756.1:1-37/1-37 photosystem I reaction center subunit VIII [Synechococcaceae bacterium WB9_2_112]
MTGEFAAAWLPSVFVPLVGIVGPAVAMALLFNVIEAR
>MBC6434943.1:1-37/1-37 photosystem I reaction center subunit VIII [Nostoc sp. HG1]
MTGSYAASYLPWILIPIVTWLLPIVVMGLLFLYIERE
>WP_190768915.1:3-39/1-37 photosystem I reaction center subunit VIII [Microcoleus sp. FACHB-1515]
LEVSYSASILPTILVPIVGLVFPLVASAFLFIYIERE
>MBE9167497.1:1-37/1-37 photosystem I reaction center subunit VIII [Pleurocapsales cyanobacterium LEGE 06147]
MSGGYAAAYLPWILIPVICWLLPAIVMGLLFIYIESE
>WP_073069127.1:1-37/1-37 photosystem I reaction center subunit VIII [Phormidesmis priestleyi]
MTGSYAASYLPWILIPVVTWLLPIVVMGLLFLYIERE
>EKQ69827.1:1-37/1-37 photosystem I reaction center subunit VIII [Leptolyngbyaceae cyanobacterium JSC-12]
MTGSYAASFLPWILIPVVTWLLPAVAMGLLFLYIERE
>WP_197162095.1:1-37/1-37 photosystem I reaction center subunit VIII [Synechococcus sp. CBW1107]
MTGEFAAAWLPSMFVPLVGILGPAVAMALLFNVIEAR
>WP_017711041.1:1-37/1-37 photosystem I reaction center subunit VIII [Prochlorothrix hollandica]
MIGDYAASFLPFIMVPLVGLVTAAVAMGLFFQYVEAD
>WP_068816871.1:1-37/1-37 photosystem I reaction center subunit VIII [Phormidesmis priestleyi]
MTGSYAASYLPWILIPVVTWLVPIVVMGLLFLYIERE
>WP_169155172.1:12-48/1-37 photosystem I reaction center subunit VIII [Brasilonema bromeliae]
TYPASYLSSIFVPVIGWVLPSVTFAFLLLYIERDDIG
>MBF2028944.1:1-37/1-37 photosystem I reaction center subunit VIII [Leptolyngbyaceae cyanobacterium JSC-12]
MTGSYAASFLPWILIPVVTWLLPAITMGLLFLYIERE
>NJK56032.1:1-37/1-37 photosystem I reaction center subunit VIII [Pleurocapsa sp. SU_5_0]
MIGDYAASWLPVAMVPLVGLVGAGIAMALLFIYIEGE
>WP_162423202.1:1-37/1-37 photosystem I reaction center subunit VIII [Myxacorys almedinensis]
MTGSYAASYLPWILIPVVTWLLPVVVMGLLFLYIEHE
>WP_058999375.1:1-37/1-37 photosystem I reaction center subunit VIII [Leptolyngbya sp. NIES-2104]
MTGSYAASYLPWILIPVVTWLVPTVVFALLFLYIERE
>HFM96233.1:1-37/1-37 photosystem I reaction center subunit VIII [Oscillatoriales cyanobacterium SpSt-418]
MTGSYAASFLPWILIPVVTWLFPAVTMGLLFLYIERE
>MBM5815759.1:1-37/1-37 photosystem I reaction center subunit VIII [Cyanobacteria bacterium K_Offshore_surface_m2_239]
MTGSFAASWMPSVFIPLVGILGPAVAMALLFNVIEAR
>WP_106498649.1:1-37/1-37 photosystem I reaction center subunit VIII [Synechococcus lacustris]
MTGEFAAAWMPSVFIPLVGIGLPAVVMALLFNVIEAR
>WP_094589773.1:1-37/1-37 photosystem I reaction center subunit VIII [Vulcanococcus limneticus]
MTGDFAAAWLPSVFVPLVGLLGPAVAFALLFNVVEAR
>PZV10482.1:1-37/1-37 photosystem I reaction center subunit VIII [Leptolyngbya sp.]
MTGSYAASFLPWILIPVVTWLLPAVTMGLLFLYIERE
>MBE9011268.1:1-37/1-37 photosystem I reaction center subunit VIII [Pseudanabaenaceae cyanobacterium LEGE 13415]
MTGSYAASYLPWILIPVVTWLVPTIVFALLFLYIERE
>WP_011433114.1:1-37/1-37 photosystem I reaction center subunit VIII [Synechococcus sp. JA-2-3B'a(2-13)]
MTGSYAAAYLPWIFIPIVGWLLPAVGMAVLFLYIERD
>WP_094555195.1:1-37/1-37 photosystem I reaction center subunit VIII [Synechococcus sp. 1G10]
MTGEFAAAWLPALLVPVVGILGPAVAMALLFNVIEAR
>WP_191128186.1:1-37/1-37 photosystem I reaction center subunit VIII [Phormidium tenue]
MGPSYAASYLPSILVPIIGWVFPAVAMAFLFIYIERE
>PZV01442.1:1-37/1-37 photosystem I reaction center subunit VIII [Cyanobium sp.]
MTGEFAAAWLPSILVPFVGILGPAMAMALLFNVIESR
>AYG86675.1:1-37/1-37 photosystem I reaction center subunit VIII [Synechococcus sp. W6-28]
MTGSYAAAYLPWIFVPIVGWLLPAVGMAVLFLYIERD
>WP_048017513.1:1-37/1-37 photosystem I reaction center subunit VIII [Synechococcus sp. GFB01]
MTGDFAAAWMPSVFVPLVGILGPAVAMALLFNVIEAS
>WP_068387014.1:1-37/1-37 photosystem I reaction center subunit VIII [Leptolyngbya sp. NIES-3755]
MTGSYAASYLPWILIPIVTWLLPTVVMGLLFLYIERE
>OKH19718.1:1-37/1-37 photosystem I reaction center subunit VIII [Limnothrix rosea IAM M-220]
MTGAYAASFLPAMLVPMMAVLNFVVLGLLFTYIESEA
>WP_190758723.1:1-37/1-37 photosystem I reaction center subunit VIII [Microcoleus sp. FACHB-68]
MTGAYAASYLPWILIPVVTWLMPAVVMGLLFIYIESE
>AFY36538.1:1-37/1-37 photosystem I reaction center subunit VIII [Leptolyngbya sp. PCC 7376]
MTGTYAASFLPAMMVPMMAVLNFVVLGLLFKYIESEA
>HAC63059.1:1-37/1-37 photosystem I reaction center subunit VIII [Cyanothece sp. UBA12306]
MTGTYAAAYLPLIFVPLMALLAFTVMGLLFIYVESEA
>NJP09620.1:1-37/1-37 photosystem I reaction center subunit VIII [Leptolyngbyaceae cyanobacterium RU_5_1]
MTGTYAASFLPWILIPVVCWLLPAVVFGLLFLYIERE
>WP_197211056.1:1-37/1-37 photosystem I reaction center subunit VIII [Synechococcus sp. CBW1004]
MIGDFAAAWMPSVFVPLVGILGPAVAMALLFNVIEAR
>WP_190388774.1:1-37/1-37 photosystem I reaction center subunit VIII [Cyanobium sp. FACHB-13342]
MTGEFAAAWLPSVFVPLVGILGPAVAMALLFNVIEAR
>MBE9043715.1:1-37/1-37 photosystem I reaction center subunit VIII [Pleurocapsales cyanobacterium LEGE 10410]
MIGDYAASWLPVAMVPLVGIVGAAISMALLFIYIEGE
>WP_190667504.1:1-37/1-37 photosystem I reaction center subunit VIII [Microcoleus sp. FACHB-672]
MTGAYAASYLPWILIPVVTWLLPAVVMGLLFIYIESE
>MBJ7900710.1:1-38/1-38 photosystem I reaction center subunit VIII [Cyanobacteria bacterium RI_101]
MTGAYAASYLPWILIPIVGWLFPAVAMGLLFIHIESEA
>WP_036265992.1:7-44/1-38 photosystem I reaction center subunit VIII [Mastigocoleus testarum]
LTGEYAASWLPWIMIPLVFYILPFPVFALVFLWIQKED
>MBF2072662.1:8-45/1-38 photosystem I reaction center subunit VIII [Synechococcales cyanobacterium C42_A2020_086]
LTGAYSAPWLPWIMIPMIFYILPFPVFALVFLWIEREN
>NJL62423.1:7-44/1-38 photosystem I reaction center subunit VIII [Methylacidiphilales bacterium]
LTGDYAGSWLPWIMIPLVFYILPFPIFALAFIWIEKNG
>MBM5802898.1:1-38/1-38 photosystem I reaction center subunit VIII [Cyanobacteria bacterium K_DeepCast_35m_m2_155]
MTGDFAAAWMPSVFIPLVGIVGPAVAMALLFNVIEARN
>NDC14386.1:1-38/1-38 photosystem I reaction center subunit VIII [Synechococcaceae bacterium WB9_2_170]
MTGEFAAAWLPSVLVPLVGILGPAVAMALLFNVIEARN
>MBM5798184.1:1-38/1-38 photosystem I reaction center subunit VIII [Cyanobacteria bacterium K_Offshore_0m_m2_072]
MTGDFAAAWMPSVFVPLVGIVGPAVAMALLFNVIEARN
>PZV25302.1:1-38/1-38 photosystem I reaction center subunit VIII [Snowella sp.]
MTGAYAASYLPWILIPVVGWLFPAVTMALLFIHIESDA
>WP_096620624.1:7-44/1-38 photosystem I reaction center subunit VIII [Calothrix sp. NIES-3974]
LTGEYSASWLPWIMIPLVFYILPFPIFALVFLWIEKEQ
>WP_046279731.1:1-38/1-38 photosystem I reaction center subunit VIII [Limnoraphis robusta]
MTGSYAAAYLPWILIPVVCWLMPVVVMGLLFIHIESEA
>WP_071525295.1:1-38/1-38 photosystem I reaction center subunit VIII [Spirulina subsalsa]
MTGAYAASYLPWILIPLVCWLMPAVVMGLLFIHIESDA
>NET05603.1:1-38/1-38 photosystem I reaction center subunit VIII [Symploca sp. SIO2B6]
MTGAYAASYLPWILIPLVCWLLPAVVMGLLFIHIESDA
>MBN3884309.1:7-44/1-38 photosystem I reaction center subunit VIII [Nostoc sp. JL34]
LTGDYAASWLPWIMIPLVFYILPFPVFALVFIWIQKES
>WP_072016456.1:1-38/1-38 photosystem I reaction center subunit VIII [Neosynechococcus sphagnicola]
MEGSYAASFLPWILIPVTCWLFPAVTMGLLFLYIESDA
>WP_073595561.1:1-38/1-38 photosystem I reaction center subunit VIII [Phormidium ambiguum]
MTGSYAASYLPWILIPIITWLLPAVVMGLLFIYIESEA
>NJL10110.1:7-44/1-38 photosystem I reaction center subunit VIII [Calothrix sp. SM1_7_51]
LTGDYAASWLPWIMIPLVFYILPFPIFALVFLWIEKED
>WP_096680222.1:7-44/1-38 photosystem I reaction center subunit VIII [Fischerella sp. NIES-4106]
LTGNYAASWLPWIMIPLVFYILPFPVFAILFLWIQKED
>WP_179065298.1:7-44/1-38 photosystem I reaction center subunit VIII [Nostoc sp. C052]
LTGDYAASWLPWIMIPLIFYILPFPVFALVFIWIQKED
>WP_162545481.1:1-38/1-38 photosystem I reaction center subunit VIII [Jacksonvillea sp. ISTCYN1]
MTGTYAASFLPWILIPVTCWLFPAVVMGLLFIHIESDA
>NJL00601.1:1-38/1-38 photosystem I reaction center subunit VIII [Spirulinaceae cyanobacterium SM2_1_0]
MTGAYAASYLPWILIPVVCWLFPAVAMGLLFIYIESDA
>BAU06430.1:8-45/1-38 photosystem I subunit VIII [Fischerella sp. NIES-3754]
LTGDYAASWLPWIMIPLVFYILPFPVFAILFLWIQKEA
>WP_159783526.1:1-38/1-38 photosystem I reaction center subunit VIII [Microcoleus sp. IPPAS B-353]
MTGDYAASYLPWILIPMVCWLMPVVTMGLLFIYIEKEA
>WP_015163615.1:1-38/1-38 photosystem I reaction center subunit VIII [Pseudanabaena sp. PCC 7367]
MTGSYAASYLPWILIPVICWLLPVVTMGLLFIYIENEA
>HBL14775.1:1-38/1-38 photosystem I reaction center subunit VIII [Cyanobacteria bacterium UBA11162]
MTGSYAASYLPWILIPVVCWLLPAVVMGLLFIYIESDA
>NET90183.1:1-38/1-38 photosystem I reaction center subunit VIII [Kamptonema sp. SIO1D9]
MTGAYAASYLPWILIPVVCWLFPAVAMGLLFIYIESEG
>MBR8832451.1:1-38/1-38 photosystem I reaction center subunit VIII [Chlorogloea purpurea SAG 13.99]
MSGAYAASYLPWILIPIIGWLLPAVVMGLLFIYIESDA
>WP_023067446.1:1-38/1-38 photosystem I reaction center subunit VIII [Lyngbya aestuarii]
MTGSYAAAYLPWILIPVVTWLLPVVIMGLLFIHIESEA
>WP_144873826.1:7-44/1-38 photosystem I reaction center subunit VIII [Hyella patelloides]
MTGAYALSWLPWILIPLITYILPFPIFALVFLWIEKEA
>NJK48968.1:1-38/1-38 photosystem I reaction center subunit VIII [Candidatus Gracilibacteria bacterium]
MTGTYAASYLPWILIPLTCWLLPAVTMGLLFIYIESDA
>WP_150978276.1:1-38/1-38 photosystem I reaction center subunit VIII [Microcystis aeruginosa]
MTGAYAASYLPWILIPIVCWLMPAVVMGLLFIHIESES
>WP_009787333.1:1-38/1-38 photosystem I reaction center subunit VIII [Lyngbya sp. PCC 8106]
MTGSYAAAYLPWILIPVVCWLMPVVIMGLLFIHIESEA
>WP_036483424.1:1-38/1-38 photosystem I reaction center subunit VIII [Myxosarcina sp. GI1]
MIGDYAAAWLPVAMVPLVGLVGAGVAMALLFIYIENEA
>HIK43317.1:1-38/1-38 photosystem I reaction center subunit VIII [Leptolyngbyaceae cyanobacterium M65_K2018_010]
MDGTYAASWLPWILIPVITWLMPAALMGLLFFYIESDA
>PSO51539.1:1-38/1-38 photosystem I reaction center subunit VIII [Cyanobacteria bacterium QH_1_48_107]
MTGEYAASFLPWILVPVVGLLMPAVVMGLLFIYIEKEA
>WP_015148866.1:1-38/1-38 photosystem I reaction center subunit VIII [Oscillatoria acuminata]
MTGAYAAAYLPWILIPVVCWLMPTVLMGLLFIYIESDS
>NJK39889.1:1-38/1-38 photosystem I reaction center subunit VIII [Oscillatoriales cyanobacterium SM2_3_0]
MTGSYAASFLPWILIPVVCWLMPIVAMGLLFFYIETEA
>MBU6186062.1:1-38/1-38 photosystem I reaction center subunit VIII [Cyanobacteria bacterium REEB444]
MTGSYAASFLPWILIPVTTWLLPLITMGLLFLYIEQDA
>HIK37590.1:1-38/1-38 photosystem I reaction center subunit VIII [Geminocystis sp. M7585_C2015_104]
MTGEFAASFLPSILVPMVGLVMPAVVMGLLFLHIESEA
>WP_144871395.1:1-38/1-38 photosystem I reaction center subunit VIII [Hyella patelloides]
MTGAYAASFLPWILIPVVCWLMPAVVMGLLFFYIEGEA
>NJL91207.1:1-38/1-38 photosystem I reaction center subunit VIII [Coleofasciculaceae cyanobacterium SM2_1_6]
MTGDYAAAFLPWILIPVVCWLMPAVVMGLLFIYIEQDS
>NJN62056.1:1-38/1-38 photosystem I reaction center subunit VIII [Coleofasciculaceae cyanobacterium RL_1_1]
MTDAYTASFLPYILVPMIGLVFPAVTMGLLFVYIESEA
>WP_190714872.1:1-38/1-38 photosystem I reaction center subunit VIII [Oscillatoria sp. FACHB-1406]
MTGSYAASYLPLIMIPLVCWLMPAVVMGLLFIYIESDA
>MBP0010577.1:1-38/1-38 photosystem I reaction center subunit VIII [Roseofilum sp. Belize Diploria]
MTGAYAASFLPFILVPLVGLVTPAVVMGLLFIHIETEA
>NER83809.1:1-38/1-38 photosystem I reaction center subunit VIII [Leptolyngbya sp. SIO1D8]
MDGTYAASWLPWILIPVVTWLMPAALMGLLFFYIESDA
>WP_169246314.1:1-38/1-38 photosystem I reaction center subunit VIII [Chroococcidiopsis sp. PCC 6712]
MTGTYAASFLPWILIPVVCWLMPAVVMGLLFLYIEGEA
>NJL42988.1:1-38/1-38 photosystem I reaction center subunit VIII [Pseudanabaena sp. SU_2_4]
MFGSYAASYLPWIFIPLVCWVFPMAAMGLLFLYVERDA
>WP_194028696.1:1-38/1-38 photosystem I reaction center subunit VIII [Lusitaniella coriacea]
MTGAYTAAYLPWILIPIVCWLLPVVVSALLFIYIESEA
>MBD0344836.1:1-38/1-38 photosystem I reaction center subunit VIII [Coleofasciculus sp. Co-bin14]
MTGSYAASFLPWILIPVVCWLLPLVVFSLFFIYIESES
>WP_015230764.1:1-38/1-38 photosystem I reaction center subunit VIII [Dactylococcopsis salina]
MTGEYAASFLPLILVPAVGLLMPAVVMGLLFIYIESEA
>NJK59314.1:1-38/1-38 photosystem I reaction center subunit VIII [Oscillatoriales cyanobacterium SM2_1_8]
MTGAYAASYLPWILIPAITWLLPLVGMGLLFLYIEGEA
>WP_169611689.1:1-38/1-38 photosystem I reaction center subunit VIII [Nodosilinea sp. P-1105]
MDGTYAAAWLPWILIPVITWLMPVVVMSMLFFYIESDA
>MBD0301398.1:1-38/1-38 photosystem I reaction center subunit VIII [Tolypothrix sp. T3-bin4]
MTGSYAASFLPWILIPLVTWVLPLVVFALFFIYIESEA
>NJL83472.1:1-38/1-38 photosystem I reaction center subunit VIII [Chloroflexaceae bacterium]
MSADYAASFLPYILVPVIGWLLPAVVFGLLFIYIESEA
>PLS67778.1:1-38/1-38 photosystem I reaction center subunit VIII [Cyanobacteria bacterium M5B4]
MTGTYAATYLPWILIPVITWLLPVVTMAVMFFYIEQEA
>WP_124976290.1:1-38/1-38 photosystem I reaction center subunit VIII [Aphanothece sacrum]
MTGAYAASYLPWILIPAITWLMPLVVMGLLFIYIEQDA
>WP_190741072.1:1-38/1-38 photosystem I reaction center subunit VIII [Microcoleus sp. FACHB-61]
MTGSYAASFLPWILIPVITWVMPVVVMSLLFIYIESDA
>WP_066121282.1:1-38/1-38 photosystem I reaction center subunit VIII [Geminocystis sp. NIES-3709]
MIGDFAASFLPTVFVPIVGWVFPAVVMGLLFLHFESEA
>WP_193965765.1:1-38/1-38 photosystem I reaction center subunit VIII [Nodosilinea sp. LEGE 07088]
MDGTYAASWLPWILIPIITWLMPVAVMGMLFFYIESDA
>WP_015224773.1:1-38/1-38 photosystem I reaction center subunit VIII [Halothece sp. PCC 7418]
MTGEYAASFLPLILVPAVGLLMPAVTMGLLFIYIESDA
>PSO47600.1:1-38/1-38 photosystem I reaction center subunit VIII [Cyanobacteria bacterium SW_9_44_58]
MSGDYAASFLPLVLVPAVGLLIPAVTMGLLFIYIESDA
>WP_017659404.1:1-38/1-38 photosystem I reaction center subunit VIII [Geitlerinema sp. PCC 7105]
MSGDYAASYLPWILIPVVCWLMPVVTMGLLFIYIEQDA
>WP_083619018.1:1-38/1-38 photosystem I reaction center subunit VIII [Planktothrix serta]
MTGAYAASFLPWILIPVVCWLMPIVAMGLLFIHIESDA
>NES05809.1:1-38/1-38 photosystem I reaction center subunit VIII [Okeania sp. SIO2F4]
MTGDYAASYLPWILIPVVCWLMPIVVMGLLFIYIESEA
>NCJ05819.1:1-38/1-38 photosystem I reaction center subunit VIII [Synechococcales cyanobacterium C]
MTGAYAASYLPWIFIPVVCWLMPVVIMGLLFIHIESDA
>MBL1175032.1:1-38/1-38 photosystem I reaction center subunit VIII [Pantanalinema sp. GBBB05]
MTGTYAASFLPWILIPVVCWLLPAVTMGLLFLYIEQDA
>PSB23532.1:1-38/1-38 photosystem I reaction center subunit VIII [filamentous cyanobacterium Phorm 46]
MTGSYAASFLPWILIPVVTWLMPVVVMGLLFIYIESDA
>WP_022604378.1:1-38/1-38 photosystem I reaction center subunit VIII [Rubidibacter lacunae]
MTGDYAASFLPWILIPAVCWLMPAMVMGLLFIHIESDA
>NJK73718.1:1-38/1-38 photosystem I reaction center subunit VIII [Microcoleus sp. SU_5_6]
MTGSYAASFLPWILIPVVCWLMPVVVMGLLFIYIESDA
>WP_206813328.1:1-38/1-38 photosystem I reaction center subunit VIII [Chroococcus sp. FPU101]
MNGAYAASFLPWIMIPLTCWLLPAVVMGLLFIYIESEA
>WP_124143427.1:1-38/1-38 photosystem I reaction center subunit VIII [Okeania hirsuta]
MTGSYAAAYLPWILIPVVTWLMPIVVMGLLFIYIESEA
>HAT15918.1:1-38/1-38 photosystem I reaction center subunit VIII [Microcoleaceae bacterium UBA11344]
MTGSYAASFLPWILIPLVTWVMPVVVMGLLFVHIESDA
>TAG97456.1:1-38/1-38 photosystem I reaction center subunit VIII [Oscillatoriales cyanobacterium]
MTGSYAAAFLPWILIPLVTWVMPIVVMGLLFIHIESEA
>WP_072717599.1:1-38/1-38 photosystem I reaction center subunit VIII [Planktothrix tepida]
MTGAYAASFLPWILIPVVCWLLPIVAMGLLFIHIESDA
>WP_015185144.1:1-38/1-38 photosystem I reaction center subunit VIII [Microcoleus sp. PCC 7113]
MTGAYAASFLPWILIPVVTWLLPAVVMGLLFIYIESDA
>NEP06286.1:1-38/1-38 photosystem I reaction center subunit VIII [Okeania sp. SIO4D6]
MTGSYAAAYLPWILIPIVTWLMPIVAMGLLFIYIESEA
>PSP16708.1:1-38/1-38 photosystem I reaction center subunit VIII [Cyanobacteria bacterium QS_8_64_29]
MSGEYAASFLPWILVPAVGLLLPAVTMGLLFIYIEREA
>WP_199247648.1:1-38/1-38 photosystem I reaction center subunit VIII [[Phormidium] sp. ETS-05]
MTGSYAASFLPWIMIPVTCWLMPLVVMGLLFIHIESDA
>NJM75797.1:1-38/1-38 photosystem I reaction center subunit VIII [Acaryochloridaceae cyanobacterium RU_4_10]
MTGEYAASFLPWIMIPVVCWVLPVVTLGLLFIHIESDA
>WP_193971574.1:1-38/1-38 photosystem I reaction center subunit VIII [Microcoleus sp. LEGE 07076]
MTGTYAASFLPWILIPLITWLMPVVVMGLLFIYIESDA
>MBR8827087.1:1-38/1-38 photosystem I reaction center subunit VIII [Gomphosphaeria aponina SAG 52.96 = DSM 107014]
MTGEYAASFLPWILIPVVCWLMPAVVMGLLFIYIETDA
>MBE9039329.1:1-38/1-38 photosystem I reaction center subunit VIII [Oscillatoriales cyanobacterium LEGE 11467]
MTGDYAASFLPWIMIPVTCWLMPVVIMGLLFIHIESEA
>MBE7383162.1:1-38/1-38 photosystem I reaction center subunit VIII [Leptolyngbya sp. SIO1E4]
MDGTYAASWLPWILIPVVTWLMPAAVMGLLFFYIESDA
>OCR02433.1:1-38/1-38 photosystem I reaction center subunit VIII [Oscillatoriales cyanobacterium USR001]
MTGAYAASFLPWILIPAITWLMPVVVMGLLFIHIESDA
>HAJ60639.1:1-38/1-38 photosystem I reaction center subunit VIII [Cyanobacteria bacterium UBA8543]
MTGSYAASFLPWILIPIVTWLLPAVVFGLLFIYIESDA
>MBF2034339.1:1-38/1-38 photosystem I reaction center subunit VIII [Leptolyngbyaceae cyanobacterium T60_A2020_046]
MDGTYAASWLPWIMIPVVTWLMPAVVMGLLFFYIESDA
>WP_096828445.1:1-38/1-38 photosystem I reaction center subunit VIII [Tychonema bourrellyi]
MTGSYAAAFLPWILIPLVTWVMPIVVMGLLFIHIESDA
>WP_080809879.1:1-38/1-38 photosystem I reaction center subunit VIII [Halomicronema hongdechloris]
MDGTYAASWLPWLLIPVVTWLMPAVVMGLLFFYIESDA
>NJM46447.1:1-38/1-38 photosystem I reaction center subunit VIII [Alkalinema sp. RU_4_3]
MTGTYAASYLSWILIPVVGWVFPAVMMGLLFLYVEKDA
>WP_011610944.1:1-38/1-38 photosystem I reaction center subunit VIII [Trichodesmium erythraeum]
MTGSYAASYLPWILIPVVTWLMPIIVMGLLFVYIESDA
>TAE85621.1:1-38/1-38 photosystem I reaction center subunit VIII [Oscillatoriales cyanobacterium]
MTGSYAASFLPWILIPLITWLMPVVVMGLLFIYIESDA
>MBE9046858.1:1-38/1-38 photosystem I reaction center subunit VIII [Pleurocapsales cyanobacterium LEGE 10410]
MTGSYAASWLPWIFIPLITYILPFPVFALLFLWIEREG
>WP_107670976.1:1-38/1-38 photosystem I reaction center subunit VIII [Cyanothece sp. BG0011]
MNGAYAASYLPWILIPVVTWLMPIVVMGLLFIYIEQEG
>WP_015956421.1:1-38/1-38 photosystem I reaction center subunit VIII [Gloeothece citriformis]
MTGAYAASYLPWILIPIIGWLMPAVVMGLLFLYIESDA
>WP_106243870.1:1-38/1-38 photosystem I reaction center subunit VIII [Pleurocapsa sp. CCALA 161]
MTGSYAASWLPWIFIPLITYILPFPVFALLFLWIEKEG
>MBC6418314.1:1-38/1-38 photosystem I reaction center subunit VIII [Prochloron sp. SP5CPC1]
MTGAYTASFLPIVFVPLICMVVFAVVLGLLFVYIESEA
>NJK57219.1:1-38/1-38 photosystem I reaction center subunit VIII [Pleurocapsa sp. SU_5_0]
MTGSYAVSWLPWIFIPLITYILPFPVFALLFLWIEKEG
>WP_193982002.1:1-38/1-38 photosystem I reaction center subunit VIII [Phormidium sp. LEGE 05292]
MTGSYAASFLPWILIPIITWLLPAIVMGLLFIYIESEA
>WP_208676165.1:1-38/1-38 photosystem I reaction center subunit VIII [Synechococcus elongatus]
MSGDFAAAFLPTIFVPLVGLGFPAVLMSLLFTYIESEA
>HAN74786.1:1-38/1-38 photosystem I reaction center subunit VIII [Planktothrix sp. UBA8402]
MTGAYAASFLPWILIPVVCWLMPIVVMGLLFIHIESEA
>MBL1209894.1:1-38/1-38 photosystem I reaction center subunit VIII [Geminocystis sp. GBBB08]
MIATFAASFLPSIFVPAVGLVFPAIVFGLLFLQVESEA
>WP_202224502.1:1-38/1-38 photosystem I reaction center subunit VIII [Okeania sp. KiyG1]
MTGSYAASYLPWILIPVVTWLMPIVVMGLLFIYIESEA
>NJK66117.1:1-38/1-38 photosystem I reaction center subunit VIII [Microcoleus sp. SU_5_3]
MTGSYAASFLPWILIPVVCWLMPVVVMGLLFIHIESDA
>WP_106456006.1:1-38/1-38 photosystem I reaction center subunit VIII [Aphanothece hegewaldii]
MNGAYAASFLPWILIPFVCWLLPAIVMGLLFIYIESEA
>WP_146294428.1:1-38/1-38 photosystem I reaction center subunit VIII [Euhalothece natronophila]
MSGDYAASFLPYILIPVVGWLMPAVVMGLLFIHIESDA
>HBB34889.1:1-38/1-38 photosystem I reaction center subunit VIII [Cyanobacteria bacterium UBA9273]
MTGSYAASYLPWILIPVVCWLMPAVVMGLLFIYIESDA
>MBN3942466.1:7-44/1-38 photosystem I reaction center subunit VIII [Nostoc sp. NMS9]
LTGDYAASWLPWIMIPLVFYILPFPVFALVFIWIQKEG
>NJN86198.1:1-38/1-38 photosystem I reaction center subunit VIII [Leptolyngbyaceae cyanobacterium SL_7_1]
MTGAYAASWLPWIMIPLVFYILPFPVVALVFLWIERES
>MBC6420411.1:1-38/1-38 photosystem I reaction center subunit VIII [Hormoscilla sp. SP12CHS1]
MTGSYAASFLPWILIPVVCWLLPAVFMGLLFIHIESDA
>WP_006100027.1:1-38/1-38 photosystem I reaction center subunit VIII [Coleofasciculus chthonoplastes]
MTGSYAASFLPWILIPVVCWLMPAVLMGLLFIHIESDA
>GCE64537.1:1-38/1-38 photosystem I reaction center subunit VIII [cyanobiont of Ornithocercus magnificus]
MIGDFAAAWMPSVFVPLVGIMLPAVAMALLFNVIEVRS
>MBE9028596.1:1-38/1-38 photosystem I reaction center subunit VIII [filamentous cyanobacterium LEGE 11480]
MTGSYAASFLPWIMIPLIGWVFPAVVMGLLFLYVEKEA
>WP_013323648.1:1-38/1-38 photosystem I reaction center subunit VIII [Gloeothece verrucosa]
MTGTYAASYLPWILIPVITWLFPAVVMGLLFFYIESDA
>HAG81684.1:1-38/1-38 photosystem I reaction center subunit VIII [Cyanobacteria bacterium UBA12227]
MTGSYAASYLPWILIPVVCWLMPAVLMGLLFIYIESDA
>TAD81894.1:1-38/1-38 photosystem I reaction center subunit VIII [Oscillatoriales cyanobacterium]
MTGSYAASFLPWILIPLVTWLMPVVVMGLLFIHIESDA
>NEO25877.1:1-38/1-38 photosystem I reaction center subunit VIII [Kamptonema sp. SIO4C4]
MTGEYAASYLPWILIPVVCWLMPAVVMGLLFLHIESDA
>WP_015125219.1:1-38/1-38 photosystem I reaction center subunit VIII [Synechococcus sp. PCC 6312]
MSGDYAASFLPWIFIPVVCWLMPVVVMGLLFLYIEQDA
>HAN46288.1:1-38/1-38 photosystem I reaction center subunit VIII [Cyanobacteria bacterium UBA8156]
MTGDYAASYLPWILIPAITWLLPLVGMGLLFLYIEGEA
>WP_193994411.1:1-38/1-38 photosystem I reaction center subunit VIII [Leptolyngbya ectocarpi]
MDGTYTLSWLPWILIPVVCWLFPVVSMVMLMFYIESDA
>MBD0301388.1:1-38/1-38 photosystem I reaction center subunit VIII [Tolypothrix sp. T3-bin4]
MTGSYAASFLPWILIPLVTWVLPLIVFSLFFIYIESES
>WP_072622286.1:1-38/1-38 photosystem I reaction center subunit VIII [Spirulina major]
MTGDYAASFLPWILIPMVCWLMPLVTMGLLFIYIEKEA
>MBF2058292.1:1-38/1-38 photosystem I reaction center subunit VIII [Cyanobacterium sp. T60_A2020_053]
MLGEYAASFLPSILVPFVGLVMPAIVMGLLFLQIESEA
>NEQ35162.1:1-38/1-38 photosystem I reaction center subunit VIII [Okeania sp. SIO3I5]
MIGSYAASYLPVILVPVVGLLMPLVGMGLLFIYIEKEA
>RMG08951.1:1-38/1-38 photosystem I reaction center subunit VIII [Cyanobacteria bacterium J055]
MGGDFAASFLPGIMIPLTCWLMPVVVMGLLFIHIESEA
>WP_192221465.1:1-38/1-38 photosystem I reaction center subunit VIII [Microcoleus sp. FACHB-SPT15]
MTGSYAASFLPWILIPLVTWVLPLIAFSLFFIYIESES
>WP_166282698.1:1-38/1-38 photosystem I reaction center subunit VIII [Aphanocapsa montana]
MVGDYAASFLPWILIPAIGWLMPVVVMGLLFFYIEGDA
>WP_071592302.1:1-38/1-38 photosystem I reaction center subunit VIII [Pseudanabaena sp. PCC 6802]
MLGSYAASYLPWIFIPVTCWVFPMAAMALLFLYVEREA
>WP_015223948.1:1-38/1-38 photosystem I reaction center subunit VIII [Cyanobacterium stanieri]
MLGEYAASFLPSILVPAVGLVMPAVAMALLFLQIEAEA
>HIK28083.1:1-38/1-38 photosystem I reaction center subunit VIII [Oscillatoriaceae cyanobacterium M7585_C2015_266]
MTGAYAASYLPWILIPVVCWLMPAVVMGLLFIYIESDA
>NEQ72850.1:1-38/1-38 photosystem I reaction center subunit VIII [Okeania sp. SIO2C9]
MTGSYAAAYLPWILIPVVCWLMPIVTMGLLFLYIESEA
>WP_094677038.1:1-38/1-38 photosystem I reaction center subunit VIII [Hydrocoleum sp. CS-953]
MIGDYAASYLPLILVPVVGLLMPIVVMGLLFIYIESEA
>WP_069789508.1:1-38/1-38 photosystem I reaction center subunit VIII [Cyanobacterium sp. IPPAS B-1200]
MLGEYAASFLPSILVPAVGLVMPAVVMALLFLQIEAEA
>NES72362.1:1-38/1-38 photosystem I reaction center subunit VIII [Okeania sp. SIO2D1]
MTGTYAASYLPWIMIPLVCWLMPAVVMGLLFIYIESDA
>TVP61626.1:1-38/1-38 photosystem I reaction center subunit VIII [Leptolyngbya sp. LCM1.Bin17]
MDGTYAAAWLPWILIPVITWLMPVAVMGMLFFYIESDA
>WP_041922957.1:1-38/1-38 photosystem I reaction center subunit VIII [Cyanobacterium aponinum]
MLGDFAASFLPAILVPAVGLVMPAVVMGLLFLQIESEA
>WP_083373767.1:1-39/1-39 photosystem I reaction center subunit VIII [Moorea producens]
MTGAYAASFLPTMLVPFVGLVMPTIVLGLLFIHIESDAD
>TVQ47326.1:1-39/1-39 photosystem I reaction center subunit VIII [Gloeocapsa sp. DLM2.Bin57]
MTGAYAASFLPTVLVPLLPVAAFAVMGLLFLYVETDAEG
>NEQ81356.1:1-39/1-39 photosystem I reaction center subunit VIII [Moorea sp. SIO2I5]
MTGAYAASFLPTMLVPFVGLVMPIIVLGLLFLHIESDAN
>WP_083305222.1:1-39/1-39 photosystem I reaction center subunit VIII [Moorea producens]
MTGAYAASFLPAMLVPFVGLVMPTVVLGLLFIHIESDAD
>NJN72433.1:1-39/1-39 photosystem I reaction center subunit VIII [Limnothrix sp. RL_2_0]
MTGTYAASFLPAILVPGLPLMFFVTLGLLFTYIETEAEA
>WP_096720613.1:1-39/1-39 photosystem I reaction center subunit VIII [Chondrocystis sp. NIES-4102]
MIGSYAASWLPIAMVPLVGIVGAAISMALLHVYIEGESE
>WP_019504027.1:1-40/1-40 photosystem I reaction center subunit VIII [Pleurocapsa sp. PCC 7319]
MIGDYAASWLPVAMVPLVGIVGAAVSMALLFIYIEGEAEA
>WP_106291504.1:1-40/1-40 photosystem I reaction center subunit VIII [Merismopedia glauca]
MTASYAAHFLPAILVPVIGWVFPAVSIVMLFFYIEKDIED
>NJP09465.1:8-47/1-40 photosystem I reaction center subunit VIII [Leptolyngbyaceae cyanobacterium RU_5_1]
LTGAYAAPWLPWIMIPMVFYILPFPVVALIFLWIEREGDA
>WP_099798457.1:1-40/1-40 photosystem I reaction center subunit VIII [Synechococcus lividus]
MMGSYAASFLPWIFIPVVCWLMPVVVMGLLFLYIEGDAQA
>WP_012627226.1:1-40/1-40 photosystem I reaction center subunit VIII [Cyanothece sp. PCC 7425]
MTGSYAASFLPWIMIPVTCWLFPVVVMGLLFIYIESDAPS
>NJL23387.1:7-46/1-40 photosystem I reaction center subunit VIII [Leptolyngbyaceae cyanobacterium SM1_3_5]
LTGAYAASWLPWIMIPLVFYILPFPIFALVFLWIEREDSD
>NJM97214.1:7-46/1-40 photosystem I reaction center subunit VIII [Phormidesmis sp. RL_2_1]
LTGDYAAAWLPWIFIPLITYILPFPIFAILFLWIERESPG
>WP_193966889.1:7-46/1-40 photosystem I reaction center subunit VIII [Nodosilinea sp. LEGE 07088]
LTGAYAAPWLPWIMIPMIFYILPFPIFAIIFLWIERESNG
>TVP66170.1:7-46/1-40 photosystem I reaction center subunit VIII [Leptolyngbya sp. LCM1.Bin17]
LTGAYAASWLPWIMIPMIFYILPFPIFAIIFLWIERESNG
>WP_080806401.1:7-46/1-40 photosystem I reaction center subunit VIII [Halomicronema hongdechloris]
LTGAYAAPWLPWIMIPLIFYILPFPIFAIIFLWIEREGNG
