# Supplementary material for: The structure of photosystem I from a high-light-tolerant cyanobacteria
Source: eLife. 2021 Aug 26;10:e67518. doi: 10.7554/eLife.67518 (PMC8428864; doi:10.7554/eLife.67518)
Supplement: Figure 6—figure supplement 2—source data 1. [file elife-67518-fig6-figsupp2-data1.zip › Figure6_Figure_Supplement2_Eukaryote_PsaI_sequence.txt]

>YP_009684106.1:1-37/1-37 photosystem I protein I [Lessonia spicata]
MKNIMLINYLPSILVPLVGLVFPAVAMGLLFIYIEKD
>YP_009393866.1:2-36/1-35 photosystem I reaction center subunit VIII [Polysiphonia sertularioides]
TASYLPAILTPLIGILFPGVGMALLFIYIEQDSIG
>QSV37274.1:47-81/1-35 subunit VIII of photosystem I [Nephroselmis pyriformis]
AASFLPSIFVPLVGLVFPAVAMASLFLYIEQEEIG
>YP_009256813.1:2-36/1-35 subunit VIII of photosystem I [Closterium baillyanum]
AASYLPSILVPLVGLVFPAVAFASLFLYIEQDQIG
>YP_009051137.1:2-36/1-35 photosystem I subunit VIII [Galdieria sulphuraria]
TASYLPSILVPIIGLVFPFISMALFFIYVEQEEIG
>BBK20423.1:2-36/1-35 photosystem I reaction center subunit VIII [Cryptomonas curvata]
TAAYLPSILVPLIGLVFPGLVMAFAFIYIEQDEVG
>AMD08078.1:2-36/1-35 photosystem I 4 kDa hydrophobic subunit [Euglena mutabilis]
SASFLPTIFVPFIGLIFPFLVLGFFFSYIQEENKS
>YP_009395323.1:2-36/1-35 photosystem I reaction center subunit VIII [Polysiphonia infestans]
TSSYLPSILTPLIGILFPGIGMALLFIYIERDTIG
>YP_009029437.1:2-36/1-35 photosystem I reaction center subunit VIII [Lithodesmium undulatum]
TAAFLPSILVPIVGLIFPAFSMALFFLYISKDDIG
>YP_009944537.1:2-36/1-35 photosystem I reaction center subunit VIII [Osmundea sinicola]
TASYLPSILVPLVGIVFPGITMALLFLYIEEENIG
>ARW68237.1:2-36/1-35 photosystem I reaction center subunit VIII (chloroplast) [Chondria sp.] [Chondria sp. (in: Rhodophyta)]
TASYLPSILVPLVGILFPGFTMALLFLYIEQENIG
>ARW64091.1:2-36/1-35 photosystem I reaction center subunit VIII (chloroplast) [Chondria sp.] [Chondria sp. (in: Rhodophyta)]
TASYLPSILVPLVGILFPGLTMALLFLYIEEENIG
>YP_009391586.1:2-36/1-35 photosystem I reaction center subunit VIII [Laurenciella marilzae]
TASYLPSILVPLIGILFPGLTMALLFLYIEEENVG
>YP_009057771.1:2-36/1-35 subunit VIII of photosystem I [Picocystis salinarum]
AASYLPSILVPLVGLVFPAVAMASLFLYIEEDQIG
>QUE28518.1:2-36/1-35 PsaI [Porphyrostromium boryanum]
TALYLPSILVPLVGLIFPAISMALLFIYIEQDEIG
>ARW63667.1:2-36/1-35 photosystem I reaction center subunit VIII (chloroplast) [Chondria sp.] [Chondria sp. (in: Rhodophyta)]
TASYLPSILVPLVGIIFPGFTMALLFLYIEQENIG
>QSD57049.1:2-36/1-35 photosystem I reaction center subunit VIII [Chondria tumulosa]
TASYLPSILVPLAGILFPGFTMALLFLYIEKENVG
>YP_009402688.1:4-37/1-34 subunit VIII of photosystem I [Compsopogon caeruleus]
ATYLPSILVPLVGLIFPAITMALLFIYIEQDQIG
>QCI05823.1:2-34/1-33 photosystem I reaction center subunit VIII [Dasysiphonia japonica]
TASYLPSILVPLTGIIFPGLSMALLFLYIEEDN
>YP_009313853.1:2-34/1-33 Photosystem I reaction center subunit VIII [Hommersandiophycus borowitzkae]
TASYLPSILVPLVGIVFPGIGMALLFIYIEQES
>YP_063702.1:2-34/1-33 photosystem I reaction center subunit VIII [Agarophyton tenuistipitatum var. liui]
TGSYLPSILVPLVGIIFPGISMALLFIYIEEEN
>YP_009144879.1:2-34/1-33 photosystem I 4 kDa hydrophobic subunit [Euglenaria anabaena]
SASFLPLIFVPLIGIVFPFITLSSFFLYVEKEN
>YP_009313237.1:2-34/1-33 Photosystem I reaction center subunit VIII [Dichotomaria marginata]
TAAYLPSILVPLVGIIFPGLSMALLFIYIEQES
>YP_009393038.1:2-34/1-33 photosystem I reaction center subunit VIII [Bostrychia moritziana]
TASYLPSILVPLTGIIFPGLSMALLFIYIEQDN
>YP_009244118.1:2-34/1-33 photosystem I subunit VIII [Gelidium elegans]
AASYLPSILVPLVGIILPGLGMALLFIYIEEDN
>QCI09171.1:2-34/1-33 photosystem I reaction center subunit VIII [Inkyuleea mariana]
TASYLPSILVPLVGIIFPGLSMALLFLYIEEEN
>YP_009398619.1:2-34/1-33 photosystem I reaction center subunit VIII [Kuetzingia canaliculata]
TASYLPSILVPLVGIIFPGLTMALFFIYIEQDS
>QCI08102.1:2-34/1-33 photosystem I reaction center subunit VIII [Polyneura bonnemaisonii]
TASYLPSILVPLIGIIFPGVSMALLFLYIEQDN
>YP_009395527.1:2-34/1-33 photosystem I reaction center subunit VIII [Vertebrata isogona]
TSSYLPSILTPLIGILFPGIGMALLFIYIEQDS
>YP_009396956.1:2-34/1-33 photosystem I reaction center subunit VIII [Spyridia filamentosa]
TSSYLPSILVPLVGIVIPGLSMAILFMYIEDKS
>YP_009244317.1:2-34/1-33 photosystem I subunit VIII [Gelidium vagum]
AASYLPSILVPLVGIIFPGLGMALLFIYIEEDN
>AYC64076.1:2-34/1-33 photosystem I reaction center subunit VIII [Halimeda micronesica]
TASYLPEIFVPLVGLFFPVITMASVFLYIESSA
>YP_009570282.1:2-34/1-33 photosystem I subunit VIII [Hololachna songarica]
TTSNFPSILVPLVGLVFPAIAMASLFLHIQRNK
>YP_009294289.1:2-34/1-33 photosystem I subunit VIII [Palmaria palmata]
TAAYLPSILVPLVGIIFPGLGMALLFLYIEQES
>YP_009392421.1:2-34/1-33 photosystem I reaction center subunit VIII [Caloglossa monosticha]
TASYLPSILVPLTGIIFPGLSMALLFIYIEQES
>YP_009399451.1:2-34/1-33 photosystem I reaction center subunit VIII [Dictyomenia sonderi]
TTSYLPSILVPLTGIIFPGIAMALLFIYIEQDS
>YP_009541027.1:2-34/1-33 photosystem I 4 kDa hydrophobic subunit [Lepocinclis playfairiana]
SASFLPTIFVPIIGFVFPAVVLTFFFNFIQKES
>YP_009745214.1:2-34/1-33 photosystem I subunit VIII [Halymenia maculata]
TASYLPSILVPLVGIVFPGLSMSLLFLYIEEEN
>YP_009028720.1:2-34/1-33 photosystem I reaction center subunit VIII [Asterionellopsis glacialis]
AAAFLPPILVPIVGLIFPAFSMALFFIFVSIDD
>YP_008144722.1:2-34/1-33 photosystem I reaction center subunit VIII [Grateloupia taiwanensis]
TASYLPSILVPLVGIIFPGLSMALLFLYIEEES
>YP_009314877.1:2-34/1-33 Photosystem I reaction center subunit VIII [Scinaia undulata]
TAAYLPSILVPLVGIVFPGLSMALLFLYIEQES
>YP_009397790.1:2-34/1-33 photosystem I reaction center subunit VIII [Sonderella linearis]
TASYLPSILVPLTGIIFPGLSMALLFLYIEQDN
>QCI04898.1:2-34/1-33 photosystem I reaction center subunit VIII [Bornetia secundiflora]
TASYLPSILVPLTGIIFPGLSMALLFIYIENEN
>QCI08635.1:2-34/1-33 photosystem I reaction center subunit VIII [Spermothamnion repens]
TASYLPSILVPLTGIVFPGLSMALLFLYIEQEN
>YP_009122262.1:2-34/1-33 photosystem I reaction center subunit VIII [Vertebrata lanosa]
TSAYLPSILTPIIGILFPGITMALLFIYIEQDS
>YP_009399860.1:2-34/1-33 photosystem I reaction center subunit VIII [Tolypiocladia glomerulata]
TSSYLPAILTPLVGILFPGIGMALLFIYIEQDS
>AMC31512.1:3-35/1-33 photosystem I subunit VIII [Physaria ludoviciana]
AFNNLPSIFVPLVGLVFPAIAMSSLFLHIQKNK
>QCI04146.1:2-34/1-33 photosystem I reaction center subunit VIII [Antithamnionella ternifolia]
TSAYLPAILVPLVGIIFPGLSMALLFLYIEEEN
>YP_009545126.1:2-34/1-33 photosystem I subunit VIII [Gymnomitrion concinnatum]
TASYLPSIFVPLVGLVFPAITMASLFIYIERDD
>YP_009667581.1:2-34/1-33 photosystem I subunit VIII [Cheilolejeunea xanthocarpa]
TASYLPSIFVPLVGLVFPAITMASLFIYIEKDD
>QCI04584.1:2-34/1-33 photosystem I reaction center subunit VIII [Apoglossum ruscifolium]
TASYLPSILVPLTGILFPGLSMALLFLYIEKDS
>YP_009460785.1:2-34/1-33 PSI reaction center subunit VIII [Galeopsis tetrahit]
TTSQFPSIFVPLVGLVFPAIAMASLFLHVQKNK
>YP_009237702.1:2-34/1-33 photosystem I reaction centre subunit VIII [Gracilariopsis lemaneiformis]
TASYLPSILVPLVGIIFPGIGMALLFIYIEEEN
>YP_009315489.1:2-34/1-33 Photosystem I reaction center subunit VIII [Liagora brachyclada]
TASYLPSILVPLVGIIFPGIGMALLFIYIEQES
>YP_009668237.1:2-34/1-33 photosystem I subunit VIII [Bazzania praerupta]
TASYLPSIFVPLVGSVFPAITMASLFIYIERDD
>YP_009510379.1:2-34/1-33 photosystem I reaction center subunit VIII [Crassa caudata]
TASYLPSILVPLIGIIFPGISMALLFLYIEEEN
>VEU39455.1:85-117/1-33 unnamed protein product [Pseudo-nitzschia multistriata]
FTAAYLPAIMVPLVGIVFPAFSMALFFLYSQQD
>YP_009449761.1:2-34/1-33 photosystem I subunit VIII [Kappaphycus alvarezii]
TASYLPSILVPLVGIIFPGLAMALLFLYIETEN
>AOM64575.1:2-34/1-33 photosystem I subunit VIII [Riquetophycus sp.]
TASYLPSILVPLVGIVLPGIAMALSFLYIETEN
>YP_009519240.1:2-34/1-33 photosystem I reaction center subunit VIII [Caulerpa verticillata]
TAAYLPQIFVPLVGLFFPVITMFSIFIYIENSS
>YP_009326763.1:2-34/1-33 photosystem I subunit VIII [Membranoptera platyphylla]
TASYLPSILVPLVGIIFPGLSMALLFLYIEEDN
>YP_009541089.1:2-34/1-33 photosystem I 4 kDa hydrophobic subunit [Lepocinclis steinii]
AASFLPTIFVPIIGFVFPAVVLSFFFNFIQKEN
>YP_009257477.1:2-34/1-33 photosystem I subunit VIII [Coeloseira compressa]
TASYLPSILVPLVGIILPGIGMALLFLYMEEES
>YP_009293693.1:2-34/1-33 photosystem I subunit VIII [Rhodymenia pseudopalmata]
TASYLPSILVPLIGIVFPGLSMALLFLYIEEES
>YP_009472621.1:2-34/1-33 photosystem I reaction center subunit VIII [Rhipilia penicilloides]
TAAYLPEIFVPLVGLFFPVVTMASIFLYIESSS
>YP_007627486.1:2-34/1-33 photosystem I subunit VIII [Chondrus crispus]
TASYLPSILVPLAGIVFPGLSMALIFLYIEVEN
>YP_009511603.1:2-34/1-33 photosystem I reaction center subunit VIII [Melanthalia intermedia]
TASYLPSILVPLVGIIFPGISIALLFLYIEEGN
>YP_009296450.1:2-34/1-33 photosystem I subunit VIII [Thorea hispida]
TSAYLPSILVPLIGIIFPGLAMSLLFLYIEEEN
>YP_004376677.1:2-34/1-33 photosystem I protein I [Fistulifera solaris]
AAAFLPSILVPIVGLVFPALSMALFFLYVSVDD
>YP_009300593.1:2-34/1-33 photosystem I subunit VIII [Ceramium sungminbooi]
TSAYLPSILVPLVGIIFPGLTMALLFLYIEEEN
>ARV78275.1:2-34/1-33 photosystem I subunit VIII [Aneura pinguis]
TASYLPSILVPLVGLVFPAIAIASLFIYIERED
>YP_009519461.1:2-34/1-33 photosystem I reaction center subunit VIII [Rhipiliopsis peltata]
TAPYLPEIFVPLVGLFFPVITMASLFLYIESSS
>YP_009393462.1:2-34/1-33 photosystem I reaction center subunit VIII [Bostrychia simpliciuscula]
TGSYLPSILVPLTGIIFPGLSMALLFLYIEQDN
>YP_009538708.1:2-34/1-33 photosystem I 4 kDa hydrophobic subunit [Lepocinclis ovum]
AASFLPTIFVPIIGFLFPAVVLTFFFNFIQKES
>QWM93373.1:2-34/1-33 subunit VIII of photosystem I [Fistulifera saprophila]
AAAFLPSILVPIVGLVFPALSMALFFIYVSIDD
>YP_009518933.1:2-34/1-33 photosystem I reaction center subunit VIII [Boodleopsis pusilla]
TAAYLPEIFVPLIGLFFPVVTMASIFLYIESSS
>YP_009104928.1:2-34/1-33 subunit VIII of photosystem I [Watanabea reniformis]
AAYYLPSILVPLVGLVFPALTMASLFLYIEKDD
>YP_009496098.1:2-34/1-33 photosystem I subunit VIII [Plagiogrammopsis vanheurckii]
AASFLPSILVPLVGLIFPAFSMALFFLYSQADD
>YP_009313649.1:2-34/1-33 Photosystem I reaction center subunit VIII [Helminthocladia australis]
TASYLPSILVPLVGIVFPGLGMALLFIYIEQES
>YP_009496543.1:2-34/1-33 photosystem I subunit VIII [Actinocyclus subtilis]
VSAYLPSILVPLVGLIFPAFSMALFFIYISQDD
>QCI07745.1:2-34/1-33 photosystem I reaction center subunit VIII [Nitophyllum punctatum]
TASYLPSILVPLVGIIFPGLSMALLFLYIQEEN
>YP_009686070.1:2-34/1-33 photosystem I subunit VIII [Halamphora americana]
AAAFLPSILVPIVGLVFPALSMALFFIYVSVDD
>YP_009294080.1:2-34/1-33 photosystem I subunit VIII [Hildenbrandia rubra]
TAPYLPSILVPLVGIIFPAIAMTLLFIYIEQDS
>QTI82887.1:2-34/1-33 photosystem I reaction center subunit VIII [Coscinodiscus granii]
TATFLPSIFVPIVGIIFPAFSMALFFIYISADN
>YP_009509219.1:2-34/1-33 photosystem I reaction center subunit VIII [Agarophyton vermiculophyllum]
TASYLPSILVPLVGIVFPGISMALLFLYIEEDN
>ATN40667.1:2-34/1-33 photosystem I reaction center subunit VIII [Gomphoneis minuta var. cassieae]
AASFLPSILVPIVGLVFPALSMALFFLYVSIED
>ARW60547.1:2-34/1-33 photosystem I reaction center subunit VIII [Polysiphonia sp.]
ATSYLPSILVPLTGILFPGIAMALLFIYIEQDS
>YP_009668488.1:2-34/1-33 photosystem I subunit VIII [Heteroscyphus argutus]
TASYLPSIFVPLVGLVSPAITMASLFIYIERDD
>YP_009391180.1:2-34/1-33 photosystem I reaction center subunit VIII [Dipterocladia arabiensis]
TASYLPSILVPLTGIIFPGLTMALLFLYIEEDN
>QWW93283.1:2-34/1-33 photosystem I subunit VIII [Hattoria yakushimensis]
TASYLPPIFVPLVGLVFPAITMASLFIYIERDD
>YP_009394488.1:2-34/1-33 photosystem I reaction center subunit VIII [Vertebrata thuyoides]
TSSYLPSILTPLIGILFPGISMALLFIYIEQDS
>YP_009313033.1:2-34/1-33 Photosystem I reaction center subunit VIII [Dermonema virens]
TASYLPSILVPLVGIVLPGLGMALLFIYIEQES
>CUR01628.1:3-35/1-33 psaI [Acacia cyclops]
AFSNLPSIFVPLVGLVFPAIAMASLFIHVQKNK
>YP_009497048.1:2-34/1-33 photosystem I subunit VIII [Psammoneis obaidii]
AAAFLPSILVPIVGLIFPAFSMALFFLYISIDD
>QCI05568.1:2-34/1-33 photosystem I reaction center subunit VIII [Crouania attenuata]
TASYLPSILVPLVGIVLPGLGMALLFLYIEEDN
>YP_010033322.1:2-34/1-33 photosystem I subunit VIII [Diplophyllum taxifolium]
TASYLPSIFVPSVGSVFPAITMASLFIYIERDD
>YP_009654314.1:2-34/1-33 photosystem I reaction center subunit VIII [Pleurostichidium falkenbergii]
TTSYLPSILVPLTGILFPGIAMSLLFIYIEQES
>QCI06518.1:2-34/1-33 photosystem I reaction center subunit VIII [Erythroglossum lusitanicum]
TASYLPSILVPLIGIIFPGISMALLFLYIEQDN
>YP_009496636.1:2-34/1-33 photosystem I subunit VIII [Entomoneis sp.]
AAAFLPSILVPIVGLVFPALSMALFFLYVSIDD
>QCI05086.1:2-34/1-33 photosystem I reaction center subunit VIII [Callithamnion tetricum]
TASYLPSILVPLVGIVFPGLSMALLFIYIEEDS
>YP_009495794.1:2-34/1-33 photosystem I subunit VIII [Plagiogramma staurophorum]
AAAFLPSILVPVVGLIFPAFSMALFFLYISIDD
>AOP19126.1:2-34/1-33 photosystem I reaction center subunit VIII [Halimeda discoidea]
TASYLPEIFVPLVGLFFPAITMASIFLYIESSA
>YP_009628935.1:2-34/1-33 photosystem I reaction center subunit VIII [Balbiania investiens]
TASYLPSILVPLVGIVLPGLMMALLFLYIEQES
>YP_009397381.1:2-34/1-33 photosystem I reaction center subunit VIII [Dasyclonium flaccidum]
TASYLPSILVPIVGIIFPGITMALLFLYIEQDN
>YP_009396548.1:2-34/1-33 photosystem I reaction center subunit VIII [Vertebrata australis]
TSSYLPSILTPLIGILFPGLSMALLFIYIEQDS
>YP_009510583.1:2-34/1-33 photosystem I reaction center subunit VIII [Gracilaria ferox]
TASYLPSILVPLVGIIFPGISMALLFLYIEQEN
>YP_009297795.1:2-34/1-33 photosystem I subunit VIII [Kumanoa americana]
TATYLPSILVPLVGIVFPGITMALLFLYIEQES
>YP_009306349.1:2-34/1-33 photosystem I reaction center subunit VIII [Caulerpa cliftonii]
TAAYLPQIFVPLVGLFFPLIAMCSIFLYIENSS
>YP_009472509.1:2-34/1-33 photosystem I reaction center subunit VIII [Chlorodesmis fastigiata]
TASYLPEIFVPLVGLFFPTVTMASIFLYIESSK
>OEU20648.1:92-124/1-33 photosystem I reaction center protein [Fragilariopsis cylindrus CCMP1102]
FTAAYLPAVMVPLVGLVFPAFSMALFFLLTQVE
>ARW69876.1:2-34/1-33 photosystem I reaction center subunit VIII [Polysiphonia teges]
TSSYLPSILVPLTGILFPGVTMALLFIYIEQDS
>YP_009395731.1:2-34/1-33 photosystem I reaction center subunit VIII [Herposiphonia versicolor]
TSSYLPSILVPIIGILFPGITMALLFIYIEQDS
>YP_009398195.1:2-34/1-33 photosystem I reaction center subunit VIII [Thaumatella adunca]
TASYLPSILVPIIGILFPGITMALLFIYIEQDS
>YP_009399047.1:2-34/1-33 photosystem I reaction center subunit VIII [Taenioma perpusillum]
TASYLPSILVPLTGIIFPALSMALLFIYIEQDN
>YP_009399249.1:2-34/1-33 photosystem I reaction center subunit VIII [Kapraunia schneideri]
TSSYLPSILTPLVGILFPGISMALLFMYIEQDS
>QCI07488.1:2-34/1-33 photosystem I reaction center subunit VIII [Leiomenia cribrosa]
TASYLPSILVPLVGIIFPGLSMALLFLYIETEN
>SCW22925.1:2-34/1-33 Photosystem I reaction center subunit VIII [Nemalion sp. H.1444]
TASYLPSILVPLVGIVFPGLGMALLFLYIEQES
>YP_009396343.1:2-34/1-33 photosystem I reaction center subunit VIII [Polysiphonia scopulorum]
TASYLPSILVPLVGILFPGIAMALLFIYIEQDS
>QCI06471.1:2-34/1-33 photosystem I reaction center subunit VIII [Dictyurus purpurascens]
TASYLPSILVPLVGIIFPALSMALLFLYIEEEN
>YP_009397991.1:2-34/1-33 photosystem I reaction center subunit VIII [Gredgaria maugeana]
TASYLPSILVPLTGILFPGITMALLFIYIEQNS
>YP_009297028.1:2-34/1-33 photosystem I subunit VIII [Ceramium japonicum]
TSSYLPSILVPLVGIIFPGLTMALLFLYIENEN
>QCI07285.1:2-34/1-33 photosystem I reaction center subunit VIII [Hypnea pannosa]
TASYLPSILVPLVGIIFPGLTMALLFLYIETEN
>YP_009774143.1:2-34/1-33 photosystem I subunit VIII [Caulacanthus okamurae]
AASYLPSILVPLVGIIFPGLAMALLFLYIETEN
>QCI08829.1:2-34/1-33 photosystem I reaction center subunit VIII [Sphondylothamnion multifidum]
TASYLPSILVPLTGIIFPGLAMALLFLYIEQEN
>ARW69262.1:2-34/1-33 photosystem I reaction center subunit VIII [Polysiphonia sp.]
ATSYLPSILVPLTGILFPGIAMALLFMYIEQDS
>YP_009313445.1:2-34/1-33 Photosystem I reaction center subunit VIII [Galaxaura rugosa]
TAAYLPSILVPLVGIIFPGLGMALLFIYIEQES
>QJH88228.1:2-34/1-33 PsaI [Pterocladia lucida]
TASYLPSILVPLVGIIFPGLGMALLFIYIEEDN
>YP_009546356.1:2-34/1-33 photosystem I subunit VIII [Gelidium gabrielsonii]
AASYLPSILVPLVGIIFPGLGMALLFMYIEEDN
>YP_009541920.1:2-34/1-33 photosystem I subunit VIII [Neogoniolithon spectabile]
TASYLPSILVPIVGIVFPGISMALLFIYIEQEA
>QUE30041.1:2-34/1-33 PsaJ [Erythrocladia irregularis]
TALYLPSILVPLVGLIFPAVSMALLFIYIEKDA
>YP_009391997.1:2-34/1-33 photosystem I reaction center subunit VIII [Periphykon beckeri]
TTSYLPSILVPLTGILFPGIVMALLFIYIEQDS
>YP_009398843.1:2-34/1-33 photosystem I reaction center subunit VIII [Cliftonaea pectinata]
AASYLPSILVPLIGIIFPGLSMALFFLYIEQDS
>YP_007878324.1:2-34/1-33 photosystem I subunit VIII [Calliarthron tuberculosum]
TASYLPSILVPIVGLIFPGLSMALLFIYIEQEA
>QHO64227.1:2-34/1-33 photosystem I reaction center subunit VIII [Lympha mucosa]
TASYLPSILVPLVGIIFPGISMALLFIYIEQES
>YP_009308839.1:2-34/1-33 photosystem I reaction center subunit VIII [Toxarium undulatum]
TASFLPSILVPLVGLVFPALAMSLLFIYISKDD
>QCI05190.1:2-34/1-33 photosystem I reaction center subunit VIII [Centroceras clavulatum]
TSSYLPSILVPLVGIIFPGLTMALFFLYIEEES
>YP_009668072.1:2-34/1-33 photosystem I subunit VIII [Frullania nodulosa]
TASYLPSIFVPLVGLVFPAITMAFLFIYIERDD
>YP_009392828.1:2-34/1-33 photosystem I reaction center subunit VIII [Caloglossa intermedia]
TASYLPSILVPLTGIIFPGLSMALLFIYIEQDS
>YP_009667989.1:2-34/1-33 photosystem I subunit VIII [Jubula hutchinsiae]
TASYLPSIFVPLVGLVFPAITMASLFIYIERED
>YP_009394902.1:2-34/1-33 photosystem I reaction center subunit VIII [Polysiphonia stricta]
TASYLPSILVPLVGILFPGISMALLFIYIEQDS
>YP_009399653.1:2-34/1-33 photosystem I reaction center subunit VIII [Digenea simplex]
TASYLPSILVPLVGILFPGLTMALLFLYIEQDS
>YP_009397586.1:2-34/1-33 photosystem I reaction center subunit VIII [Dipterosiphonia australica]
TSSYLPSILVPLTGILFPGITMALLFIYIEQDS
>ARW64917.1:2-34/1-33 photosystem I reaction center subunit VIII [Polysiphonia sertularioides]
TSSYLPSILVPIVGILFPAIGMSLLFIYIEKDS
>YP_001687226.1:2-34/1-33 photosystem I subunit VIII [Aneura mirabilis]
TASYLPSILVPLVGLVFPAIAMASLFIYIERED
>YP_009346928.1:2-34/1-33 photosystem I reaction center subunit VIII [Crassa firma]
TASYLPSILVPLVGIIFPGISMALLFLYIEEEN
>ARW60140.1:2-34/1-33 photosystem I reaction center subunit VIII [Laurencieae sp.]
TASYLPSILVPLVGILFPGLTMALLFLYIEQES
>YP_009589239.1:2-34/1-33 photosystem I subunit VIII [Corallina ferreyrae]
TASYLPSILVPIIGLIFPGLSMALLFIYIEQEA
>ASN77517.1:2-34/1-33 photosystem I reaction center subunit VIII [Pedinophyceae sp. YPF-701]
AASYLPSILVPLVGLVFPAIAMGSIFIYIEKDA
>ARO91101.1:2-34/1-33 photosystem I reaction centre subunit VIII [Flintiella sanguinaria]
TAAYLPSILVPLVGLIFPAISMALLFIYIEQED
>YP_009396137.1:2-34/1-33 photosystem I reaction center subunit VIII [Melanothamnus harveyi]
ASSYLPSILTPIVGILFPGISMALLFIYIEQDS
>QCI05626.1:2-34/1-33 photosystem I reaction center subunit VIII [Cryptopleura ramosa]
TASYLPSILVPLTGIIFPGISMALLFLYIEQDN
>YP_009667742.1:2-34/1-33 photosystem I subunit VIII [Schistochila macrodonta]
TASYLPSIFVPLVGLIFPAITMASLFIYIERDD
>QCI06282.1:2-34/1-33 photosystem I reaction center subunit VIII [Dicranema revolutum]
TASYLPAILVPLVGIVFPGITMALMFIYIEKEN
>QCI06822.1:2-34/1-33 photosystem I reaction center subunit VIII [Gayliella sp.]
SSSYLPSILVPLVGIVFPGLTMALLFLYIEEEN
>YP_008965751.1:2-34/1-33 photosystem I reaction centre subunit VIII [Porphyridium purpureum]
TAAYLPPILVPLVGLIFPAISMALLFIYIEQED
>YP_009398396.1:2-34/1-33 photosystem I reaction center subunit VIII [Lophocladia kuetzingii]
TASYLPSILVPLTGILFPGIAMALLFIYIEKEN
>YP_009392199.1:2-34/1-33 photosystem I reaction center subunit VIII [Osmundaria fimbriata]
TASYLPSILVPLTGILFPGLAMALLFLYIEQDN
>YP_009395104.1:2-34/1-33 photosystem I reaction center subunit VIII [Bryothamnion seaforthii]
TASYLPSILVPLVGILFPGITMALLFLYIEQDN
>YP_009746897.1:2-34/1-33 photosystem I subunit VIII [Plagiogyria euphlebia]
TASYLPSIFVPLVGLVFPAITMAFSSPYIEQDD
>YP_009394068.1:2-34/1-33 photosystem I reaction center subunit VIII [Rhodomela confervoides]
TASYLPSILVPLVGILFPGLTMALLFIYIEQDS
>YP_009294492.1:2-34/1-33 photosystem I subunit VIII [Asparagopsis taxiformis]
TASYLPSILVPLVGIVFPGLSMALLFIYIEEEN
>YP_009425118.1:2-33/1-32 photosystem I subunit VIII [Athyrium sheareri]
AASHLPSIFVPLVGLVFPAVAMAISFLYIERD
>YP_009369864.1:2-33/1-32 photosystem I reaction centre subunit VIII [Boldia erythrosiphon]
TAIYLPSILVPLVGLIFPAIMMALLFIYIEQN
>AGZ19353.1:2-33/1-32 subunit VIII of photosystem I [Chlorella sp. ArM0029B]
SAQFLPSILVPLVGLVFPAIAMASMFLYIEKE
>YP_009547218.1:2-33/1-32 photosystem I subunit VIII [Pentagramma triangularis]
TASYLPSIFVPLVGLLLPAVAMASLFLYIEQD
>YP_009547393.1:2-33/1-32 photosystem I subunit VIII [Hemionitis subcordata]
TASYLPSIFVPLVGLLLPAVAMASLFLYIERD
>YP_009496771.1:2-33/1-32 photosystem I subunit VIII [Pseudictyota dubia]
AAAFLPSILVPLVGLIFPAFSMALFFLYISTD
>YP_009549542.1:2-33/1-32 photosystem I subunit VIII [Histiopteris incisa]
TASYLPSLFVPLVGLVFPAVAMALLFLYIERD
>YP_003795590.1:2-33/1-32 photosystem I subunit VIII [Pteridium aquilinum subsp. aquilinum]
TASYLPSLFVPLVGLVFPAVTMALSFLYIERD
>YP_009220424.1:2-33/1-32 photosystem I reaction center subunit VIII [Ulva fasciata]
TAAYLPSILVPLVGLVFPAIAMTSIFMYIEKQ
>YP_009130587.1:3-34/1-32 photosystem I subunit VIII [Tydemania expeditionis]
AAYLPEIFVPLVGLFFPAIAMASIFVYIESSS
>QCI08356.1:2-33/1-32 photosystem I reaction center subunit VIII [Ptilothamnion sphaericum]
TASYLPSILVPLTGIIFPGLSMALLFLYIEQE
>YP_009690577.1:2-33/1-32 photosystem I subunit VIII [Lindsaea linearis]
SGSYLPSILVPLVGLVFPAVTMAFLSLYVERD
>AXX76496.1:2-33/1-32 photosystem I subunit VIII [Dipteris conjugata]
TASYLPSISVPLVGSVFPAITMISLFIYIERD
>YP_009296626.1:3-34/1-32 photosystem I subunit VIII [Apophlaea sinclairii]
APYLPSILVPLVGIIFPAISMILLFIYIEQDS
>YP_009547305.1:2-33/1-32 photosystem I subunit VIII [Adiantum tricholepis]
TASYLPSIFVPLVGLLLPAVTMASLFLYIEQD
>YP_009497202.1:2-33/1-32 photosystem I subunit VIII [Cyclotella pseudostelligera]
AAAFLPSILVPLVGLIFPAFSMALFFLYVQKD
>YP_002808609.1:2-33/1-32 photosystem I subunit VIII [Micromonas commoda]
ATSLLPSIFVPLVGLVFPAVTMAALFLYIEKE
>YP_009455933.1:2-33/1-32 photosystem I subunit VIII [Chlorella heliozoae]
AAQFLPSILVPLVGLVFPAVAMASMFLYIEKE
>ATL58749.1:2-33/1-32 photosystem I subunit VIII [Salvinia cucullata]
TASYLPSIFVPLVGLVFPAITMIFLFLYIERD
>QSH90628.1:2-33/1-32 photosystem I reaction center subunit VIII [Eucampia zodiacus]
AASFLPSILTPLVGLIFPAFSMALFFLYISKD
>YP_009682199.1:2-33/1-32 photosystem I subunit VIII [Fissidens nobilis]
TASYLPSIFVPLIGLVFPAITMASLSIYIEQD
>YP_009867275.1:2-33/1-32 photosystem I subunit VIII [Calliergonella cuspidata]
TASYLPSILVPPIGLVFPAITMASLFIYIEQD
>AKI29329.1:2-33/1-32 photosystem I subunit VIII [Selaginella uncinata]
AASYLPSVFVPLVGLVFPAIMMAFLFVYIEGD
>YP_009241504.1:2-33/1-32 subunit VIII of photosystem I [Scherffelia dubia]
AVSFLPSIFVPLVGLVFPAIAMAALFLYIEKD
>YP_009104860.1:29-60/1-32 subunit VIII of photosystem I [Myrmecia israeliensis]
AAAYLPSILVPLVGLVFPLIGMASLFLYIEKE
>YP_009093302.1:2-33/1-32 photosystem I subunit VIII [Cerataulina daemon]
AAAFLPSILVPLVGLIFPAFSMALFFLYVSND
>YP_009391382.1:2-33/1-32 photosystem I reaction center subunit VIII [Platysiphonia delicata]
TASYLPSILVPITGILFPGLGMALLFLYIEKD
>AIR75442.1:2-33/1-32 photosystem I subunit VIII [Cyclotella sp. L04_2]
AASFLPSILVPLVGLIFPAFSMALFFLYSQTD
>YP_009420420.1:2-33/1-32 photosystem I subunit VIII [Chroomonas placoidea]
TAAYLPSILVPLIGLIFPGFVMGFAFIYIEQE
>YP_009478206.1:2-33/1-32 photosystem I subunit VIII [Adiantum shastense]
TASYLPSIFVPLVGLLLPAVTMASLFLYIERD
>YP_009296869.1:2-33/1-32 photosystem I subunit VIII [Bangiopsis subsimplex]
TADYLPSILVPLVGIIFPAFSMALLFIYIEQN
>QKV46918.1:2-33/1-32 photosystem I subunit VIII [Pronephrium triphyllum]
AASYLPSIFVPPVGLVFPAVTTAISFLYIERD
>YP_009519348.1:3-34/1-32 photosystem I reaction center subunit VIII [Pseudocodium devriesii]
AAYLPEIFVPLVGLFFPVVAMASLFIYIESSS
>YP_009988646.1:2-33/1-32 photosystem I subunit VIII [Myuroclada maximowiczii]
TASYSPSILVPLIGLVFPAITMASLFIYIEQD
>YP_874541.1:2-33/1-32 photosystem I protein I [Thalassiosira pseudonana]
AASFLPSILVPLVGLIFPAFSMALFFLYVQTD
>YP_009093458.1:2-33/1-32 photosystem I subunit VIII [Conticribra weissflogii]
AAAFLPSILVPLVGIVFPALSMALFFLYTQTD
>YP_010117256.1:2-33/1-32 photosystem I subunit VIII [Neocheiropteris ovata]
VASYLPSIFVPLVGLVFPAVTMAISFLYIERD
>YP_009532773.1:3-34/1-32 photosystem I reaction center subunit VIII [Pedobesia claviformis]
AAYLPSIFVPLVGLLFPAVVMAFSFVYIEKSS
>AWT38985.1:2-33/1-32 photosystem I subunit VIII [Eunotogramma sp.]
AAAFLPSILVPIVGLIFPAFSMALFFLYVSAD
>YP_009093185.1:2-33/1-32 photosystem I subunit VIII [Roundia cardiophora]
AAAFLPSILVPLVGIVFPAFSMALFFLYVQTD
>AIT94152.1:2-33/1-32 subunit VIII of photosystem I [Marsupiomonas sp. NIES 1824]
AASFLPSILVPLTGLVFPAVAMAALFLYIEKD
>QQP00229.1:2-33/1-32 photosystem I subunit VIII [Selaginella nipponica]
AASYLPSVFVPLVGLVLPAIMMAFLFVYIEGD
>AWX53475.1:2-33/1-32 PsaI [Scotinosphaera sp. NIES-154]
TASYLPSILVPLIGLVFPAVSMVALFLYIEEQ
>YP_007476296.1:2-33/1-32 photosystem I reaction center subunit VIII [Diacronema lutheri]
TAPYLPSILVPLVGLFFPGISMAFLFIYIEQE
>YP_009104835.1:2-33/1-32 subunit VIII of photosystem I [Symbiochloris handae]
AASFLPSLLVPLVGLVFPAIAMASIFLYIEKE
>NP_683813.1:2-33/1-32 photosystem I subunit VIII [Chaetosphaeridium globosum]
AASFLPSILVPLVGLVFPAIAIASLFIYIEQD
>YP_009547979.1:2-33/1-32 photosystem I subunit VIII [Pellaea truncata]
TASYLPSIFVPLVGLLFPAVAMASLFLYIERD
>QCI06861.1:2-33/1-32 photosystem I reaction center subunit VIII [Halydictyon mirabile]
TASYLPSILVPLTGIIFPGLSMALLFLYIEKD
>NP_043690.1:2-33/1-32 photosystem I subunit VIII [Trieres chinensis]
AAAFLPSILVPLVGLIFPAFSMALFFIYISAD
>YP_005089660.1:2-33/1-32 psaI gene product [Ulnaria acus]
AAAFLPAILVPIVGIVFPALSMALFFIYISSN
>AWT38109.1:3-34/1-32 photosystem I subunit VIII [Proboscia sp.]
ASYLPAILVPIVGLVFPALSMALFFLYTQSDN
>YP_009549282.1:2-33/1-32 photosystem I subunit VIII [Vittaria graminifolia]
TASYLPSIFVPLVGLLFPAIAMASLFLYIEKD
>QKV46654.1:2-33/1-32 photosystem I subunit VIII [Bolbitis subcordata]
AASYLPSIFVPLVGLVFPAVAMAISFLYIERD
>QWW92713.1:2-33/1-32 photosystem I subunit VIII [Tayloria sp. 49123]
TASYLPSIFVPLIGLVFPAITMASFFIYIEQD
>YP_009426870.1:2-33/1-32 photosystem I subunit VIII [Hymenasplenium unilaterale]
AASYLPPIFVPLVGLVFPAVTMATSFLYIERD
>YP_004072566.1:2-33/1-32 photosystem I reaction center subunit VIII [Thalassiosira oceanica CCMP1005]
AASFLPSILVPLVGLIFPAFSMALFFLYSQSD
>QHB78441.1:2-33/1-32 photosystem I subunit VIII [Diplazium fraxinifolium]
AASYLPSIFVPLVGLVFPAVTMATSFPYIERD
>AYC64348.1:3-34/1-32 photosystem I reaction center subunit VIII [Pseudochlorodesmis sp. HV01306a]
ASYLPEIFVPLVGLFFPAVAMASIFLYIESSS
>YP_009425030.1:2-33/1-32 photosystem I subunit VIII [Ampelopteris prolifera]
AASYLPSIFVPLVGLVFPAVTTAISFLYIERD
>QWM93694.1:2-33/1-32 subunit VIII of photosystem I [Navicula veneta]
AAAFLPSILVPIVGLVFPALSMALLFIYISID
>YP_717255.1:2-33/1-32 PsaI [Ostreococcus tauri]
AASLLPSIFVPLVGLVFPAVAMASLFLYIEKE
>QCI08204.1:2-33/1-32 photosystem I reaction center subunit VIII [Pterothamnion crispum]
TSSYLPSILVPLVGIIFPGLSMALLFLYIEEE
>YP_009019332.1:2-33/1-32 photosystem I subunit VIII [Auxenochlorella protothecoides]
AAQFLPSILVPLVGLLFPAIAMASVFLYIEKQ
>YP_009393253.1:2-33/1-32 photosystem I reaction center subunit VIII [Symphyocladia dendroidea]
TTSYLPSILVPLTGILFPGIAMALLFIYIEQD
>QCI07848.1:2-33/1-32 photosystem I reaction center subunit VIII [Pleonosporium borreri]
SASYLPSILVPLTGIIFPGLSMALLFLYIEQD
>YP_009367829.1:2-33/1-32 subunit VIII of photosystem I [Neodangemannia microcystis]
TAAYLPPILVPLVGLVFPAITMVSLFLYIEDQ
>YP_009367494.1:2-33/1-32 subunit VIII of photosystem I [Pseudoneochloris marina]
AAAYLPSILVPLVGLVFPAIAMTSIFMYIEKQ
>YP_009425381.1:2-33/1-32 photosystem I subunit VIII [Athyrium sinense]
AASYLPSIFVPLVGLVFPAVAMAISFLYVERD
>YP_009426695.1:2-33/1-32 photosystem I subunit VIII [Dryopteris decipiens]
AASHLPSIFVPLVGLVFPAVTMAIPFLYIERD
>YP_007317175.1:2-33/1-32 photosystem I subunit VIII [Monomorphina aenigmatica]
SASFLPSIFVPIVGLIFPFVTLGLFFRYIEKE
>YP_009549939.1:2-33/1-32 photosystem I subunit VIII [Pyrrosia bonii]
TASYLPSIFVPLVGLVFPAVTMAISFLYIERD
>YP_009825486.1:2-33/1-32 photosystem I subunit VIII [Botrychium lunaria]
TASHLPSIFVPLVGLVFPAITMASLFVYIEQD
>YP_001936402.1:2-33/1-32 photosystem I reaction center subunit IV [Heterosigma akashiwo]
AASYLPAILVPVVGIVFPGLSMAFLFTYIQKE
>QVQ56690.1:2-33/1-32 photosystem I reaction center subunit VIII [Erythrocystis saccata]
TSSYLPSILTPIVGILFPGISMALLFLYIEQD
>YP_009032834.1:2-33/1-32 photosystem I subunit VIII [Osmundastrum cinnamomeum]
TASYSPSISVPLVGLVFPAITMASLFIYIEQD
>QDE53591.1:2-33/1-32 photosystem I subunit VIII [Micractinium sp. LBA 32]
SAQFLPSILVPLVGLVFPAVAMASLFLYIEKE
>QHB78334.1:2-33/1-32 photosystem I subunit VIII [Diplazium crassiusculum]
AASYLPSIFVPPVGLVFPAVTMAISFLYIERD
>YP_009668569.1:2-33/1-32 photosystem I subunit VIII [Haplomitrium blumei]
AASYLPSIFVPLVGLILPAITMASLLVYIEQD
>YP_009059192.1:2-33/1-32 photosystem I reaction center subunit VIII [Eunotia naegelii]
AAAFLPSILVPIVGLVFPAISMALFFIYISID
>YP_009106309.1:2-33/1-32 subunit VIII of photosystem I [Interfilum terricola]
SAAYLPSILVPLVGLVFPAIAMASIFLYIEKD
>YP_009252770.1:2-33/1-32 subunit VIII of photosystem I [Cymbomonas tetramitiformis]
ATSFLPSILVPLVGLVFPAIAMASLFLYIQEE
>YP_009183825.1:2-33/1-32 photosystem I subunit VIII [Cyrtomium devexiscapulae]
AASYLPSIFVPLVGLVFPAVTMAISFPYIERD
>YP_009145443.1:2-33/1-32 photosystem I 4 kDa hydrophobic subunit [Monomorphina parapyrum]
SASFLPSIFVPLVGLVFPFVTLGLFFNFIEKE
>YP_009628736.1:2-33/1-32 photosystem I reaction center subunit VIII [Acrochaetium secundatum]
TAAYLPSILVPLVGIVFPGLGMALLFIYIEQD
>ARQ82215.1:2-33/1-32 photosystem I reaction center subunit VIII [Avrainvillea mazei]
TAAYLPSIFVPIVGLVFPALTMATIFIYIEKS
>YP_001023711.1:2-33/1-32 photosystem I subunit VIII [Angiopteris evecta]
TASYLPSIFVPLVGLVFPAITMASLSIYIEQD
>YP_010020671.1:2-33/1-32 photosystem I reaction center subunit VIII [Ulva pseudorotundata]
TAAYLPSILVPLVGLVFPAIAMTSLFMYIEKQ
>QHB78551.1:2-33/1-32 photosystem I subunit VIII [Diplazium hastile]
AASYLPSIFVPLVGLVSPAVTMAISFLYIERD
>YP_009092898.1:2-33/1-32 photosystem I subunit VIII [Chaetoceros simplex]
AAAFLPSILVPIVGLIFPAFSMALFFLYIQQD
>YP_009367651.1:3-34/1-32 subunit VIII of photosystem I [Pseudocharacium americanum]
AAYLPSILVPLVGLVFPAIAMASIFLYIEDQA
>YP_004347743.1:2-33/1-32 subunit VIII of photosystem I [Chlorella variabilis]
SAQFLPSILVPLVGLVFPAVAMASMFLYIEKE
>YP_009425821.1:2-33/1-32 photosystem I subunit VIII [Deparia lancea]
AASYLPSICVPLVGLVFPAVAMAISFLYIERD
>YP_009549368.1:2-33/1-32 photosystem I subunit VIII [Scoliosorus ensiformis]
TASYLPSVFVPLVGLLFPAVAMASLFLYIERD
>YP_009425557.1:2-33/1-32 photosystem I subunit VIII [Athyrium opacum]
AASHLPSIFVPLVGLVFPAVTMAISFLYIERD
>AOC61416.1:2-33/1-32 subunit VIII of photosystem I [Rhexinema sarcinoideum]
AASFLPSILVPLVGLVFPAIVMASIFVYIEKQ
>YP_009105033.1:2-33/1-32 subunit VIII of photosystem I [Stichococcus bacillaris]
ASSFLPSIFVPLVGLVFPAIAMGSLFLYIEKK
>QCI04513.1:2-33/1-32 photosystem I reaction center subunit VIII [Antithamnion hubbsii]
TSAYLPSILVPLVGIIFPGLSMALLFLYIEEE
>YP_005352962.1:2-33/1-32 psaI gene product [Mankyua chejuensis]
TASHLPSIFVPLVGLVFPAITMASLFIYIEQD
>YP_009495997.1:2-33/1-32 photosystem I subunit VIII [Rhizosolenia setigera]
AAAFLPSILVPLVGLIFPAFSMALFFIFVQAD
>QCI07974.1:2-33/1-32 photosystem I reaction center subunit VIII [Plumaria plumosa]
TASYLPSILVPLVGIIFPGLGMALLFLYIEQD
>AYC64510.1:2-33/1-32 photosystem I reaction center subunit VIII [Pseudochlorodesmis sp. HV01306c]
TAAYLPEIFVPLVGLFFPVVTMASLFLYIESS
>YP_009973860.1:2-33/1-32 photosystem I subunit VIII [Danaea sellowiana]
TASYPPSIFVPLVGLVFPAITMASLFIYIEQD
>YP_009562312.1:2-33/1-32 photosystem I reaction center subunit VIII [Trichomanes trollii]
TASYLPSIFVPIVGLVFPAITMASLFLYIERD
>YP_004021775.1:2-33/1-32 photosystem I subunit VIII [Equisetum arvense]
TADFLPSIFVPLVGLVFPAITMTSLFIYIEND
>YP_009105624.1:21-52/1-32 subunit VIII of photosystem I [Xylochloris irregularis]
TAAYLPSILVPLVGLVFPAIAMASLFLYIEKQ
>YP_009427310.1:2-33/1-32 photosystem I subunit VIII [Pseudophegopteris aurita]
AASYLPSIFVPLVGLVFPAVTMAILFLYIERD
>YP_009428088.1:3-34/1-32 PSI reaction center subunit VIII [Echinacanthus lofouensis]
AFNLPSIFVPLVGLVFPAIAMASLFLHVQKNK
>YP_008474573.1:2-33/1-32 photosystem I reaction center subunit VIII [Marsilea crenata]
TASYLPSILVPLVGLVFPAITMTLLFLYIERD
>YP_009130463.1:3-34/1-32 photosystem I subunit VIII [Bryopsis plumosa]
AAYLPSIFVPLIGLVFPAIAMASAFLYIEKSA
>YP_009392622.1:3-34/1-32 photosystem I reaction center subunit VIII [Bostrychia tenella]
ASYLPSILVPLVGIIFPGLCMGLLFLYIEQDN
>YP_009258522.1:2-33/1-32 subunit VIII of photosystem I [Netrium digitus]
SASYLPSILVPLIGLVFPAITMASLFLYIEQD
>YP_007026149.1:2-33/1-32 photosystem I subunit VIII [Apopellia endiviifolia]
TASYLPSIFVPLVGLIFPAITMASLFIYIEQD
>ATL58299.1:2-33/1-32 photosystem I subunit VIII [Azolla nilotica]
TASYLPSIFVPLIGLLFPAITMAFLFLYIERD
>AYR05933.1:2-33/1-32 photosystem I subunit VIII [Lithothamnion sp.]
TASYLPSILVPIVGIVFPGLSMALLFIYIEQE
>YP_009510991.1:3-34/1-32 photosystem I reaction center subunit VIII [Hydropuntia rangiferina]
ASYLPSILVPLVGIIFPGISMALLFLYIEEEN
>YP_009105770.1:2-33/1-32 subunit VIII of photosystem I [Koliella corcontica]
TASYLPTILVPLIGLVFPAITMASLFLYIEKD
>QUE28911.1:2-33/1-32 PsaI [Porphyropsis coccinea]
TALYLPSILVPLVGLIFPAVSMALLFVYIEQD
>YP_009033845.1:2-33/1-32 subunit VIII of photosystem I [Mesotaenium endlicherianum]
VASYLPSILVPLVGLVFPAITMASLFLYIEQD
>QKQ14659.1:2-33/1-32 subunit VIII of photosystem I [Zygnema circumcarinatum]
SASYLPSILVPLVGLVFPAVTMVSLFLYIEQD
>NP_777423.1:2-33/1-32 photosystem I subunit VIII [Anthoceros angustus]
TASYLPSILVPLVGLVFPAITLASLFIYIEQD
>QHB78225.1:2-33/1-32 photosystem I subunit VIII [Diplazium virescens var. conterminum]
AASYLPSIFVPPVGLVSPAVTMAISFPYIERD
>ACQ90769.1:2-33/1-32 subunit VIII of photosystem I [Neglectella solitaria]
TASYLPTILVPLVGLVFPAIAMASLFVYIEKQ
>YP_009183914.1:2-33/1-32 photosystem I subunit VIII [Woodwardia unigemmata]
AASYLPSIFVPLVGLVFPAVTMAISFLYIERD
>YP_002970654.1:2-33/1-32 photosystem I reaction center subunit VIII [Alsophila spinulosa]
TASYLPSIFVPLVGLVFPAITMAFLFLYIERD
>YP_004222049.1:2-33/1-32 photosystem I subunit VIII [Coccomyxa subellipsoidea C-169]
AAAYLPSVLVPLVGLVFPAIAMASLFLYIEKE
>YP_008474484.1:2-33/1-32 photosystem I reaction center subunit VIII [Lygodium japonicum]
TASYLPSIFVPLVGLLFPAIAMASLFIYVEQE
>ARO90889.1:2-33/1-32 photosystem I reaction centre subunit VIII [Corynoplastis japonica]
TASYLPSILVPLVGLIFPAISMALLFIYIEQD
>YP_005089910.1:2-33/1-32 psaI gene product [Pedinomonas minor]
AASYLPSILVPLVGLVFPAIAMASIFVYIEKD
>YP_636206.1:2-33/1-32 subunit VIII of photosystem I [Tupiella akineta]
AASFLPSILVPLVGLIFPAIAMTSLFIYIEKQ
>YP_009556758.1:3-34/1-32 photosystem I subunit VIII [Stegnosperma cubense]
TSNLPSIFVPLVGLVFPAIAMASLFLHVQKNK
>YP_009163629.1:2-33/1-32 photosystem I reaction centre subunit VIII [Triparma laevis]
TASYLPAILVPIVGIVFPAFAMSLFFMYSQKN
>AJB98475.1:2-33/1-32 photosystem I subunit VIII [Helminthostachys zeylanica]
TASHPPSTFVPLVGLVFPAITMASLFVYIEQD
>VDD65956.1:5-36/1-32 unnamed protein product [Brassica oleracea]
NNLPSIFVPLVGLVFPALAMASLFLHIQKKKD
>NP_569639.1:2-33/1-32 photosystem I subunit VIII [Psilotum nudum]
TASYLPSIFVPLVGLVFPAITMASLFIYIEQD
>YP_009106514.1:2-33/1-32 subunit VIII of photosystem I [Botryococcus braunii]
AAAYLPSILVPLVGLVFPAIAMASLFLYIEKE
>YP_009325999.1:5-36/1-32 photosystem I subunit VIII [Citrullus lanatus]
TTTLPSIFVPLVGLVFPAIAMASLFLHVQKNK
>AIT93489.1:2-33/1-32 subunit VIII of photosystem I [Prasiolopsis sp. SAG 84.81]
AASFLPSILVPLVGLVFPAITMASLFLYIEKQ
>YP_009555430.1:2-33/1-32 photosystem I subunit I [Dendrolycopodium obscurum]
TASYLPSIFVPLVGLVFPAITMVLLFIYIERD
>YP_009725406.1:2-33/1-32 subunit VIII of photosystem I [Trebouxia sp. TR9]
AASYLPSILVPLVGLVFPAIAMASLFLYIEKE
>QKY60599.1:3-34/1-32 photosystem I subunit VIII [Strobilanthes bantonensis]
AFNLPSIFVPLVGLVFPAIAMASLFLHIQKNK
>AHZ58072.1:2-33/1-32 photosystem I subunit VIII [Tmesipteris elongata]
TASYLPSIFVPLVGLVFPAITMAFLFIYIEQD
>YP_010027109.1:2-33/1-32 PsaI [Acrostichum speciosum]
AASYLPSIFVPLVGLLFPAVTMASLFLYLERD
>YP_009426085.1:2-33/1-32 photosystem I subunit VIII [Diplaziopsis cavaleriana]
AASYLPSIFVPLVGLVFPAVTMAISFIYIERD
>YP_009974129.1:2-33/1-32 photosystem I subunit VIII [Marattia laxa]
TASYSPSIFVPLVGLVFPAITMASSSIYIEQD
>YP_009105381.1:2-33/1-32 subunit VIII of photosystem I [Koliella longiseta]
AASYLPSILVPLVGLIFPAVAMASLFLYIEQE
>YP_009407749.1:2-33/1-32 photosystem I subunit VIII [Rhodochaete parvula]
TAIYLPSILVPLVGLIFPAISMALLFIYIEQE
>YP_009690666.1:2-33/1-32 photosystem I subunit VIII [Lomariopsis japurensis]
AASYLPPIFVPLVGLVFPAVTMAILFLYIERD
>YP_009105216.1:2-33/1-32 subunit VIII of photosystem I [Pseudochlorella signiensis]
AASYLPSILVPLVGLVFPAVAMASLFLYIEQE
>AWL21523.1:2-33/1-32 photosystem I reaction center subunit VIII [Pilularia americana]
AASYLPSIFVPLVGLVFPAITMAFLFLYIERD
>YP_009105742.1:42-73/1-32 subunit VIII of photosystem I [Neocystis brevis]
AAAYLPSILVPLVGLVFPAVAMASLFLYIEKE
>YP_009258555.1:2-33/1-32 subunit VIII of photosystem I [Cosmarium botrytis]
SASYLPSILVPLVGLVFPAVTMASLFLYIEQD
>YP_009548241.1:2-33/1-32 photosystem I subunit VIII [Onychium japonicum]
TASYLPSILVPLVGLLFPAVTMASLFLYIERD
>QUE28314.1:2-33/1-32 PsaI [Pseudoerythrocladia kornmannii]
TALYLPSILVPLVGLIFPAVSMALLFIYIEQD
>AZJ16684.1:2-33/1-32 photosystem I subunit VIII [Seminavis robusta]
AAAFLPSILVPIVGLVFPALSMALWFIYVSID
>AMD61994.1:2-33/1-32 photosystem I subunit VIII [Tetraplodon fuegianus]
AASYLPSIFVPLIGLVFPAITMASLFIYIEQD
>YP_009258668.1:2-33/1-32 subunit VIII of photosystem I [Coleochaete scutata]
SASYLPSILVPLVGLVFPAITMASLFLYIEQD
>YP_009548762.1:2-33/1-32 photosystem I subunit VIII [Cryptogramma acrostichoides]
TASYLPSIFVPLVGLLFPAVTMASLFLYIERD
>YP_009497335.1:2-33/1-32 photosystem I subunit VIII [Biddulphia biddulphiana]
SAAFLPSILVPIVGVVFPAFSMALFFLYISID
>ATL58119.1:2-33/1-32 photosystem I subunit VIII [Azolla mexicana]
TASYLPSIFVPLVGSLFPAITMAFLFLYIERD
>YP_009105885.1:2-33/1-32 subunit VIII of photosystem I [Microthamnion kuetzingianum]
TAAYLPSILVPLVGLVFPAITMASLFLYIEKE
>QKS32348.1:2-33/1-32 photosystem I subunit VIII [Hypolepis sparsisora]
TASYLPSLFVPLVGLVFPAVTMALLFLYIERD
>YP_009397172.1:2-33/1-32 photosystem I reaction center subunit VIII [Thuretia quercifolia]
TASYLPSILVPLIGIIFPALSMALLFLYIEEE
>YP_009106073.1:2-33/1-32 subunit VIII of photosystem I [Choricystis parasitica]
AAAYLPSILVPLVGLVFPALAMGSLFLYIEKE
>YP_009105480.1:2-33/1-32 subunit VIII of photosystem I [Parietochloris pseudoalveolaris]
TASYLPSILVPLVGLVFPAITMASLFLYIEKQ
>YP_009105149.1:2-33/1-32 subunit VIII of photosystem I [Edaphochlorella mirabilis]
AASYLPSILVPLVGLVFPAVAMASIFLYIEQE
>YP_009547740.1:2-33/1-32 photosystem I subunit VIII [Leptochilus hemionitideus]
VASYLPSIFVPLVGLVFPAVTMAILFLYIERD
>YP_009116180.1:2-33/1-32 PsaI [Orthotrichum rogeri]
TASYLPSILVPLIGLVFPAITMASLFIYIEQD
>QTD83009.1:2-33/1-32 PsaI [Belemia cordata]
TTIFPSILVPLVGLVFPAIAMASLFLHVQKNK
>YP_009106341.1:2-33/1-32 subunit VIII of photosystem I [Fusochloris perforata]
TAAYLPTILVPLVGLVFPAITMASLFLYIEKE
>YP_009426610.1:2-33/1-32 photosystem I subunit VIII [Diplazium unilobum]
AASYLPSIFVPLVGLVFPAVTMATSFLYIERD
>YP_009193424.1:2-33/1-32 photosystem I I-protein [Takakia lepidozioides]
TASYLPSISVPLVGLVFPAITMASLFIYIEQD
>YP_009028625.1:2-33/1-32 photosystem I reaction center subunit VIII [Asterionella formosa]
ASAFLPSILVPIVGIVFPALSMALFFIYISVD
>YP_009547654.1:2-33/1-32 photosystem I subunit VIII [Antrophyum semicostatum]
TASYLPSVFVPLIGLLLPAVAMASLFLYIERD
>QCI04338.1:2-33/1-32 photosystem I reaction center subunit VIII [Anotrichium furcellatum]
SASYLPSILVPLTGIIFPGLTMALLFLYIEQD
>BBF90937.1:2-33/1-32 photosystem I subunit VIII [Lepidothamnus intermedius]
AANTLPSFFVPLVGVFFPAVTMGFLYLYIQKD
>QFQ51670.1:2-33/1-32 photosystem I subunit VIII [Leucobryum juniperoideum]
TASYLPSIFVPLIGSVFPAITMASLFIYIEQD
>YP_009029059.1:2-33/1-32 photosystem I reaction center subunit VIII [Cylindrotheca closterium]
TATFLPAILVPLVGLVFPALSMALFFIYISID
>YP_009547567.1:2-33/1-32 photosystem I subunit VIII [Vaginularia trichoidea]
TVSYLPSVFVPLVGLLLPAVAMAFLFLYIEQD
>YP_009555602.1:3-34/1-32 photosystem I subunit VIII [Isoetes piedmontana]
AASYSHSISVPLVGLVFPAIAMALLFIYIEED
>AWD77956.1:2-33/1-32 photosystem I reaction center subunit VIII [Odontosoria chinensis]
SGSHLPSILVPLVGLVFPAVTMAFLSLYVERD
>YP_009549022.1:2-33/1-32 photosystem I subunit VIII [Calciphilopteris ludens]
TASYLPPIFVPLIGLLLPAVAMASLFLYIERD
>QHB79130.1:2-33/1-32 photosystem I subunit VIII [Diplazium stenochlamys]
AASYLPSIFVPPVGLVSPAVTMAISFLYIERD
>YP_009029175.1:2-33/1-32 photosystem I reaction center subunit VIII [Didymosphenia geminata]
AAAFLPSILVPIVGLVFPALSMALFFLYISID
>QGW12641.1:2-33/1-32 subunit VIII of photosystem I [Nanofrustulum shiloi]
AAAFLPSILVPIVGIVFPALSMALFFLYISVD
>P58214.1:2-33/1-32 RecName: Full=Photosystem I reaction center subunit VIII; Short=PSI-I [Chlorella vulgaris]
SAQILPSILVPLVGLVFPAIAMASMFLYIEKE
>YP_009426348.1:2-33/1-32 photosystem I subunit VIII [Diplazium dilatatum]
AASYLPSIFVPLVGLVSPAVTMAISFPYIERD
>YP_009496269.1:2-33/1-32 photosystem I subunit VIII [Guinardia striata]
AAAFLPSILVPIVGIVFPALSMALFFIYTQID
>ARS45045.1:2-33/1-32 photosystem I reaction center subunit VIII [Ostreobium sp. HV05007bc]
SAAYLPSIFVPLVGLVFPAIAMASIFIYIEKS
>YP_009106844.1:2-33/1-32 subunit VIII of photosystem I [Marvania geminata]
SAQDLPSILVPLVGLIFPAVAMASMFLYIEKE
>YP_009421167.1:2-33/1-32 photosystem I subunit VIII [Athyrium anisopterum]
AASHLPSIFVPLVGLVFPAVAMAISFLYVERD
>YP_009502209.1:3-34/1-32 photosystem I subunit VIII [Porolithon onkodes]
ASYLPSILVPIAGIVFPGLSMALLFIYIEQEA
>YP_009106590.1:2-33/1-32 subunit VIII of photosystem I [Dicloster acuatus]
SAQDLPSILVPLVGLVFPAVAMASLFLYVEKE
>AND48157.1:2-33/1-32 subunit VIII of photosystem I [Flatbergium novo-caledoniae]
TASYLPSIFVPLVGLVFPAITMASLFLYIEQD
>YP_009496380.1:2-33/1-32 photosystem I subunit VIII [Attheya longicornis]
AASFLPSILVPIVGLIFPAFSMALFFLYVSVD
>YP_007374725.1:2-33/1-32 photosystem I reaction center subunit VIII [Equisetum hyemale]
TADFLPSIFVPLVGLVFPAITMTSLFLYIEQD
>NP_050719.1:2-33/1-32 photosystem I subunit VIII [Guillardia theta]
TAAYLPSILVPIIGIIFPGLTMAFAFIYIEQD
>YP_009427134.1:2-33/1-32 photosystem I subunit VIII [Matteuccia struthiopteris]
AASYLPSISVPLVGLVFPAVTMAISFLYIERD
>YP_009293895.1:2-33/1-32 photosystem I subunit VIII [Ahnfeltia plicata]
TASYLPSILVPLVGIVCPGLGMALLFLYIEQE
>QQK56275.1:2-33/1-32 PsaI [Rhodobryum laxelimbatum]
TASYLPSIFVPLIGPVSPAITMASLFIYIEQD
>YP_009106721.1:2-33/1-32 subunit VIII of photosystem I [Pseudochloris wilhelmii]
SAQDLPSILVPLVGLVFPAVAMASMFIYIEKD
>YP_009426783.1:2-33/1-32 photosystem I subunit VIII [Homalosorus pycnocarpos]
AASYLPSIFVPLVGLVFPAVAMAISFIYIERD
>ARQ82289.1:2-33/1-32 photosystem I reaction center subunit VIII [Ostreobium sp. HV05042]
TAAYLPSILVPLVGLVFPAITMASIFIYIENS
>YP_009268243.1:2-33/1-32 Photosystem I reaction center subunit VIII [Ostreobium quekettii]
SAAYLPSIFVPLVGLVFPAIAMASVFIYIEKS
>YP_009346600.1:2-33/1-32 photosystem I subunit VIII [Huperzia serrata]
TASYSPSISVPLVGLVFPAITMVLSFIYIERD
>AYJ22376.1:3-34/1-32 photosystem I reaction center subunit VIII [Avrainvillea sp. HV04061]
AAYLPSILVPIVGLVFPAITMAAIFIYIEKSA
>YP_009691021.1:2-33/1-32 photosystem I subunit VIII [Saccoloma inaequale]
TASYLPSIFVPLVGLVFPAVTMAFLFLHIERD
>YP_009548154.1:2-33/1-32 photosystem I subunit VIII [Pteris vittata]
AASYLPSIFVPLVGLLFPAVTMASLFIYIEQD
>YP_009421255.1:2-33/1-32 photosystem I subunit VIII [Lepisorus clathratus]
VASYLPSIFVPLVGLVFPAVTMAISFIYIERD
>YP_009503404.1:2-33/1-32 photosystem I 4 kDa polypeptide subunit [Euglena clara]
TADFLPTIFVPLVGLVFPFVTLGSFFIYIQKD
>YP_009910983.1:2-33/1-32 photosystem I subunit VIII [Dryopteris goeringiana]
AASYLPSIFVPLVGLVFPAVTMAIPFLYIERD
>6L35_I:2-33/1-32 Chain I, Photosystem I reaction center subunit VIII [Physcomitrium patens]
TASYLPSIFVPLIGLVFPAITMASLFIYIEQD
>YP_009427046.1:2-33/1-32 photosystem I subunit VIII [Macrothelypteris torresiana]
AASYLPSVFVPLVGLVFPAVTMAISFLYIERD
>AOC61591.1:2-33/1-32 subunit VIII of photosystem I [Gloeotilopsis planctonica]
AASFLPSILVPLVGLVFPAIAMASLFVYIEKQ
>AYC64571.1:3-34/1-32 photosystem I reaction center subunit VIII [Pseudoderbesia arbuscula]
AAYLPSIFVPLVGLVFPAIVMASAFLYIEKSA
>YP_009582651.1:2-33/1-32 photosystem I subunit VIII [Selaginella lyallii]
TASYLPSVFVPLVGLVFPVIIMSFLFVFLEED
>YP_009367445.1:2-33/1-32 subunit VIII of photosystem I [Sarcinofilum mucosum]
AASFLPSILVPLVGLVFPAIAMTSLFIYIEKQ
>NP_848070.1:2-33/1-32 photosystem I subunit VIII [Adiantum capillus-veneris]
TASYLPSILVPLVGILLPAVTMASLFLYIERD
>YP_009472434.1:3-34/1-32 photosystem I reaction center subunit VIII [Bryopsis sp. HV04063]
AAYLPSIFVPLVGLVFPAIAMASAFLYIEKSA
>YP_636509.1:2-33/1-32 subunit VIII of photosystem I [Zygnema circumcarinatum]
SASYLPSILVPLVGLVFPAITMVSLFLYIEQD
>YP_009548501.1:2-33/1-32 photosystem I subunit VIII [Tryonia myriophylla]
AASYLPSILVPLVGLLFPAVTMASLFLYIERD
>YP_009974219.1:2-33/1-32 photosystem I subunit VIII [Ptisana novoguineensis]
TASYLPSIFVPLVGLVFPAITMASSSIYIEQD
>YP_009297992.1:3-34/1-32 photosystem I subunit VIII [Plocamium cartilagineum]
ASYLPSILVPLIGIIFPGLSMALLFLYIEEEN
>YP_009497716.1:2-33/1-32 photosystem I subunit VIII [Acanthoceras zachariasii]
AAAFLPSILVPLVGLIFPAFSMALFFLFVSKD
>YP_007374809.1:2-33/1-32 photosystem I reaction center subunit VIII [Ophioglossum californicum]
TASHLPSIFVPLVGLVFPAITMASPFVYIEQD
>O96813.1:2-33/1-32 RecName: Full=Photosystem I reaction center subunit VIII; Short=PSI-I [Skeletonema costatum]
AAAFLPSILVPLVGLIFPAFSMALFFLYSQKD
>YP_006666496.1:2-33/1-32 photosystem I subunit VIII [Trebouxiophyceae sp. MX-AZ01]
AAAYLPSVLVPLVGLVFPAIAMASLFLYIERE
>QWZ47591.1:2-33/1-32 photosystem I subunit VIII [Plagiomnium acutum]
TASYLPSISVPSIGLVSPAITMASLFIYIEQD
>YP_009367859.1:2-33/1-32 subunit VIII of photosystem I [Hazenia capsulata]
VASFLPSILVPLVGLLFPAIVMTSLFIYIEKQ
>YP_009541621.1:2-33/1-32 photosystem I subunit VIII [Synarthrophyton chejuense]
TASYLPSILVPIVGIIFPGLSMALLFIYIEQD
>YP_009256702.1:2-33/1-32 subunit VIII of photosystem I [Entransia fimbriata]
TASILPSILVPLVGLVLPAIAMAFLFLYIEQD
>YP_009105545.1:2-33/1-32 subunit VIII of photosystem I [Lobosphaera incisa]
AAAYLPSILVPLVGLVFPAIAMASIFLYIENE
>YP_009973950.1:2-33/1-32 photosystem I subunit VIII [Eupodium kaulfussii]
TASYSPSIFVPLVGLVFPAITMASLSIYIEQD
>YP_007947917.1:3-33/1-31 photosystem I subunit VIII [Neoporphyra haitanensis]
AAYLPSILVPLVGLIFPALSMALLFIYIEKE
>YP_009670169.1:2-32/1-31 photosystem I subunit I [Memecylon pauciflorum]
TTLPSIFVPLVGLVFPAIAMASLFLHVQKNK
>YP_009548415.1:3-33/1-31 photosystem I subunit VIII [Pityrogramma trifoliata]
ASYLPSILVPLVGLLFPAVTMASLFIYIERD
>AIT94578.1:3-33/1-31 subunit VIII of photosystem I [Chlorosarcina brevispinosa]
ASYLPSILVPLVGLVFPAVAMASLFLYIEKQ
>YP_009545959.1:3-33/1-31 photosystem I subunit VIII [Glaucocystis incrassata]
SSYLPSIFVPIVGWVFPAIAMTLLFLYIEKD
>QUE27915.1:3-33/1-31 PsaI [Tsunamia transpacifica]
AAYLPSILVPLVGIVFPACSMALLFIYIEQS
>AYR06537.1:3-33/1-31 photosystem I subunit VIII [Rhodogorgon sp.]
APYLPSILVPLVGILFPGLSMALLFIYIEQE
>YP_009056867.1:2-32/1-31 Photosystem I reaction center subunit VIII [Bathycoccus prasinos]
ATFLPSIFVPLVGLVFPAVTMAALFLYIEKE
>NP_038406.1:3-33/1-31 photosystem I subunit VIII [Mesostigma viride]
ASYLPSILVPLVGLVFPAIAMASLFLYIEQE
>YP_009631233.1:2-32/1-31 PsaI [Podocarpus latifolius]
ANSISSIFVPLVGLVFPAVTMAFLYFHIQKD
>YP_009767274.1:5-35/1-31 PSI reaction centre subunit VIII [Diptychandra aurantiaca]
SNLPSLFVPLVGLVFPAIAMASLFLHVQKNK
>CUR01081.1:5-35/1-31 psaI [Acacia blakelyi]
SNLPSILVPLVGLVVPAIAMASLFLHVQKNK
>AYR06336.1:3-33/1-31 photosystem I subunit VIII [Renouxia sp.]
ASYLPSILVPLVGILFPGLSMALLFIYIEQE
>NP_053997.1:3-33/1-31 photosystem I subunit VIII [Porphyra purpurea]
AAYLPSILVPLVGLIFPALGMALLFIYIERE
>YP_009767840.1:2-32/1-31 photosystem I subunit VIII [Dermatophyllum secundiflorum]
TNLPSIFVPLVGLVFPAIAMASLFLHVQKNK
>ASQ39945.1:3-33/1-31 photosystem I subunit VIII [Glaucocystis sp. BBH]
SSYLPSIFVPIVGWVFPAIAMTLLFIYIEKD
>YP_009715409.1:5-35/1-31 photosystem I subunit VIII [Colvillea racemosa]
NNLPSIFVPLVGLVFPAIAMASLFLHVQKNK
>YP_009519006.1:2-32/1-31 photosystem I reaction center subunit VIII [Boodleopsis sp. H.0758]
TAAYLPEIFVPLVGLIFPIIAMASIFLYIES
>YP_010040512.1:5-35/1-31 photosystem I subunit VIII [Senna spectabilis]
SNLPSIFVPLVGLIFPAIAMASLFLHVQKNK
>YP_009306261.1:3-33/1-31 photosystem I reaction center subunit VIII [Derbesia sp. WEST4838]
ATYLPSIFVPLVGLVFPAIVMASSFIYIQKS
>YP_009687881.1:3-33/1-31 subunit VIII of photosystem I [Haslea nusantara]
AAFLPSILVPIVGLVFPALSMALFFMYISID
>YP_009382798.1:5-35/1-31 photosystem I subunit VIII [Acacia dealbata]
SSLPPIFVPLVGLVFPAIAMASLFIHVQKNK
>YP_009896452.1:5-35/1-31 PSI I protein [Heliophila amplexicaulis]
NNLPSILVPLVGLVFPALAMASLFLHIQKNK
>QFQ44030.1:5-35/1-31 photosystem I subunit VIII [Phyllagathis cavaleriei var. wilsoniana]
SSLPSIFVPLVGLVFPAIAMASLFLHVQKNK
>NP_849127.1:2-32/1-31 photosystem I reaction center subunit IV [Cyanidioschyzon merolae strain 10D]
SASYLPSILVPTVGLILPFASMAILFIAIEK
>AMP43297.1:2-32/1-31 subunit VIII of photosystem I [Tetraselmis sp. CCMP 881]
ATMLPSIFVPLVGLVFPAIAMASLFLYIEQD
>YP_009340857.1:3-33/1-31 photosystem I subunit VIII [Palmophyllum crassum]
SSYLPSILVPLVGIVFPVISVVSVFIYIEKD
>YP_009769270.1:5-35/1-31 PSI reaction centre subunit VIII [Senna bicapsularis]
SNLPSIFVPLVGLVFPAIAMASLFLHLQKNN
>YP_009253573.1:5-35/1-31 PsaI [Senna tora]
SNLPSIFVPLVGLVFPAIAMASLFLHVQKNK
>YP_009454457.1:5-35/1-31 photosystem I subunit VIII [Daniellia pilosa]
SNLPSVFVPLVGLVFPAIAMTSLFIHVQKNK
>YP_009701036.1:2-32/1-31 photosystem I subunit VIII [Manoao colensoi]
TNILPSILVPLVGLFLPAVTMALLYLYIQKD
>QQW50530.1:3-33/1-31 photosystem I reaction center subunit VIII [Olisthodiscus luteus]
ASYLPGIFVPLIGLIFPGFAMAALFLYIEQD
>YP_009668996.1:5-35/1-31 photosystem I subunit I [Galphimia angustifolia]
NNLPPILVPLVGLVFPAIAMSSLFLHIQKNK
>YP_009186178.1:5-35/1-31 photosystem I subunit VIII [Juglans regia]
NNLPSILVPLVGLVFPAIAMASLFLHVQKNK
>YP_009771424.1:5-35/1-31 PSI reaction centre subunit VIII [Angylocalyx braunii]
SNLPSIFVPLVGLVFPAIAMASLFLHVQKNN
>YP_009692080.1:3-33/1-31 photosystem I reaction center subunit VIII [Microrhizoidea pickettheapsiorum]
ADILPSILVPLVGLVFPAIAMSSLFLYIEEQ
>YP_009454642.1:5-35/1-31 photosystem I subunit VIII [Alnus cordata]
NTLPSILVPLVGLVFPAIAMASLFLHVQKNK
>YP_001293530.1:3-33/1-31 photosystem I subunit VIII [Rhodomonas salina]
AAYLPSILVPIIGLIFPGLVMAFAFIYIEQD
>YP_010033572.1:3-33/1-31 photosystem I subunit VIII [Christia vespertilionis]
NFLSSILIPLVGLVFPAIAMASLFLHVQKKN
>YP_009715642.1:5-35/1-31 photosystem I subunit VIII [Schotia brachypetala]
SNLPSVFVPLVGLVFPAIAMASLFIHVQKNK
>YP_009504537.1:2-32/1-31 photosystem I subunit VIII [Cyanophora sudae]
VANLPTIFVPIVGWLVPGLIMALLFIYIETD
>YP_635725.1:3-33/1-31 subunit VIII of photosystem I [Chara vulgaris]
SAYLPSFFVPLVCLVFPAIAMAFLFVQIEKE
>YP_008965121.1:2-32/1-31 photosystem I subunit VIII [Nageia nagi]
ANSIPSIFVPLVGLFFPAVTMAFFYFHIQKD
>AJE73003.1:5-35/1-31 photosystem I subunit VIII [Desmanthus illinoensis]
SNLPSIFVPLVGLVFPALAMASLFIHVQKNK
>YP_009486390.1:5-35/1-31 photosystem I subunit VIII [Barklya syringifolia]
SNLPSIFVPLVGLVFPAIAMASLFLHIQKNK
>YP_009827167.1:2-32/1-31 PsaI [Podocarpus neriifolius]
ANSIPSLFVPLVGLFFPAVTMAFLYFHIQKD
>CUR01719.1:5-35/1-31 psaI [Acacia daphnifolia]
SNLPPIFVPLVGLVFPAIAMASLFIHVQKNK
>AYC64258.1:3-33/1-31 photosystem I reaction center subunit VIII [Pseudobryopsis hainanensis]
AAYLPSIFVPLVGLVFPALVMAAGFIYIERS
>BBF91022.1:2-32/1-31 photosystem I subunit VIII [Pherosphaera fitzgeraldii]
ANIIPSIFVPLVGLFFPAVTMAFLYFYIQKD
>ASO75911.1:3-33/1-31 photosystem I subunit VIII [Storeatula sp. CCMP1868]
AAYLPSILVPLIGLIFPGFVMAFAFIFIEQD
>YP_009764918.1:5-35/1-31 photosystem I subunit VIII [Cynometra iripa]
SNLPSVFVPLVGLVFPSIAMASLFIHVQKNK
>YP_009894288.1:5-35/1-31 PSI I protein [Cremolobus peruvianus]
NNLPSIFVPLVGLVFPALAMASLFLHIQKNN
>YP_009715486.1:5-35/1-31 photosystem I subunit VIII [Erythrostemon gilliesii]
SNLPSIFVPLVGLVFPAIAMASLFFHVQKNK
>YP_009298978.1:5-35/1-31 photosystem I subunit VIII [Pelargonium dolomiticum]
NNLPSILVPLVGLVFPAFAMASLFLHVQKNK
>YP_009770928.1:5-35/1-31 PSI reaction centre subunit VIII [Mezoneuron cucullatum]
SNLPSIFVPLVGLVFPAIAMTSLFLHVQKNK
>YP_009497467.1:3-33/1-31 photosystem I subunit VIII [Biddulphia tridens]
AAFLPSILVPIVGVIFPAFSMALFFLYISID
>YP_009931665.1:5-35/1-31 PSI I protein [Dilophia salsa]
SNLPSIFVPLVGLVFPALAMASLFLHIQKNK
>YP_009768762.1:5-35/1-31 PSI reaction centre subunit VIII [Cenostigma pyramidale]
SNLPSIFVPLVGLIFPAIAMTSLFLHVQKNK
>YP_009557477.1:2-32/1-31 photosystem I subunit VIII [Lophiocarpus tenuissimus]
TNLPSIFVPLVGLVFPAIAMASLFLHIQKNK
>YP_009159208.1:3-33/1-31 photosystem I subunit VIII [Teleaulax amphioxeia]
AAYLPSILVPIIGIIFPGFVMAFAFIYIEQD
>QWT70733.1:5-35/1-31 PSI I protein [Heliophila crithmifolia]
NNLPSVLVPLVGLVFPALAMASLFLHIQKNK
>YP_009767592.1:5-35/1-31 photosystem I subunit VIII [Duparquetia orchidacea]
SNLPSIFVPLVGIVFPAIAMASLFLHVQKNK
>QHE65511.1:5-35/1-31 photosystem I subunit VIII [Peganum harmala]
NNLPSIFVPLVGLVFPAIAMASLFLHIQKNK
>YP_009893856.1:5-35/1-31 PSI I protein [Cleomella lutea]
NNLPSIFVPLVGLVFPAIAMSSLFLHIQKNK
>YP_009688177.1:5-35/1-31 photosystem I subunit VIII [Stryphnodendron adstringens]
SNLPSIFVPLVGLVFPALAMASLFLHVQKNK
>QBW99801.1:5-35/1-31 photosystem I subunit VIII [Pelargonium griseum]
NNLPSILVPLVGLVFPAFAMASLFLHVQKKK
>YP_004072472.1:5-35/1-31 PSI reaction center subunit VIII [Corynocarpus laevigatus]
NNLPSIFVPLVGLVFPALAMASLFIHIQKNK
>YP_009727680.1:2-32/1-31 photosystem I subunit VIII [Dacrydium elatum]
ASSIPSIFVPLVGLFFPAVTMAFLYFHIQKD
>YP_009529283.1:3-33/1-31 photosystem I subunit VIII [Myriopteris covillei]
ASYLPSIFVPLVGLLLPAVAMASLFLYVEQD
>YP_003734532.1:3-33/1-31 photosystem I protein I [Kryptoperidinium foliaceum]
AAFLPAILVPLVGLVFPAISMALFFIYTQVD
>YP_009519570.1:2-32/1-31 photosystem I reaction center subunit VIII [Udotea argentea]
TASYLPEIFVPLVGLFFPLVTMASIFLYIEN
>YP_009105977.1:3-33/1-31 subunit VIII of photosystem I [Gloeotilopsis sterilis]
AAYLPSLLVPLVGLVFPAIAMASLFLYIEKD
>NP_043182.1:2-32/1-31 photosystem I subunit VIII [Cyanophora paradoxa]
VSNLPSILVPMVGIVLPAIVMALLFVYIETD
>BCG67663.1:3-33/1-31 photosystem I reaction center subunit VIII [Haptophyceae sp. NIES-3900]
AAYLPSILVPIVGLVFPALSFAFFFIYVEQE
>QWM93570.1:3-33/1-31 subunit VIII of photosystem I [Tryblionella apiculata]
AAFLPAILIPLVGLVFPAISMALFFIYVSVD
>YP_009028920.1:3-33/1-31 photosystem I reaction center subunit VIII [Coscinodiscus radiatus]
AAFLPSIFVPLIGIIFPAFSMALFFIYISSD
>AIA61261.1:2-32/1-31 photosystem I reaction center subunit IV [Cyanidiaceae sp. MX-AZ01]
SASYLPSILVPTVGLILPIATMAILFVAIEK
>YP_009115425.1:5-35/1-31 photosystem I subunit VIII [Acacia ligulata]
SNLPSILVPLVGLVFPAIAMASLFLHVQKNK
>AID67448.1:2-32/1-31 subunit VIII of photosystem I [Prasinococcus sp. CCMP1194]
TSYLPSILVPLVGLVFPGVAMAAFFVYVQKE
>AYC64705.1:2-32/1-31 photosystem I reaction center subunit VIII [Halimeda minima]
TASYLPEIFVPLVGLFFPVITMASIFLYIED
>YP_009765434.1:5-35/1-31 PSI reaction centre subunit VIII [Brachystegia spiciformis]
SNFPSVFVPLVGLVFPAIAMASLFIHVQKNK
>YP_009706427.1:5-35/1-31 photosystem I subunit VIII [Styphnolobium japonicum var. japonicum]
SNLPSIFVPLVGLVFPAITMASLFLHVQKNK
>BBF91121.1:2-32/1-31 photosystem I subunit VIII [Phyllocladus aspleniifolius]
ANIIPSIFVPLVGLFFPAITMALLFLYIQKD
>CUR05720.1:5-35/1-31 psaI [Acacia resinimarginea]
SNLPSIFVPLVGLLFPAIAMASLFIHVQKNK
>QQP22355.1:3-33/1-31 photosystem I subunit VIII [Cryptophyta sp. CCMP2293]
AAYLPSILTPLVGLIFPALTMAFAFIYIEQD
>YP_009106190.1:3-33/1-31 subunit VIII of photosystem I [Planctonema lauterbornii]
AAYLPTILVPLVGLVFPAIAMASIFVYIEKQ
>YP_009057817.1:3-33/1-31 subunit VIII of photosystem I [Nephroselmis astigmatica]
ASFLPSIFVPLVGLVFPAVAMASLFIYIEKD
>YP_009549109.1:3-33/1-31 photosystem I subunit VIII [Haplopteris elongata]
ASYLPSVFVPLVGLLFPAIAMASLFLYIERD
>YP_001382190.1:3-33/1-31 photosystem I subunit VIII [Pleurastrum terricola]
AAYLPSILVPLVGLIFPAISMASLFLYIEKQ
>YP_009396751.1:2-32/1-31 photosystem I reaction center subunit VIII [Ophidocladus simpliciusculus]
TASYLPSILVPLTGILFPGLTMALLFIYMEK
>YP_001019127.1:3-33/1-31 subunit VIII of photosystem I [Chlorokybus atmophyticus]
ASYLPPILVPLIGLVFPAITMASIFLYIEQD
>YP_003934568.1:3-33/1-31 photosystem I subunit VIII [Myriopteris lindheimeri]
ASYLPSIFVPLVGLLFPAVAMASLFLYVEQD
>YP_010021001.1:3-33/1-31 photosystem I subunit VIII [Chaetoceros muellerii]
AAFLPSILVPIVGLIFPAFSMALFFIYIQTD
>BBD21596.1:2-32/1-31 photosystem I subunit VIII [Rhipidosiphon lewmanomontiae]
TASYLPEIFVPLIGLFFPPITMAAIFIYIES
>YP_009106465.1:3-33/1-31 subunit VIII of photosystem I [Geminella minor]
AAYLPSILVPLVGLVFPAIAMASIFLYIEKD
>YP_002600909.1:3-33/1-31 subunit VIII of photosystem I [Pyramimonas parkeae]
SSFLPSLLVPLVGLVFPAVAMASLFLYIEQE
>YP_009258415.1:3-33/1-31 subunit VIII of photosystem I [Spirogyra maxima]
SSYLPPILVSLVGLVFPAITMGYLFLYIEQD
>YP_010117431.1:3-33/1-31 photosystem I subunit VIII [Neolepisorus fortunei]
ASYLPSIFVPPVGLVFPAVTMAISFIYIERD
>AYC65794.1:2-32/1-31 photosystem I reaction center subunit VIII [Udotea sp. TZ0819]
TASYLPEIFVPLVGLFFPTITMASIFLYIES
>YP_635823.1:3-33/1-31 subunit VIII of photosystem I [Oltmannsiellopsis viridis]
AAYLPSILVPLVGLVFPAIAMASLFLYIEEQ
>YP_009538344.1:3-33/1-31 subunit VIII of photosystem I [Capsosiphon fulvescens]
AAYLPSILVPLVGLVFPAIAMTAIFVYIEKQ
>QUG09642.1:6-36/1-31 photosystem I subunit VIII [Acacia crassicarpa]
SNLPSIFVPLVGLVFPAIAMASLFIHVQKNK
>BBP06226.1:3-33/1-31 photosystem I reaction center protein I [Chaetoceros gracilis]
AAFLPSILVPIVGLIFPAFSMALFFIYSQTD
>YP_009057670.1:2-32/1-31 photosystem I subunit VIII [Retrophyllum piresii]
ANSIPSIFVPLVGLFFPAVTMAFLYFHIQKD
>BBF90889.1:2-32/1-31 photosystem I subunit VIII [Lagarostrobos franklinii]
ANILPSILVPLVGLFLPAVTMSLLYLYIQKD
>QDZ20681.1:71-101/1-31 putative subunit VIII of photosystem I reaction center [Chloropicon primus]
AEFLPSVLVPLVGLVFPGVAMASLFIYVTKE
>AWT38698.1:3-33/1-31 photosystem I subunit VIII [Licmophora sp.]
ASFLPAILVPIVGLVFPAFSMALFFMYVSTN
>YP_009254425.1:3-33/1-31 photosystem I subunit VIII [Verdigellas peltata]
SSYLPSILVPLVGIVFPAISVVSVFIYIEKD
>YP_009968336.1:2-32/1-31 photosystem I reaction center subunit IV [Cyanidiococcus yangmingshanensis]
SASYLPSILVPTVGLILPFATMAILFVAIEK
>YP_009029332.1:4-33/1-30 photosystem I reaction center subunit VIII [Leptocylindrus danicus]
AFLPAILVPLVGLVFPAFSMALFFMYIESE
>VDD65724.1:5-34/1-30 unnamed protein product [Brassica oleracea]
NNLPSIFVPLVGLVFPALVMASLFLHIQKK
>YP_009330576.1:4-33/1-30 PsaI [Coccophora langsdorfii]
NYLPSILVPLVGLVFPAIAMGLLFIYIEKD
>BBD21679.1:2-31/1-30 photosystem I subunit VIII [Poropsis sp. ID1_4]
TASYLPQIFVPLVGLLFPAVIMISIFLYIE
>YP_010032303.1:4-33/1-30 PsaI [Schizocladia ischiensis]
TSLPSIFVPLVGIVFPAVGMALLFLYIEKD
>YP_009307488.1:5-34/1-30 PsaI [Taraxacum platycarpum]
HFPSVLVPLVGLVFPAIAMASLFLHVQKNK
>YP_009239206.1:5-34/1-30 photosystem I subunit VIII [Pedicularis ishidoyana]
YFPSIFVPLVGLVFPAIAMASLFLHVQKNK
>YP_009144524.1:5-34/1-30 PSI reaction center subunit VIII [Salvia rosmarinus]
YFPSILVPLVGLVFPAIAMASLFLHVQKNK
>AKZ22757.1:2-31/1-30 photosystem I subunit VIII [Evolvulus nuttallianus]
HLPSIFVPLVGLVFPAIAMASLFLHVQKNK
>YP_009121310.1:4-33/1-30 photosystem I subunit VIII [Araucaria heterophylla]
SSLPSILVPLVGLLFPAITMVLSYFYIQND
>YP_009403656.1:7-36/1-30 photosystem I subunit VIII [Hypsela tridens]
PSILVPLVGLVFPAITMASLFLYVQKNKIG
>YP_010011783.1:5-34/1-30 photosystem I subunit VIII [Melissa axillaris]
HFPSILVPLVGLVFPAIAMASLFLHVQKNK
>YP_009057161.1:5-34/1-30 photosystem I subunit VIII [Allium cepa]
YLPSFFVPLVGLVFPAIAMASLFLHVQKNK
>YP_009455816.1:4-33/1-30 photosystem I protein I [Dictyopteris divaricata]
SYLPPILVPLVGLVFPAVSMGLLFIYLEKE
>APP89478.1:4-33/1-30 subunit VIII of photosystem I [Nitella hyalina]
SYLPSILVPLVGLVFPAITMALIFLYIEKE
>QWK41857.1:4-33/1-30 photosystem I protein I [Protohalopteris sp.]
NYLPSILVPLTGLVFPAVAMGLLFIYIEKE
>YP_009692169.1:5-34/1-30 photosystem I subunit VIII [Allium tuberosum]
YLPSIFVPLVGLVFPAIAMASLFLHVQKNK
>YP_009676522.1:5-34/1-30 photosystem I subunit VIII [Allium chinense]
YLPSFFVPLVGLVFPAIAMASLFLHVQKKK
>AYC63828.1:3-32/1-30 photosystem I reaction center subunit VIII [Dichotomosiphon tuberosus]
AAYLPAIFVPIVGLVFPALAMAGIFIYIEK
>YP_005090095.1:4-33/1-30 psaI gene product [Fucus vesiculosus]
NYLPSILVPLVGLVFPAIAMGLLFIYIVKN
>YP_009326959.1:4-33/1-30 photosystem I protein I [Pleurocladia lacustris]
NYLPSILVPLVGLVFPAVGMGLLFIYIEKD
>QVV96703.1:5-34/1-30 photosystem I subunit VIII [Illigera grandiflora]
HLPSIFVPLVGLVFPAVAMASLFLHIQKNK
>QWK43129.1:4-33/1-30 photosystem I protein I [Chorda asiatica]
NYLPSILVPLVGLVFPAVSMGLLFIYIEKD
>YP_009375030.1:5-34/1-30 photosystem I subunit VIII [Linochilus rupestris]
YFPSVLVPLVGLVFPAIAMASLFLHVQKNK
>YP_002327566.1:4-33/1-30 PSI reaction center subunit VIII [Vaucheria litorea]
SYLPSILVPLVGIVFPGISMALLFVYIEKD
>NP_050833.1:4-33/1-30 photosystem I subunit VIII [Nephroselmis olivacea]
SFLPSLFVPLVGLVFPAVAMASLFLYIEKD
>YP_009758352.1:4-33/1-30 photosystem I protein I [Vavilovia formosa]
LPSLFVPLVGLLFPAVAMASLFLHVQKKKS
>YP_003289284.1:4-33/1-30 Photosystem I reaction centre subunit VIII [Ectocarpus siliculosus]
NYLPSILVPLVGLVFPAVAMGLLFIYIEKD
>QWK43412.1:4-33/1-30 photosystem I protein I [Egregia menziesii]
NYLPSILVPLVGLVFPAVAMGLLFXXXNNK
>YP_009297588.1:5-34/1-30 photosystem I subunit VIII [Hildenbrandia rivularis]
YLPSVLVPLIGIIFPAIGMTLLFIYIEQDS
>QVJ99645.1:4-33/1-30 photosystem I subunit VIII [Ishige okamurae]
SYLPSILVPLVGLVFPAVAMGLLFVYIEKD
>QRZ01442.1:6-34/1-29 photosystem I reaction center subunit VIII [Calostemma purpureum]
LPSIFVPLVGLVFPAIAMASLFLHVQKKK
>QSX42904.1:7-35/1-29 photosystem I subunit VIII [Nitraria tangutorum]
LPSILVPLVGLVFPAIAMASLFLHIQKNK
>YP_009370205.1:3-31/1-29 photosystem I reaction centre subunit VIII [Bulboplastis apyrenoidosa]
ASYLPSILVPLVGLVFPAVAMALLFIYIE
>YP_007476361.1:6-34/1-29 PsaI [Trithuria inconspicua]
LPSIFVPLVGLLFPAIAMTSLFLHVQKNK
>AEX95907.1:6-34/1-29 photosystem I subunit VIII [Androstephium coeruleum]
LPSIFVPLVGLVFPAIAMASLFLHVQKNN
>QRI60844.1:4-32/1-29 photosystem I subunit VIII [Millettia dura]
LPSIFVPLVGLIFPAIAMASLFLHVQKNN
>YP_009871124.1:6-34/1-29 photosystem I subunit VIII [Calligonum aphyllum]
LPSIFVPFVGLLFPAIAMASLFLHVQKNK
>YP_009241756.1:6-34/1-29 photosystem I subunit VIII [Tofieldia thibetica]
LPSIFVPLVGLVFPAIAMASLFLHVQNNK
>AXT17924.1:6-34/1-29 photosystem I subunit I [Allium ursinum]
LPSIFVPLVGLVFPAIAMASLFLHVQKNK
>YP_009231257.1:6-34/1-29 photosystem I subunit VIII [Tetrastigma hemsleyanum]
LPSIFVPLVGLVFPAIAMASLFLHIQKNK
>YP_009379271.1:6-34/1-29 photosystem I subunit VIII [Champereia manillana]
LPSIFVPLVGLVFPAITMASLFLHLQKNK
>YP_001001544.1:6-34/1-29 photosystem I subunit VIII [Nuphar advena]
LPSIFVPLVGLLFPAIAMASLFLHVQKNK
>YP_006666040.1:6-34/1-29 photosystem I subunit VIII [Capsicum annuum]
LPSIFVPLVGLVFPAIAMASLFIHVQKNK
>YP_009988160.1:6-34/1-29 photosystem I subunit VIII [Sedum lineare]
LPSILVPLVGLVFPAMAMASLFLHIQKKK
>YP_009526774.1:6-34/1-29 PsaI [Dipsacus japonicus]
LPSVLVPLVGLVFPAIAMASLFLHVQKNK
>YP_009567915.1:6-34/1-29 photosystem I subunit VIII [Nymphaea lotus]
LPSILVPLVGLLFPAIAMVSLFLHVQKNK
>YP_009770596.1:4-32/1-29 PSI reaction centre subunit VIII [Sesbania grandiflora]
FPSIFVPLVGIVFPAITMASLFLHIEKNK
>YP_009766354.1:4-32/1-29 photosystem I subunit VIII [Goodia macrocarpa]
LPSILVPLVGLIFPAIAMASLFLHVQKNK
>YP_009724614.1:4-32/1-29 photosystem I subunit VIII [Platylobium obtusangulum]
LPSVFVPLVGLIFPAITMASLFLHVQKNK
>YP_009019801.1:6-34/1-29 photosystem I subunit VIII [Vitis rotundifolia]
LPSILVPLVGLVFPAIAMASLFLHVQKNK
>YP_009700190.1:6-34/1-29 PsaI [Justicia flava]
LPPILVPLVGLVFPAIAMASLFLHIQKNK
>QGQ56243.1:6-34/1-29 PSI reaction centre subunit VIII [Cansjera rheedei]
LPSIFVPLVGLVFPAITMASLFIHLQKNK
>YP_009871296.1:6-34/1-29 photosystem I subunit VIII [Calligonum gobicum]
LPSIFIPFVGLLFPAIAMASLFLHVQKNK
>AID67842.1:3-31/1-29 subunit VIII of photosystem I [prasinophyte sp. MBIC10622]
IPSILVPLVGLVFPAISIVAFFIYIESED
>YP_009776746.1:6-34/1-29 PSI reaction center subunit VIII [Justicia adhatoda]
LPPILVPLVGLVFPAIAMASLFLHVQKNK
>YP_010036218.1:6-34/1-29 photosystem I subunit VIII [Aeonium arboreum]
LPSVLVPLVGLVFPAMAMASLFLHIQKNK
>YP_009526618.1:6-34/1-29 photosystem I subunit I [Allium paradoxum]
LPSIFVPLVGLVFPAIAMASLFLHVQKNG
>QHH23973.1:6-34/1-29 photosystem I subunit VIII [Rosularia alpestris]
LPSILVPVVGLVFPAMAMASLFLHIQKNK
>YP_009164510.1:6-34/1-29 photosystem I subunit VIII [Sedum oryzifolium]
LPSILVPLVGLVFPAMAMASLFLHIQKNK
>YP_002601017.1:5-33/1-29 subunit VIII of photosystem I [Monomastix sp. OKE-1]
YLPSILVPLVGLVFPAIAMASLFVYIEKD
>YP_009747521.1:7-34/1-28 PsaI [Bidens pilosa]
PSILVPLVGLVFPAIAMASLFLHVQKNK
>YP_009568103.1:7-34/1-28 photosystem I subunit VIII [Spergula arvensis]
PAILVPLVGLVFPAIAMASLFLHVQKNK
>YP_003587557.1:4-31/1-28 photosystem I protein I [Pisum sativum]
LPSLFVPLVGLLFPAVAMASLFLHVEKR
>YP_009569691.1:7-34/1-28 photosystem I subunit VIII [Bougainvillea spectabilis]
PSIFVPLVGLLFPAIAMASLFLHIQKNK
>YP_874378.1:2-29/1-28 photosystem I protein I [Phaeodactylum tricornutum]
AASFLPAILVPIVGLVFPALSMALFFIY
>YP_009686350.1:2-29/1-28 photosystem I subunit VIII [Halamphora coffeaeformis]
AASFLPSILVPIVGLVFPALSMALFFIY
>YP_009548849.1:3-30/1-28 photosystem I subunit VIII [Ceratopteris cornuta]
LPSILVPLVGLLFPAVTMASLFLYIERD
>YP_009517817.1:7-34/1-28 photosystem I subunit VIII [Pseudostellaria longipedicellata]
PSILVPLVGLVFPAIAMASLFIHVQKNK
>YP_009569607.1:7-34/1-28 photosystem I subunit VIII [Reaumuria trigyna]
PAILVPLVGLVFPAIAMASLFIHVQRNK
>PHT61919.1:7-34/1-28 Photosystem I reaction center subunit VIII [Capsicum annuum]
PSIFVPLVGLVFPAIAMASLFIHIQKNK
>YP_009680325.1:5-32/1-28 photosystem I subunit VIII [Ohwia caudata]
PSILIPLVGLVFPAIAMASLFLHVQKNK
>YP_009680122.1:5-32/1-28 photosystem I subunit VIII [Campylotropis macrocarpa]
PSILVPLVGLVFPAIAMASLFLHIQKNK
>AFM83374.1:7-34/1-28 photosystem I subunit VIII [Corallorhiza striata var. vreelandii]
PSILIPLVGLVFPAITMASLFLYIQRNK
>YP_009375965.1:7-34/1-28 photosystem I subunit VIII [Linochilus antioquensis]
PSVLIPLVGLVFPAIAMASLFLHVQKNK
>YP_009689942.1:6-33/1-28 photosystem I subunit VIII [Justicia leptostachya]
LPPILVPLVGLVFPAIAMASLFLHVQKK
>YP_009434774.1:7-33/1-27 photosystem I subunit VIII [Lobelia galpinii]
PSVLIPLVGLIFPAITMGSLFLYVQKN
>QWM93096.1:3-29/1-27 subunit VIII of photosystem I [Nitzschia supralitorea]
AAFLPAILVPLVGLVFPALSMALFFIY
>YP_009680644.1:4-30/1-27 photosystem I subunit VIII [Grona heterocarpos]
PSILIPLVGLVFPAIAMASLFLHIQKK
