# Supplementary material for: The structure of photosystem I from a high-light-tolerant cyanobacteria
Source: eLife. 2021 Aug 26;10:e67518. doi: 10.7554/eLife.67518 (PMC8428864; doi:10.7554/eLife.67518)
Supplement: Figure 6—figure supplement 4—source data 1. [file elife-67518-fig6-figsupp4-data1.zip › Figure6_Figure_Supplement4_Bacteria_PsaA_sequence.txt]

>5OY0_b:6-724/1-719 Structure of synechocystis photosystem I trimer at 2.5A resolution [Synechocystis sp. PCC 6803]
FSQDLAQDPTTRRIWYGIATAHDFETHDGMTEENLYQKIFASHFGHIAIIFLWTSGTLFHVAWQGNFEQWIK
DPLNIRPIAHAIWDPHFGEGAVNAFTQAGASNPVNIAYSGVYHWFYTIGMTTNQELYSGAVFLLVLASLFLF
AGWLHLQPKFRPSLAWFKNAESRLNHHLAGLFGVSSLAWAGHLVHVAIPEARGQHVGWDNFLSTPPHPAGLM
PFFTGNWGVYAADPDTAGHIFGTSEGAGTAILTFLGGFHPQTESLWLTDIAHHHLAIAVIFIIAGHMYRTNW
GIGHSIKEILNAHKGPLTGAGHTNLYDTINNSLHFQLGLALASLGVITSLVAQHMYSLPSYAFIAQDHTTQA
ALYTHHQYIAGFLMVGAFAHGAIFFVRDYDPVANKDNVLARMLEHKEALISHLSWVSLFLGFHTLGLYVHND
VVVAFGTPEKQILIEPVFAQWIQATSGKALYGFDVLLSNPDSIASTTGAAWLPGWLDAINSGTNSLFLTIGP
GDFLVHHAIALGLHTTALILIKGALDARGSKLMPDKKDFGYSFPCDGPGRGGTCDISAWDAFYLAMFWMLNT
LGWLTFYWHWKHLGVWSGNVAQFNENSTYLMGWFRDYLWANSAQLINGYNPYGVNNLSVWAWMFLFGHLVWA
TGFMFLISWRGYWQELIETIVWAHERTPLANLVRWKDKPVALSIVQARLVGLAHFTVGYVLTYAAFLIAST
>6UZV_2:8-730/1-723 The structure of a red shifted photosystem I complex [Synechocystis sp. PCC 6803 substr. Kazusa]
FSQDLAQDPTTRRIWYGIATAHDFETHDGMTEENLYQKIFASHFGHIAIIFLWTSGTLFHVAWQGNFEQWIK
DPLNIRPIAHAIWDPHFGEGAVNAFTQAGASNPVNIAYSGVYHWFYTIGMTTNQELYSGAVFLLVLASLFLF
AGWLHLQPKFRPSLAWFKNAESRLNHHLAGLFGVSSLAWAGHLVHVAIPEARGQHVGWDNFLSTPPHPAGLM
PFFTGNWGVYAADPDTAGHIFGTSEGAGTAILTFLGGFHPQTESLWLTDIAHHHLAIAVIFIIAGHMYRTNW
GIGHSIKEILNAHKGPLTGAGHTNLYDTINNSLHFQLGLALASLGVITSLVAQHMYSLPSYAFIAQDHTTQA
ALYTHHQYIAGFLMVGAFAHGAIFFVRDYDPVANKDNVLARMLEHKEALISHLSWVSLFLGFHTLGLYVHND
VVVAFGTPEKQILIEPVFAQWIQATSGKALYGFDVLLSNPDSIASTAWPNYGNVWLPGWLDAINSGTNSLFL
TIGPGDFLVHHAIALGLHTTALILIKGALDARGSKLMPDKKDFGYSFPCDGPGRGGTCDISAWDAFYLAMFW
MLNTLGWLTFYWHWKHLGVWSGNVAQFNENSTYLMGWFRDYLWANSAQLINGYNPYGVNNLSVWAWMFLFGH
LVWATGFMFLISWRGYWQELIETIVWAHERTPLANLVRWKDKPVALSIVQARLVGLAHFTVGYVLTYAAFLI
AST
>BAZ42214.1:8-736/1-729 photosystem I core protein A2 [Calothrix sp. NIES-4101]
FSQDLAQDPTTRRIWYAMAMGNDFESHDGMTEENLYQKIFATHFGHLAIIFLWASSLLFHVAWQGNFEQWIK
DPLHIRPIAHAIWDPHFGKPAIEAFTQAGASNPVNIAYSGVYHWWYTIGMRTNNDLYTGSVFLLLFASVLLF
AGWLHLQPKFRPSLAWFKNAESRLNHHLAGLFGVSSLAWTGHLVHVAIPESRGQHVGWDNFLTTLPHPEGLT
PFFTGNWGVYAQNPDTAGHIFGTSTGSGTAILTFLGGFHPQTESLWLTDMAHHHLAIAVLFIVAGHMYRTSF
GIGHSIKEMMDAKTFFGKKVEGPFNMPHQGIYETYNNSLHFQLGWHLACLGVITSLVAQHMYSLPAYAFIAR
DYTTQAALYTHHQYIAGFLMVGAFAHGAIFWVRDYDPEQNKGNVLDRVLKHKEAIISHLSWVSLFLGFHTLS
LYVHNDVVVAFGTPEKQILIEPVFAQFIQAAHGKVLYGLDTLLSNPDSVAYTAYPNYGNVWLGGWLDAINSG
TNSLFLTIGPGDFLVHHAFALAIHTTTLILVKGALDARGSKLMPDKKDFGYAFPCDGPGRGGTCDISGWDSF
YLSMFWMLNTIGWVTFYWHWKHLGIWQGNVAQFNENSTYLMGWFRDYLWANSAQLINGYNPYGMNNLSVWAW
MFLFGHLIWATGFMFLISWRGYWQELIETLVWAHERTPLANLVRWKDKPVALSIVQARLVGLAHFTVGYFVT
YAAFLIAST
>NJN75743.1:4-734/1-731 photosystem I core protein PsaA [Synechococcaceae cyanobacterium RL_1_2]
VDNNPVPTSTEKWGQPGHFDRTLAKGPKTTTWIWNLHANAHDFDSHTSDLEDISRKIFSAHFGHLAVVFVWL
SGMYFHGARFSNYEAWLLDPTGIKPSAQTVWPVVGQGILNADVGGGFHGIQITSGFFYLWRACGFTNSEQLY
VTAIGGLVMAGLMLFAGWFHYHKKAPKLEWFQNVESMMNHHLAVLLGCGSLGWTGHLIHVSMPINKLLDAGV
APKDIPLPHEFLDAGTMAELYPSFAQGLTPFFTLNWSAYSDILTFKGGLNPVTGSLWLTDVAHHHLAIAVLF
IIAGHMYRTGFGIGHSMKEILEAHKGPFTGEGHKGLFEILTTSWHAQLAINLAMLGSLTIIVAHHMYAMPPY
PYMATDYGTMLSLFTHHTWIGGFLIVGAGAHGAIFMVRDYDPAKNVNNLLDRVIRHRDAIISHLNWVCIWLG
FHSFGLYIHNDTMRALGRPQDMFSDKAIQLQPVFAQWIQNLHIAAPGNTAPWAIEPASYAFGGETIAVGGKV
AMMPITLGTADFMVHHIHAFTIHVTVLILLKGLLYSRSSRLIPDKASLGFRFPCDGPGRGGTCQVSGWDHVF
LGLFWMYNSISVVIFHFSWKMQSDVWGTVAPDGSVTHVTYGNFAESAITINGWLRDFLWAQAANVINSYGSA
LSAYGIMFLAGHFVFAFSLMFLFSGRGYWQELIESIVWAHNKLNVAPAIQPRALSIIQGRAVGVAHYLLGGI
VTTWAFFLARS
>HGZ88040.1:1-732/1-732 photosystem I core protein PsaA [Gloeobacter violaceus SpSt-379]
THTSDKEDISRKIFSAHFGHLAVVCVWLSGMFFHGANFSNFNDWMVNPLAKVTMADGTETILRPSAQFVWPV
FGQEVLNDPATATASFKQGGIAITSGLFHLWRAVGFTNTAQLQLMAFGMLGLAALFLFAGWFHYHKRAPKLE
WFQNVESMLNHHLAGLFGLGSLTWTGHLIHVALPVNAQLDKGVPPSQVNTFAGFDYAAMGQIFPKAFGPEGG
LGAFFTLQWANLGDLLTFKGGLNPQTGALWLTDIAHHHLAIAVMFIIAGHMYRTNWGIGHSIKELLEAHRGP
LTGEGHKGLYEVLTTSWHAQLAINLAMAGSITIIVAQHMYAMNPYPYMGIDYATQISLFTHHMWIGGFLIVG
AGAHAAIFMVRDYDPVMNQNNLLDRVLRHRDAIISHLNWVCLFLGFHSFGLYVHNDTMQALGRPQDMFSDAA
IPLQPVFAQWIQNIHASVAGSAFAPNASAATSLTWFGGGLKSAANIDPSQVLVVADRISASPIHLGTADFMV
HHIFALCIHVTVLILLKGVLFARSSRLIPDKANLGFRFPCDGPGRGGTCQSSAWDHVFLGLFWMYNTISVVI
FYFSWKMQSDVWGKIDGGQVSHIIGNTDFMIGETATTMSQFAASAVNINGWLRDFLWAQAANVINSYGGPLS
AYGLLFLGAHFIWAFSLMFLFSGRGYWQELIESIVWAHNKLKVAPAIQPRALSITQGRAVGVAHYLLGGIVT
TWSFFLARFLAL
>PSP00602.1:1-733/1-733 photosystem I core protein PsaA [Cyanobacteria bacterium SW_6_48_11]
MTTSPPEREEKVRVAVDKNPVSTSFEKWAKPGHFDRTLAKGPKTTTWIWNLHSEVHDFDSQGDLEDVSRKIF
SAHFGHLAIIFIWLSGMYFHGARFSNYEAWLGDPTNIKPSAQVVWPIVGQEILNGEMGGGFQGIQITSGFFY
LWRASGFTSSFQLYCTAIGGLVMAALMLFAGWFHYHKRAPKLEWFQNVESMLNHHLAGLLGLGSLSWAGHQI
HVALPVNKLLNSGVAAEDIPLPHEFILNKSLMAELYPSFAQGLKPFFTLNWGEYADFLTFKGGLNPQTGGLW
LSDTAHHHLAIAVLFIIAGHMYRTNWGIGHSIKQILEAHKGPFTGEGHKGLYETLTNSWHAQLAINLAMLGS
LTIIVAHHMYAMPPYPYMATDYATQLSLFTHHIWIGGFLVVGAGAHGAIFLTRDYDPANNVNNLLDRVLRHR
DAIISHLNWVCIFLGFHSFGLYVHNDTMRALGRPQDMFSDTAIQLQPIFAQWVQNLHTLAPGATAPNAAEPA
SYAFGGGVVEVGGKVATFTIHVTALILLKGVLFARNSRLIPDKSELGFRFPCDGPGRGGTCQVSGWDHVFLG
LFWMFNSLSIVVYHFSWKMQSDVWGTVAPDGTVSNITAGNFATSAITINGWLRDFQWAQSAQVINSYGSELS
AYGLLFLGGHFIFAFSLMFLFSGRGYWQELIESIVWAHNKLKVAPAIQPRGMSIIQGRAVGVAHYLLGSIVT
IWAFFLARIIAVG
>NES80696.1:5-741/1-737 photosystem I core protein PsaA [Moorea sp. SIO2B7]
VDKDPVPASFEKWGKPGHFDRTLARGPKTTTWIWNLHADAHDFDTQTSDLQDISRKIFSAHFGHLAVIFVWL
SGMYFHGARFSNYEAWLSDPTNIKPSAQVVWPVVGQGILNADVGGGFHGIQITSGLFYLWRACGITNSTELY
ATAIGGLVMAALMLFAGWFHYHKKAPKLEWFQSVESMMNHHLAVLLGCGSLGWAGHLIHISLPVNKLLDSGV
AAKDIPLPHEFLFGQDLMAELYPSFAQGITPFFSLNWGAYADFLTFKGGLNPVTGSLWLTDVAHHHLAIGVL
FIIAGHMYRNTYGIGHNMKEILEAHKGPFTGEGHKGLYEILTTSWHAQLAINLAMMGSLSIIVAHHMYAMPP
YPYMATDYGTVLSMFTHHMWIGGFLIVGAGAHAAIFMVRDYDPAKNVNNLLDRAIRHRDAIISHLNWVCIWL
GFHSFGLYVHNDTMRALGRPQDMFSDTAIQLQPIFAQWIQNIHNVAPSGSTAPHALDTASVAFGGGVVAVGG
KVAMMPITLGTADFMVHHIHAFTIHVTVLILLKGFLFSRSSRLIPDKANLGFRFPCDGPGRGGTCQVSGWDH
VFLGLFWMYNSLSVVIFHFSWKMQSDVWGTVSPDGTVSHVTYGNFAQSAITINGWLRDFLWAQAANVINSYG
SALSAYGIMFLAGHFIFAFSLMFLFSGRGYWQELIESIVWAHNKLNVAPTIQPRALSIIQGRAVGVAHYLLG
GIVTTWAFFLARSLSIG
>RYE24444.1:1-737/1-737 photosystem I core protein PsaA [Sphingobacteriaceae bacterium]
MTISPPSDQSKLARIVVDGNPVETSFERWAKPGHFSGLLSKGPATTTWVWNLHADAHDFNSQTGDLEEISRK
VFSAHFGQLGIIFIWLSGMYFHGARFSNYSAWLSDPIHFKPSAQVVWPIVGQEILNGDVGGGFQGIQITSGF
FQLWRGSGITSELQLMSTAIGGLIMAGAMFFAGWFHYHKGAPRLEWFQNVESMLNHHLAGLLGLGSLSWAGH
QIHVAIPVNLLLDAGIDAQELPLPHEFLLNRGLMAQIVPSFAQGLKPFWTLNFQEYGDFLTIKGSLNPTTGG
LWLTDQAHHHLAIAILFIIAGHQYRTNWGIGHSIKDILTAHRGPFTGEAHKGLYEILTTSWHAQLAINLALF
GSLSIIVSHHMLNMPPYPYLATDYATQLSLFTHHMWIGSFCILGAGAHAGIFMVRDYDPSNNFNNLLDRVIR
HRDAIISHLNWVSIFLGFHSFGLYIHNDTMSALGRPQDMFSDSGIQLQPVFAQWVQNALGVSKPSGDVLALG
GKIAMMPISLGTSDFLVHHIHAFTIHVTVLILLKGVLYARSSRLIPDKANLGFRFPCDGPGRGGTCQVSAWD
HVFLGGFWIYNCISIVIFHASWKLQSDVWGTLNNGQISHITGGNFAQSGTTINGWLRDFLWAQSSQVIQSYG
SALSAYGLIFLGAHFIWAFSLMFLFSGRGYWQELIESILWSHNKLKVAPAIQPRALSITQGRAVGLAHFLLG
GIATTWSFFLARIIAVG
>WP_015136158.1:3-739/1-737 photosystem I core protein PsaA [Leptolyngbya sp. PCC 7376]
VKVDKNPVPTSTEKWGKPGHFDRALARGPKTTTWIWNLHADAHDFDSQTSDLEDISRKIFSAHFGHLAVVFV
WLSGMYFHGAKFSNYEAWLNDPTIIKPSAQVVWPVVGQGILNGDVGGGFSGIQITSGLFYMWRAAGFTNSYQ
LYVTAIGGLVMAALMVFAGWFHYHKAAPKLEWFQDAESMLNHHLSVLLGCGSLGWAGHLIHVSLPVNKLLDS
GVAAADIPLPHEFFDPSVMAELYPSFAQGIKPFFTLDWAVYSDFLTFKGGLNPTTGSLWLTDVAHHHVAIAV
LFIIAGHMYRNGFGVGHNLKEILEAHKGPFTGEGHKGLYEIFTTSWHAQLSLNLALLGSLTIIIAHHMYAMP
PYPYMAVDYGTMLSLFTHHTWIGGFLIVGAGAHGAIFMVRDYDPAKNVNNLLDRVIRHRDAIISHLNWVCIW
LGFHSFGLYIHNDTMRALGRPQDMFSDSAIQLQPIFAQWVQSLHFAAPGSTAPHAIAGVSQVFGGDVVAIGG
KVAMMPITLGTADFMVHHIHAFTIHVTVLILLKGLLYSRSSRLVPDKGQIGFRFSCDGPGRGGTCQVSGWDH
VFLGLFWMYNSLSVVIFHFSWKMQSDVWGTVLPDGSVSHITGGNFATSAITINGWLRDFLWAQATQVINSYG
TSLSAYGIMFLAGHFVFAFSLMFLFSGRGYWQELIESIVWAHNKLNLAPAIQPRALSIIQGRAVGVAHYLLG
GIVTTWAFFLARSLSIG
>WP_075894157.1:3-739/1-737 photosystem I core protein PsaA [Limnothrix rosea]
VKVDKDPVPTSFEKWGKPGHFDRTLARGPKTTTWIWNLHADAHDFDSQTSDLEDISRKIFSAHFGHLAVVFV
WLSGMYFHGAKFSNYEAWLNDPTVIKPSAQVVWPVVGQGILNGDVGGGFSGIQITSGLFYLWRACGFTNSYQ
LYVTAIGGLVMAALMVFAGWFHYHKAAPKLEWFQNAESMLNHHLSVLLGCGSLGWTGHLIHVSMPINKLLDS
GVAAKDIPLPHEFIDASVMAELYPSFAQGLKPFFTLDWAVYADILTFKGGLNPTTGSLWLSDVAHHHLAIAV
LFIIAGHMYRTGFGVGHSIKQLLEAHKGPFTGEGHKGLYEILTTSWHAQLAVNLALLGSLTIIIAHHMYSMP
PYPYMAVDYGTQLSLFTHHTWIGGFLIVGAGAHGAIFMVRDYDPAKNVDNLLDRVIRHRDAIISHLNWVCIW
LGFHSFGLYIHNDTMRALGRPQDMFSDSAIQLQPIFAQWIQNLHTVAPGATAPTAVAPASFAFGGDVMAIGG
KIAMMPITLGTADFMVHHIHAFTIHVTVLILLKGLLYSRSSRLVPDKGQLGFRFPCDGPGRGGTCQVSGWDH
VFLGLFWMYNSLSIVIFHFSWKMQSDVWGTVLPDGSISHVTGGNFATSSITINGWLRDFLWAQSSQVINSYG
SALSAYGIMFLAGHFVFAFSLMFLFSGRGYWQELIESIVWAHNKLNLAPAIQPRALSIIQGRAVGVAHYLLG
GIVTTWAFFLARSLSIG
>RMF20460.1:3-739/1-737 photosystem I core protein PsaA [Cyanobacteria bacterium J083]
IQVDKDPVPTSFEKWGKPGHFDRSLAKGPKTTTWIWNLHANAHDFDSHTSDLEDVSRKIFSAHFGHLAVVFV
WLSGMYFHGARFSNYEAWLADPTAIKPSAQVVWPIVGQGILNADVGGGFHGIQITSGLFYLWRASGFTNSYQ
LYVTAIGGLVMAGLMLFAGWFHYHKSAPKLEWFQNVESMMNHHLAVLLGCGSLGWTGHLIHVSLPVNKLLDS
GVAPGDIPLPHEFFDASKMAELFPSFAEGIKPFFTLNWGVYSDFLTFKGGLNPTTGSLWLTDVAHHHLAIAV
LFIIAGHMYRTNFGIGHSMKEILEAHKGPLTGEGHKGLYEILTTSWHAQLAVNLAMVGSLSIIVAHHMYAMP
PYPYMATDYGTQLSLFTHHVWIGGFLIVGAGAHAAIFMVRDYDPAKNVNNLLDRVIRHRDAIISHLNWVCIW
LGFHSFGLYIHNDTMRALGRPQDMFSDSAIQLQPIFAQWLQNLHFAAPGGTAPLAGSTASVAFGGDVVAVGG
KVAMMPIALGTADFMVHHIHAFTIHVTVLILLKGFLYARSSRLIPDKSELGFRFPCDGPGRGGTCQVSAWDH
VFLGLFWMYNSLSIVIFHFSWKMQSDVWGTVAPDGTVSHITNGNFAQSAITINGWLRDFLWAQSANVINSYG
SALSAYGIMFLAGHFIFAFSLMFLFSGRGYWQELIESIVWAHNKLNVAPAIQPRALSITQGRAVGVAHYLLG
GIVTTWAFFLARTLSVG
>WP_065714213.1:3-739/1-737 photosystem I core protein PsaA [Synechococcus sp. PCC 7003]
VKVDKDPVPTSFEKWGKPGHFDRTLARGPKTTTWIWNLHADAHDFDSQTSDLEDISRKIFSAHFGHLAVVFV
WLSGMYFHGAKFSNYEAWLNNPTVIKPSAQVVWPVVGQGILNGDVGGGFSGIQITSGLFYLWRAAGFTNSYQ
LYVTAIGGLVMAALMVFAGWFHYHKAAPKLEWFQNAEAMMNHHLSVLLGCGSLGWTGHLIHVSLPVNKLLDS
GVAAKDIPLPHEFFDASVMAELYPSFAQGLKPFFTLDWAAYSDFLTFKGGLNPTTGSLWLTDVAHHHLAIAV
LFIIAGHMYRTGFGIGHSMKEILEAHKGPFTGEGHKGLYEILTTSWHAQLAVNLALLGSLTIVIAHHMYSMP
PYPYMATDYGTQLSLFTHHTWIGGFLIVGAGAHGAIFMVRDYDPAKNVNNLLDRVIRHRDAIISHLNWVCIF
LGFHSFGLYIHNDTMRALGRPQDMFSDSAIQLQPIFAQWIQNIHTLAPGGTAPNAIASASQVFGGDVVAIGN
KVALMPITLGTADFMVHHIHAFTIHVTVLILLKGLLYSRSSRLVPDKGQLGFRFPCDGPGRGGTCQVSGWDH
VFLGLFWMYNSLSIVIFHFSWKMQSDVWGTILPDGSVSHVTGGNFAQSAITINGWLRDFLWAQSSQVINSYG
SALSAYGIMFLAGHFVFAFSLMFLFSGRGYWQELIESIVWAHNKLKLAPAIQPRALSIIQGRAVGVAHYLLG
GIVTTWAFFLARSLSIG
>WP_217980865.1:3-739/1-737 photosystem I core protein PsaA [Synechococcus moorigangaii]
VKVDKDPVPTSFEKWGKPGHFDRTLARGPKTTTWIWNLHADAHDFDSQTSDLEDISRKIFSAHFGHLAVVFV
WLSGMYFHGAKFSNYEAWLNNPTVIKPSAQVVWPVVGQGILNGDVGGGFSGIQITSGLFYLWRACGFTNSYQ
LYVTAIGGLVMAALMVFAGWFHYHKAAPKLEWFQNAEAMMNHHLSVLLGCGSLGWTGHLIHVSLPVNKLLDS
GVAAKDIPLPHEFFDAATMAELYPSFAQGLKPFFTLDWAAYSDFLTFKGGLNPTTGSLWLTDVAHHHLAIAV
LFIIAGHMYRTGFGVGHSMKEILEAHKGPFTGEGHKGLYEILTTSWHAQLAINLALLGSLTIIIAHHMYSMP
PYPYMATDYGTMLSLFTHHTWIGGFLIVGAGAHGAIFMVRDYDPAKNVNNLLDRVIRHRDAIISHLNWVCIF
LGFHSFGLYIHNDTMRALGRPQDMFSDSAIQLQPIFAQWIQNIHTLAPGGTAPNAIASASQVFGGDVVAIGN
KVALMPITLGTADFMVHHIHAFTIHVTVLILLKGLLYSRSSRLVPDKGQLGFRFPCDGPGRGGTCQVSGWDH
VFLGLFWMYNSLSIVIFHFSWKMQSDVWGTVLPDGSVSHVTGGNFATSAITINGWLRDFLWAQSSQVINSYG
SALSAYGIMFLAGHFVFAFSLMFLFSGRGYWQELIESIVWAHNKLKLAPAIQPRALSIVQGRAVGVAHYLLG
GIVTTWAFFLARSLSIG
>NEN94297.1:3-740/1-738 photosystem I core protein PsaA [Moorea sp. SIO3I7]
LEVDKDPVPTSFEKWGKPGHFDRTLARGPKTTTWIWNLHANAHDFDSHTSDLEDVSRKIFSAHFGHLAVVFV
WLSGMYFHGARFSNYEAWLSDPTTIKPSAQVVWPVVGQGILNGDVGGGFHGIQITSGFFQLWRASGITNSTQ
LYATAIGGLVMAALMLFAGWFHYHKKAPKLSWFQSVESMMNHHLSVLLGCGCLSWAAHQIHVSLPINKLLDS
GVAPSEIPLPHEFLFNQSLMADLYPSFAQGITPFFTLNWGVYSDFLTFHGGLNPVTGGLWLSDTAHHHLALG
VLFIIAGHMYRNTYGVGHSMKEILEAHKGPFTGEGHKGLYEILTTSWHAQLAINLAMVGSLSIIVAHHMYAM
PPYPYIATDYGTQLSLFTHHMWIGAFCIVGGAAHGAIFMVRDYDPAKNVNNLLDRAIRHRDAIISHLNWVCI
WLGFHAFGLYVHNDTMRALGRPQDMFSDTAIQLQPIFAQWIQNIHNLAPGGTAPNALETVSYAFGGGVVAVG
GKVAMMPIELGTADFMVHHIHAFTIHVTVLILLKGVLFARSSRLIPDKAELGFRFPCDGPGRGGTCQVSGWD
HVFLGLFWMYNCISVVIFHFSWKMQSDVWGTVFPDGTVSHIANGNFAQSAITINGWLRDFLWAQASNVITSY
GSALSAYGIMFLAGHFVFAFSLMFLFSGRGYWQELIESIVWAHNKLKVAPSIQPRALSITQGRAVGVAHYLL
GGIVVTWSFFLARMLSVG
>WP_075898344.1:3-740/1-738 photosystem I core protein PsaA [Moorea bouillonii]
LEVDKDPVPTSFEKWGKPGHFDRTLARGPKTTTWIWNLHANAHDFDSHTSDLEDVSRKIFSAHFGHLAVVFV
WLSGMYFHGARFSNYEAWLSDPTTIKPSAQVVWPVVGQGILNGDVGGGFHGIQITSGFFQLWRASGITNSTQ
LYATAIGGLVMAALMLFAGWFHYHKKAPKLSWFQSVESMMNHHLAVLLGCGCLGWAGHQIHVSLPINKLLDS
GVAPSEIPLPHEFLFDQSFMADLYPSFAQGITPFFTLNWGVYSDFLTFHGGLNPVTGGLWLSDTAHHHLALA
VLFIIAGHMYRNSYGIGHSMKEILEAHKGPFTGEGHKGLYEILTTSWHAQLAINLAMLGSLSIIVAHHMYAM
PPYPYIATDYGTQLSLFTHHMWIGAFCIVGGAAHGAIFMVRDYDPAKNVNNLLDRAIRHRDAIISHLNWVCI
WLGFHSFGLYIHNDTMRALGRPQDMFSDTAIQLQPIFAQWIQNIHNLAPGGTAPNALETVSYAFGGGMVEVG
GKVAMMPIELGTADFMVHHIHAFTIHVTVLILLKGVLFARSSRLIPDKANLGFRFPCDGPGRGGTCQVSGWD
HVFLGLFWMYNCISVVIFHFSWKMQSDVWGTVFPDGSVSHIANGNFAQSAITINGWLRDFLWAQASNVITSY
GSALSAYGIMFLAGHFVFAFSLMFLFSGRGYWQELIESIVWAHNKLKVAPSIQPRALSITQGRAVGVAHYLL
GGIVVTWSFFLARMLSVG
>NEO04303.1:3-740/1-738 photosystem I core protein PsaA [Moorea sp. SIO3I8]
LEVDKDPVPASFEKWGKPGHFDRTLARGPKTTTWIWNLHANAHDFDSHTSDLEDVSRKIFSAHFGHLAVVFV
WLSGMYFHGARFSNYEAWLSDPTTIKPSAQVVWPVVGQGILNGDVGGGFHGIQITSGFFQLWRASGITNSTQ
LYATAIGGLVMAALMLFAGWFHYHKKAPKLSWFQSVESMMNHHLSVLLGCGCLSWAAHQIHVSLPINKLLDS
GVAPSEIPLPHEFLFNQSLMADLYPSFAQGITPFFTLNWGVYSDFLTFHGGLNPVTGGLWLSDTAHHHLALG
VLFIIAGHMYRNTYGVGHSMKEILEAHKGPFTGEGHKGLYEILTTSWHAQLAINLAMVGSLSIIVAHHMYAM
PPYPYIATDYGTQLSLFTHHMWIGAFCIVGGAAHGAIFMVRDYDPAKNVNNLLDRAIRHRDAIISHLNWVCI
WLGFHAFGLYVHNDTMRALGRPQDMFSDTAIQLQPIFAQWIQNIHNLAPGGTAPNALETVSYAFGGGVVAVG
GKVAMMPIELGTADFMVHHIHAFTIHVTVLILLKGVLFARSSRLIPDKAELGFRFPCDGPGRGGTCQVSGWD
HVFLGLFWMYNCISVVIFHFSWKMQSDVWGTVFPDGTVSHIANGNFAQSAITINGWLRDFLWAQASNVITSY
GSALSAYGIMFLAGHFVFAFSLMFLFSGRGYWQELIESIVWAHNKLKVAPSIQPRALSITQGRAVGVAHYLL
GGIVVTWSFFLARILSVG
>NEO10802.1:3-740/1-738 photosystem I core protein PsaA [Moorea sp. SIO3E8]
LEVDNDPVPASFEKWGKPGHFDRTLARGPKTTTWIWNLHANAHDFDSHTSDLEDVSRKIFSAHFGHLAVVFV
WLSGMYFHGARFSNYEAWLSDPTTIKPSAQVVWPVVGQGILNGDVGGGFHGIQITSGFFQLWRASGITNSYQ
LYVTAIGGLVMAALMLFAGWFHYHKKAPKLSWFQSVESMMNHHLAVLLGCGCLGWAGHQIHVSLPINKLLDS
GVAPSEIPLPHEFILDKSLMVDLYPSFAKGITPFFTLNWGVYSDFLTFHGGLNPVTGGLWLSDTAHHHLALA
VLFIIAGHMYRNTYGVGQSMKEILEAHKGPFTGEGHKGLYEILTTSWHAQLAINLAMVGSLSIIVAHHMYAM
PPYPYIATDYGTQLSLFTHHMWIGAFCIVGGAAHGAIFMVRDYDPAKNVNNLLDRAIRHRDAIISHLNWVCI
WLGFHSFGLYIHNDTMRALGRPQDMFSDTAIQLQPIFAQWIQNIHNLAPGGTAPNALETVSYAFGGGMVEVG
GKVAMMPIELGTADFMVHHIHAFTIHVTVLILLKGVLFARSSRLIPDKANLGFRFPCDGPGRGGTCQVSGWD
HVFLGLFWMYNCISVVIFHFSWKMQSDVWGTVFPDGSVSHIANGNFAQSAITINGWLRDFLWAQASNVITSY
GSALSAYGIMFLAGHFVFAFSLMFLFSGRGYWQELIESIVWAHNKLKVAPSIQPRALSITQGRAVGVAHYLL
GGIVVTWSFFLARMLSVG
>NEO68412.1:3-740/1-738 photosystem I core protein PsaA [Moorea sp. SIO3H5]
LEVDKDPVPASFEKWGKPGHFDRTLARGPKTTTWIWNLHANAHDFDSHTSDLEDVSRKIFSAHFGHLAVVFV
WLSGMYFHGARFSNYEAWLSDPTTIKPSAQVVWPVVGQGILNGDVGGGFHGIQITSGFFQLWRASGITNSTQ
LYATAIGGLVMAALMLFAGWFHYHKKAPKLSWFQSVESMMNHHLAVLLGCGCLGWAGHQIHVSLPINKLLDS
GVAPSEIPLPHEFLFDQSFMADLYPSFAQGITPFFTLNWGVYSDFLTFNGGLNPVTGGLWLSDTAHHHLALA
VLFIIAGHMYRNTYGIGHSMKEILEAHKGPFTGEGHKGLYEILTTSWHAQLAINLAMLGSLTIIVAHHMYAM
PPYPYLATDYGTQLCLFTHHMWIGAFCIVGGAAHGAIFMVRDYDPAKNVNNLLDRVIRHRDAIISHLNWVCI
WLGFHSFGLYIHNDTMRALGRPQDMFSDTAIQLQPIFAQWIQNIHNVAPGGTAPNALETVSYAFGGGMVEVG
GKVAMMPIELGTADFMVHHIHAFTIHVTALILLKGVLFARSSRLIPDKANLGFRFPCDGPGRGGTCQVSGWD
HVFLGLFWMYNCISVVIFHFSWKMQSDVWGTVFPDGTVSHITNGNFAQSAITINGWLRDFLWAQASNVITSY
GSALSAYGIMFLAGHFVFAFSLMFLFSGRGYWQELIESIVWAHNKLKVAPSIQPRALSITQGRAVGVAHYLL
GGIVVTWSFFIARILSVG
>NEO76147.1:3-740/1-738 photosystem I core protein PsaA [Moorea sp. SIO4G3]
LEVDKDPVPTSFEKWGKPGHFDRTLARGPKTTTWIWNLHANAHDFDSHTSDLEDVSRKIFSAHFGHLAVVFV
WLSGMYFHGARFSNYEAWLSDPTTIKPSAQVVWPVVGQGILNGDVGGGFHGIQITSGFFQLWRASGITNSTQ
LYATAIGGLVMAALMLFAGWFHYHKKAPKLSWFQSVESMMNHHLAVLLGCGCLGWAGHQIHVSLPINKLLDS
GVAPSEIPLPHEFLFDQSFMADLYPSFAQGITPFFTLNWGVYSDFLTFHGGLNPVTGGLWLSDTAHHHLALA
VLFIIAGHMYRNSYGIGHSMKEILEAHKGPFTGEGHKGLYEILTTSWHAQLAINLAMLGSLTIIVAHHMYAM
PPYPYLATDYGTQLCLFTHHMWIGAFCIVGGAAHGAIFMVRDYDPAKNVNNLLDRVIRHRDAIISHLNWVCI
WLGFHSFGLYIHNDTMRALGRPQDMFSDTAIQLQPIFAQWIQNIHNVAPGGTAPNALETVSYAFGGGMVEVG
GKVAMMPIELGTADFMVHHIHAFTIHVTALILLKGVLFARSSRLIPDKANLGFRFPCDGPGRGGTCQVSGWD
HVFLGLFWMYNCISVVIFHFSWKMQSDVWGTVFPDGSVSHIANGNFAQSAITINGWLRDFLWAQASNVITSY
GSALSAYGIMFLAGHFVFAFSLMFLFSGRGYWQELIESIVWAHNKLKVAPSIQPRALSITQGRAVGVAHYLL
GGIVVTWSFFIARILSVG
>NET64713.1:3-740/1-738 photosystem I core protein PsaA [Moorea sp. SIO1G6]
LEVDNDPVPASFEKWGKPGHFDRTLARGPKTTTWIWNLHANAHDFDSHTSDLEDVSRKIFSAHFGHLAVVFV
WLSGMYFHGARFSNYEAWLSDPTTIKPSAQVVWPVVGQGILNGDVGGGFHGIQITSGFFQLWRASGITNSYQ
LYVTAIGGLVMAALMLFAGWFHYHKKAPKLSWFQNVESMMNHHLQVLLGCGCLGWAGHQIHVSLPINKLLDS
GMAPSEIPLPHEFILNKGLMVDLYPSFAKGITPFFTLNWGVYSDFLTFHGGLNPVTGGLWLSDTAHHHLALG
VLFIIAGHMYRTNWGIGHSMKEILEAHKGPFTGEGHKGLYEILTTSWHAQLAINLAMLGSLTIIVAHHMYAM
PPYPYLATDYGTQLCLFTHHMWIGAFLIVGGAAHGAIFMVRDYDPAKNVNNLLDRVIRHRDAIISHLNWVCI
WLGFHSFGLYIHNDTMRALGRPQDMFSDTAIQLQPIFAQWIQNIHNLAPGGTAPNALETVSYAFGGGVVEVG
GKVAMMPIELGTADFMVHHIHAFTIHVTVLILLKGVLFARSSRLIPDKAELGFRFPCDGPGRGGTCQVSGWD
HVFLGLFWMYNCISVVIFHFSWKMQSDVWGTVFPDGTVSHITNGNFAQSAITINGWLRDFLWAQASNVITSY
GSALSAYGIMFLAGHFVFAFSLMFLFSGRGYWQELIESIVWAHNKLKVAPSIQPRALSITQGRAVGVAHYLL
GGIVVTWAFFIARILSVG
>WP_071103618.1:3-740/1-738 photosystem I core protein PsaA [Moorea producens]
LEVDKDPVPTSFEKWGKPGHFDRTLARGPKTTTWIWNLHANAHDFDSHTSDLEDVSRKIFSAHFGHLAVVFV
WLSGMYFHGARFSNYEAWLSDPTSIKPSAQVVWPVVGQGILNGDVGGGFHGIQITSGFFQLWRASGITNSYQ
LYVTAIGGLVMAALMLFAGWFHYHKKAPKLSWFQNVESMMNHHLQVLLGCGCLGWAGHQIHVSLPINKLLDS
GVAPSEIPLPHEFILNKGLMADLYPSFAKGITPFFTLNWGVYSDFLTFHGGLNPVTGGLWLSDTAHHHLALG
VLFIIAGHMYRTNWGIGHSMKEILEAHKGPFTGEGHKGLYEILTTSWHAQLAINLAMLGSLTIIVAHHMYAM
PPYPYLATDYGTQLCLFTHHMWIGAFCIVGGAAHGAIFMVRDYDPAKNVNNLLDRVIRHRDAIISHLNWVCI
WLGFHSFGLYIHNDTMRALGRPQDMFSDTAIQLQPIFAQWIQNIHNLAPGGTAPHALETVSYAFGGGVVEVG
GKVAMMPIELGTADFMVHHIHAFTIHVTVLILLKGVLFARSSRLIPDKSELGFRFPCDGPGRGGTCQVSGWD
HVFLGLFWMYNCISVVIFHFSWKMQSDVWGTVFPDGTVSHIANGNFAQSAITINGWLRDFLWAQASNVITSY
GSALSAYGIMFLAGHFVFAFSLMFLFSGRGYWQELIESIVWAHNKLKVAPSIQPRALSITQGRAVGVAHYLL
GGIVVTWSFFIARILSVG
>NEO42378.1:3-740/1-738 photosystem I core protein PsaA [Moorea sp. SIOASIH]
LEVDKDPVPTSFEKWGKPGHFDRTLARGPKTTTWIWNLHANAHDFDSHTSDLEDVSRKIFSAHFGHLAVVFV
WLSGMYFHGARFSNYEAWLSDPTTIKPSAQVVWPVVGQGILNGDVGGGFHGIQITSGFFQLWRASGITNSTQ
LYATAIGGLVMAALMLFAGWFHYHKKAPKLSWFQSVESMMNHHLAVLLGCGCLSWAGHQIHVSLPINKLLDS
GVAPSEIPLPHEFLLNKGLMADLYPSFAQGITPFFTLNWGVYSDFLTFHGGLNPVTGGLWLSDTAHHHLALA
VLFIIAGHMYRNSYGIGHSMKEILEAHKGPFTGEGHKGLYEILTTSWHAQLAINLAMVGSLSIIVAHHMYAM
PPYPYIATDYGTQLSLFTHHMWIGAFCIVGGAAHGAIFMVRDYDPAKNVNNLLDRAIRHRDAIISHLNWVCI
WLGFHSFGLYVHNDTMRALGRPQDMFSDTAIQLQPIFAQWIQNIHNLAPGGTAPHALETVSYAFGGGVVEVG
GKVAMMPIELGTADFMVHHIHAFTIHVTVLILLKGVLFARSSRLIPDKANLGFRFPCDGPGRGGTCQVSGWD
HVFLGLFWMYNCISVVIFHFSWKMQSDVWGTVFPDGTVSHITNGNFAQSAITINGWLRDFLWAQASNVITSY
GSALSAYGIMFLAGHFVFAFSLMFLFSGRGYWQELIESIVWAHNKLKVAPSIQPRALSITQGRAVGVAHYLL
GGIVVTWSFFLARILSVG
>WP_070392185.1:3-740/1-738 photosystem I core protein PsaA [Moorea producens]
LEVDKDPVPTSFEKWGKPGHFDRTLARGPKTTTWIWNLHANAHDFDSHTSDLEDVSRKIFSAHFGHLAVVFV
WLSGMYFHGARFSNYEAWLSDPTTIKPSAQVVWPVVGQGILNGDVGGGFHGIQITSGFFQLWRASGITNSYQ
LYVTAIGGLVMAALMLFAGWFHYHKKAPKLSWFQNVESMMNHHLQVLLGCGCLGWAGHQIHVSLPINKLLDS
GVAPSEIPLPHEFILNKGLMADLYPSFAKGITPFFTLNWGVYSDFLTFHGGLNPVTGGLWLSDTAHHHLALG
VLFIIAGHMYRTNWGIGHSMKEILEAHKGPFTGEGHKGLYEILTTSWHAQLAINLAMLGSLTIIVAHHMYAM
PPYPYLATDYGTQLCLFTHHMWIGAFCIVGGAAHGAIFMVRDYDPAKNVNNLLDRVIRHRDAIISHLNWVCI
WLGFHSFGLYIHNDTMRALGRPQDMFSDTAIQLQPIFAQWIQNIHNVAPGGTAPNALETVSYAFGGGMVEVG
GKVAMMPIELGTADFMVHHIHAFTIHVTALILLKGVLFARSSRLIPDKANLGFRFPCDGPGRGGTCQVSGWD
HVFLGLFWMYNCISVVIFHFSWKMQSDVWGTVFPDGSVSHIANGNFAQSAITINGWLRDFLWAQASNVITSY
GSALSAYGIMFLAGHFVFAFSLMFLFSGRGYWQELIESIVWAHNKLKVAPSIQPRALSITQGRAVGVAHYLL
GGIVVTWSFFIARILSVG
>NBV58975.1:1-738/1-738 photosystem I core protein PsaA [Synechococcaceae bacterium WB4_2_0811]
KPGHFDRALAKGPKTTTWIWNLHSRAHDFDSHTSDLEEVSRKIFSAHFGHLAVIFIWLSGAFFHGARFSNYS
GWLADPLHVKPSAQVVWPIFGQEILNGDMGAGFHGIQMTSGLFHVWRAWGFTNETQLLATAIGALVMAGLML
NAGVFHYHKAAPKLEWFQNVESMLNHHLAGLLGLGSLSWTGHLIHVSLPTTLLMDAIDAGQPLSLDGKTIAS
VADIPLPHAFLNQDLLGQLYPGIKEGIGAFFTGNWAAYSDFLTFKGGLNPVTGSLWMTDIAHHHLAIAVLFI
VAGHMYRTNWGIGHSIKEILEGQKGDPLLFPASRGHDGLFEFMTNSWHAQLAVNLAMLGSLTIIVAQHMYAM
PPYPYIGIDYPTQLSIFTHHMWIGGFLIVGAGAHASIAMVRDYDPAKHVDNVLDRVLKARDALISHLNWVCI
WLGFHSFGLYIHNDTMRALGRPQDMFSDSAIQLRPVFAQWIQGLHAAAAGTTAPNALASVSEVFNGTVIAVG
NKIAVGPIPLGTADFMVHHIHAFTIHVTVLILLKGVLYSRSSRLVPDKANLGFAFPCDGPGRGGTCQVSGWD
HVFLGLFWMYNSLSIVIFHFSWKMQSDVWGTVNANGTIQHITNGNFAQSALTINGWLRDFLWAQASQVINSY
GSATSAYGLMFLGAHFIWAFSLMFLFSGRGYWQELIESIVWAHNKLKVAPAIQPRALSILQGRAVGVAHYLL
GGIVTTWSFFLARIIAVG
>NET80574.1:3-740/1-738 photosystem I core protein PsaA [Moorea sp. SIO1F2]
LEVDNDPVPASFEKWGKPGHFDRTLARGPKTTTWIWNLHANAHDFDSHTSDLEDVSRKIFSAHFGHLAVVFV
WLSGMYFHGARFSNYEAWLSDPTTIKPSAQVVWPVVGQGILNGDVGGGFHGIQITSGFFQLWRASGITNSYQ
LYVTAIGGLVMAALMLFAGWFHYHKKAPKLSWFQSVESMMNHHLAVLLGCGCLGWAGHQIHVSLPINKLLDS
GVAPSEIPLPHEFILDKSLMVDLYPSFAKGITPFFTLNWGVYSDFLTFHGGLNPVTGGLWLSDTAHHHLALA
VLFIIAGHMYRNTYGVGQSMKEILEAHKGPFTGEGHKGLYEILTTSWHAQLAINLAMLGSLTIIVAHHMYAM
PPYPYLATDYGTQLCLFTHHMWIGAFLIVGGAAHGAIFMVRDYDPAKNVNNLLDRVIRHRDAIISHLNWVCI
WLGFHSFGLYIHNDTMRALGRPQDMFSDTAIQLQPIFAQWIQNIHNLAPGGTAPHALETVSYAFGGGVVEVG
GKVAMMPIELGTADFMVHHIHAFTIHVTVLILLKGVLFARSSRLIPDKSELGFRFPCDGPGRGGTCQVSGWD
HVFLGLFWMYNCISVVIFHFSWKMQSDVWGTVFPDGTVSHITNGNFAQSAITINGWLRDFLWAQASNVITSY
GSALSAYGIMFLAGHFVFAFSLMFLFSGRGYWQELIESIVWAHNKLKVAPSIQPRALSITQGRAVGVAHYLL
GGIVVTWSFFIARILSVG
>WP_006510311.1:4-741/1-738 photosystem I core protein PsaA [Xenococcus sp. PCC 7305]
VDKDPVPTSTEKWGKPGHFDRTLAKGPKTTTWIWNLHANAHDFDSHTSDLEDVSRKIFSAHFGHLAVVFVWL
SGMYFHGARFSNYEAWLTNPTGIKPSAQVVWPVVGQGILNADVGGGFHGIQITSGLFYMWRAAGFTNSYQLY
CTAIGGLVMAALMLFAGWFHYHKSAPKLEWFQNTESMLNHHLAGLLGLGSLGWAGHQIHVSLPVNKLLDAGV
AASDIPLPHEFILDPSKMAELYPSFALGLKPFFTLNWGVYSDFLTFKGGLNPLTGGLWLSDTAHHHLAIAVL
FIVAGHMYRTNWGIGHSLKEILDGHKGDPVLFGGEGHKGLYEILTTSWHAQLAVNLAMLGSLTIIVAQHMYS
MPPYPYLAVDYGTQLSLFTHHMWIGGFLIVGAGAHAAIFMIRDYDPAKNVNNALDRVLRSRDAIISHLNWVC
IFLGFHSFGLYIHNDTMRALGRPQDMFSDTAIQLQPIFAQWIQNIHTLAPGGTAPTALGSASVAFGGDVVAV
GGKVAMMPIALGTADFMVHHIHAFTIHVTVLILLKGVLYARNSRLIPDKSELGFRFPCDGPGRGGTCQVSAW
DHVFLGLFWMYNSLSVVIFHFSWKMQSDVWGTVAPDGSVSHITYGNFAQSAITINGWLRDFLWAQAAQVINS
YGTALSAYGIMFLAGHFIFAFSLMFLFSGRGYWQELIESIVWAHNKLKVAPAIQPRALSITQGRAVGVAHYL
LGGIVTTWAFFLARSLSL
>NEQ78871.1:3-740/1-738 photosystem I core protein PsaA [Moorea sp. SIO2I5]
LEVDKNPVPTSFEKWGKPGHFDRTLARGPKTTTWIWNLHANAHDFDSHTSDLEDVSRKIFSAHFGHLAVVFV
WLSGMYFHGARFSNYEAWLSDPTTIKPSAQVVWPVVGQGILNGDVGGGFHGIQITSGFFQLWRASGITNSTQ
LYATAIGGLVMAALMLFAGWFHYHKRAPKLSWFQNVESMMNHHLAVLLGCGCLSWAGHQIHVSLPINKLLDS
GVAPSEIPLPHEFLLDKSLMADLYPSFAQGITPFFTLNWGVYSDFLTFHGGLNPVTGGLWLSDTAHHHLALG
VLFIIAGHMYRTNWGIGHSMKEILESHKGPFTGEGHKGLYEILTTSWHAQLAINLAMLGSLTIIVAHHMYAM
PPYPYLATDYGTQLCLFTHHMWIGAFCIVGGAAHGAIFMVRDYDPAKNVNNLLDRVIRHRDAIISHLNWVCI
WLGCHSFGLYIHNDTMRALGRPQDMFSDTAIQLQPIFAQWVQNMHNLAPGGTAPNALEIVSHAFGGGVVAVG
GKVAMMPIKLGTADFMVHHIHAFTIHVTVLILLKGVLFARSSRLIPDKAELGFRFPCDGPGRGGTCQVSGWD
HVFLGLFWMYNCISVVIFHFSWKMQSDVWGTVYPDGSVDNIAYGNFAQSAITINGWLRDFLWAQASSVITSY
GSALSAYGIMFLAGHFVFAFSLMFLFSGRGYWQELIESIVWAHNKLKVAPSIQPRALSITQGRAVGVAHYLL
GGIVVTWSFFIARILSVG
>NEO89141.1:3-740/1-738 photosystem I core protein PsaA [Moorea sp. SIO3G5]
LEVDKDPVPTSFEKWGKPGHFDRTLARGPKTTTWIWNLHANAHDFDSHTSDLEDVSRKIFSAHFGHLAVVFV
WLSGMYFHGARFSNYEAWLSDPTTIKPSAQVVWPVVGQGILNGDVGGGFHGIQITSGFFQLWRASGITNSTQ
LYATAIGGLVMAALMLFAGWFHYHKKAPKLSWFQSVESMMNHHLAVLLGCGCLSWAGHQIHVSLPINKLLDS
GVAPSEIPLPHEFLLNKGLMADLYPSFAQGITPFFTLNWGVYSDFLTFHGGLNPVTGGLWLSDTAHHHLALA
VLFIIAGHMYRNSYGIGHSMKEILEAHKGPFTGEGHKGLYEILTTSWHAQLAINLAMVGSLSIIVAHHMYAM
PPYPYIATDYGTQLSLFTHHMWIGAFCIVGGAAHGAIFMVRDYDPAKNVNNLLDRAIRHRDAIISHLNWVCI
WLGFHSFGLYVHNDTMRALGRPQDMFSDTAIQLQPIFAQWIQNIHNLAPGGTAPHALETVSYAFGGGVVEVG
GKVAMMPIELGTADFMVHHIHAFTIHVTVLILLKGVLFARSSRLIPDKANLGFRFPCDGPGRGGTCQVSGWD
HVFLGLFWMYNCISVVIFHFSWKMQSDVWGTVFPDGTVSHIANGNFAQSAITINGWLRDFLWAQASNVITSY
GSALSAYGIMFLAGHFVFAFSLMFLFSGRGYWQELIESIVWAHNKLKVAPSIQPRALSITQGRAVGVAHYLL
GGIVVTWSFFLARILSVG
>WP_008181182.1:3-740/1-738 photosystem I core protein PsaA [Moorea producens]
LEVDNDPVPASFEKWGKPGHFDRTLARGPKTTTWIWNLHANAHDFDSHTSDLEDVSRKIFSAHFGHLAVVFV
WLSGMYFHGARFSNYEAWLSDPTSIKPSAQVVWPVVGQGILNGDVGGGFHGIQITSGFFQLWRASGITNSTQ
LYATAIGGLVMAALMLFAGWFHYHKKAPKLSWFQSVESMMNHHLAVLLGCGCLSWAGHQIHVSLPINKLLDS
GVAPSEIPLPHEFLFNQGLMADLYPSFAKGITPFFTLNWGVYSDFLTFHGGLNPVTGGLWLSDTAHHHLALG
VLFIIAGHMYRNTYGVGHSMKEILEAHKGPFTGEGHKGLYEILTTSWHAQLAINLAMVGSLSIIVAHHMYAM
PPYPYIATDYGTQLSLFTHHMWIGAFCIVGGAAHGAIFMVRDYDPAKNVNNLLDRAIRHRDAIISHLNWVCI
WLGFHAFGLYVHNDTMRALGRPQDMFSDTAIQLQPIFAQWIQNIHNLAPGGTAPNALETVSYAFGGGMVEVG
GKVAMMPIELGTADFMVHHIHAFTIHVTVLILLKGVLFARSSRLIPDKSELGFRFPCDGPGRGGTCQVSGWD
HVFLGLFWMYNCISVVIFHFSWKMQSDVWGTVFPDGTVSHIANGNFAQSAITINGWLRDFLWAQASNVITSY
GSALSAYGIMFLAGHFVFAFSLMFLFSGRGYWQELIESIVWAHNKLKVAPSIQPRALSITQGRAVGVAHYLL
GGIVVTWSFFLARILSVG
>KFF41504.1:6-746/1-741 photosystem I core protein PsaA [Candidatus Atelocyanobacterium thalassa isolate SIO64986]
EARAKVIVDIDPVPTSFEKWGEPGHFDRTLVRGPKTTTWIWNLHANAHDFDSQTDDLEDVSRKIFSAHFGHL
AVIFVWLSGMFFHGAKFSNYEAWLTNPTLIKPSAQVVWPVVGQGILNGDMGGGFHGIQITSGLFYLWRSSGY
TNSYQLYATAIGALVMAALMLFAGWFHYHKKAPKLEWFQNVESMLNHHVAGILGLGCLSWAGHLIHVSLPVN
KLLDAGVAIKDIPLPHEFFDASKMAELYPSFANGVTPFFTLNWGAYSDFLTFNGGLNPQTGSLWLTDIAHHH
LAVAVLFIIGGHVYRTNWNIGHGMKELLDAHQGPLTGEGHKGLYEILTTSWHAQLAVNLALLGSLSIIIAQH
MYAMPPYPYLATDYATQLSLFTHHMWIGGFLIVGAGAHGAIFMIRDYNPAQNVDNLLDRVIRHRDAIISHLN
WVCMFLGFHSFGLYVHNDTMRALGRPQDMFSDSAIQLQPIFAQWLQNIHTLAPSGTAPHALATASYAFGGDT
IAIADKVAMMPITLGTADFMIHHVHAFTIHVTVLILLKGVLYARSSRLIPDKNELGFRFSCDGPGRGGTCQV
SGWDHVFLGLFWMYNSISVVIFHFSWKMQSDVWGTVSSSGDVTHTTLGNFAQGAITINGWLRDFLWAQSVNV
INSYGSELSAYGIMFLAGHFVFAFSLMFLFSGRGYWQELIESIVWAHNKLNVAPSIQPRALSIIQGRAVGVT
HYLLGGIVTTWAFFLARSLSL
>WP_012954094.1:6-746/1-741 photosystem I core protein PsaA [Candidatus Atelocyanobacterium thalassa]
EARAKVIVDTDPVPTSFEKWGEPGHFDRTLVRGPKTTTWIWNLHANAHDFDSQTDDLEDVSRKIFSAHFGHL
SVIFVWLSGMFFHGAKFSNYEAWLTNPTLIKPSAQVVWPVVGQGILNGDMGGGFHGIQITSGLFYLWRSSGY
TNSYQLYATAIGALVMAALMLFAGWFHYHKKAPKLEWFQNVESMLNHHVAGILGLGCLSWAGHLIHVSLPVN
KLLDAGVAIKDIPLPHEFFDASKMAELYPSFAKGIIPFFTLDWGAYSDFLTFNGGLNPQTGSLWLTDIAHHH
LAVAVLFIIGGHVYRTNWNIGHGMKELLDAHQGPLTGEGHKGLYEILTTSWHAQLAINLALLGSLSIVIAQH
MYAMPPYPYLAIDYATQLSLFTHHMWIGGFLIVGAGAHGAIFMIRDYNPAQNVDNLLDRMIRHRDAIISHLN
WVCMFLGFHSFGLYVHNDTMRALGRPQDMFSDSAIQLQPIFAQWLQNIHSIAPTGTAPHALATASYAFGGDT
IAVANKVAMMPITLGTADFMIHHVHAFTIHVTVLILLKGVLYARSSRLIPDKNELGFRFSCDGPGRGGTCQV
SGWDHVFLGLFWMYNSLSVVIFHFSWKMQSDVWGTVSSSGDVTHTTLGNFAQSAITINGWLRDFLWAQSVNV
INSYGSELSAYGIMFLAGHFVFAFSLMFLFSGRGYWQELIESIVWAHNKLNVAPSIQPRALSIIQGRAVGVT
HFLLGGIVTTWAFFLARSLSL
>WP_021829509.1:6-747/1-742 photosystem I core protein PsaA [Crocosphaera watsonii]
EAKAKVAVDVDPVPTSFEKWGKPGHFDRTLARGPKTTTWIWNLHADAHDFDSQTSDLEDISRKIFSAHFGHL
AVVFVWLSGMYFHGAKFSNYEAWLTNPTAIKPSAQVVWPIVGQGILNADVGGGFHGIQITSGFFYLWRASGY
TNSYQLYCTAIGGLVMAGLMLFAGWFHYHKKAPKLEWFQNVESMMNHHLAGLLGLGSLSWAGHQIHVSLPVN
KLLDAGVAPEDIPLPHEFFDVSKMAELYPSFAQGLTPFFTLNWGVYSDFLTFKGGLNPVTGGLWLSDTAHHH
LAIAVLFIIAGHMYRTNWGIGHSMKEILEAHKGPFTGEGHKGLYEVLTTSWHAQLALNLALLGSLTIIVAHH
MYAMPPYPYQAIDYGTQLSLFTHHTWIGGFLIVGAGAHAAIFMVRDYDPAKNVNNLLDRMLRHRDAIISHLN
WVCIFLGFHSFGLYIHNDTMRALGRPQDMFSDSAIQLQPIFAQWVQNIHTLAPGATAPNSLATASYAFGGDT
IAVAGKVAMMPITLGTADFMVHHIHAFTIHVTALILLKGVLYARSSRLVPDKSELGFRFPCDGPGRGGTCQV
SGWDHVFLGLFWMYNSLSIVIFHFSWKMQSDVWGSVADNGYVGHITGGNFAQSAITINGWLRDFLWAQAANV
INSYGSALSAYGIMFLAGHFVFAFSLMFLFSGRGYWQELIESIVWAHNKLNVAPSIQPRALSIVQGRAVGVA
HYLLGGIVTTWAFFLARSLSIG
>WP_192221459.1:15-757/1-743 photosystem I core protein PsaA [Microcoleus sp. FACHB-SPT15]
EAKVRVVVDKDPVPTSFEKWAKPGHFDRTLVKGPKTTTWIWNLHALGNDFDSHTSDLEDVSRKIFSAHFGHL
AVIFVWLSGMYFHGARFSNYEAWLSDPMNIKPSAQVVWPIVGQGILNGDVGGGFHGIQITSGFFQLWRASGI
TNEFQLYCTAIGGLVMAALMLFAGWFHYHKRAPKLEWFQNVESMLNHHLAGLLGLGSLSWAGHQIHVALPIN
KLLDSGVAPGDIPLPHEFILNRGLMAELFPSFAQGLKPFYTLNWGQYADFLTFKGGLNPITGGLWLTDTAHH
HLAIAVLFLVAGHQYRTNWGLGHSIKEILENHKGPFTGEGHKGLYEVLTTSWHAQLAINLAMVGSLSIIVAH
HMYAMPPYPYLATDYPTQLSIFTHHMWIGGFLIVGAGAHGAIYMVRDYDPALNQNNLLDRVIRHRDAIISHL
NWVCMFLGFHSFGLYVHNDTMRAFGRPQDMFSDSAIQLQPVFAQWVQNIHTLAPGATAPNALEPVSYAFGGG
IVAVAGKVAMMPIALGTADFMIHHIHAFQIHVTVLILLKGVLFARGSRLVPDKANLGFRFPCDGPGRGGTCQ
VSGWDHVFLGLFWMFNTIAIAVYHFSWKMQSDVWGTVSPDGVVTHITGGNFATSALTINGWLRDFQWAQSSQ
VITSYGTPLSAYGLLFLGGHFLFAFSLMFLFSGRGYWQELIESIVWAHNKLKVAPSIQPRALSIIQGRAVGV
THYLLGSIVTIWAFFLSRIIAIG
>NEQ18810.1:15-757/1-743 photosystem I core protein PsaA [Microcoleus sp. SIO2G3]
EAKVRVVVDKDPVPTSFEKWAKPGHFDRTLVKGPKTTTWIWNLHALGNDFDSHTSDLEDVSRKIFSAHFGHL
AVIFVWLSGMYFHGARFSNYEAWLSDPMNIKPSAQVVWPIVGQGILNGDVGGGFHGIQITSGFFQLWRASGI
TNEFQLYCTAIGGLVMAALMLFAGWFHYHKRAPKLEWFQNVESMLNHHLAGLLGLGSLSWAGHQIHVSLPIN
KLLDSGVAPGDIPLPHEFILNRGLMAELFPSFAQGLKPFYTLNWGQYADFLTFKGGLNPITGGLWLTDTAHH
HLAIAVLFLIAGHQYRTNWGLGHSIKEILENHKGPFTGEGHKGLYEVLTTSWHAQLAINLAMVGSLSIIVAH
HMYAMPPYPYLATDYPTQLSIFTHHMWIGGFLIVGAGAHGAIYMVRDYDPALNQNNLLDRVIRHREAIISHL
NWVCMFLGFHSFGLYVHNDTMRAFGRPQDMFSDSAIQLQPVFAQWVQNIHTLAPGATAPNALEPASYAFGGG
IVAVAGKVAMMPIALGTADFMIHHIHAFQIHVTVLILLKGVLFARSSRLVPDKANLGFRFPCDGPGRGGTCQ
ISGWDHVFLGLFWMFNTIAIAVYHFSWKMQSDVWGTVSPDGVVTHITGGNFATSALTINGWLRDFQWAQSSQ
VLTSYGTPLSAYGLLFLGGHFLFAFSLMFLFSGRGYWQELIESIVWAHNKLKVAPSIQPRALSIIQGRAVGV
THYLLGSIVTIWAFFLSRIIAIG
>NET47278.1:1-743/1-743 photosystem I core protein PsaA [Merismopedia sp. SIO2A8]
AEVTVDKDPVPASFEKWAKPGHFDRSLAKGPKTTTWIWNLHADAHDFDSHTNDLEDISRKIFSAHFGHLAVV
FVWLSGMYFHGARFSNYEAWLADPLSIKPSAQVVWPIVGQEILNGDVGGGFHGIQITTGFFQMWRASGITNS
YQLYCTAIGGLVMAALMLYAGWFHYHKSAPKLEWFQNAESMLNHHLAGLFGLGSLGWAGHLIHVSLPINKLL
DAGVAAGDIPLPHEFILDKGLMAELYPSFAQGITPFFSLNWGVYSDILTFNGGLNPVTGGLWMTDIAHHHVA
IAVMFIVAGHMYRTNYGIGHSLKEILEGQKGDPILFPGKGGHDGLYEILTNSWHAQLAINLAIGGSVTIIVA
QHMYAMPPYPYLATDYPTQLCLFTHHMWIGGFLVCGAAAHGAIFMVRDYDPAKNVDNVLDRVLRARDAIISH
LNWVCIFLGTHSFGLYVHNDTMRALGRPQDMFSDSAIQLQPIFAQWLQNLHTLAPTGTAPNALATTSVAFGG
DAVAVGGKVAMMGIPLGTADFMVHHIHAFTIHVTVLILLKGVLYARNSRLIPDKSELGFRFPCDGPGRGGTC
QVSAWDHVFLGLFWMYNCISVVIFHFSWKMQSDVWGTVGSDGSIAHITAGNFAQSAITINGWLRDFLWSQAA
NVINSYGSALSAYGIMFLAGHFVWAFSLMFLFSGRGYWQELIESIVWAHNKLKLAPAIQPRALSITQGRAVG
LAHYLLGGIVVTWSFFIARIISV
>WP_009547112.1:6-748/1-743 photosystem I core protein PsaA [Crocosphaera subtropica]
EAKAKVTVDKDPVPTSFEKWGKPGHFDRTLARGPKTTTWIWNLHADAHDFDSQTSDLEDVSRKIFSAHFGHL
AVIFVWLSGMYFHGAKFSNYEAWLSDPTAIKPSAQVVWPIVGQGILNGDVGGGFHGIQITSGLFYLWRASGF
TNSYQLYCTAIGGLVMAGLMLFAGWFHYHKRAPKLEWFQNVESMMNHHLAGLLGLGSLGWAGHQIHVSLPVN
KLLDAGVAPGDIPLPHEFILDASKMAELYPSFAQGLTPFFTLNWGVYSDFLTFKGGLNPVTGGLWLSDTAHH
HLAIAVLFIIAGHMYRTNWGIGHSMKEILEAHKGPFTGEGHKGLYEILTTSWHAQLAINLALLGSLSIIVAH
HMYAMPPYPYQAIDYGTQLSLFTHHVWIGGFLIVGAGAHGAIFMVRDYDPAKNVNNLLDRMLRHRDAIISHL
NWVCIFLGFHSFGLYIHNDTMRAFGRPQDMFSDTGIQLQPIFAQWVQNIHTLAPGGTAPNALSTASYAFGGD
TVAVAGKVAMMPITLGTADFMVHHIHAFTIHVTVLILLKGVLYARSSRLIPDKSELGFRFPCDGPGRGGTCQ
VSGWDHVFLGLFWMYNSLSIVIFHFSWKMQSDVWGSVSPDGAVSHITGGNFAQSAITINGWLRDFLWAQSAN
VINSYGSALSAYGIMFLAGHFVFAFSLMFLFSGRGYWQELIESIVWAHNKLKVAPAIQPRALSIIQGRAVGV
AHYLLGGIVTTWAFFLARSLSIG
>WP_107669517.1:6-748/1-743 photosystem I core protein PsaA [Cyanothece sp. BG0011]
EAKAKVTVDKDPVPTSFEKWGKPGHFDRTLARGPKTTTWIWNLHADAHDFDSQTSDLEDVSRKIFSAHFGHL
AVIFVWLSGMYFHGAKFSNYEAWLSDPTAIKPSAQVVWPIVGQGILNGDVGGGFHGIQITSGLFYLWRASGF
TNSYQLYCTAIGGLVMAGLMLFAGWFHYHKRAPKLEWFQNVESMMNHHLAGLLGLGSLGWAGHQIHVSLPVN
KLLDAGVAPQDIPLPHEFILDVSKMAELYPSFAKGLTPFFTLNWGVYSDFLTFKGGLNPVTGGLWLSDTAHH
HLAIAVLFIIAGHMYRTNWGIGHSMKEILEAHKGPFTGEGHKGLYEILTTSWHAQLAINLALLGSLSIIVAH
HMYAMPPYPYQAIDYGTQLSLFTHHVWIGGFLIVGAGAHGAIFMVRDYDPAKNVNNLLDRMLRHRDAIISHL
NWVCIFLGFHSFGLYVHNDTMRAFGRPQDMFSDTGIQLQPIFAQWVQNIHTLAPGATAPNALSTASYAFGGD
TVAVAGKVAMMPITLGTADFMVHHIHAFTIHVTVLILLKGVLYARSSRLIPDKSELGFRFPCDGPGRGGTCQ
VSGWDHVFLGLFWMYNSLSIVIFHFSWKMQSDVWGSVSPDGAVSHVTGGNFAQSAITINGWLRDFLWAQSAN
VINSYGSALSAYGIMFLAGHFVFAFSLMFLFSGRGYWQELIESIVWAHNKLKVAPAIQPRALSIIQGRAVGV
AHYLLGGIVTTWAFFLARSLSIG
>WP_008278477.1:6-748/1-743 photosystem I core protein PsaA [Crocosphaera chwakensis]
EAKAKVTVDKDPVPTSFEKWGKPGHFDRTLARGPKTTTWIWNLHADAHDFDSQTSDLEDVSRKIFSAHFGHL
AVIFVWLSGMYFHGAKFSNYEAWLSDPTAIKPSAQVVWPIVGQGILNGDVGGGFHGIQITSGLFYLWRASGF
TNSYQLYCTAIGGLVMAGLMLFAGWFHYHKRAPKLEWFQNVESMMNHHLAGLLGLGSLGWAGHQIHVSLPVN
KLLDAGVAPGDIPLPHEFILDASKMAELYPSFAQGLTPFFTLNWGVYSDFLTFKGGLNPVTGGLWLSDTAHH
HLAIAVLFIIAGHMYRTNWGIGHSMKEILEAHKGPFTGEGHKGLYEILTTSWHAQLAINLALMGSLSIIVAH
HMYAMPPYPYQAIDYGTQLSLFTHHVWIGGFLIVGAGAHGAIFMVRDYDPAKNVNNLLDRMLRHRDAIISHL
NWVCIFLGFHSFGLYVHNDTMRAFGRPQDMFSDTGIQLQPIFAQWIQNIHTLAPGATAPNALSTASYAFGGD
TVGVAGKVAMMPITLGTADFMVHHIHAFTIHVTVLILLKGVLYARSSRLIPDKSELGFRFPCDGPGRGGTCQ
VSGWDHVFLGLFWMYNSLSIVIFHFSWKMQSDVWGSVSPDGAVSHITGGNFAQSAITINGWLRDFLWAQSAN
VINSYGSALSAYGIMFLAGHFVFAFSLMFLFSGRGYWQELIESIVWAHNKLKVAPAIQPRALSIIQGRAVGV
AHYLLGGIVTTWAFFLARSLSIG
>WP_110984796.1:1-744/1-744 photosystem I core protein PsaA [Acaryochloris sp. RCC1774]
MTTSPGGRETRAAVPADLDVMSKAGHFHQTLEKGPKTTTWIWNLHALAHDFDTHKNSNLEDISRKVFSAHFG
HLAIIFVWLSGSFYHGARFSNYEAWLANPTGIKPGAQVVWPIVGQDILNADLGGGYHGIQITSGFFQIWRAW
GVSSSYELTCLAIGALVMAGLVFHGGFFHYHKAAPSLEWFQNVEAMMNHHLAVLLGCGSLGWAGHLIHVSLP
VNTMLDSGVTDIPLARSYVMDKAFMADMYPSFAQGIGPFFSLNWGVYSDFLTFKGGLNPTTGSLWLTDVIHH
HLALGVLLIVAGHMYRTNWGIGHSMKEILEGHKGPFTGDGHKGLYEIMTTSWHAQLAVNLALLGSLSIVVAQ
HMYAMPPYPYLATDYATQLSIYTHHMWIGGLIICGAAAHAGIFMVRDYDPAVSQNNLLDRVLRHRDAIISHL
NWVCIWLGFHSFGLYIHNDTMRALGRPQDMFSDTAIQIQPIFAQWVQSINASAAGSVRAPLAEAATSVVWGG
DTVAVGGKVAMSAIPLGTADFMVHHIHAFTIHVTVLILLKGVLYARSSRLIPDKGSLGFRFPCDGPGRGGTC
QVSAWDHVFLGLFWMYNSISVTIFHFSWKMQSDVWGTVSDNGAVSHITGGNFAQSAICINGWLRDFLWSQTP
QVINSYGTALSAYGLMFLAAHFLWAFSLMFLFSGRGYWQELIESIVWAHNKLKVAPAIQPRALSIIQGRAVG
VTHYLVGGIATTWAFFLARMIAVG
>NDE54331.1:2-745/1-744 photosystem I core protein PsaA [Actinobacteria bacterium]
TFELFGKPGHFDRSLAKGPKTTTWVWNLHANAHDFDSHTSDLEEVSRKIFSAHFGHLAVIFIWLSGAFFHGA
RFSNYSGWLADPTHVKPSAQVVWPVFGQEILNGDVGAGFHGIQITSGLFHVWRAWGITNETQLMALAIGALV
MAGLMLNAGVFHYHKAAPKLEWFQNVESMLNHHLAGLLGLGSLSWAGHLIHVSLPTTALMDAIDAGKPLSLN
GKTIASVADIPLPHEFLNQDLIAQLFPGFGAGINAFFTGNWAAYSDFLTFKGGLNPITGSLWMSDIAHHHLA
IAVLFIVAGHMYRTNWGIGHSIKEILEGQKGDPLLFPASKGHDGLYEFMTTSWHAQLAVNLALLGSLSIIVA
QHMYAMPPYPYIGIDYPTQLSIFTHHTWIGGFLIVGAGAHAAIAMIRDYDPAKHVDNVLDRVLKARDALISH
LNWVCIWLGFHSFGLYIHNDTMRALGRPQDMFSDSAIALKPVFAQWIQGLHAAAAGSTAPNALAGVSEVFNG
SVVAVGGKVAAGPIPLGTADFMVHHIHAFTIHVTVLILLKGVLYARSSRLVPDKANLGFRFPCDGPGRGGTC
QVSAWDHVFLGLFWMYNSLSIVIFHFSWKMQSDVWGTVNADGSVSHITNGNFAQSAITINGWLRDFLWAQAA
QVINSYGSATSAYGLMFLGAHFVWAFSLMFLFSGRGYWQELIESIVWAHNKLRVAPAIQPRALSITQGRAVG
VAHYLLGGIATTWSFFLARIIAVG
>5OY0_1:1-744/1-744 Structure of synechocystis photosystem I trimer at 2.5A resolution [Synechocystis sp. PCC 6803]
REAKAKVSVDNNPVPTSFEKWGKPGHFDRTLARGPKTTTWIWNLHANAHDFDSQTSDLEDVSRKIFSAHFGH
LAVVFVWLSGMYFHGAKFSNYEGWLADPTHIKPSAQVVWPIVGQGILNGDVGGGFHGIQITSGLFYLWRASG
FTDSYQLYCTAIGGLVMAALMLFAGWFHYHVKAPKLEWFQNVESMMNHHLAGLLGLGSLGWAGHQIHVSMPI
NKLLDAGVAPKDIPLPHEFILEPSKMAELYPSFAQGLTPFFTLNWGVYSDFLTFKGGLNPVTGGLWLSDTAH
HHLAIAVLFIIAGHMYRTNWGIGHSMKEILEAHKGPFTGEGHKGLYEILTTSWHAQLAINLALLGSLTIIVA
QHMYAMPPYPYQAIDYATQLSLFTHHMWIGGFLIVGAGAHGAIFMVRDYDPAKNVNNLLDRMLRHRDAIISH
LNWVCIFLGFHSFGLYIHNDTMRALGRPQDMFSDTAIQLQPIFAQWVQHLHTLAPGATAPNALATASYAFGG
ETIAVAGKVAMMPITLGTADFMVHHIHAFTIHVTALILLKGVLYARSSRLVPDKANLGFRFPCDGPGRGGTC
QVSGWDHVFLGLFWMYNSLSIVIFHFSWKMQSDVWGTVSPDGSVTHVTLGNFAQSAITINGWLRDFLWAQAA
NVINSYGSALSAYGIMFLAGHFVFAFSLMFLFSGRGYWQELIESIVWAHNKLNVAPAIQPRALSIIQGRAVG
VAHYLLGGIVTTWAFFLARSLSIG
>NCR26933.1:4-748/1-745 photosystem I core protein PsaA [Microcystis aeruginosa LE13-04]
PPKAVAKVIVDKDPVPTSFEKWGQPGHFDRTLAKGPKTTTWIWNLHANVHDFDSQTSDLEDISRKIFSAHFG
HLAVVFVWLSGMYFHGAKFSNYEAWLTNPLAIKPSAQVVWPIVGQGILNGDVGGGFHGIQITSGLFYLWRAS
GFTNSYQLYCTAIGGLVMAGLMLFAGWFHYHKSAPKLEWFQNVESMMNHHLAGLLGLGSLGWAGHQIHVSLP
VNKLLDAGVAPQDIPLPHEFILEPSKMADLYPSFAQGLTPFFTLNWGAYSDFLTFKGGLNPVTGGLWLSDTA
HHHLAIAVLFIIAGHMYRTNWGIGHSMKEILENHKGPFTGQGHKGLYEILTTSWHAQLAINLALLGSLTIIV
AHHMYAMPPYPYQATDYATQLSLFTHHTWIGGFLIVGAGAHGAIFMVRDYDPAKNVDNLLDRVIRHRDAIIS
HLNWVCIFLGFHSFGLYIHNDTMRAFGRPQDMFSDTGIQLQPIFAQWVQSLHTLAPGNTAPNALTTASYAFG
GDVVAVGGKVAMMPITLGTADFLVHHIHAFTIHVTVLILLKGVLYARGSRLIPDKANLGFRFPCDGPGRGGT
CQVSGWDHVFLGLFWMYNSLSVVIFHFSWKMQSDVWGTVAPDGTVTHVTLGNFAQSAITINGWLRDFLWAQS
AQVINSYGSALSAYGIMFLAGHFVFAFSLMFLFSGRGYWQELIESIVWAHNKLRVAPAIQPRALSIIQGRAV
GVAHYLLGGIVTTWAFFLARSLSIG
>NEQ32279.1:1-745/1-745 photosystem I core protein PsaA [Leptolyngbya sp. SIO4C5]
MTTTPREREAKAKILVDKDPVPTSFEKWAKPGHFDRTLARGPKTTTWIWNLHADAHDFDSHTSDLEDISRKI
FSAHFGHLAIVFVWLSGMYFHGARFSNYEAWLADPLSIKPSAQVVWPIVGQEILNADVGGGFQGIQITSGFF
QLWRASGITNEFQLFATAIGGLVMAALMLFAGWFHYHKRAPKLEWFQNVESMLNHHLAGLLGLGCLGWAGHQ
IHVSLPINKLLDSGVAPQDIPLPHEFILDRSLMAELYPSFAQGLKPFFTLNWSVYSDFLTFKGGLNPVTGGL
WLSDTAHHHLALAVLFIVAGHMYRTNWGIGHSIKEMHAAHRGPFTGEGHKGLYEILTTSWHAQLAVNLALLG
SLTIIVAHHMYAMPPYPYLATDYPTQLSLFTHHMWIGGFLVVGAGAHAAIFMVRDYEPSNNVNNLLDRVIRH
RDAIISHLNWVCIFLGFHSFGLYIHNDTMRALGRPQDMFSDSAIQLQPVFAQWVQNLHAAAAGSTAPNALAG
VSPVFGGDVVAVGGKVAMMPITLGTADFMVHHIHAFTIHVTVLILLKGVLFARSSRLIPDKGELGFRFPCDG
PGRGGTCQVSGWDHVFLGLFWMYNSLSIVIFHFSWKMQSDVWGTVSANGSVSHITAGNFATSAITINGWLRD
FLWAQASQVIGSYGSALSAYGLMFLGAHFVWAFSLMFLFSGRGYWQELIESIVWAHSKLKVAPAIQPRALSI
TQGRAVGVAHYLLGGIATTWAFFRA
>WP_149985580.1:4-748/1-745 photosystem I core protein PsaA [Microcystis aeruginosa]
PPKAVAKVIVDKDPVPTSFEKWGQPGHFDRTLAKGPKTTTWIWNLHANVHDFDSQTSDLEDISRKIFSAHFG
HLAVVFVWLSGMYFHGAKFSNYEAWLTNPLAIKPSAQVVWPIVGQGILNGDVGGGFHGIQITSGLFYLWRAS
GFTNSYQLYCTAIGGLVMAGLMLFAGWFHYHKSAPKLEWFQNVESMMNHHLAGLLGLGSLGWAGHQIHVSLP
VNKLLDAGVAPQDIPLPHEFILEPSKMADLYPSFAQGLTPFFTLNWGAYSDFLTFKGGLNPVTGGLWLSDTA
HHHLAIAVLFIIAGHMYRTNWGIGHSMKEILENHKGPFTGQGHKGLYEILTTSWHAQLAINLALLGSLTIIV
AHHMYAMPPYPYQATDYATQLSLFTHHTWIGGFLIVGAGAHGAIFMVRDYDPAKNVDNLLDRVIRHRDAIIS
HLNWVCIFLGFHSFGLYIHNDTMRAFGRPQDMFSDTGIQLQPIFAQWVQSLHTLAPGNTAPNALTTASYAFG
GDVVAVGGKVAMMPITLGTADFLVHHIHAFTIHVTVLILLKGVLYARGSRLIPDKANLGFRFPCDGPGRGGT
CQVSGWDHVFLGLFWMYNSISVVIFHFSWKMQSDVWGTVAPDGTVTHVTLGNFAQSAITINGWLRDFLWAQA
AQVINSYGSALSAYGIMFLAGHFVFAFSLMFLFSGRGYWQELIESIVWAHNKLRVAPAIQPRALSIIQGRAV
GVAHYLLGGIVTTWAFFLARSLSIG
>NCR12936.1:4-748/1-745 photosystem I core protein PsaA [Microcystis aeruginosa SX13-11]
PPKAVAKVIVDKDPVPTSFEKWGQPGHFDRTLAKGPKTTTWIWNLHANVHDFDSQTSDLEDISRKIFSAHFG
HLAVVFVWLSGMYFHGAKFSNYEAWLTNPLAIKPSAQVVWPIVGQGILNGDVGGGFHGIQITSGLFYLWRAS
GFTNSYQLYCTAIGGLVMAGLMLFAGWFHYHKSAPKLEWFQNVESMMNHHLAGLLGLGSLGWAGHQIHVSLP
VNKLLDAGVAPQDIPLPHEFILEPSKMADLYPSFAQGLTPFFTLNWGAYSDFLTFKGGLNPVTGGLWLSDTA
HHHLAIAVLFIIAGHMYRTNWGIGHSMKEILENHKGPFTGQGHKGLYEILTTSWHAQLAINLALLGSLTIIV
AHHMYAMPPYPYQATDYATQLSLFTHHTWIGGFLIVGAGAHGAIFMVRDYDPAKNVDNLLDRMIRHRDAIIS
HLNWVCIFLGFHSFGLYIHNDTMRAFGRPQDMFSDTGIQLQPIFAQWVQSLHTLAPGNTAPNALTTASYAFG
GDVVAVGGKVAMMPITLGTADFLVHHIHAFTIHVTVLILLKGVLYARGSRLIPDKANLGFRFPCDGPGRGGT
CQVSGWDHVFLGLFWMYNSLSVVIFHFSWKMQSDVWGTVAPDGTVTHVTLGNFAQSAITINGWLRDFLWAQS
AQVINSYGSALSAYGIMFLAGHFVFAFSLMFLFSGRGYWQELIESIVWAHNKLRVAPAIQPRALSIIQGRAV
GVAHYLLGGIVTTWAFFLARSLSIG
>NCR35134.1:4-748/1-745 photosystem I core protein PsaA [Microcystis aeruginosa S11-05]
PPKAVAKVIVDKDPVPTSFEKWGQPGHFDRTLAKGPKTTTWIWNLHANVHDFDSQTSDLEDISRKIFSAHFG
HLAVVFVWLSGMYFHGAKFSNYEAWLTNPLAIKPSAQVVWPIVGQGILNGDVGGGFHGIQITSGLFYLWRAS
GFTNSYQLYCTAIGGLVMAGLMLFAGWFHYHKSAPKLEWFQNVESMMNHHLAGLLGLGSLGWAGHQIHVSLP
VNKLLDAGVAPQDIPLPHEFILEPSKMADLYPSFAQGLTPFFTLNWGAYSDFLTFKGGLNPVTGGLWLSDTA
HHHLAIAVLFIIAGHMYRTNWGIGHSMKEILENHKGPFTGQGHKGLYEILTTSWHAQLAINLALLGSLTIIV
AHHMYAMPPYPYQATDYATQLSLFTHHTWIGGFLIVGAGAHGAIFMVRDYDPTKNVDNLLDRMIRHRDAIIS
HLNWVCIFLGFHSFGLYIHNDTMRAFGRPQDMFSDTGIQLQPIFAQWVQSLHTLAPGNTAPNALTTASYAFG
GDVVAVGGKVAMMPITLGTADFLVHHIHAFTIHVTVLILLKGVLYARGSRLIPDKANLGFRFPCDGPGRGGT
CQVSGWDHVFLGLFWMYNSLSVVIFHFSWKMQSDVWGTVAPDGTVTHVTLGNFAQSAITINGWLRDFLWAQA
AQVINSYGSALSAYGIMFLAGHFVFAFSLMFLFSGRGYWQELIESIVWAHNKLRVAPAIQPRALSIIQGRAV
GVAHYLLGGIVTTWAFFLARSLSIG
>WP_149976932.1:4-748/1-745 photosystem I core protein PsaA [Microcystis aeruginosa]
PPKAVAKVIVDKDPVPTSFEKWGQPGHFDRTLAKGPKTTTWIWNLHANVHDFDSQTSDLEDISRKIFSAHFG
HLAVVFVWLSGMYFHGAKFSNYEAWLTNPLAIKPSAQVVWPIVGQGILNGDVGGGFHGIQITSGLFYLWRAS
GFTNSYQLYCTAIGGLVMAGLMLFAGWFHYHKSAPKLEWFQNVESMMNHHLAGLLGLGSLGWAGHQIHVSLP
VNKLLDAGVAPQDIPLPHEFILEPSKMAELYPSFAQGLTPFFTLNWGAYSDFLTFKGGLNPVTGGLWLSDTA
HHHLAIAVLFIIAGHMYRTNWGIGHSMKEILENHKGPFTGQGHKGLYEILTTSWHAQLAINLALLGSLTIIV
AHHMYAMPPYPYQATDYATQLSLFTHHTWIGGFLIVGAGAHGAIFMVRDYDPAKNVDNLLDRVIRHRDAIIS
HLNWVCIFLGFHSFGLYIHNDTMRAFGRPQDMFSDTGIQLQPIFAQWVQSLHTLAPGNTAPNALTTASYAFG
GDVVAVGGKVAMMPITLGTADFLVHHIHAFTIHVTVLILLKGVLYARGSRLIPDKANLGFRFPCDGPGRGGT
CQVSGWDHVFLGLFWMYNSLSVVIFHFSWKMQSDVWGTVAPDGTVTHVTLGNFAQSAITINGWLRDFLWAQA
AQVINSYGSALSAYGIMFLAGHFVFAFSLMFLFSGRGYWQELIESIVWAHNKLRVAPAIQPRALSIIQGRAV
GVAHYLLGGIVTTWAFFLARSLSIG
>WP_002757220.1:4-748/1-745 photosystem I core protein PsaA [Microcystis aeruginosa]
PPKAVAKVIVDKDPVPTSFEKWGQPGHFDRTLAKGPKTTTWIWNLHANVHDFDSQTSDLEDISRKIFSAHFG
HLAVVFVWLSGMYFHGAKFSNYEAWLTNPLAIKPSAQVVWPIVGQGILNGDVGGGFHGIQITSGLFYLWRAS
GFTNSYQLYCTAIGGLVMAGLMLFAGWFHYHKSAPKLEWFQNVESMMNHHLAGLLGLGSLGWAGHQIHVSLP
VNKLLDAGVAPQDIPLPHEFILEPSKMADLYPSFAQGLTPFFTLNWGAYSDFLTFKGGLNPVTGGLWLSDTA
HHHLAIAVLFIIAGHMYRTNWGIGHSMKEILENHKGPFTGQGHKGLYEILTTSWHAQLAINLALLGSLTIIV
AHHMYAMPPYPYQATDYATQLSLFTHHTWIGGFLIVGAGAHGAIFMVRDYDPAKNVDNLLDRMIRHRDAIIS
HLNWVCIFLGFHSFGLYIHNDTMRAFGRPQDMFSDTGIQLQPIFAQWVQSLHTLAPGNTAPNALTTASYAFG
GDVVAVGGKVAMMPITLGTADFLVHHIHAFTIHVTVLILLKGVLYARGSRLIPDKANLGFRFPCDGPGRGGT
CQVSGWDHVFLGLFWMYNSISVVIFHFSWKMQSDVWGTVAPDGTVTHVTLGNFAQSAITINGWLRDFLWAQA
AQVINSYGSALSAYGIMFLAGHFVFAFSLMFLFSGRGYWQELIESIVWAHNKLRVAPAIQPRALSIIQGRAV
GVAHYLLGGIVTTWAFFLARSLSIG
>NCQ69837.1:4-748/1-745 photosystem I core protein PsaA [Microcystis aeruginosa W13-16]
PPKAVAKVIVDKDPVPTSFEKWGQPGHFDRTLAKGPKTTTWIWNLHANVHDFDSQTSDLEDISRKIFSAHFG
HLAVVFVWLSGMYFHGAKFSNYEAWLTNPLAIKPSAQVVWPIVGQGILNGDVGGGFHGIQITSGLFYLWRAS
GFTNSYQLYCTAIGGLVMAGLMLFAGWFHYHKSAPKLEWFQNVESMMNHHLAGLLGLGSLGWAGHQIHVSLP
VNKLLDAGVAPQDIPLPHEFILEPSKMADLYPSFAQGLTPFFTLNWGAYSDFLTFKGGLNPVTGGLWLSDTA
HHHLAIAVLFIIAGHMYRTNWGIGHSMKEILENHKGPFTGQGHKGLYEILTTSWHAQLAINLALLGSLTIIV
AHHMYAMPPYPYQATDYATQLSLFTHHTWIGGFLIVGAGAHGAIFMVRDYDPAKNVDNLLDRMIRHRDAIIS
HLNWVCIFLGFHSFGLYIHNDTMRAFGRPQDMFSDTGIQLQPIFAQWVQSLHTLAPGNTAPNALTTASYAFG
GDVVAVGGKVAMMPITLGTADFLVHHIHAFTIHVTVLILLKGVLYARGSRLIPDKANLGFRFPCDGPGRGGT
CQVSGWDHVFLGLFWMYNSLSVVIFHFSWKMQSDVWGTVAPDGTVTHVTLGNFAQSAITINGWLRDFLWAQA
AQVINSYGSALSAYGIMFLAGHFVFAFSLMFLFSGRGYWQELIESIVWAHNKLRVAPAIQPRALSIIQGRAV
GVAHYLLGGIVTTWAFFLARSLSIG
>NCS15767.1:4-748/1-745 photosystem I core protein PsaA [Microcystis aeruginosa G13-12]
PPKAVAKVIVDKDPVPTSFEKWGQPGHFDRTLAKGPKTTTWIWNLHANVHDFDSQTSDLEDISRKIFSAHFG
HLAVVFVWLSGMYFHGAKFSNYEAWLTNPLAIKPSAQVVWPIVGQGILNGDVGGGFHGIQITSGLFYLWRAS
GFTNSYQLYCTAIGGLVMAGLMLFAGWFHYHKSAPKLEWFQNVESMMNHHLAGLLGLGSLGWAGHQIHVSLP
VNKLLDAGVAPQDIPLPHEFILEPSKMADLYPSFAQGLTPFFTLNWGAYSDFLTFKGGLNPVTGGLWLSDTA
HHHLAIAILFIIAGHMYRTNWGIGHSMKEILENHKGPFTGQGHKGLYEILTTSWHAQLAINLALLGSLTIIV
AHHMYAMPPYPYQATDYATQLSLFTHHTWIGGFLIVGAGAHGAIFMVRDYDPAKNVDNLLDRMIRHRDAIIS
HLNWVCIFLGFHSFGLYIHNDTMRAFGRPQDMFSDTGIQLQPIFAQWVQSLHTLAPGNTAPNALTTASYAFG
GDVVAVGGKVAMMPITLGTADFLVHHIHAFTIHVTVLILLKGVLYARGSRLIPDKANLGFRFPCDGPGRGGT
CQVSGWDHVFLGLFWMYNSLSVVIFHFSWKMQSDVWGTVAPDGTVTHVTLGNFAQSAITINGWLRDFLWAQS
AQVINSYGSALSAYGIMFLAGHFVFAFSLMFLFSGRGYWQELIESIVWAHNKLRVAPAIQPRALSIIQGRAV
GVAHYLLGGIVTTWAFFLARSLSIG
>WP_150976043.1:11-756/1-746 photosystem I core protein PsaA [Microcystis aeruginosa]
PPKEAVAKVIVDKDPVPTSFEKWGQPGHFDRTLAKGPKTTTWIWNLHANVHDFDSQTSDLEDISRKIFSAHF
GHLAVVFVWLSGMYFHGAKFSNYEAWLTNPLAIKPSAQVVWPIVGQGILNGDVGGGFHGIQITSGLFYLWRA
SGFTNSYQLYCTAIGGLVMAGLMLFAGWFHYHKSAPKLEWFQNVESMMNHHLAGLLGLGSLGWAGHQIHVSL
PVNKLLDAGVAPQDIPLPHEFILEPSKMADLYPSFAQGLTPFFTLNWGAYSDFLTFKGGLNPVTGGLWLSDT
AHHHLAIAVLFIIAGHMYRTNWGIGHSMKEILENHKGPFTGQGHKGLYEILTTSWHAQLAINLALLGSLTII
VAHHMYAMPPYPYQATDYATQLSLFTHHTWIGGFLIVGAGAHGAIFMVRDYDPAKNVDNLLDRVIRHRDAII
SHLNWVCIFLGFHSFGLYIHNDTMRAFGRPQDMFSDTGIQLQPIFAQWVQSLHTLAPGNTAPNALTTASYAF
GGDVVAVGGKVAMMPITLGTADFLVHHIHAFTIHVTVLILLKGVLYARGSRLIPDKANLGFRFPCDGPGRGG
TCQVSGWDHVFLGLFWMYNSISVVIFHFSWKMQSDVWGTVAPDGTVTHVTLGNFAQSAITINGWLRDFLWAQ
AAQVINSYGSALSAYGIMFLAGHFVFAFSLMFLFSGRGYWQELIESIVWAHNKLRVAPAIQPRALSIIQGRA
VGVAHYLLGGIVTTWAFFLARSLSIG
>WP_124970396.1:1-747/1-747 photosystem I core protein PsaA [Aphanothece sacrum]
MTKGPEAKAKVMVDNDPVPTSFEKWGKPGHFDRTLARGPKTTTWIWNLHADAHDFDSQTSDLEDVSRKIFSA
HFGHLAVIFVWLSGMYFHGAKFSNYEAWLGNPTAIKPSAQVVWPIVGQGILNADVGGGFHGIQITSGLFYLW
RASGYTNSYQLYCTAIGGLVMAGLMLFAGWFHYHKRAPKLEWFQNVESMMNHHLSGLLGLGSLSWAGHQIHV
SLPVNKLLDAGVAPKDIPLPHEFLDPSKMAELYPSFAQGLTPFFTLNWGVYSDFLTFKGGLNPVTGGLWLSD
QAHHHLAIAVLFIIAGHMYRTNWGIGHSMKEILEAHKGPFTGEGHKGLYEILTTSWHAQLAINLALLGSLSI
IVAHHMYAMPPYPYQAIDYGTQLSLFTHHVWIGGFLIVGAGAHGAIFMVRDYDPAKNVNNLLDRMLRQRDAL
ISHLNWVCIFLGFHSFGLYIHNDTMRALGRPQDMFSDTAIQLQPIFAQWVQNIHTLAPGGTAPHALATASYA
FGGSTVAVAGKVAMMPIALGTADFMVHHIHAFTIHVTVLILLKGVLYARSSRLVPDKSELGFRFPCDGPGRG
GTCQVSGWDHVFLGLFWMYNSLSIVIFHFSWKMQSDVWGTVDPDGSISHVTGGNFAQSAITINGWLRDFLWA
QAANVINSYGSALSAYGIMFLAGHFIFAFSLMFLFSGRGYWQELIESIVWAHNKLKVAPAIQPRALSIIQGR
AVGVTHYLLGGIVTTWAFFLARSLSIG
>NEP56774.1:1-747/1-747 photosystem I core protein PsaA [Symploca sp. SIO2G7]
MTISPPEREAKVKVAVDKNPVPTSFEKWGKPGHFSRTLSRGPKTTTWIWDLHADAHDFDSHTSDLQDISRKI
FSAHFGHLAVVFVWLSGMYFHGARFSNYEAWLTDPFNVKPSAQVVWPIVGQGILNGDVGGGFHGIRITSGLF
QLWRASGITNSTQLYATAIGGLVMAGLMLFAGWFHYHKRAPKLEWFQNAESMMNHHLAVLLGCGCLSWAGHQ
IHVSLPINKLLDAGVAPSDIPLPHEFLFNTAKMAELYPSFAQGLNPFFTLNWGVYSDFLTFKGGLNPVTGGL
WLSDTAHHHLALAVLFIVAGHMYRTNWGIGHSMKEILEAHKGPFTGQGHKGIYEILTTSWHAQLSINLALLG
SLTIVVAHHMYAMPPYPYIATDYPTQLCLFTHHMWIGAFCIVGAAAHGAIFMVRDYDPAENVDNLLDRVIRH
RDAIISHLNWVCIFLGFHSFGLYIHNDTMRALGRPEDMFSDTAINLQPIFAQWVQHLHTLAPGGTAPNALAP
VSYAFGGDIVAVGGKVAMMPITLGTADFMVHHIHAFTIHVTALILLKGVLYARNSRLIPDKSQLGFRFPCDG
PGRGGTCQVSAWDHVFLGLFWMYNCISVVIFHFSWKMQSDVWGTFEFGEAFTYTFGNFAESSITINGWLRDF
LWSQAAQVITSYGSASSAYGIMFLAGHFIFAFSLMFLFSGRGYWQELIESIVWAHNKLKVAPSIQPRALSIT
QGRAVGVAHYLLGGIVTTWAFFHARIL
>NET05607.1:1-747/1-747 photosystem I core protein PsaA [Symploca sp. SIO2B6]
MTISPPERGPRVDNDPVPTSFEKWGKPGHFDKTLARGPKTTTWIWNLHANAHDFDSHTSDLQDVSRKIFSAH
FGHLAVVFVWLSGMYFHGAKFSNYEAWLSDPINIKPSAQVVWSVVGQDILNGDVGGGFHGIQITSGFFQLWR
ASGITNSYQLYCTAIGGLVMAALMLFAGWFHYHKRAPKLEWFQNVESAMNHHLAGLLGCGSLGWAGHQIHVS
LPINKLLDAGVAPSDIPLPHEFILNKDLMAELYPSFAQGLTPFFTLNWGVYSDFLTFKGGLNPVTGGLWLSD
TAHHHLAIAVLFIIAGHFYRTNWGIGHSFKEVLEAHKGPFTGEGHKGMYEVFTTSWHAQLSWNLALLGSLTI
IIAHHMYAMPPYPYLATDYGTQLSIFTHHMWIGAFCIVGGAAHAAIFMVRDYNPAVHVDNLLDRVIRHRDAI
ISHLNWVCIFLGFHSFGLYIHNDTMRAFGRPQDMFSDTGIQLQPIFAQWIQNLHTLAPGGTAPNALEPVSYA
FGGGIVAVGGKVAMMPIELGTADFMVHHIHAFTIHVTALILLKGVLYARNSRLIPDKSNLGFRFPCDGPGRG
GTCQVSGWDHVFLGLFWMYNSISVVIFHFSWKMQSDVWGTVSPDGSVSHIAGGNFAQSAITINGWLRDFLWA
QASQVITSYGSALSAYGIMFLAGHFIFAFSLMFLFSGRGYWQELIESIVWAHNKLKVAPSIQPRALSIIQGR
AVGVAHYLLGGIVTTWAFFLARILAVG
>NEO30494.1:1-747/1-747 photosystem I core protein PsaA [Symploca sp. SIO3C6]
MTISPPERGPRVDKDPVPTSFEKWGKPGHFDKTLARGPKTTTWIWNLHANAHDFDSHTSDLQDVSRKIFSAH
FGHLAVVFVWLSGMYFHGAKFSNYEAWLSDPINIKPSAQVVWPVVGQGILNGDVGGGFHGIQITSGFFQLWR
ASGITNSYQLYCTAIGGLVMAALMLFAGWFHYHKKAPKLEWFQNAESMMNHHLSVLLGCGCLSWAGHQIHVS
LPINKLLDAGVAPSDIPLPHEFLFNKDLMAELYPSFAQGLTPFFTLNWGVYADFLTFKGGLNPVTGGLWLSD
TAHHHLALAVLFIVAGHMYRNTFGIGHSMKEILEAHKGPFTGEGHKGLYEILTTSWHAQLAINLAMLGSLTI
IVAHHMYAMPPYPYIATDYGTQLSLFTHHMWIGAFCIVGGAAHGAIFMVRDYDPAKNVNNLLDRVIRHRDAI
ISHLNWVCIWLGFHSFGLYIHNDTMRALGRPQDMFSDTAIKLQPVFAQWVQNLHTLAPGSTAPNALDTVSYA
FGGGVVAVGGKVAMMPIELGTADFMVHHIHAFTIHVTALILLKGVLYARSSRLVPDKSNIGFRFPCDGPGRG
GTCQVSGWDHVFLGLFWMYNSISVVIFHFSWKMQSDVWGTVSPDGSVSHITYGNFAQSAITINGWLRDFLWA
QASQVITSYGSALSAYGIMFLAGHFIFAFSLMFLFSGRGYWQELIESIVWAHNKLKVAPSIQPRALSIIQGR
AVGVAHYLLGGIVTTWAFFLARILAVG
>NEO97513.1:1-747/1-747 photosystem I core protein PsaA [Symploca sp. SIO2E9]
MTISPPERGPRVDKDPVPTSFEKWGKPGHFDKTLARGPKTTTWIWNLHANAHDFDSHTSDLQDVSRKIFSAH
FGHLAVVFVWLSGMYFHGAKFSNYEAWLSDPINIKPSAQVVWPVVGQGILNGDVGGGFHGIQITSGFFQLWR
ASGITNSYQLYCTAIGGLVMAALMLFAGWFHYHKKAPKLEWFQNAESMMNHHLSVLLGCGCLSWAGHQIHVS
LPINKLLDAGVAPSDIPLPHEFLFNKDLMAELYPSFAQGLTPFFTLNWGVYADFLTFKGGLNPVTGGLWLSD
TAHHHLALAVLFIVAGHMYRNTFGIGHSMKEILEAHKGPFTGEGHKGLYEILTTSWHAQLAINLAMLGSLTI
IVAHHMYAMPPYPYIATDYGTQLSLFTHHMWIGAFCIVGGAAHGAIFMVRDYDPAKNVDNLLDRVIRHRDAI
ISHLNWVCIWLGFHSFGLYIHNDTMRALGRPQDMFSDTAIKLQPVFAQWIQNLHFSAPGGTAPNALEPVSYA
FGGGIVAVGGKVAMMPIELGTADFMVHHIHAFTIHVTALILLKGLLYARSSRLVPDKSNIGFRFPCDGPGRG
GTCQVSGWDHVFLGLFWMYNSISVVIFHFSWKMQSDVWGTVAPDGSVSHITYGNFAQSAITINGWLRDFLWA
QASQVITSYGSALSAYGIMFLAGHFIFAFSLMFLFSGRGYWQELIESIVWAHNKLKVAPSIQPRALSIIQGR
AVGVAHYLLGGIVTTWAFFLARILAVG
>NET54657.1:1-748/1-748 photosystem I core protein PsaA [Symploca sp. SIO2E6]
MTISPPEREAKSRVDKDPVPTSFEKWGKPGHFSRTLARGPKTTTWIWDLHADAHDFDSHTSDLQDISRKIFS
AHFGHLAVVFVWLSGMYFHGARFSNYEAWLSDPLSVKPSAQVVWPVVGQGILNGDVGGGFHGIQITSGLFQL
WRASGITNSTQLYATAIGGLVMAGLMLFAGWFHYHKKAPKLEWFQNVESMMNHHLAVLLGCGCLGWAGHQIH
VSLPINKLLDAGVAPGDIPLPHELLFNTAKMAELYPSFAEGLTPFFTLNWGVYSDFLTFKGGLNPVTGGLWL
SDTAHHHLALAVLFIVAGHMYRNTYGIGHSMKEILEAHKGPFTGEGHKGLYEILTTSWHAQLAVNLAVLGSI
TIVVAHHMYAMPPYPYIATDYPTQLCLFTHHMWIGAFCIVGAAAHAAIFMVRDYDPAQNVNNLLDRVIRHRD
AIISHLNWVCIFLGFHSFGLYIHNDTMRALGRPEDMFSDTAIQLQPIFAQWLQNLHTLAPGGTAPNALATAS
YAFGGDIVAVGGKVAMMPITLGTADFMVHHVHAFTIHVTALILLKGVLYARNSRLIPDKSQLGFRFPCDGPG
RGGTCQVSAWDHVFLGLFWMYNCISVVIFHFSWKMQSDVWGDFEDGEVYTIAAGNFADSAITINGWLRDFLW
AQASQVITSYGSALSAYGIMFLAGHFIFAFSLMFLFSGRGYWQELIESIVWAHNKLKVAPSIQPRALSITQG
RAVGVAHYLLGGIVTTWAFFHARILFFG
>NEQ63995.1:1-748/1-748 photosystem I core protein PsaA [Symploca sp. SIO2D2]
MTISPPEREAKSRVDKDPVPASFEKWGKPGHFSRTLARGPKTTTWIWDLHADAHDFDSHTSDLQDISRKIFS
AHFGHLAVVFVWLSGMYFHGARFSNYEAWLSDPLSIKPSAQVVWPVVGQGILNGDVGGGFHGIQITSGLFQL
WRASGITNSTQLYATAIGGLVMAALMLFAGWFHYHKKAPKLEWFQSVESMMNHHLAVLLGCGCLSWAGHQIH
VSLPINKMLDAGVAPSDIPLPHELLFDTAKMAELYPSFAEGLKPFFTLNWGVYADFLTFKGGLNPVTGGLWL
SDTAHHHLALAVLFIVAGHMYRNTYGIGHSMKEILEAHKGPFTGEGHKGLYEIMTTSWHAQLSVNLAVLGSI
TIVVAHHMYAMPPYPYIATDYATQLCLFTHHMWIGAFCIVGAAAHAAIFMVRDYDPAQNVNNLLDRVIRHRD
AIISHLNWVCIFLGFHSFGLYIHNDTMRALGRPEDMFSDTAITLQPIFAQWLQNLHTLAPGGTAPNALATAS
YAFGGDIVTVGDKVAMMPITLGTADFMVHHVHAFTIHVTALILLKGVLYARNSRLIPDKSQLGFRFPCDGPG
RGGTCQVSAWDHVFLGLFWMYNCISVVIFHFSWKMQSDVWGTFEDGDVYTIAGGNFAESAITINGWLRDFLW
AQASQVITSYGSALSAYGIMFLAGHFIFAFSLMFLFSGRGYWQELIESIVWAHNKLKVAPSIQPRALSITQG
RAVGVAHYLLGGIVTTWAFFHARILFFG
>WP_015144082.1:1-748/1-748 photosystem I core protein PsaA [Pleurocapsa sp. PCC 7327]
MTISPEREAKVRVRVDNNPVPTSFEKWGKPGHFDRTLARGPKTTTWIWNLHANAHDFDSQTSDLEDISRKIF
SAHFGHLAVIFVWLSGMYFHGARFSNYEAWLTDPTTIKPSAQVVWPIVGQGILNADVGGGFSGIQITSGFFY
LWRAAGFTNNYQLYCTAIGGLVMAALMLFAGWFHYHVRAPKLEWFQNVESMMNHHLAGLLGLGSLAWAGHQI
HVSLPINKLLDAGVAPKDIPLPHEFILDPSKMAELYPSFAQGIKPFFTLNWGVYSDFLTFKGGLNPVTGGLW
LSDTAHHHLAIAVLFIIAGHMYRTNWGIGHSMKEILEAHKGPFTGEGHKGLYEILTTSWHAQLAINLALLGS
LSIIVAHHMYAMPPYPYMAIDYATQLACFTHHVWIGGFLIVGAGAHAAIFMVRDYDPAKNVDNLLDRVIRHR
DAIISHLNWVCIFLGFHSFGLYVHNDTMRAFGRPQDMFSDTGIQLQPIFAQWVQNIHALAPGNTAPNALAPA
SYAFGGDVVAVGGKVAMMPIALGTADFLVHHIHAFTIHVTVLILLKGVLYARSSRLIPDKSELGFRFPCDGP
GRGGTCQVSGWDHVFLGLFWMYNSLSIVIFHFSWKMQSDVWGTVAPDGTVTHVTLGNWAQSAITINGWLRDF
LWAQAAQVINSYGSALSAYGIMFLAGHFVFAFSLMFLFSGRGYWQELIESIVWAHNKLKVAPAIQPRALSII
QGRAVGVAHYLLGGIVTTWAFFHARTLS
>WP_073600147.1:1-748/1-748 photosystem I core protein PsaA [Hydrococcus rivularis]
MTISPEREAKVRVRVDNNPVPTSFEKWGKPGHFDRTLARGPKTTTWIWNLHANAHDFDSQTSDLEDISRKIF
SAHFGHLAVIFVWLSGMYFHGARFSNYEAWLTDPTTIKPSAQVVWPIVGQGILNADVGGGFSGIQITSGFFY
LWRAAGFTNNYQLYCTAIGGLVMAALMLFAGWFHYHVRAPKLEWFQNVESMMNHHLAGLLGLGSLAWAGHQI
HVSLPINKLLDAGVAPKDIPLPHEFILDPSKMAELYPSFAQGIKPFFTLNWGVYSDFLTFKGGLNPVTGGLW
LSDTAHHHLAIAVLFIIAGHMYRTNWGIGHSMKEILEAHKGPFTGEGHKGLYEILTTSWHAQLAINLALLGS
LSIIVAHHMYAMPPYPYMAIDYATQLACFTHHVWIGGFLIVGAGAHAAIFMVRDYDPAKNVDNLLDRVIRHR
DAIISHLNWVCIFLGFHSFGLYVHNDTMRAFGRPQDMFSDTGIQLQPIFAQWVQNIHALAPGNTAPNALAPA
SYAFGGDVVAVGGKVAMMPIALGTADFLVHHIHAFTIHVTVLILLKGVLYARSSRLIPDKSELGFRFPCDGP
GRGGTCQVSGWDHVFLGLFWMYNSLSIVIFHFSWKMQSDVWGTVAPDGTVTHITLGNWAQGAITINGWLRDF
LWAQAAQVINSYGSALSAYGIMFLAGHFVFAFSLMFLFSGRGYWQELIESIVWAHNKLKVAPAIQPRALSII
QGRAVGVAHYLLGGIVTTWAFFHARTLS
>MBF2021391.1:1-748/1-748 photosystem I core protein PsaA [Hydrococcus sp. C42_A2020_068]
MTISPEREAKVRVRVDNNPVPTSFEKWGKPGHFDRTLARGPKTTTWIWNLHANAHDFDSQTSDLEDISRKIF
SAHFGHLAVIFVWLSGMYFHGARFSNYEAWLTDPTTIKPSAQVVWPIVGQGILNADVGGGFSGIQITSGFFY
LWRAAGFTNNYQLYCTAIGGLVMAALMLFAGWFHYHVRAPKLEWFQNVESMMNHHLAGLLGLGSLAWAGHQI
HVSLPINKLLDAGVAPKDIPLPHEFILDPSKMAELYPSFAQGIKPFFTLNWGVYSDFLTFKGGLNPVTGGLW
LSDTAHHHLAIAVLFIIAGHMYRTNWGIGHSMKEILEAHKGPFTGEGHKGLYEILTTSWHAQLAINLALLGS
LSIIVAHHMYAMPPYPYMAIDYATQLACFTHHVWIGGFLIVGAGAHAAIFMVRDYDPAKNVDNLLDRVIRHR
DAIISHLNWVCIFLGFHSFGLYVHNDTMRAFGRPQDMFSDTGIQLQPIFAQWVQNIHTLAPGNTAPNALAPA
SYAFGGDVVAVGGKVAMMPIALGTADFLVHHIHAFTIHVTVLILLKGVLYARSSRLIPDKSELGFRFPCDGP
GRGGTCQVSGWDHVFLGLFWMYNSLSIVIFHFSWKMQSDVWGTVAPDGTVTHVTLGNWAQSAITINGWLRDF
LWAQSAQVINSYGSALSAYGIMFLAGHFVFAFSLMFLFSGRGYWQELIESIVWAHNKLKVAPAIQPRALSII
QGRAVGVAHYLLGGIVTTWAFFHARTLS
>NEP08700.1:1-749/1-749 photosystem I core protein PsaA [Symploca sp. SIO2C1]
MTISPPEREAKSRVDNDPVPASFEKWGKPGHFSRTLSRGPKTTTWIWDLHADAHDFDSHTSDLQDISRKIFS
AHFGHLAVVFVWLSGMYFHGARFSNYEAWLSNPLGVKPSAQVVWPVVGQGILNGDVGGGFHGIQITSGLFQL
WRASGITNSTQLYATAIGGLVMAALMLFAGWFHYHKRAPKLEWFQSVESMMNHHLAVLLGCGCLSWAGHQIH
VSLPINKLLDAGVAPSDIPLPHELLFDTAKMAELYPSFAEGIKPFFTLNWGVYSDFLTFKGGLNPVTGGLWL
SDTAHHHLALAVLFIVAGHMYRNTYGIGHSMKEILEAHKGPFTGEGHKGLYEILTTSWHAQLSVNLTVLGSI
TIAVAHHMYAMPPYPYIATDYATQLCLFTHHMWIGAFCIVGGAAHAAIFMVRDYDPAQNVNNMLDRVIRHRD
AIISHLNWVCIFLGFHSFGLYIHNDTMRALGRPEDMFSDTAIKLQPIFAQWIQNIHSLAPGGTAPNALAPVS
YAFGGDVVAVGGKVAMMPIELGTADFMVHHIHAFTIHVTALILLKGVLFARNSRLIPDKSQLGFRFPCDGPG
RGGTCQVSAWDHVFLGLFWMYNCISVVLFHFSWKMQSDVWGTVSPDGTVSHLAGGNFAQSAITINGWLRDFL
WAQASQVITSYGSALSAYGIMFLAGHFIFAFSLMFLFSGRGYWQELIESIVWAHNKLKVAPSIQPRALSITQ
GRAVGVAHYLLGGIVTTWAFFHARILFFG
>MBO1349817.1:1-749/1-749 photosystem I core protein PsaA [Hormoscilla sp. GUM202]
MTTTPKGQEAKVAVDKDPVPTSFEKWGKPGHFDRSLSRGPKTTTWIWNLHADAHDFDSHTSDLEDVSRKIFS
AHFGHLAVVFVWLSGAYFHGAKFSNYEAWLTDPTGIKPSAQVVWPVVGQGILNADVGGGFQGIQITSGLFQL
WRASGFTNSTQLLATAIGALVMAGLMLFAGWFHYHKAAPKLEWFQNAESMMNHHLSGLLGLGCLSWAGHQIH
VSLPINKMLDAGVAPKDIPLPHEFLTNSSLMADLYPSFAKGIAPFFTLNWGVYSDFLTFKGGLNPTTGGLWL
SDTAHHHLALAVLFIIAGHMYRTNWGIGHSMKEILEAHKGPFTGEGHKGLYEILTTSWHAQLAVNLAMMGSL
SIIVAHHMYAMPPYPYIATDYPTQLSLFTHHMWIGGFLIVGAGAHAAIFMVRDYDPAKNVNNLLDRAIRHRD
AIISHLNWVCIWLGFHSFGLYVHNDTMRALGRTQDMFSDTAIQLQPIFAQWVQNLHNLAPGTTAPHALASVS
PAFGGDVVAVGGKVAMMPIALGTADFMVHHIHAFTIHVTVLILLKGVLYARSSRLVPDKANLGFRFPCDGPG
RGGTCQVSAWDHVFLGLFWMYNCISVVIFHFSWKMQSDVWGTLDPDGTVYHITDGNFAESAITINGWLRDFL
WAQASQVINSYGSALSAYGIMFLAGHFVFAFSLMFLFSGRGYWQELIESIVWAHNKLKVAPAIQPRALSITQ
GRAVGVAHYLLGGIVTTWAFFLARIISVG
>PSO50426.1:1-749/1-749 photosystem I core protein PsaA [Cyanobacteria bacterium SW_9_44_58]
MTISPPENEEKVRVAVDKDPVPTSFEKWGQPGHFDRTLSKGPKTTTWIWNLHADAHDFDSQGNLEDISRKIF
SAHFGHLAIIFIWLSGMYFHGARFSNYEAWLSDPTNIKPSAQVVWPIVGQEILNADVGGGFQGIQITSGFFY
LWRASGFTDSFQLYCTAIGALVMAALMLFAGWFHYHKRAPKLEWFQNVESMLNHHLAGLLGLGCLSWAGHQI
HVALPVNKLLNSGVAAEDIPLPHQFILDRSLMAELYPSFEQGLKPFFTLNWGEYADFLTFKGGLNPETGGLW
LTDTAHHHLALAVLFIIAGHMYRTNWRIGHSLKEILEAHKGPLTGEGHKGLFETLTTSWHAQLAINLAMLGS
VTIIVAQHMYAMPPYPYLATDYPTQLSLFTHHMWIGAFLIVGAGAHGAIYMVRDYDPSQHVNNLLDRVLRQR
DALMSHLNWVCIFLGFHSFGLYVHNDTMRALGRPQDMFSDNAIQLQPIFAQWIQNLHTIAPGGTAPNAIEPA
SYAFGGEMITVGNKIAMMPIELGTADFMVHHIHAFTIHVTVLILLKGVLYSRNSRLIPDKSELGFRFPCDGP
GRGGTCQVSSWDHVFLGLFWMYNALSIVIFHFSWKMQSDVWGTVSPDGTVSHITSGNFATSAITINGWLRDF
LWGQSANVINSYGSALSAYGLLFLGAHFVWAFSLMFLFSGRGYWQELIESIVWAHNKLKVAPAIQPRALSIV
QGRAVGVAHYLLGGIVTTWSFFLARIIGV
>WP_015224404.1:1-749/1-749 photosystem I core protein PsaA [Halothece sp. PCC 7418]
MTISPPENEEKVRVAVDKDPVPTSFEKWGKPGHFDRSLSKGPKTTTWIWNLHADAHDFDSQGNLEDISRKIF
SAHFGHLAIIFVWLSGMYFHGARFSNYEAWLGDPTNIKPSAQVVWPIVGQEILNADVGGGFQGIQITSGFFY
LWRASGFTNSFQLYCTAIGALVMAGLMIFAGWFHYHKRAPKLEWFQNVESMLNHHLAGLLGLGCLSWAGHQI
HVSLPVNKLLNSGVAAEDIPLPHQFILDRSLMAELYPSFEQGLKPFFTLNWGEYADFLTFKGGLNPTTGGLW
LSDTAHHHLALAVLFIIAGHMYRTNWRIGHSIKEILEAHKGPLTGEGHKGLYEILTTSWHAQLAINLAMLGS
VTIIVAQHMYAMPPYPYLATDYPTQLSLFTHHMWIGAFLIVGAGAHGAIFMVRDYDPAKNVNNLLDRVLRQR
DALISHLNWVCIFLGFHSFGLYVHNDTMRALGRPQDMFSDNAIQLQPIFAQWVQNLHTIAPGGTAPNAIEPA
SYAFGGDVVAVGGKVAMMPIELGTADFMVHHIHAFTIHVTVLILLKGVLYARNSRLIPDKSELGFRFPCDGP
GRGGTCQVSGWDHVFLGLFWMYNSLSIVIFHFSWKMQSDVWGTVSPDGTVSHITSGNFATSAITINGWLRDF
LWGQAANVINSYGSALSAYGLLFLGAHFIWAFSLMFLFSGRGYWQELIESIVWAHNKLKVAPAIQPRALSIV
QGRAVGVAHYLLGGIVTTWAFFLARIIAV
>WP_106459217.1:1-749/1-749 photosystem I core protein PsaA [Aphanothece hegewaldii]
MAISPPKGEAKVKVVVDNNPVPTSFEKWGQPGHFDRTLARGPKTTTWIWNLHANAHDFDSQTSDLEDISRKI
FSAHFGHLAVIFVWLSGMYFHGARFSNYEAWLTDPTKIKPSAQVVWPIVGQGILNGDVGGGFHGIQITSGFF
YLWRASGFTNSYQLYCTAIGGLVMAALMLFAGWFHYHKKAPKLEWFQNAESMMNHHLAVLLGCGSLGWAGHQ
IHVSLPVNKLLDAGVAPQDIPLPHEFILDPSKMAELYPSFAQGILPFFTLNWGVYSDFLTFKGGLNPVTGGL
WLSDSAHHHLAIAVLFIIAGHMYRTNWGIGHSMKEILENHKGPFTGEGHKGLYEILTTSWHAQLAINLALLG
SLSIIVAHHMYAMPPYPYLAVDYATSLAIFTHHVWIGGFLIVGAGAHGAIFMVRDYDPAKNVDNLLDRVIRH
RDAIISHLNWVCIFLGFHSFGLYVHNDTMRAFGRPQDMFSDTGIQLQPIFAQWVQNIHTLAPGGTAPTALAP
ASYAFGGGAVAVGGKIAMMPIALGTADFLVHHIHAFTIHVTVLILLKGVLFARSSRLIPDKANLGFRFPCDG
PGRGGTCQVSGWDHVFLGLFWMYNSISIVIFHFSWKMQSDVWGTVAPDGTVTHVTAGNFAQSAITINGWLRD
FLWAQASQVINSYGSALSAYGIMFLAGHFVFAFSLMFLFSGRGYWQELIESIVWAHNKLNVAPTIQPRALSI
TQGRAVGVAHYLLGGIVTTWAFFHARTLS
>NES17659.1:1-749/1-749 photosystem I core protein PsaA [Caldora sp. SIO3E6]
MTISPPEREAKSRVDKDPVPASFEKWGKPGHFSRTLARGPKTTTWIWDLHADAHDFDSHTSDLQDISRKIFS
AHFGHLAVVFVWLSGMYFHGARFSNYEAWLSDPLSIKPSAQVVWPVVGQGILNGDVGGGFHGIQITSGLFQL
WRASGITNSTQLYATAIGGLVMAALMLFAGWFHYHKRAPKLEWFQSVESMMNHHLAVLLGCGCLSWAGHQIH
VSLPINKLLDAGVAPSDIPLPHELLFDTAKMAELYPSFAEGLKPFFTLNWGVYADFLTFKGGLNPVTGGLWL
SDTAHHHLALAVLFIVAGHMYRNTYGIGHSMKEILEAHKGPFTGEGHKGLYEILTTSWHAQLSVNLAVLGSI
TIVVAHHMYAMPPYPYIATDYATQLCLFTHHMWIGAFCIVGAAAHAAIFMVRDYDPAQNVNNLLDRVIRHRD
AIISHLNWVCIFLGFHSFGLYIHNDTMRALGRPEDMFSDTAISLQPIFAQWLQNLHTLAPGGTAPNALATAS
YAFGGDVVAVGGKVAMMPITLGTADFMVHHVHAFTIHVTALILLKGVLYARNSRLIPDKSQLGFRFPCDGPG
RGGTCQVSAWDHVFLGLFWMYNCISVVIFHFSWKMQSDVWGTVDPDGSIYTLAGGNFADSAITINGWLRDFL
WAQASQVITSYGSALSAYGIMFLAGHFIFAFSLMFLFSGRGYWQELIESIVWAHNKLKVAPSIQPRALSITQ
GRAVGVAHYLLGGIVTTWAFFHARILFFG
>WP_194028749.1:1-749/1-749 photosystem I core protein PsaA [Lusitaniella coriacea]
MTISPPEREAKVKVTVDTDPVPASFEKWGKPGHFDRTLARGPKTTTWIWNLHANVHDFDSQTSDLEDISRKI
FSAHFGHLAVVFVWLSGMYFHGARFSNYEAWLGDPTAIKPSAQVVWPIVGQGILNGDVGGGFHGIQITSGLF
YMWRAAGFTNSYQLYCTAIGGLVMAALCLFAGWFHYHKKAPKLEWFQNAESMMNHHLAGLLGCGSLGWAGHQ
IHVSLPINKLLDAGVAPSDIPLPHEFILDKSLMAELYPSFAEGIKPFFTLNWGVYSDFLTFKGGLNPVTGSL
WLSDTAHHHLAIAVLLIIAGHMYRTNWGIGHTFQEILDAHKGPFTGEGHKGVYDIFIKSWHAELSWHLAWMG
SLSILVAHHMYAMPPYPYMAIDYATQLACFTHHVWIGGFLIVGAGAHAAIFMIRDYDPAKNVNNLLDRVIRH
RDAIISHLNWVCIFLGFHSFGLYVHNDTMRAFGRPQDMFSDTGIQLQPVFAQWVQSLHALAPGGTAPGALEP
VSHAFGGGVVAVGGKVAMMPITLGTADFLVHHIHAFTIHVTVLILLKGVLFARSSRLIPDKSELGFRFPCDG
PGRGGTCQVSGWDHVFLGLFWMYNSLSIVLFHFSWKMQSDVWGTVAPDGTVTHITAGNFAQGAITINGWLRD
FLWAQAAQVITSYGSALSAYGIMFLAGHFVFAFSLMFLFSGRGYWQELIESIVWAHNKLKVAPAIQPRALSI
IQGRAVGVAHYLVGGIVTTWAFFHARTLS
>WP_190716724.1:1-749/1-749 photosystem I core protein PsaA [Oscillatoria sp. FACHB-1406]
MTISPPEREAKVKVTVDNDPVPASFERWGKPGHFDRTLAKGPKTTTWIWNLHANAHDFDTQTSDLEDISRKI
FSAHFGHLAVIFVWLSGMYFHGARFSNYEAWLTNPTGVKPSAQVVWPIVGQGILNGDVGGGFHGIQITSGLF
YLWRASGFTNTYQLYCTAIGGLVMAGLCLFAGWFHYHKRAPKLEWFQNAESMMNHHLAGLLGCGSLGWAGHQ
IHVSLPVNKLLDAGVAPGDIPLPQEFILNKDLMVDLYPSFAKGLAPFFTLDWGAYSDFLTFKGGLNPVTGGL
WLSDSAHHHLAIAVLFIIAGHMYRTNWGIGHSMKQILENHKGPFTGEGHKGLYEVLTTSWHAQLAINLALLG
SLSIIVAHHMYAMPPYPYMAIDYATQLACFTHHVWIGGFLIVGAGAHGAIFMVRDYDPAKNVDNLLDRVLRH
RDAIISHLNWVCIFLGFHSFGLYVHNDTMRAFGRPQDMFSDTGIQLQPVFAQWVQNIHAVAPGGTAPHALEP
ASYAFGGGIVAVAGKVAMMPITLGTADFLVHHIHAFTIHVTVLILLKGVLFARSSRLIPDKSELGFRFPCDG
PGRGGTCQVSGWDHVFLGLFWMYNSLSVVLFHFSWKMQSDVWGTVSPDGTVSHITAGNFAQSAITINGWLRD
FLWAQASQVITSYGSPLSAYGIMFLAGHFVFAFSLMFLFSGRGYWQELIESIVWAHNKLKVAPAIQPRALSI
TQGRAVGVAHYLLGGIVTTWAFFHARTLS
>WP_206816448.1:1-749/1-749 photosystem I core protein PsaA [Chroococcus sp. FPU101]
MAISPPKGEAKVKVVVDKDPVATSFEKWGQPGHFDRTLARGPKTTTWIWNLHANAHDFDSQTSDLEDISRKI
FSAHFGHLAVIFVWLSGMYFHGARFSNYEAWLTDPTNIKPSAQVVWPIVGQGILNGDVGGGFHGIQITSGFF
YLWRASGFTNTYQLYCTAIGGLVMAALMLFAGWFHYHKRAPKLEWFQNAESMLNHHLAVLLGCGSLGWAGHQ
IHVSLPVNKLLDAGVAPADIPLPHEFILDPSKMVDLYPSFAQGLLPFFTLNWGVYSDFLTFKGGLNPVTGGL
WLSDSAHHHLAIAVLFIIAGHMYRTNWGIGHSIKEILENHKGPFTGEGHKGLYEILTTSWHAQLAVNLALLG
SLSIIVAHHMYAMPPYPYLAVDYATSLAIFTHHVWIGGFLIVGAGAHGAIFMVRDYDPAKNVDNLLDRVIRH
RDAIISHLNWVCIFLGFHSFGLYVHNDTMRAFGRPQDMFSDTGIQLQPIFAQWVQNIHTLAPGGTAPTALAP
ASYAFGGGAVAVGGKIAMMPIALGTADFLVHHIHAFTIHVTVLILLKGVLFARNSRLIPDKANLGFRFPCDG
PGRGGTCQVSGWDHVFLGLFWMYNSISIVIFHFSWKMQSDVWGTVAPDGTVTHVTAGNFAQSAITINGWLRD
FLWAQASQVINSYGSALSAYGIMFLAGHFVFAFSLMFLFSGRGYWQELIESIVWAHNKLNVAPSIQPRALSI
IQGRAVGVTHYLLGGIVTTWAFFHARTLS
>WP_193799821.1:1-750/1-750 photosystem I core protein PsaA [Cyanobacterium stanieri]
MTVTPQKEAKAKVIVDKDPVPTSFEKWGKPGHFDRTLARGPKTTTWIWNLHADAHDFDSQTSDLEDISRKIF
SAHFGHLAVVFVWLSGMYFHGARFSNYEAWLSDPINIKPSAQQVWSIVGQDILNGDMGGGFQGIQITSGFFQ
LWRASGFTNSYQLYVTAIGGLVMAGLMLFAGWFHYHKAAPKLEWFQNVESMMNHHLAGLLGLGSLGWAGHQI
HVSLPINKLLDAGVAPADIPLPHEFILDAGKMAELYPSFAEGLKPFFTLNWGVYSDFLTFKGGLNPVTGGLW
LSDTAHHHLAIAVLFIIAGHMYRTNWGIGHSMKEILEGHKGPFTGEGHTGLYEILTTSWHAQLAINLALLGS
LTIIVAQHMYAMPPYPYLATDYGTQLSIFTHHMWIGGFLIVGAGAHASIFMVRDYDPAKNVNNLLDRVLRHR
DAIISHLNWVCIFLGFHSFGLYIHNDTMRALGRPQDMFSDSAIQLQPVFAQWIQNLHSVAPGGTAPFASGPA
SYAFGGDVVAVGGKVAMMPIALGTADFMVHHIHAFTIHVTVLILLKGVLYARSSRLIPDKAELGFRFPCDGP
GRGGTCQVSGWDHVFLGLFWMYNSLSIVIFHFSWKMQSDVWGSVAPDGTVSHITGGNFAQSAITINGWLRDF
LWAQAANVINSYGSALSAYGIMFLAGHFVFAFSLMFLFSGRGYWQELIESIVWAHNKLNLAPAIQPRALSIV
QGRAVGVAHYLLGGIVTTWAFFLCRILAVG
>AFZ47921.1:1-750/1-750 photosystem I core protein PsaA [Cyanobacterium stanieri PCC 7202]
MTVTPQKEAKAKVVVDKDPVPTSFEKWGKPGHFDRTLARGPKTTTWIWNLHADAHDFDTQTSDLEDISRKIF
SAHFGHLAVVFVWLSGMYFHGARFSNYEAWLSDPINIKPSAQQVWSIVGQDILNADVGGGFHGIQITSGFFQ
LWRASGFTNSYQLYVTAIGGLVMAGLMLFAGWFHYHKAAPKLEWFQNVESMMNHHLAGLLGLGSLGWAGHQI
HVSLPINKLLDAGVAPADIPLPHEFILDSSKMVELYPSFAEGLKPFFTLNWGVYADFLTFKGGLNPVTGGLW
LSDTAHHHLAIAVLFIIAGHMYRTNWGIGHSMKEILEGHKGPFTGEGHKGLYEILTTSWHAQLAINLALLGS
LTIIVAQHMYAMPPYPYLATDYGTQLSIFTHHMWIGGFLIVGAGAHASIFMVRDYDPAKNVNNLLDRVLRHR
DAIISHLNWVCIFLGFHSFGLYIHNDTMRALGRPQDMFSDSAIQLQPVFAQWIQNLHSVAPGGTAPFASGPA
SYAFGGDVVAVGGKVAMMPIALGTADFMVHHIHAFTIHVTVLILLKGVLYARSSRLIPDKAELGFRFPCDGP
GRGGTCQVSGWDHVFLGLFWMYNSLSIVIFHFSWKMQSDVWGSVAPDGTVSHITGGNFAQSAITINGWLRDF
LWAQAANVINSYGSALSAYGIMFLAGHFIFAFSLMFLFSGRGYWQELIESIVWAHNKLNLAPAIQPRALSIV
QGRAVGVAHYLLGGIVTTWAFFLCRILAVG
>WP_190508104.1:1-750/1-750 photosystem I core protein PsaA [Oscillatoria sp. FACHB-1407]
MTTTPREREAKVRVVVDNDPVPTSFEKWAKPGHFDRTLSRGPKTTTWIWNLHADAHDFDSHTSDLEDISRKI
FSAHFGHLAVVFIWLSGMYFHGARFSNYEAWLSDPLHIKPSAQVVWPIVGQEILNADVGGGFQGIQITSGFF
QIWRASGITNEFQLYVTAIGGLVMAALMLFAGWFHYHKRAPKLEWFQNVESMLNHHLSVLLGCGSLGWAGHQ
IHVSLPINKLLDAGVAPKDIPLPHEFILNSGLMAELYPSFAKGLTPFFTLNWGEYSDFLTFKGGLNPVTGGL
WLTDTAHHHLAIAVLFIIAGHMYRTNWGIGHSIKEILEAHKGPFTGEGHKGLYENLTTSWHAQLSINLAMLG
SLTIIVAQHMYSMPPYPYLATDYPTQLSIFTHHMWIGGFLIVGAAAHAAIFMVRDYDPEVNQNNLLDRVIRH
RDAIISHLNWVCIFLGFHSFGLYIHNDTMRALGRPQDMFSDTAIQLQPVFAQWIQNIHTLAPGGTAPNALAP
ASVVFGGDVVAVGGKVAMMPIALGTADFMVHHIHAFTIHVTVLILLKGVLFARSSRLIPDKAQLGFRFPCDG
PGRGGTCQVSGWDHVFLGLFWMYNSLSIAIFHFSWKMQSDVWGTVNADGSVSHITGGNFAQSAITINGWLRD
FLWAQATQVIGSYGSALSAYGLLFLGAHFVWAFSLMFLFSGRGYWQELIESIVWAHNKLKVAPSIQPRALSI
IQGRAVGVAHYLLGGIVTTWAFFLARIIAV
>WP_103667320.1:1-750/1-750 photosystem I core protein PsaA [Pseudanabaena sp. BC1403]
MTMTPQKPDTEVKVSVDRDVVPTSFEKWGQPGHFDRTLKKGPKTTTWIWDLHANVHDFDSFTTEEDTARKIF
SAHFGHLGIIFIWLSGMYYHGAKFSNYTGWLADPVNIKPSAQVVWNVVGQDILNGDVGGGFQGIQITSGLFH
LWRASGITTEYQLLCTAIGGLVMAGLMFFAGWFHYHKAAPKLEWFKNAESMMNHHLAGLLGLGSLSWAGHQI
HVSIPINYYLDKGVPADQIPLPHEFIFHPELMAKIFPSFAQGLTPFFTLNWGAYSDFLTFKGGLNPQTGSLW
LTDQAHHHLAIATLFIIAGHMYRTNFGIGHSMKQILEAHKGPLTGEGHKGLYEILTSSWHAQLAVNLAMLGS
LSIIVAQHMYAMPAYPYIATSYATQVSLFTHHMWIGGFCICGAAAHAGIFMVRDYDPAKNVNNLLDRMLRHR
DAIISHLNWVCIFLGFHSFGLYIHNDTMRALGRPQDMFSDTAIQLKPVFANWIQGIHAAAAGTTAPYATSSV
SPIFGGETLVVGGKVAVAHMALGTADFLVHHIHAFTIHVTVLILLKGVLYARSSRLVPDKAELGFRFPCDGP
GRGGTCQVSAWDHVFLGLFWMYNCISVVIFHFSWKMQSDIFGTVDASGTITNMAGGNFAQSALTINGWLRDF
LWAQASNVIQSYGSALSAYGLIFLGAHFIWAFSLMFLFSGRGYWQELIESIVWAHNKLNVAPAISPRALSIT
QGRAVGLAHYLLGGIATTWAFFLARYGALG
>EKQ67257.1:3-752/1-750 photosystem I core protein PsaA [Leptolyngbyaceae cyanobacterium JSC-12]
TTPQREAKVRVVVDNDPVPTSFEKWSQPGHFDRSLARGPKTTTWIWNLHALAHDFDSHTSDLEDVSRKIFSA
HFGHLAVVFIWLSGMYFHGAKFSNYEAWLANPTAIKPSAQVVWPIVGQEILNADVGGGFHGIQITSGLFYLW
RASGFTNTYQLYCTAIGGLVMAGLMLFAGWFHYHKRAPKLEWFQNVESMLNHHLAGLFGLGSLGWAGHQIHV
SLPANKLLDAGVAPKDVPLPHEFILNKQLMADLYPSFKQGLLPFFTLNWGVYSDILTFKGGLNPVTGGLWLS
DTAHHHLAIAVLFLIAGHMYRTNWGIGHSIKEILEAHKDPIMITGEGHKGLYEVLTTSWHAQLAINLAMVGS
LSIIVAQHMYSMPPYPYLATDYATQLSLFTHHMWLGGFFVVGGAAHGAIYMVRDYDPAVNRGNVLDNMLRHR
DAIISHLNWVCIFLGFHSFGLYVHNDTMRALGRPQDMFSDTAIQLQPIFAQWVQNLHTLAPGGTAPNALAPA
SLAFGGDVVAVGGKVAMMPIALGTADFMVHHIHAFTIHVTVLILLKGVLFARSSRLIPDKANLGFRFPCDGP
GRGGTCQVSGWDHVFLGLFWMYNSISVVIFHFSWKMQSDVWGTVNPDGSVAHITAGNFAQSAITINGWLRDF
LWAQATQVITSYGSALSAYGLMFLGAHFVWAFSLMFLFSGRGYWQELIESIVWAHNKLKVAPAIQPRALSII
QGRAVGVAHYLLGGIATTWAFFLARTLALG
>MBF2058206.1:1-750/1-750 photosystem I core protein PsaA [Cyanobacterium sp. T60_A2020_053]
MTVTPQKEAKAKVIVDRDPVPTSFEKWGKPGHFDRTLARGPKTTTWIWNLHADAHDFDTQTSDLEDISRKIF
SAHFGHLAVVFVWLSGMYFHGARFSNYEAWLSDPINIKPSAQQVWSIVGQDILNADVGGGFHGIQITSGFFQ
LWRASGFTNSYQLYVTAIGGLVMAGLMLFAGWFHYHKAAPKLEWFQNVESMMNHHLAGLLGLGSLGWAGHQI
HVSLPINKLLDAGVAPQDIPLPHEFLLDAGKMAELYPSFAQGLTPFFTLNWGVYSDFLTFKGGLNPVTGGLW
LSDTAHHHLAIAVLFIIAGHMYRTNWGIGHSMKEILEGHKGPFTGEGHTGLYEILTTSWHAQLAINLALLGS
LTIIVAQHMYAMPPYPYLATDYGTQLSIFTHHMWIGGFLIVGAGAHASIFMVRDYDPAKNVNNLLDRVLRHR
DAIISHLNWVCIFLGFHSFGLYIHNDTMRALGRPQDMFSDSAIQLQPVFAQWIQNLHTVAPGNTAPFASAPV
SYAFGGDVIAVGGKVAMMPIALGTADFMVHHIHAFTIHVTVLILLKGVLYARSSRLIPDKAELGFRFPCDGP
GRGGTCQVSGWDHVFLGLFWMYNSLSIVIFHFSWKMQSDVWGTVSPDGTVSHITGGNFAQSAITINGWLRDF
LWAQAANVINSYGSALSAYGIMFLAGHFIFAFSLMFLFSGRGYWQELIESIVWAHNKLNLAPAIQPRALSII
QGRAVGVAHYLLGSIVTTWAFFLCRILAVG
>WP_142654406.1:1-750/1-750 photosystem I core protein PsaA [Pseudanabaena sp. UWO311]
MTMTPQKPDTEVKVSVDRDVVPTSFEKWGQPGHFDRTLKKGPKTTTWIWDLHANVHDFDSFTTEEDTARKIF
SAHFGHLGIIFIWLSGMYYHGAKFSNYTGWLADPVNIKPSAQVVWNVVGQDILNGDVGGGFQGIQITSGLFH
LWRASGITTEYQLLCTAIGGLVMAGLMFFAGWFHYHKAAPKLEWFKNAESMMNHHLAGLLGLGSLSWAGHQI
HVSIPINYYLDKGVPADQIPLPHEFIFHPELMAKIFPSFAQGLTPFFTLNWGVYADFLTFKGGLNPQTGSLW
LTDQAHHHLAIATLFIIAGHMYRTNFGIGHSMKEILEAHKGPLTGEGHKGLYEILTSSWHAQLAVNLALLGS
LSIIVAQHMYAMPAYPYIATSYATQVSLFTHHMWIGGFCICGAAAHAGIFMVRDYDPAKNVNNLLDRMLRQR
DAIISHLNWVCIFLGFHSFGLYIHNDTMRALGRPQDMFSDTAIQLKPVFANWVQGIHAAAAGSTAPYATSGV
SPIFGGDTLVVGGKVAMAHMALGTADFLVHHIHAFTIHVTVLILLKGVLYARSSRLVPDKAELGFRFPCDGP
GRGGTCQVSAWDHVFLGLFWMYNCISVVIFHFSWKMQSDIFGTVDASGTITNMAGGNFAQSALTINGWLRDF
LWAQASNVIQSYGSALSAYGLIFLGAHFIWAFSLMFLFSGRGYWQELIESIVWAHNKLNVAPAISPRALSIT
QGRAVGLAHYLLGGIATTWAFFLARYGALG
>WP_013324917.1:1-750/1-750 photosystem I core protein PsaA [Gloeothece verrucosa]
MTISPPEREGKVKVTVDNDPVPTSFEKWGQPGHFDRTLARGPKTTTWIWNLHANAHDFDTQTSDLEDISRKI
FSAHFGHLAVVFVWLSGMYFHGARFSNYEAWLTDPTHIKPSAQVVWPIVGQGILNADVGGGFHGIQITSGFF
YLWRASGFTNSYQLYCTAIGGLVMAALMLFAGWFHYHKRAPKLEWFQNVESMMNHHLAGLLGLGSLSWAGHQ
IHVSLPINKLLDAGVAPADIPLPHEFILDPSKMAELYPSFAQGILPFFTLNWGVYSDFLTFKGGLNPVTGGL
WLSDSAHHHVAIAVLFIIAGHMYRTNWGIGHSMKEILEAHKGPFTGEGHKGLYEILTTSWHAQLAINLALLG
SLTIIVAHHMYAMPPYPYQAIDYATQLSLFTHHTWIGGFLIVGAGAHGAIFMVRDYKPSQNVDNLLDRVIRH
RDAIISHLNWVCIFLGFHSFGLYVHNDTMRALGRPQDMFSDTAIQLQPVFAQWVQHIHSVAPGATAPHALAP
ASYAFGGSTVAVAGKVAMMPIALGTADFLVHHIHAFTIHVTVLILLKGVLYARSSRLIPDKGELGFRFPCDG
PGRGGTCQVSGWDHVFLGLFWMYNSISVVIFHFSWKMQSDVWGSVLPDGTVSHITGGNFAQSSITINGWLRD
FLWAQAANVINSYGSALSAYGIMFLAGHFVFAFSLMFLFSGRGYWQELIESIVWAHNKLRVAPSIQPRALSI
IQGRAVGVTHYLLGGIVTTWAFFLARTLSI
>WP_066118229.1:1-750/1-750 photosystem I core protein PsaA [Geminocystis sp. NIES-3709]
MTVSPQKEAKAKVIVDKDPVPTSFEKWGKPGHFDRTLARGPKTTTWIWNLHADAHDFDSQTSDLEDISRKIF
SAHFGHLAVVFVWLSGMYFHGAKFSNYSAWLADPLNVKPSAQVVWSVVGQDILNGDVGGGFHGIQITSGLFQ
LWRASGITNEFQLYCTAIGGLVMAGLMLFAGWFHYHKAAPKLEWFQNAESMLNHHLAGLLGLGSLGWAGHQI
HVSLPINKLLDAGVAPQDIPLPHEFILDPSKMAELYPSFAQGLTPFFTLNWGVYSDFLTFKGGLNPVTGGLW
LSDTAHHHLAIAVLFIIAGHMYRTNWGIGHSIKEILEGHKGPFTGEGHKGLYEILTTSWHAQLAINLALLGS
LTIIVAQHMYAMPPYPYLATDYGTQLSIFTHHMWIGAFLIVGAGAHASIFMVRDYDPAKNVNNLLDRVLRHR
DAIISHLNWVCIWLGFHSFGLYIHNDTMRALGRPQDMFSDSAIQLQPIFAQWIQGLHTAAAGATAPFAGATA
SYAFGGDVVAVGGKVAMMPITLGTADFMVHHIHAFTIHVTVLILLKGVLYARSSRLVPDKAELGFRFPCDGP
GRGGTCQVSGWDHVFLGLFWMYNSISVVIFHFSWKMQSDVWGTVLPDGTVSHITGGNFAQSAITINGWLRDF
LWAQAANVINSYGSALSAYGIMFLAGHFIFAFSLMFLFSGRGYWQELIESIVWAHNKLKLAPAIQPRALSIV
QGRAVGVAHYLLGGIVTTWAFFLCRILSVG
>WP_171572179.1:3-752/1-750 photosystem I core protein PsaA [Phormidium sp. CLA17]
TTPQREAKVRVVVDRNPVPTSFEKWSQPGHFDRTLARGPKTTTWIWNLHALAHDFDSHTSDLEDVSRKIFSA
HFGHLAVVFIWLSGMYFHGAKFSNYEAWLTNPTVIKPSAQVVWPIVGQEILNADVGGGFHGIQITSGLFYLW
RASGFTNSFQLYCTAIGGLVMAGLMLFAGWFHYHKAAPKLEWFQNAESMLNHHLAGLFGLGSLGWAGHQIHV
SLPINELLDRGVAAKDIPLPHEFILNSKLMADIYPSFAQGLTPFFTLNWGAYSDFLTFKGGLNPVTGGLWLT
DSAHHHLAIAVMFIVAGHMYRTNWGIGHSIKEILEAHKDPIIITGEGHKGLYEVLTTSWHAQLAINLAMVGS
ISIIVAQHMYAMPPYPYMATDYATQISLFTHHMWIGAFFIVGGAAHGAIFMVRDYDPAVNRGNVLDNMLRHR
DAIISHLNWVCIFLGFHSFGLYVHNDTMRALGRPQDMFSDTAIQLQPIFAQWVQNLHTLAPGATAPNALAPA
SYAFGGGIVAVGGKVAMMPIALGTADFMVHHIHAFTIHVTVLILLKGVLFARSSRLVPDKANLGFRFPCDGP
GRGGTCQVSGWDHVFLGLFWMYNCISIVIFHFSWKMQSDVWGTLNADGSVAHIAGGNFAQSAITINGWLRDF
LWAQAAQVITSYGTALSAYGLLFLGAHFVWAFSLMFLFSGRGYWQELIESIVWAHNKLKVAPAIQPRALSII
QGRAVGVAHYLLGGIVTTWAFFLARTLALG
>WP_068817302.1:1-750/1-750 photosystem I core protein PsaA [Phormidesmis priestleyi]
MTISPPEREAKVRVIVDKDPVPTSFEKWAQPGHFDRTLSKGPKTTTWIWNLHANAHDFDSHTSDLEDVSRKI
FSAHFGHLAVVFIWLSGMYFHGARFSNYSSWLADPLHIKPSAQVVWPIFGQEILNADVGGGFHGIQITSGFF
QLWRASGITNEFQLYCTAIGGLVMAGLMLFAGWFHYHKRAPKLEWFQNVESMLNHHLSGLFGLGSLGWAGHQ
IHIALPINELLDRGVPADKIPLPHEFILNSQLMADIYPSFAKGLAPFFTLNWGEYADFLTFKGGLNPVTGGL
WLTDTAHHHLAIAVLFIIAGHMYRTNWGIGHSIKEILEAHKGPFTGEGHKGLYEVLTTSWHAQLAINLAMVG
SVSIIVAQHMYAMPPYPYLATDYATQLSLFTHHMWLGGFFIVGGAAHAAIFMVRDYDPVVNQNNLLDRVIRH
RDAIISHLNWVCIFLGFHSFGLYVHNDTMRALGRPQDMFSDTAIQLQPVFAQWIQNLHTLAPGSTAPNALAP
ASYAFGGGTIAVGGKVAMMPIALGTADFMVHHIHAFTIHVTVLILLKGVLYARSSRLIPDKANLGFRFPCDG
PGRGGTCQVSGWDHVFLGLFWMYNSLSIAIFHFSWKMQSDVWGTVNADGSVDHITGGNFAQSAITINGWLRD
FLWAQSSQVITSYGSALSAYGLLFLGAHFVWAFSLMFLFSGRGYWQELIESIVWAHNKLKVAPAIQPRALSI
IQGRAVGVAHYLLGGIVTTWAFFLARALSL
>RFP53739.1:1-750/1-750 photosystem I core protein PsaA [Limnothrix sp. CACIAM 69d]
MTISPPEREAKVKVSVDKNPVPTSFEKWGKPGHFDRTLARGPKTTTWIWNLHADAHDFDSHTSDLEDVSRKI
FSAHFGHLAVVFVWLSGMYFHGARFSNYEAWLSDPTHIKPSAQVVWPIVGQEILNGDVGGGFHGIQITSGLF
QLWRASGFTNGDQLYVTAIGGLVMAALMLFAGWFHYHKAAPKLEWFQNVESAMNHHLAGLLGLGCLSWAGHQ
IHVSLPINHLLDSGVALKDIPLPHEFILNKDLMAEIYPSFAQGLTPFFTLNWGAYSDFLTFKGGLNPVTGGL
WLSDTAHHHLALAVLFIVAGHMYRTNWGIGHSMKEILEAHKGPYTGQGHKGLYEIFNTSWHAQLAVNLAVLG
SLTIVIAHHMYAMPPYPYIATDYPTQISLFTHHMWIGAFCIVGAGAHAAIFMVRDYDPAKNVDNLLDRVIRH
RDAIISHLNWVCIFLGFHSFGLYIHNDTMRALGRPQDMFSDTGIQLQPVFAQWVQNLHALAPGNTAPNALEI
VSHAFGGGIVAVGGKVAMMPITLGTADFMVHHIHAFTIHVTALILLKGVLYARSSRLIPDKANLGFRFPCDG
PGRGGTCQVSGWDHVFLGLFWMYNSLSIVIFHFSWKMQSDVWGTVNPDGSVAHITAGNFAQSAITINGWLRD
FLWAQASQVITSYGSALSAYGLLFLGAHFVWAFSLMFLFSGRGYWQELIESIVWAHNKLKVAPAIQPRALSI
TQGRAVGVAHYLLGGIVTTWSFFLARIISV
>MBC7825039.1:1-750/1-750 photosystem I core protein PsaA [Candidatus Parcubacteria bacterium]
MTISPPEREAKVRVIVDKDPVPTSFEKWAQPGHFDRTLSKGPKTTTWIWNLHANAHDFDSHTSDLEDVSRKI
FSAHFGHLAVVFIWLSGMYFHGARFSNYSSWLADPLHIKPSAQVVWPIFGQEILNADVGGGFHGIQITSGFF
QLWRASGITNEFQLYCTAIGGLVMAGLMLFAGWFHYHKRAPKLEWFQNVESMLNHHLSGLFGLGSLGWAGHQ
IHIALPINELLDRGVPADKIPLPHEFILNSQLMAEIYPSFAKGLTPFFTLNWGEYADFLTFKGGLNPVTGGL
WLTDTAHHHLAIAVLFIIAGHMYRTNWGIGHSIKEILEAHKGPFTGEGHKGLYEVLTTSWHAQLAINLAMVG
SVSIIVAQHMYAMPPYPYLATDYATQLSLFTHHMWLGGFFIVGGAAHAAIFMVRDYDPVVNQNNLLDRMLRQ
RDALISHLNWVCIFLGFHSFGLYVHNDTMSALGRPQDMFSDTAIQLQPVFAQWIQNLHTLAPGSTAPNALAP
ASYAFGGGTIAIGGKVAMMPIALGTADFMVHHIHAFTIHVTVLILLKGVLYARSSRLIPDKANLGFRFPCDG
PGRGGTCQVSGWDHVFLGLFWMYNSLSIAIFHFSWKMQSDVWGTVNADGSVDHITGGNFAQSAITINGWLRD
YLWAQSSQVITSYGSALSAYGLLFLGAHFVWAFSLMFLFSGRGYWQELIESIVWAHNKLKVAPAIQPRALSI
IQGRAVGVAHYLLGGIVTTWAFFLARALSL
>WP_169363709.1:1-750/1-750 photosystem I core protein PsaA [Pseudanabaena yagii]
MTMTPQKPDTEVKVSVDRDVVPTSFEKWGQPGHFDRTLKKGPKTTTWIWDLHANVHDFDSFTTEEDTARKIF
SAHFGHLGIVFIWLSGMYYHGAKFSNYTAWLSDPVSIKPSAQVVWNVFGQDILNGDVGGGFQGIQITSGLFH
LWRASGITTEYQLLCTAIGGLVMAGLMFFAGWFHYHKSAPKLEWFKNAESMMNHHLAGLLGLGSLAWAGHQI
HVSIPVNYYLDKGVAASQIPAPHEFILNPSLMSDIFPSFAQGVTPFFTLNWGAYADFLTFKGGLNPQTGSLW
LTDQAHHHLAIATLFIIAGHMYRTNWGIGHSMKEILEAHKGPLTGEGHKGLYEIFTTSWHAQLSWNLALMGS
LSIIVAQHMYAMPAYPYIATDYATQISLFTHHMWIGGFLICGGAAHAGIFMVRDYDPAKNVNNLLDRVIRHR
DAIISHLNWVCIFLGFHSFGLYIHNDTMRALGRPQDMFSDTAIQLKPVFANWIQGFHAAAAGVTAPYATSSV
SPIFGGDTVVVGGKVAAAHMALGTADFLVHHIHAFTIHVTVLILLKGVLYARNSRLIPDKAELGFRFPCDGP
GRGGTCQVSAWDHVFLGLFWMYNCISVVIFHFSWKMQSDIFGTVDASGTVTNMAGGNFAQSALTINGWLRDF
LWAQASNVIQSYGSALSAYGLIFLGAHFIWAFSLMFLFSGRGYWQELIESIVWAHNKLNVAPAISPRALSIT
QGRAVGLAHYLLGGIATTWAFFLARYGALG
>WP_126385345.1:1-750/1-750 photosystem I core protein PsaA [Pseudanabaena sp. ABRG5-3]
MTMTPQKPDTEVKVSVDRDVVPTSFEKWGQPGHFDRTLKKGPKTTTWIWDLHANVHDFDSFTTEEDTARKIF
SAHFGHLGIVFIWLSGMYYHGAKFSNYTAWLSDPVSIKPSAQVVWNVFGQDILNGDVGGGFQGIQITSGLFH
LWRASGITTEYQLLCTAIGGLVMAGLMFFAGWFHYHKSAPKLEWFKNAESMMNHHLAGLLGLGSLAWAGHQI
HVSIPVNYYLDKGVAASQIPAPHEFILNPSLMSDIFPSFAQGVTPFFTLNWGAYADFLTFKGGLNPQTGSLW
LTDQAHHHLAIATLFIIAGHMYRTNWGIGHSMKEMLEAHKGPLTGEGHKGLYEIFTTSWHAQLSWNLALMGS
LSIIVAQHMYAMPAYPYIATDYATQISLFTHHMWIGGFLIAGGAAHAGIFMVRDYDPAKNVNNLLDRVIRHR
DAIISHLNWVCIFLGFHSFGLYIHNDTMRALGRPQDMFSDTAIQLKPVFANWIQGFHAAAAGVTAPYAGASV
SPIFGGDTVVVGGKVAAAHMALGTADFLVHHIHAFTIHVTVLILLKGVLYARNSRLIPDKAELGFRFPCDGP
GRGGTCQVSAWDHVFLGLFWMYNCISVVIFHFSWKMQSDIFGTVDASGTVTNMAGGNFAQSALTINGWLRDF
LWAQASNVIQSYGSALSAYGLIFLGAHFIWAFSLMFLFSGRGYWQELIESIVWAHNKLNVAPAISPRALSIT
QGRAVGLAHYLLGGIATTWAFFLARYGALG
>WP_017304987.1:1-750/1-750 photosystem I core protein PsaA [Spirulina subsalsa]
MTSSPPKEAKVKVAVDKDPVPTSFEKWGKPGHFDRTLAKGPKTTTWIWNLHADAHDFDSQTSDLEDISRKIF
SAHFGHLAVVFVWLSGMYFHGARFSNYVAWLKDPLNIKPSAQVVWPIVGQDILNADVGGGFHGIQITSGFFY
LWRASGITNEFELYCTAIGGLVMAGLCLFAGWFHYHKRAPKLEWFQNVESMMNHHLAVLLGCGSLGWAGHQI
HVSMPINKLLDAGVAPEDIPLPHEFILNSKLMAELYPSFAEGLKPFFTLNWGVYSDFLTFKGGLNPVTGGLW
LSDQAHHHLAIAVLFIIAGHMYRTNWGIGHSMKELLEAHKGPFTGQGHKGLYEILTTSWHAQLAINLAMLGS
LTIIVAQHMYAMPPYPYQATDYATQISLFTHHMWIGGFLIVGAGAHGAIFMVRDYDPAKNVDNLLDRVLRHR
DAIISHLNWVCIFLGFHSFGLYVHNDTMRAFGRPQDMFSDTGIQLQPIFAQWVQNIHTIAPGGTAPNALEPV
SYAFGGSVIAVGGKVAMMPITLGTADFLVHHIHAFTIHVTALILLKGVLYARSSRLIPDKAELGFRFPCDGP
GRGGTCQVSGWDHVFLGLFWMYNSLSIVIFHFSWKMQSDVWGTVAPDGTVSHITAGNFAQSSITINGWLRDF
LWAQASQVITSYGSALSAYGIMFLAGHFIFAFSLMFLFSGRGYWQELIESIVWAHNKLKVAPAIQPRALSII
QGRAVGVAHYLLGGIVTTWAFFLARIISVG
>WP_094530550.1:1-750/1-750 photosystem I core protein PsaA [Pseudanabaena sp. SR411]
MTMTPQKPDTEVKVSVDRDVVPTSFEKWGQPGHFDRTLKKGPKTTTWIWDLHANVHDFDSFTTEEDTARKIF
SAHFGHLGIIFIWLSGMYYHGAKFSNYTGWLADPVNIKPSAQVVWNVVGQDILNGDVGGGFQGIQITSGLFH
LWRASGITTEYQLLCTAIGGLVMAGLMFFAGWFHYHKAAPKLEWFKNAESMMNHHLAGLLGLGSLGWAGHQI
HVSIPVNYYLDKGVAATQIPAPHEFILNPSLMSDIFPSFAQGLTPFFSLNWGVYADFLTFKGGLNPQTGALW
LTDQAHHHLAIAVLFIVAGHMYRTNWGIGHSMKEMLEAHKGPLTGEGHKGLYEIFTTSWHAQLSWNLALMGS
LSIIVAQHMYAMPAYPYIATDYATQVSLFTHHMWIGGFLICGGAAHAGIFMVRDYDPAKNVNNLLDRVLRHR
DAIISHLNWVCIFLGFHSFGLYIHNDTMRALGRPQDMFSDTAIQLKPVFANWIQGVHAAAAGTTAPYAGASV
SPIFGGETLVVGGKVAAAHMALGTADFLVHHIHAFTIHVTVLILLKGVLYARSSRLIPDKAELGFRFPCDGP
GRGGTCQVSAWDHVFLGLFWMYNCISVVIFHFSWKMQSDIFGTVDASGTITNMAGGNFAQSALTINGWLRDF
LWAQASNVIQSYGSALSAYGLIFLGAHFIWAFSLMFLFSGRGYWQELIESIVWAHNKLNVAPAISPRALSIT
QGRAVGLAHYLLGGIATTWAFFLARYGALG
>HBC42839.1:1-750/1-750 photosystem I core protein PsaA [Pseudanabaena sp.]
MTITPQKPDTKVKVAVDRDVVPTSFEKWGQPGHFDRTLKKGPKTTTWIWDLHANVHDFDSFTTEEDTARKIF
SAHFGHLGIIFIWLSGMYYHGAKFSNYTAWLSDPVSIKPSAQVVWNVFGQDILNGDVGGGFQGIQITSGLFH
LWRASGITTEYQLLCTAIGGLVMAGLMFFAGWFHYHKAAPKLEWFKNAESMMNHHLAGLLGLGSLAWAGHQI
HVSIPVNYYLDKGVPLSQIPAPHEFILDPQLMANIFPSFAQGVTPFFTLNWGAYADFLTFKGGLNPQTGALW
LTDQAHHHLAIATLFIIAGHMYRTNWGIGHSFKELLEAHKGPLTGEGHKGLYEIFTTSWHAQLSWNLALMGS
LSIIVAQHMYAMPAYPYIATDYATQVSLFTHHMWIGGFLICGGAAHAGIFFVRDYDPAKNVNNLVDRVLRHR
DAIISHLNWVCIFLGFHSFGLYIHNDTMRALGRPQDMFSDTAIQLKPVFANWIQSFHAAAAGVTAPYAGASV
SPIFGGDTVVVGGKVAAAHMALGTADFLVHHIHAFTIHVTVLILLKGVLYARNSRLIPDKAELGFRFPCDGP
GRGGTCQVSAWDHVFLGLFWMYNCISVVIFHFSWKMQSDIFGTIDASGTVTNMAGGNFAQSALTINGWLRDF
LWAQASNVIQSYGSALSAYGLIFLGAHFIWAFSLMFLFSGRGYWQELIESIVWAHNKLNVAPAISPRALSIT
QGRAVGLAHYLLGGIATTWAFFLARYGALG
>PZV12519.1:1-750/1-750 photosystem I core protein PsaA [Pseudanabaena sp.]
MTMTPQKPDTEVRVVVDRDVVPTSFEKWGQPGHFDRTLKKGPKTTTWIWDLHANVHDFDSFTTEEDTARKIF
SAHFGHLGIIFIWLSGMYYHGAKFSNYTGWLADPVNIKPSAQVVWNVVGQDILNGDVGGGFQGIQITSGLFH
LWRASGITTEYQLLCTAIGGLVMAGLMFFAGWFHYHKAAPKLEWFKNAESMLNHHLAGLLGLGSLSWAGHQI
HVSIPINYYLDKGVPADQIPLPHEFIFHPELMAKIFPSFAQGLTPFFTLNWGAYSDFLTFKGGLNPQTGSLW
LTDQAHHHLAIATLFIIAGHMYRTNFGIGHSMKQILEAHKGPLTGEGHKGLYEILTSSWHAQLAVNLALLGS
LSIIVAQHMYAMPAYPYIATSYATQISLFTHHMWIGGFCICGAAAHAGIFMVRDYDPAKNVNNLLDRMLRQR
DALISHLNWVCIFLGFHSFGLYIHNDTMSALGRPQDMFSDTAIQLKPVFANWIQGIHTAAAGSTAPYATSGV
SPIFGGDTLVVGGKVAMAHMTLGTADFLVHHIHAFTIHVTVLILLKGVLYARSSRLVPDKAELGFRFPCDGP
GRGGTCQVSAWDHVFLGLFWMYNCISVVIFHFSWKMSSDIFGTVDASGTITNMAGGNFAQSALTINGWLRDF
LWAQASNVIQSYGSALSAYGLIFLGAHFIWAFSLMFLFSGRGYWQELIESIVWAHNKLNVAPAISPRALSIT
QGRAVGLAHYLLGGIATTWAFFLARYGALG
>WP_201324210.1:1-750/1-750 photosystem I core protein PsaA [Pseudanabaena sp. lw0831]
MTMTPQKPDTEVRVVVDRDVVPTSFEKWGQPGHFDRTLKKGPKTTTWIWDLHANVHDFDSFTTEEDTARKIF
SAHFGHLGIIFIWLSGMYYHGAKFSNYTGWLADPVNIKPSAQVVWNVVGQDILNGDVGGGFQGIQITSGLFH
LWRASGITTEYQLLCTAIGGLVMAGLMFFAGWFHYHKAAPKLEWFKNAESMMNHHLAGLLGLGSLSWAGHQI
HVSIPINYYLDKGVPADQIPLPHEFIFHPELMAKIFPSFAEGLTPFFTLNWGVYADFLTFKGGLNPQTGSLW
LTDQAHHHLAIATLFIIAGHMYRTNFGIGHSMKEILEAHKGPLTGEGHKGLYEILTSSWHAQLAVNLALLGS
LSIIVAQHMYAMPAYPYIATSYATQVSLFTHHMWIGGFCICGAAAHAGIFMVRDYDPAKNVNNLLDRMLRQR
DAIISHLNWVCIFLGFHSFGLYIHNDTMRALGRPQDMFSDTAIQLKPVFANWIQGIHAAAAGSTAPYATSSV
SPIFGGDTLVVGGKVAMAHMTLGTADFLVHHIHAFTIHVTVLILLKGVLYARSSRLVPDKAELGFRFPCDGP
GRGGTCQVSAWDHVFLGLFWMYNCISVVIFHFSWKMQSDIFGTVDASGTITNMAGGNFAQSALTINGWLRDF
LWAQASNVIQSYGSALSAYGLIFLGAHFIWAFSLMFLFSGRGYWQELIESIVWAHNKLNVAPAISPRALSIT
QGRAVGLAHYLLGGIATTWAFFLARYGALG
>OIP75751.1:1-750/1-750 photosystem I core protein PsaA [Oscillatoriales cyanobacterium CG2_30_44_21]
MTMTPQKPDTEVKVLVDRDVVPTSFEKWGQPGHFDRNLKKGPKTTTWIWDLHANVHDFDSFTNEEDAARKIF
SAHFGHLGIIFIWLSGMYYHGAKFSNYTAWLTDPVGIKPSAQVVWDVVGQDILNGDVGGGFQGIQITSGLFH
LWRASGITTEYQLLCTAIGGLVMAGLMFFAGWFHYHKAAPKLEWFKNVESMMNHHLAGLLGLGSLSWAGHQI
HVSIPINYYMDKGVPLDQIPAPHEFILNPQLMADIFPSFAQGLTPFFTLNWGVYADFLTFKGGLNPQTGALW
LTDQAHHHLAIATLFIIAGHMYRTNWGIGHSMKQILEAHKGPLTGEGHKGLYEILTSSWHAQLAVNLAMLGS
LTIIVAQHMYAMPAYPYIAIDYATQVSLFTHHMWIGGFCICGAAAHAGIFMVRDYDPAKNVNNLLDRMLRQR
DALISHLNWVCIFLGFHSFGLYIHNDTMRALGRPQDMFSDTAIQLKPVFANWIQGIHTAAAGTTAPYTTAGV
SPIFGGENLVVGGKVAMAHMALGTADFMVHHIHAFTIHVTVLILLKGVLYARSSRLIPDKAELGFRFPCDGP
GRGGTCQVSAWDHVFLGLFWMYNCISVVIFHFSWKMQSDIFGTVDAAGNVTNMAGGNFAQSALTINGWLRDF
LWAQASNVIQSYGSALSAYGLIFLGAHFIWAFSLMFLFSGRGYWQELIESIVWAHNKLNVAPAISPRALSIT
QGRAVGLAHYLLGGIATTWAFFLARFGALG
>WP_012597820.1:1-750/1-750 photosystem I core protein PsaA [Gloeothece citriformis]
MTISPPEREGKVKVTVDNDPVPTSFEKWGQPGHFDRTLARGPKTTTWIWNLHANAHDFDSQTSDLEDVSRKI
FSAHFGHLAVVFVWLSGMYFHGARFSNYEAWLADPTHIKPSAQVVWPIVGQGILNADVGGGFHGIQITSGFF
YLWRASGFTNSYQLYCTAIGGLVMAALMLFAGWFHYHKRAPKLEWFQNVESMMNHHLAGLLGLGSLGWAGHQ
IHVSLPINKLLDAGVAPADIPLPHEFILDPSKMQELYPSFAKGILPFFTLNWGVYSDFLTFKGGLNPVTGGL
WLSDTAHHHLAIAVLFIIAGHMYRTNWGIGHSMKQILEAHKGPFTGEGHKGLYEILTTSWHAQLAINLAMLG
SLTIIVAHHMYAMPPYPYQAIDYATQLSLFTHHMWIGGFLIVGAGAHGAIFMVRDYKPSQNVDNLLDRVIRH
RDAIISHLNWVCIFLGFHSFGLYVHNDTMRALGRPQDMFSDTAIQLQPIFAQWVQNIHTVAPGATAPNALAP
ASYAFGGDVVAVAGKVAMMPISLGTADFLVHHIHAFTIHVTVLILLKGVLFARSSRLIPDKGQLGFRFPCDG
PGRGGTCQVSGWDHVFLGLFWMYNSLSIVIFHFSWKMQSDVWGSVLPDGTISHITGGNFAQSSITINGWLRD
FLWAQAANVINSYGSALSAYGIMFLAGHFVFAFSLMFLFSGRGYWQELIESIVWAHNKLRVAPSIQPRALSI
IQGRAVGVTHYLLGGIVTTWAFFLARTLSI
>WP_015168920.1:1-750/1-750 photosystem I core protein PsaA [Synechococcus sp. PCC 7502]
MTTTPQKPEAKVKVTVDRDVVPTSFEKWGQPGHFSRELKKGPKTTTWIWNLHADAHDFDSFTTEEDTARKIF
SAHFGHLGIIFIWLSGMYYHGAKFSNYEAWLTNPVGIKPSAQVVWNIVGQDILNADVGGGFQGIQITSGLFH
LWRASGITSEFQLLCTAIGGLVMAGLMFFAGWFHYHKAAPKLEWFQNVESMLNHHLAGLLGLGSLAWAGHQI
HVSIPINYYLDKGIAPSQIPLPHEFILNSKLMSDIFPSFAQGVTPFFTGNWGVYADFLTFKGGLNPQTGALW
LTDQAHHHLAIATLFIIAGHMYRTNFGIGHSIKQILEAHKGPLTGEGHKGLYEILTTSWHAQLAINLALLGS
LSIIVAQHMYAMPAYPYIAIDYATQVSLFTHHMWIGGFLICGAAAHAGIFFIRDYDPAKNVNNLIDRVLRHR
DAIISHLNWVCIFLGFHSFGLYIHNDTMRALGRPQDMFSDTAIQLKPIFANWIQGIHAAAAGTTAPYASASV
SPIFGGDTLVIGGKVAAGHLALGTADFLVHHIHAFTIHVTVLILLKGVLYARSSRLIPDKAELGFRFPCDGP
GRGGTCQVSAWDHVFLGLFWMYNSISVVIFHFSWKMQSDLFGSVDPNGNITTLAGGNFAQSAITINGWLRDF
LWAQASQVIQSYGSALSAYGLLFLGAHFIWAFSLMFLFSGRGYWQELIESIVWAHSKLNVAPAIQPRALSIV
QGRAVGLAHYLLGGIVTTWAFFLARYAALG
>WP_069791729.1:1-750/1-750 photosystem I core protein PsaA [Cyanobacterium sp. IPPAS B-1200]
MTVTPQKEAKAKVAVDKNPVPTSFEKWGKPGHFDRTLARGPKTTTWIWNLHADAHDFDSQTSDLEDISRKIF
SAHFGHLAVVFVWLSGMYFHGARFSNYEAWLSDPMNIKPSAQQVWSIVGQDILNGDMGGGFQGIQITSGFFQ
LWRASGFTNSYQLYVTAIGGLVMAGLMLFAGWFHYHKAAPKLEWFQNVESMMNHHLAGLLGLGSLGWAGHQI
HVSLPINKLLDAGVAPADIPLPHEFILDAGKMAELYPSFAQGLKPFFTLNWGVYADFLTFKGGLNPVTGGLW
LSDTAHHHLAIAVLFIIAGHMYRTNWGIGHSMKEILEGHKGPFTGEGHKGLYEILTTSWHAQLAINLALLGS
LTIIVAQHMYAMPPYPYLATDYGTQLSIFTHHMWIGGFLIVGAGAHASIFMVRDYDPAKNVNNLLDRVLRHR
DAIISHLNWVCIFLGFHSFGLYIHNDTMRALGRPQDMFSDSAIQLQPVFAQWIQNLHTVAPGGTAPFASAPV
SYAFGGDVVAVGGKVAMMPIALGTADFMVHHIHAFTIHVTVLILLKGVLYARSSRLIPDKAELGFRFPCDGP
GRGGTCQVSGWDHVFLGLFWMYNSLSIVIFHFSWKMQSDVWGTVAPDGTVSHITGGNFAQSAITINGWLRDF
LWAQAANVINSYGSALSAYGIMFLAGHFIFAFSLMFLFSGRGYWQELIESIVWAHSKLNLAPAIQPRALSIV
QGRAVGVAHYLLGGIVTTWAFFLCRILAVG
>WP_072620863.1:1-750/1-750 photosystem I core protein PsaA [Spirulina major]
MTISPPEREAKVRVTVDKDPVATSTEKWGKPGHFSRALAKGPKTTTWIWNLHADAHDFDSQTSDLEDISRKI
FSAHFGHLAVVFVWLSGMYFHGARFSNYTAWLNDPINIKPSAQVVWPIVGQGILNGDVGGGFHGIQITSGLF
YLWRACGFTTSYQLMATAIGGLVMAALCIFAGWFHYHKAAPKLEWFQNTESMLNHHLSVLLGCGSLGWTGHL
IHVSLPVNKLLDAGVAAKDIPLPHEYVLNADKMAEWFPSFAQGLTPFFTLNWGAYSDILTFKGGLNPVTGSL
WLTDVAHHHLAIAVLFIIAGHMYRTNWGIGHSLKEILEAHKGPFTGEGHKGLYEILTTSWHAQLAINLAMLG
SLTIIVAQHMYAMPPYPYQAIDYGTQISLFTHHMWIGGFLIVGAGAHGAIFMVRDYDPAKNVNNLLDRVLRH
RDAIISHLNWVCIFLGFHSFGLYIHNDTMRALGRPQDMFSDTAIQLQPIFAQWVQNLHTLAPGGTAPNALEP
VSYAFGGGIVAVGGKVAMMPITLGTADFMVHHIHAFTIHVTALILLKGVLYARSSRLVPDKAELGFRFPCDG
PGRGGTCQVSGWDHVFLGLFWMYNSLSIVIFHFSWKMQSDVWGTVSGDNVSHITAGNFAQSAITINGWLRDF
LWAQAANVINSYGSALSAYGIMFLAGHFVFAFSLMFLFSGRGYWQELIESIVWAHNKLKVAPAIQPRALSIV
QGRAVGVAHYLLGGIVTTWAFFLARMLSVG
>WP_175356168.1:1-750/1-750 photosystem I core protein PsaA [Pseudanabaena biceps]
MTMTPQKPDTEVKVVVDRDVVPTSFEKWGQPGHFDRTLKKGPKTTTWIWDLHANVHDFDSFTTEEDTARKIF
SAHFGHLGIIFIWLSGMYYHGAKFSNYTGWLADPVHIKPSAQVVWNVVGQDILNGDVGGGFQGIQITSGLFH
LWRASGITTEYQLLCTAIGGLVMAGLMFFAGWFHYHKAAPKLEWFKNAESMMNHHLAGLLGLGSLSWAGHQI
HVSIPINYYLDKGVPADQIPLPHEFITNPSLMADIFPSFAQGLTPFFTLNWGVYADFLTFKGGLNPQTGSLW
LTDQAHHHLAIATLFIIAGHMYRTNWGIGHSMKQILEAHKGPLTGEGHKGLYEILTSSWHAQLAVNLAMLGS
LTIIVAQHMYAMPAYPYIAIDYATQVSLFTHHMWIGGFCICGAAAHAGIFMVRDYDPAKNVNNLLDRMLRQR
DAIISHLNWVCIFLGFHSFGLYIHNDTMRALGRPQDMFSDTAIQLKPVFANWIQGIHAAAAGTTAPYATSSV
SPIFGGETLVVGGKVAAAHMALGTADFLVHHIHAFTIHVTVLILLKGVLYARSSRLIPDKAELGFRFPCDGP
GRGGTCQVSAWDHVFLGLFWMYNSISVVIFHFSWKMQSDIFGTVDAAGNVTNMAGGNFAQSALTINGWLRDF
LWAQASNVIQSYGSALSAYGLIFLGAHFIWAFSLMFLFSGRGYWQELIESIVWAHNKLNVAPAISPRALSIT
QGRAVGLAHYLLGGIATTWAFFLARYGALG
>WP_190349871.1:1-750/1-750 photosystem I core protein PsaA [Pseudanabaena sp. FACHB-1277]
MTMTPQKPDTEVKVTVDRDVVPTSFEKWGQPGHFDRNLKKGPKTTTWIWNLHADVHDFDSFTTEEDTARKIF
SAHFGHLGIIFIWLSGMYYHGAKFSNYTAWLTDPVGIKPSAQVVWNVVGQDILNGDVGGGFQGIQITSGLFH
LWRASGITTEYQLLCTAIGGLVMAGLMFFAGWFHYHKAAPKLEWFKNAESMMNHHLAGLLGLGSLSWAGHQI
HVSIPINYYMDKGVPLDQIPAPHEFITNPQLMADIFPSFAQGLTPFFTLNWGAYADFLTFKGGLNPQTGSLW
LTDQAHHHLAIATLFIIAGHMYRTNWGIGHSMKEILEAHKGPLTGEGHKGLYEILTSSWHAQLAVNLAMLGS
LTIIVAQHMYAMPAYPYIAIDYATQVSLFTHHMWIGGFCICGAAAHAGIFMVRDYDPAKNVNNLLDRMLRHR
DAIISHLNWVCIFLGFHSFGLYIHNDTMRALGRPQDMFSDTAIQLKPVFANWIQGIHAAAAGTTAPYATSGV
SPIFGGETLVVGGKVAVAHMALGTADFLVHHIHAFTIHVTVLILLKGVLYARSSRLIPDKAELGFRFPCDGP
GRGGTCQVSSWDHVFLGLFWMYNCISVVIFHFSWKMQSDIFGTVDAAGNVTNMAGGNFAQSALTINGWLRDF
LWAQASNVIQSYGSALSAYGLIFLGAHFIWAFSLMFLFSGRGYWQELIESIVWAHNKLNVAPAISPRALSIT
QGRAVGLAHYLLGGIATTWAFFLARYGALG
>MBE9046862.1:1-750/1-750 photosystem I core protein PsaA [Pleurocapsales cyanobacterium LEGE 10410]
MTISRSESEQKAKVVVDTNPVPTSFEKWAKPGHFDRTLARGPKTTTWIWNLHADAHDFDSHTSDLEDVSRKI
FSAHFGHLAVVFVWLSGMYFHGARFSNYTSWLADPTAIRPSAQVVWPIFGQDILNGDMGGGFHGIQITSGLF
QMWRAAGFTNEFQLYCTAIGGLVMAALMLFAGWFHYHVRAPKLEWFQNVESMMNHHLAGLLGLGSLGWAGHQ
IHVALPINKLLDAGVAPADIPLPHEFIDASKMAELYPSFAQGLRPFFTLNWGVYSDFLTFKGGLNPVTGGLW
LSDTAHHHLALAVVLIIAGHMYRTNWGIGHSMKEMLEAHKGPFTGEGHKGLYEILTTSWHAQLAINLAMLGS
LSILVAHHMYAMPPYPYLATDYATTLSLFTHHVWIGGFLIVGAAAHAAIFMVRDYDPAENVNNLLDRIIRHR
DTITSHLVWVCQFLGFHSFAIYCHNDTMRAFGRPQDMFSDTGIQLQPILAQWIQNLHTLAPGNTAPAVIEPV
SYAFGGGVVAVGGKVAMMPIPLGTADFLIHHIHAFTIHVTVLVLLKGVLYARSSRLIPDKGQLGFRFPCDGP
GRGGTCQVSAWDHVFLGLFWMYNSLSIVIFHFFWKMQSDVWGTVDADGTINHITAGNFATSSITNNGWLRDF
LWAQASQVITSYNSALSAYGLMFLAGHFVFAFSLMFLFSGRGYWQELIESIVWAHNKLKITVAIQPRALSIT
QGRAVGVAHYLLGGIVTTWAFFLARMSAIG
>WP_146296684.1:1-750/1-750 photosystem I core protein PsaA [Euhalothece natronophila]
MTISPPENEEKVKVSVDKDPVETSFEKWGKPGHFDRTLSKGPKTTTWIWNLHADVHDFDSQGNLEDISRKIF
SAHFGHLAIIFIWLSGMYFHGARFSNYEAWLGDPTSIKPSAQVVWPIVGQEILNADVGGGFQGIQITSGFFY
LWRASGFTNSYQLYCTAIGALVMAALMLFAGWFHYHKRAPKLEWFQNVESMLNHHLAGLLGLGSLGWAGHQI
HVSLPVNKLLDSGVAAKDIPLPHQFILDKSLMAELYPSFEQGLKPFFTLNWGAYADFLTFKGGLNPTTGGLW
LSDTAHHHLAIAVLFIVAGHMYRTNWRIGHSLKEILEAHKGPLTGQGHKGLYEILTTSWHAQLAINLAMLGS
LTIIVAQHMYAMPPYPYMATDYATQLSLFTHHMWIGGFLVVGAGAHAAIFMVRDYDPAKNVDNLLDRVIRHR
DAIISHLNWVCIFLGFHSFGLYVHNDTMRAFGRPQDMFSDNAIQLQPIFAQWIQNLHTIAPGGTAPNAIEPA
SYAFGGEVMAVGGKVAMMPIELGTADFMVHHIHAFTIHVTVLILLKGVLYSRNSRLIPDKSELGFRFPCDGP
GRGGTCQVSGWDHVFLGLFWMYNALSIVIFHFSWKMQSDVWGTVLPDGTVSHITSGNFATSAITINGWLRDF
LWGQSANVINSYGSALSAYGLLFLGAHFVWAFSLMFLFSGRGYWQELIESIVWAHNKLKVAPAIQPRALSIV
QGRAVGVAHYLLGGIVTTWAFFLARIIAVG
>NJP08326.1:3-752/1-750 photosystem I core protein PsaA [Leptolyngbyaceae cyanobacterium RU_5_1]
TTPQSEAKARVVVDKDPVPVSFEKWAKPGHFDRSLARGPKTTTWIWNLHALAHDFDSHTSDLEDVSRKIFSA
HFGHLAVVFIWLSGMYFHGAKFSNFEAWMNNPTGVKPSAQVVWPIVGQEILNADVGGGFHGIQITSGLFYMW
RGEGFTNSFQLYCTAIGALVMAALMLFAGWFHYHKSAPKLEWFQNAESMMNHHLAGLFGLGSLGWAGHLIHV
ALPVNKLLDSGVAAQDVPLPHEFILNKQLMVDLFPSFAKGLTPFFTLNWAAYSDFLTFKGGLNPVTGSLWLT
DNAHHHLALAVMFIVAGHMYRTNWGIGHSMKEILEAHKDPIMITGEGHKGLYEVLTTSWHAQLAINLAIGGS
VSIIVAQHMYAMPPYPYLATDYATQLSIFTHHMWIGGFLIVGAAAHGAIFMVRDYDPVVNRGNVLDNMLRHR
DAIISHLNWVCIFLGFHSFGLYVHNDTMRAFGRPQDMFSDTGIQLQPIFAQWVQNIHTLAPGNTAPNALAPT
SFAFGGDVVAIAGKVAILPITLGTADFLVHHIHAFTIHVTVLILLKGVLFARSSRLVPDKANLGFRFPCDGP
GRGGTCQVSGWDHVFLGLFWMYNCISIVIFHFSWKMQSDVWGTVSPDGSIAHIAGGNFAQSAITINGWLRDF
LWAQATQVITSYGSALSAYGLLFLGAHFVWAFSLMFLFSGRGYWQELIESIVWAHNKLKVAPSIQPRALSII
QGRAVGVAHYLLGGIATTWAFFLARTLSLG
>MBF2027342.1:3-752/1-750 photosystem I core protein PsaA [Leptolyngbyaceae cyanobacterium JSC-12]
TTPQREAPVRVVVDKDPVPTSFEKWSQPGHFDRSLARGPKTTTWIWNLHALAHDFDSHTSDLEDVSRKIFSA
HFGHLAVVFIWLSGMYFHGAKFSNYEAWLANPTAIKPSAQVVWPIVGQEILNADVGGGFHGIQITSGLFYLW
RASGFTNSYQLYCTAIGGLVMAGLMLFAGWFHYHKRAPKLEWFQNAESMLNHHLAGLLGLGSLSWAGHQIHV
SLPVNKLLDAGVAPKDIPLPHEFILNKQLMADLYPSFKQGLLPFFTLNWGVYSDFLTFKGGLNPVTGGLWLS
DTAHHHLAIAVLFLIAGHMYRTNWGIGHSIKEILEAHKDPIIITGEGHKGLYEVLTTSWHAQLAINLAMVGS
LSIIVAQHMYAMPPYPYMATDYATQLSLFTHHMWLGGFFIVGGAAHGAIYMVRDYDPAVNRGNVLDNVLRHR
DTIISHLNWVCIFLGFHSFGLYVHNDTMRALGRPQDMFSDTAIQLQPIFAQWVQNLHTLAPGGTAPNALAPA
SFAFGGDVVAVGGKVAMMPIALGTADFMVHHIHAFTIHVTVLILLKGVLFARSSRLIPDKANLGFRFPCDGP
GRGGTCQVSGWDHVFLGLFWMYNSISVVIFHFSWKMQSDVWGTVNPDGSVAHITAGNFAQSAITINGWLRDF
LWAQATQVITSYGSALSAYGLMFLGAHFVWAFSLMFLFSGRGYWQELIESIVWAHNKLKVAPAIQPRALSII
QGRAVGVAHYLLGGIATTWAFFLARTLSLG
>PSP15972.1:1-750/1-750 photosystem I core protein PsaA [Cyanobacteria bacterium QS_8_64_29]
MTNSPPEQEEKVRVQVDKDPVPTSTEKFAKPGWFDRSLSKGPKTTTWIWNLHANVHDFDTQGNLEEVSRKIF
SAHFGHLAVIFIWLSGMYFHGARFSNYEAWLSDPTNIDPSAQVVWPVVGQDILNADVGGGFQGIQITSGFFY
LWRAAGFTDTFQLYCTAIGALVMAALMLFAGWFHYHKRAPKLEWFQNVESMLNHHLAGLLGLGSLSWAGHQI
HVALPVNKMLNSGVPADEIPLPHKFLFDNERMAELFPSFEQGLRPFFTLNWGEYADFLTFKGGLNPQTGGLW
LTDTAHHHLAIAVLFIIAGHMYRTNWGIGHSIKQILESHKGPLTGEGHKGLYETLTQSWHAQLAINLAMLGS
VTVIVAQHMYAMPPYPYMATDYATQLSLFTHHMWIGAFLIVGAAAHGAIFMTRDYDPANHVNNVLDRVLRHR
DAIISHLNWVCVFLGFHSFGLYVHNDTMRALGRPQDLFSDSAIQLQPVFAQWIQNLHTAAPGGTAPTATEPA
SVAFGGGVVEVGGKVAMMPIELGTADFMVHHIHAFTIHVTVLILLKGVLFARNSRLIPDKSELGFRFPCDGP
GRGGTCQVSGWDHVFLGLFWMYNALSIVIFHFSWKMQSDVWGTVAQDGSVSHITSGNFASGAITINGWLRDF
LWAQSTEVINSYGSALSAYGLLFLGAHFVWAFSLMFLFSGRGYWQELIESIVWAHNKLKVAPAIQPRGLSII
QGRAVGVAHYLLGGIVTTWAFFLARILAQG
>TAD79374.1:1-750/1-750 photosystem I core protein PsaA [Oscillatoriales cyanobacterium]
MTISPPEREAKVKVSVDKNPVPTSFEKWGKPGHFDRTLARGPKTTTWIWNLHADAHDFDSHTSDLEDVSRKI
FSAHFGHLAVVFVWLSGMYFHGARFSNYEGWLSDPTHIKPSAQVVWPIVGQEILNGDVGGGFHGIQITSGLF
QMWRAAGFTNGDQLYVTAIGGLVMAALMLFAGWFHYHKAAPKLEWFQNVESMMNHHLAGLLGLGCLSWAGHQ
IHVALPINQLLDSGVALKDIPLPHEFILNKDLMAEIYPSFAQGLTPFFTLNWGAYADFLTFKGGLNPVTGGL
WLSDTAHHHLALAVLFIVAGHMYRTNWGIGHSMKEILEAHKGPYTGQGHKGLYEILTTSWHAQLSLNLALLG
SLTIVIAHHMYAMPPYPYIATDYPTQISLFTHHMWIGAFCIVGAGAHAAIFMVRDYDPAKNVDNLLDRVIRH
RDAIISHLNWVCIFLGFHSFGLYIHNDTMRALGRPQDMFSDTGIQLQPVFAQWVQNLHALAPGNTAPNALEI
VSHAFGGGVVAVGGKVAMMPIALGTADFMVHHIHAFTIHVTVLILLKGVLYARSSRLVPDKANLGFRFPCDG
PGRGGTCQVSGWDHVFLGLFWMYNSLSIVIFHFSWKMQSDVWGTVNPDGSVAHITAGNFAQSAITINGWLRD
FLWAQASQVITSYGSALSAYGLLFLGAHFVWAFSLMFLFSGRGYWQELIESIVWAHNKLKVAPAIQPRALSI
TQGRAVGVAHYLLGGIVTTWSFFLARIIAV
>PSO57841.1:1-750/1-750 photosystem I core protein PsaA [Cyanobacteria bacterium QH_1_48_107]
MTTSPPEREEKVRVAVDKNPVSTSFEKWAKPGHFDRTLAKGPKTTTWIWNLHSEVHDFDSQGDLEDVSRKIF
SAHFGHLAIIFIWLSGMYFHGARFSNYEAWLGDPTNIKPSAQVVWPIVGQEILNGEMGGGFQGIQITSGFFY
LWRASGFTSSFQLYCTAIGGLVMAALMLFAGWFHYHKRAPKLEWFQNVESMLNHHLAGLLGLGSLSWAGHQI
HVALPVNKLLNSGVAAEDIPLPHEFILNKSLMAELYPSFAQGLKPFFTLNWGEYADFLTFKGGLNPQTGGLW
LSDTAHHHLAIAVLFIIAGHMYRTNWGIGHSIKQILEAHKGPFTGEGHKGLYETLTNSWHAQLAINLAMLGS
LTIIVAHHMYAMPPYPYMATDYATQLSLFTHHIWIGGFLVVGAGAHGAIFLTRDYDPANNVNNLLDRVLRHR
DAIISHLNWVCIFLGFHSFGLYVHNDTMRALGRPQDMFSDTAIQLQPIFAQWVQNLHTLAPGATAPNAAEPA
SYAFGGGVVEVGGKVAMMPIELGTADFMVHHIHAFTIHVTALILLKGVLFARNSRLIPDKSELGFRFPCDGP
GRGGTCQVSGWDHVFLGLFWMFNSLSIVVYHFSWKMQSDVWGTVAPDGTVSNITAGNFATSAITINGWLRDF
QWAQSAQVINSYGSELSAYGLLFLGGHFIFAFSLMFLFSGRGYWQELIESIVWAHNKLKVAPAIQPRGMSII
QGRAVGVAHYLLGSIVTIWAFFLARIIAVG
>MBD1871567.1:1-750/1-750 photosystem I core protein PsaA [Cyanobacteria bacterium FACHB-471]
MTTTPRERDAKVKVVVDKDPVPTSFEKWGKPGHFDRTLSRGPKTTTWIWNLHADAHDFDSHTSDLEDISRKI
FSAHFGHLAIVFIWLSGMYFHGARFSNYEAWLTDPTGIKPSAQVVWPIVGQEILNADVGGGFQGIQITSGFF
QIWRAAGITSEFQLYCTAIGGLVMAALMLFAGWFHYHKRAPKLEWFQNVESMLNHHLAGLLGLGSLSWAGHQ
IHVALPINKLLDAGVPPADIPLPQEFILNSGLMAELYPSFAKGLTPFFTLNWGEYADFLTFKGGLNPVTGGL
WLSDTAHHHLAIAVLFIIAGHMYRTNWGIGHSIKEILENHKGPFTGEGHKGLYENLTTSWHAQLAVNLAMLG
SLTIIVAQHMYSMPPYPYLATDYPTQLSIFTHHMWIGGFLIVGAGAHAAIFMVRDYDPVVNQNNLLDRVIRH
RDAIISHLNWVCIFLGFHSFGLYIHNDTMRALGRPQDMFSDTAIQLQPVFAQWIQNIHTLAPGATAPNALAP
ASYAFGGGTVAVAGKVAMMPIALGTADFMVHHIHAFTIHVTVLILLKGVLFARSSRLIPDKANLGFRFPCDG
PGRGGTCQVSGWDHVFLGLFWMYNSLSIAIFHFSWKMQSDVWGTVNGDGSVSHITGGNFAQSAITINGWLRD
FLWAQATQVIGSYGSALSAYGLLFLGAHFVWAFSLMFLFSGRGYWQELIESIVWAHNKLRVAPSIQPRALSI
IQGRAVGVAHYLLGGIVTTWAFFLARIIAV
>PSO65718.1:1-750/1-750 photosystem I core protein PsaA [Cyanobacteria bacterium QH_2_48_84]
MTTSPPEREEKVRVAVDKNPVSTSFERWAKPGHFDRTLAKGPKTTTWIWNLHSEVHDFDSQGDLEDVSRKIF
SAHFGHLAIIFIWLSGMYFHGARFSNYEAWLGDPTNIKPSAQVVWPIVGQEILNGEMGGGFQGIQITSGFFY
LWRASGFTSSFQLYCTAIGGLVMAALMLFAGWFHYHKRAPKLEWFQNVESMLNHHLAGLLGLGSLSWAGHQI
HVALPVNKLLNSGVAAEDIPLPHEFILNKSLMAELYPSFAQGLKPFFTLNWGEYADFLTFKGGLNPQTGGLW
LSDTAHHHLAIAVLFIIAGHMYRTNWGIGHSIKQILEAHKGPFTGEGHKGLYETLTNSWHAQLAINLAMLGS
LTIIVAHHMYAMPPYPYMATDYATQLSLFTHHIWIGGFLVVGAGAHGAIFLTRDYDPANNVNNLLDRVLRHR
DAIISHLNWVCIFLGFHSFGLYVHNDTMRALGRPQDMFSDTAIQLQPIFAQWVQNLHTLAPGGTAPNAAEPA
SYAFGGGVVEVGGKVAMMPIELGTADFMVHHIHAFTIHVTALILLKGVLFARNSRLIPDKSELGFRFPCDGP
GRGGTCQVSGWDHVFLGLFWMFNSLSIVVYHFSWKMQSDVWGTVAPDGTVSNITAGNFATSAITINGWLRDF
QWAQSAQVINSYGSELSAYGLLFLGGHFIFAFSLMFLFSGRGYWQELIESIVWAHNKLKVAPAIQPRGMSII
QGRAVGVAHYLLGSIVTIWAFFLARIIAVG
>PSO54382.1:1-750/1-750 photosystem I core protein PsaA [Cyanobacteria bacterium QH_10_48_56]
MTTSPPEREEKVRVAVDKNPVSTSFERWAKPGHFDRTLAKGPKTTTWIWNLHSEVHDFDSQGDLEDVSRKIF
SAHFGHLAIIFIWLSGMYFHGARFSNYEAWLGDPTNIKPSAQVVWPIVGQEILNGEMGGGFQGIQITSGFFY
LWRASGFTSSFQLYCTAIGGLVMAALMLFAGWFHYHKRAPKLEWFQNVESMLNHHLAGLLGLGSLSWAGHQI
HVALPVNKLLNSGVAAEDIPLPHEFILNKSLMAELYPSFAQGLKPFFTLNWGEYADFLTFKGGLNPQTGGLW
LSDTAHHHLAIAVLFIIAGHMYRTNWGIGHSIKQILEAHKGPFTGEGHKGLYETLTNSWHAQLAINLAMLGS
LTIIVAHHMYAMPPYPYMATDYATQLSLFTHHIWIGGFLVVGAGAHGAIFLTRDYDPANNVNNLLDRVLRHR
DAIISHLNWVCIFLGFHSFGLYVHNDTMRALGRPQDMFSDTAIQLQPIFAQWVQNLHTLAPGATAPNAAEPA
SYAFGGGVVEVGGKVAMMPIELGTADFMVHHIHAFTIHVTALILLKGVLFARNSRLIPDKSELGFRFPCDGP
GRGGTCQVSGWDHVFLGLFWMFNSLSIVVYHFSWKMQSDVWGTVAPDGTVSNITAGNFATSAITINGWLRDF
QWAQSAQVINSYGSELSAYGLLFLGGHFIFAFSLMFLFSGRGYWQELIESIVWAHNKLKVAPAIQPRGMSII
QGRAVGVAHYLLGSIVTIWAFFLARIIAVG
>WP_015160125.1:1-750/1-750 photosystem I core protein PsaA [Chamaesiphon minutus]
MTISPPEREAKVKVVVDKDPVPTSFEKWGKPGHFDRTLAKGPKTTTWIWNLHALAHDFDSHTSDLEDVSRKI
FSAHFGHLAVIFIWLSGMYFHGARFSNYEAWLTNPTGIKPSAQVVWSIVGQDILNADVGGGFHGIQITSGLF
QLWRASGYTNSTQLYATAIGGLVMAGLMLFAGWFHYHKRAPKLEWFQNVESMMNHHLAGLLGLGCLSWAGHQ
IHVSLPINKLLDSGVAPKDIPLPHEFLDPAKMAELYPSFAKGLTPFFTLNWAEYADFLTFKGGLNPTTGGLW
LSDTAHHHLALAVLFIVAGHMYRTNWGIGHSMKEILENHKGPFTGEGHKGLYEILTTSWHAQLAINLAMLGS
VSIIVAQHMYAMPPYPYLATDYATQLSLFTHHMWIGGFCVVGGAAHAAIFMVRDYDPAMNQNNLLDRMLRHR
DAIISHLNWVCLFLGFHSFGLYVHNDTMQALGRPQDMFSDKAIQLQPVFAQWIQGLHTAAPGNTAPNALQTA
SLAFGGDTLAVGGKVAMMPIVLGTADFMVHHIHAFTIHVTVLILLKGVLFARSSRLIPDKANLGFRFPCDGP
GRGGTCQVSGWDHVFLGLFWMYNAISVVIFHFSWKMQSDVWGTVAPDGTVSHITGGNFAASAININGWLRDF
LWAQASQVINSYGTALSAYGLIFLGAHFIWAFSLMFLFSGRGYWQELIESIVWAHNKLNVGPAIQPRALSII
QGRAVGVAHYLLGGIATTWAFFLARSIAIG
>NJO72652.1:1-750/1-750 photosystem I core protein PsaA [Leptolyngbyaceae cyanobacterium RM1_406_9]
MTTTPRERDAKVKVVVDKDPVPTSFEKWGKPGHFDRTLSRGPKTTTWIWNLHADAHDFDSHTSDLEDISRKI
FSAHFGHLAIVFIWLSGMYFHGARFSNYEAWLTDPTGIKPSAQVVWPIVGQEILNADVGGGFQGIQITSGFF
QLWRASGITSEFQLYCTAIGGLVMAALMLFAGWFHYHKRAPKLEWFQNVESMLNHHLAGLLGLGSLSWAGHQ
IHVALPINKLLDAGVPPADIPLPHEFILNSGLMAELYPSFAKGLTPFFTLNWGEYADFLTFKGGLNPVTGGL
WLSDTAHHHLAIAVLFIIAGHMYRTNWGIGHSIKEILENHKGPFTGEGHKGLYEILTTSWHAQLAINLAMLG
SLTIIVAQHMYAMPPYPYLATDYPTQLSIFTHHMWIGGFLIVGAGAHGAIFMVRDYDPVVNQNNLLDRVIRH
RDAIISHLNWVCIFLGFHSFGLYIHNDTMRALGRPQDMFSDTAIQLQPVFAQWIQNIHTLAPGATAPNALAP
ASYAFGGGIVAVGGKVAMMPIALGTADFMVHHIHAFTIHVTVLILLKGVLFARSSRLIPDKANLGFRFPCDG
PGRGGTCQVSGWDHVFLGLFWMYNSLSIAIFHFSWKMQSDVWGTVNGDGSVSHITGGNFAQSAITINGWLRD
FLWAQATQVIGSYGSALSAYGLLFLGAHFVWAFSLMFLFSGRGYWQELIESIVWAHNKLRVAPAIQPRALSI
IQGRAVGVAHYLLGGIVTTWAFFLARIIAV
>WP_066348395.1:1-750/1-750 photosystem I core protein PsaA [Geminocystis sp. NIES-3708]
MTVSPQKEAKAKVIVDKDPVPTSFEKWGKPGHFDRTLARGPKTTTWIWNLHADAHDFDSQTSDLEDISRKIF
SAHFGHLAVVFVWLSGMYFHGAKFSNYSAWLADPLNVKPSAQQVWSVVGQDILNADVGGGFHGIQITSGLFQ
LWRASGITNEYQLYVTAIGGLVMAGLMLFAGWFHYHKAAPKLEWFQNVESMMNHHLAGLLGLGSLGWAGHQI
HVSLPINKLLDAGVAPQDIPLPHEFILDPSKMAELYPSFAQGLTPFFTLNWGVYSDFLTFKGGLNPVTGGLW
LSDTAHHHLAIAVLFIIAGHMYRTNWGIGHSMKEILEGHKGPFTGEGHKGLYEILTTSWHAQLAINLALLGS
LTIIVAQHMYAMPPYPYLATDYGTQLSLFTHHMWIGAFFIVGAGAHASIFMVRDYDPAKNVNNLLDRVLRHR
DAIISHLNWVCIWLGFHSFGLYIHNDTMRALGRPQDLFSDSAIQLQPVFAQWIQGLHTAAAGATAPFAGATA
SYAFGGDIVAVGGKVAMMPITLGTADFMVHHIHAFTIHVTVLILLKGVLYARSSRLIPDKAELGFRFPCDGP
GRGGTCQVSGWDHVFLGLFWMYNSISVVIFHFSWKMQSDVWGTVLPDGSVSHITGGNFAQSAITINGWLRDF
LWAQAANVINSYGSALSAYGIMFLAGHFIFAFSLMFLFSGRGYWQELIESIVWAHNKLKLAPAIQPRALSII
QGRAVGVAHYLLGGIVTTWAFFLCRILSVG
>WP_190580540.1:1-750/1-750 photosystem I core protein PsaA [Pseudanabaena sp. FACHB-1050]
MTMTPQKPDTEVKVSVDRDVVPTSFEKWGQPGHFDRTLKKGPKTTTWIWDLHANVHDFDSFTTEEDTARKIF
SAHFGHLGIIFIWLSGMYYHGAKFSNYTGWLADPVNIKPSAQVVWNVVGQDILNGDVGGGFQGIQITSGLFH
LWRASGITTEYQLLCTAIGGLVMAGLMFFAGWFHYHKAAPKLEWFKNAESMMNHHLAGLLGLGSLSWAGHQI
HVSIPINYYLDKGVPADQIPLPHEFILNPSLMSDIFPSFAQGVTPFFTLNWGAYADFLTFKGGLNPQTGSLW
LTDQAHHHLAIATLFIIAGHMYRTNFGIGHSMKEILEAHKGPLTGEGHKGLYEILTSSWHAQLAVNLALMGS
LSIIVAQHMYAMPAYPYIATDYATQVSLFTHHMWIGGFLICGAAAHAGIFMVRDYDPAKNVNNLLDRMLRHR
DAIISHLNWVCIFLGFHSFGLYIHNDTMRALGRPQDMFSDTAIQLKPVFANWIQGIHAAAAGTTAPYATSSV
SPIFGGDTIVVGGKVAVAHMALGTADFLVHHIHAFTIHVTVLILLKGVLYARSSRLIPDKAELGFRFPCDGP
GRGGTCQVSAWDHVFLGLFWMYNCISVVIFHFSWKMQSDIFGTVDASGTITNMAGGNFAQSALTINGWLRDF
LWAQASNVIQSYGSALSAYGLIFLGAHFIWAFSLMFLFSGRGYWQELIESIVWAHNKLNVAPAISPRALSIT
QGRAVGLAHYLLGGIATTWAFFLARYGALG
>WP_202958655.1:1-750/1-750 photosystem I core protein PsaA [Solirubrobacter sp. CPCC 204708]
MIIRSPEPEVKILVDRDPVKTSFEQWARPGHFSRTLAKGPDTTTWIWNLHADAHDFDSHTSDLEEISRKVFS
AHFGQLSIIFLWLSGMYFHGARFSNYEAWLSDPTHIGPSAQVVWPIVGQEILNGDVGGGFRGIQITSGFFQL
WRASGITSELQLYCTAIGALVFAALMLFAGWFHYHKAAPKLAWFQDVESMLNHHLAGLLGLGSLSWAGHQVH
VSLPINQFLNAGVDPKEIPLPHEFILNRDLLAQLYPSFAEGATPFFTLNWSKYSEFLTFRGGLDPVTGGLWL
TDIAHHHLAIAILFLIAGHMYRTNWGIGHGLKDILEAHKGPFTGQGHKGLYEILTTSWHAQLSLNLAMLGSL
TIVVAHHMYSMPPYPYLATDYGTQLSLFTHHMWIGGFLIVGAAAHAAIFMVRDYDPTTRYNDLLDRVLRHRD
AIISHLNWACIFLGFHSFGLYIHNDTMSALGRPQDMFSDTAIQLQPVFAQWIQNTHALAPGATAPGATTSTS
LTWGGGDLVAVGGKVALLPIPLGTADFLVHHIHAFTIHVTVLILLKGVLFARSSRLIPDKANLGFRFPCDGP
GRGGTCQVSAWDHVFLGLFWMYNAISVVIFHFSWKMQSDVWGSINDQGVVTHITGGNFAQSSITINGWLRDF
LWAQASQVIQSYGSSLSAYGLLFLGAHFVWAFSLMFLFSGRGYWQELIESIVWAHNKLKVAPATQPRALSIV
QGRAVGVTHYLLGGIATTWAFFLARIIAVG
>WP_110286130.1:1-750/1-750 photosystem I core protein PsaA [Halomonas heilongjiangensis]
MIIRSPEPEVKILVDRDPIKTSFEEWARPGHFSRTIAKGPDTTTWIWNLHADAHDFDSHTSDLEEISRKVFS
AHFGQLSIIFLWLSGMYFHGARFSNYEAWLSDPTHIRPSAQVVWPIVGQEILNGDVGGGFRGIQITSGFFQI
WRASGITSELQLYCTAIGALVFAALMLFAGWFHYHKAAPKLAWFQDVESMLNHHLAGLLGLGSLSWAGHQVH
VSLPINQFLNAGVDPKEIPLPHEFILNRDLLAQLYPSFAEGATPFFTLNWSKYSEFLTFRGGLDPVTGGLWL
TDIAHHHLAIAILFLIAGHMYRTNWGIGHGIKDILESHKGPFTGQGHKGLYEILTTSWHAQLSLNLAMLGSL
TIVVAHHMYSMPPYPYLATDYGTQLSLFTHHMWIGGFLIVGAAAHAAIFMVRDYDPTTRYNDLLDRVLRHRD
AIISHLNWVCIFLGFHSFGLYIHNDTMSALGRPQDMFSDTAIQLQPVFAQWIQNTHALAPSATAPGATASTS
LTWGGGDLVAVGGKVALLPIPLGTADFLVHHIHAFTIHVTVLILLKGVLFARSSRLIPDKANLGFRXPCDGP
GRGGTCQVSAWDHVFLGLFWMYNSISIVIFHFSWKMQSDVWGSISDQGVVTHITGGNFAQSSITINGWLRDF
LWAQASQVIQSYGSSLSAYGLFFLGAHFVWAFSLMFLFSGRGYWQELIESIVWAHNKLKVAPATQPRALSII
QGRAVGVTHYLLGGIATTWAFFLARIIAVG
>PNW53717.1:1-750/1-750 photosystem I core protein PsaA [Euhalothece sp. KZN 001]
MTISPPENEEKVRVAVDKDPVPTSFEKWGKPGHFDRTLSKGPKTTTWIWNLHADAHDFDSQGNLEDVSRKIF
SAHFGHLAIIFLWLSGMYFHGARFSNYEAWLGDPTNIKPSAQVVWPIVGQEILNADVGGGFQGIQITSGFFY
LWRASGFTNSYQLYCTAIGGLVMAALMLFAGWFHYHKRAPKLEWFQNVESMLNHHLAGLLGLGCLSWAGHQI
HVSLPVNKLLDSGVAAKDIPLPHQFILDRSLMAELYPSFEQGLKPFFTLNWGEYADFLTFKGGLNPTTGGLW
LSDTAHHHLALAVLFIIAGHMYRTNWRIGHSIKEILEAHKGPLTGEGHKGLYEILTTSWHAQLAINLAMLGS
VTIIVAQHMYAMPPYPYIATDYATQLSLFTHHMWIGGFLVVGAGAHAAIFMVRDYDPAKNVNNLLDRVLRQR
DALISHLNWVCIFLGFHSFGLYVHNDTMRALGRPQDMFSDSAIQLQPIFAQWVQNLHTLAPGGTAPNAIEPA
SYAFGGETIAVGGKVAMMPIELGTADFMVHHIHAFTIHVTVLILLKGVLYARNSRLIPDKSELGFRFPCDGP
GRGGTCQVSGWDHVFLGLFWMYNALSIVIFHFSWKMQSDVWGTVSPDGTVSHITSGNFATSAITINGWLRDF
LWGQAANVINSYGSALSAYGLIFLGAHFVWAFSLMFLFSGRGYWQELIESIVWAHNKLRVAPAIQPRALSIV
QGRAVGVAHFLLGGIGTTWAFFIARIIAVG
>PZU95676.1:1-750/1-750 photosystem I core protein PsaA [Pseudanabaena sp.]
MTMTPQKPDTEVKVLVDRDVVPTSFEKWGQPGHFDRTLKKGPKTTTWIWDLHANVHDFDSFTTEEDTARKIF
SAHFGHLGIIFIWLSGMYYHGAKFSNYTAWLTDPVGIKPSAQVVWDVVGQDILNGDVGGGFQGIQITSGLFH
LWRASGITTEYQLLCTAIGGLVMAGLMFFAGWFHYHKAAPKLEWFKNVESMMNHHLAGLLGLGSLSWAGHQI
HVSIPINYYMDKGVPLDQIPAPHEFILNPSLMADIFPSFAQGLTPFFTLNWGVYADFLTFKGGLNPQTGALW
LTDQAHHHLAIATLFIIAGHMYRTNWGIGHSMKQILEAHKGPLTGEGHKGLYEILTSSWHAQLAVNLAMLGS
LTIIVAQHMYAMPAYPYIAIDYATQVSLFTHHMWIGGFCICGAAAHAGIFMVRDYDPAKNVNNLLDRMLRQR
DALISHLNWVCIFLGFHSFGLYIHNDTMRALGRPQDMFSDTAIQLKPVFANWIQGIHTAAAGTTAPYATAGV
SPIFGGENLVVGGKVAMAHMALGTADFMVHHIHAFTIHVTVLILLKGVLYARSSRLIPDKAELGFRFPCDGP
GRGGTCQVSAWDHVFLGLFWMYNCISVVIFHFSWKMQSDIFGTVDAAGNVTNMAGGNFAQSALTINGWLRDF
LWAQASNVIQSYGSALSAYGLIFLGAHFIWAFSLMFLFSGRGYWQELIESIVWAHNKLNVAPAISPRALSIT
QGRAVGLAHYLLGGIATTWAFFLARFGALG
>WP_015228476.1:1-750/1-750 photosystem I core protein PsaA [Dactylococcopsis salina]
MTISPPENEEKVRVAVDKDPVPTSFEKWGKPGHFDRTLSKGPKTTTWIWNLHADAHDFDSQGNLEDVSRKIF
SAHFGHLAIIFLWLSGMYFHGARFSNYEAWLGDPTNIKPSAQVVWPIVGQEILNADVGGGFQGIQITSGFFY
LWRASGFTNSYQLYCTAIGGLVMAALMLFAGWFHYHKRAPKLEWFQNVESMLNHHLAGLLGLGCLSWAGHQI
HVSLPVNKLLDSGVAAKDIPLPHQFILDRSLMAELYPSFEQGLKPFFTLNWGEYADFLTFKGGLNPTTGGLW
LSDTAHHHLALAVLFIIAGHMYRTNWRIGHSIKEILEAHKGPLTGEGHKGLYEILTTSWHAQLAINLAMLGS
VTIIVAQHMYAMPPYPYIATDYATQLSLFTHHMWIGGFLVVGAGAHAAIFMVRDYDPAKNVNNLLDRVLRQR
DALISHLNWVCIFLGFHSFGLYVHNDTMRALGRPQDMFSDSAIQLQPIFAQWVQNLHTLAPGGTAPNAIEPA
SYAFGGETIAVGGKVAMMPIELGTADFMVHHIHAFTIHVTVLILLKGVLYARNSRLIPDKSELGFRFPCDGP
GRGGTCQVSGWDHVFLGLFWMYNALSIVIFHFSWKMQSDVWGTVSPDGTVSHITSGNFATSAITINGWLRDF
LWGQSANVINSYGSALSAYGLIFLGAHFVWAFSLMFLFSGRGYWQELIESIVWAHNKLRVAPAIQPRALSIV
QGRAVGVAHFLLGGIGTTWAFFIARIIAVG
>WP_190398730.1:1-750/1-750 photosystem I core protein PsaA [Pseudanabaena sp. FACHB-1998]
MTMTPQKPDTEVKVLVDRDVVPTSFEKWGQPGHFDRTLKKGPKTTTWIWDLHANVHDFDSFTTEEDTARKIF
SAHFGHLGIIFIWLSGMYYHGAKFSNYTGWLADPVHIKPSAQVVWNVVGQDILNGDVGGGFQGIQITSGLFH
LWRASGITTEYQLLCTAIGGLVMAGLMFFAGWFHYHKAAPKLEWFKNAESMMNHHLAGLLGLGSLSWAGHQI
HVSIPINYYLDKGVPADQIPLPHEFITNPSLMADIFPSFAQGLTPFFTLNWGAYADFLTFKGGLNPQTGSLW
LTDQAHHHLAIATLFIIAGHMYRTNWGIGHSMKEILEAHKGPLTGEGHKGLYEILTSSWHAQLAVNLALMGS
LSIIVAQHMYAMPAYPYIATDYATQVSLFTHHMWIGGFLICGAAAHAGIFMVRDYDPAKNVNNLLDRMLRHR
DAIISHLNWVCIFLGFHSFGLYIHNDTMRALGRPQDMFSDTAIQLKPVFANWIQGIHAAAAGTTAPYATSSV
SPIFGGDTIVVGGKVAVAHMALGTADFLVHHIHAFTIHVTVLILLKGVLYARSSRLIPDKAELGFRFPCDGP
GRGGTCQVSAWDHVFLGLFWMYNCISVVIFHFSWKMQSDIFGTVDAGGTITNMAGGNFAQSALTINGWLRDF
LWAQASNVIQSYGSALSAYGLIFLGAHFIWAFSLMFLFSGRGYWQELIESIVWAHNKLNVAPAISPRALSIT
QGRAVGLAHYLLGGIATTWAFFLARYGALG
>NJL37898.1:1-750/1-750 photosystem I core protein PsaA [Leptolyngbyaceae cyanobacterium SM1_4_3]
MTTTPRERDAKVKVVVDNDPVPTSFEKWGKPGHFDRTLSRGPKTTTWIWNLHADAHDFDSHTSDLEDISRKI
FSAHFGHLAIVFIWLSGMYFHGARFSNYEAWLTDPTGIKPSAQVVWPIVGQEILNADVGGGFQGIQITSGFF
QLWRAAGITSEFQLYCTAIGGLVMAALMLFAGWFHYHKRAPKLEWFQNVESMLNHHLAGLLGLGSLSWAGHQ
IHVALPINKLLDAGVPPADIPLPHEFILNSGLMAELYPSFAKGLTPFFTLNWGEYADFLTFKGGLNPVTGGL
WLSDTAHHHLAIAVLFIIAGHMYRTNWGIGHSIKEILENHKGPFTGEGHKGLYEILTTSWHAQLAINLAMLG
SLTIIVAQHMYAMPPYPYLATDYPTQLSIFTHHMWIGGFLIVGAGAHGAIFMVRDYDPVVNQNNLLDRVIRH
RDAIISHLNWVCIFLGFHSFGLYIHNDTMRALGRPQDMFSDTAIQLQPVFAQWIQNIHTLAPGATAPNALAP
ASYAFGGGIVAVGGKVAMMPIALGTADFMVHHIHAFTIHVTVLILLKGVLFARSSRLIPDKANLGFRFPCDG
PGRGGTCQVSGWDHVFLGLFWMYNSLSIAIFHFSWKMQSDVWGTVNGDGSVSHITGGNFAQSAITINGWLRD
FLWAQATQVIGSYGSALSAYGLLFLGAHFVWAFSLMFLFSGRGYWQELIESIVWAHNKLRVAPAIQPRALSI
IQGRAVGVAHYLLGGIVTTWAFFLARIIAV
>WP_193876218.1:1-750/1-750 photosystem I core protein PsaA [Oculatella sp. LEGE 06141]
MTTTPREREAKVKVVVDNDPVPTSFEKWAQPGHFDRTLARGPKTTTWIWNLHADSHDFDSHTSDLEDISRKI
FSAHFGHLAVIFVWLSGMYFHGARFSNYEAWLADPLSIKPSAQVVWPIVGQEILNADVGGGFQGIQITSGFF
QIWRASGITNEFQLYCTAIGGLVMAALMLFAGWFHYHKRAPKLEWFQNVESMLNHHLAGLLGLGCLSWAGHQ
IHVSLPINKLLDAGVAPQDIPLPHEFILNSGLMAELYPSFAKGLTPFFTLNWGEYADFLTFKGGLNPVTGGL
WLTDTAHHHLALAVLFIIAGHMYRTNWGIGHSIKEILEAHKGPFTGEGHKGLYENLTTSWHAQLAINLAMLG
SVTIIVAQHMYAMPPYPYLATDYPTQLSIFTHHMWIGGFLIVGAGAHAAIFMVRDYDPEVNQNNLLDRVLRH
RDAIISHLNWVCIFLGFHSFGLYVHNDTMRALGRPQDMFSDTAIQLQPVFAQWIQNIHTLAPGATAPNALAP
ASYAFGGGIAAVGGKVAMMPIALGTADFMVHHIHAFTIHVTVLILLKGVLFARSSRLIPDKANLGFRFPCDG
PGRGGTCQVSGWDHVFLGLFWMYNSLSIAIFHFSWKMQSDVWGTVSPDGSVSHITGGNWAASAITINGWLRD
FLWAQATQVIGSYGSALSAYGLLFLGAHFVWAFSLMFLFSGRGYWQELIESIVWAHNKLKVAPAIQPRALSI
IQGRAVGVAHYLLGGIVTTWAFFLARIIAV
>WP_190403088.1:1-750/1-750 photosystem I core protein PsaA [Pseudanabaena sp. FACHB-723]
MTMTPQKPDTEVKVSVDRDVVPTSFEKWGQPGHFDRTLKKGPKTTTWIWDLHANVHDFDSFTTEEDTARKIF
SAHFGHLGIIFIWLSGMYYHGAKFSNYTGWLADPVNIKPSAQVVWNVVGQDILNGDVGGGFQGIQITSGLFH
LWRASGITTEYQLLCTAIGGLVMAGLMFFAGWFHYHKAAPKLEWFKNAESMMNHHLAGLLGLGSLSWAGHQI
HVSIPINYYLDKGVPADQIPLPHEFITNPQLMADIFPSFAQGLTPFFTLNWGAYADFLTFKGGLNPQTGSLW
LTDQAHHHLAIATLFIIAGHMYRTNWGIGHSMKEILEAHKGPLTGEGHKGLYEILTSSWHAQLAVNLALMGS
LSIIVAQHMYAMPAYPYIAIDYATQVSLFTHHMWIGGFLICGAAAHAGIFMVRDYDPAKNVNNLLDRMLRHR
DAIISHLNWVCIFLGFHSFGLYIHNDTMRALGRPQDMFSDTAIQLKPVFANWIQGIHAAAAGTTAPYATSSV
SPIFGGETLVVGGKVAAAHMVLGTADFLVHHIHAFTIHVTVLILLKGVLYARSSRLIPDKAELGFRFPCDGP
GRGGTCQVSAWDHVFLGLFWMYNCISVVIFHFSWKMQSDIFGTVDASGTITNMAGGNFAQSALTINGWLRDF
LWAQASNVIQSYGSALSAYGLIFLGAHFIWAFSLMFLFSGRGYWQELIESIVWAHNKLNVAPAISPRALSIT
QGRAVGLAHYLLGGIATTWAFFLARYGALG
>WP_155082366.1:1-750/1-750 photosystem I core protein PsaA [Cyanobacterium aponinum]
MTVSPQKEAKAKVIVDKDPVPTSFEKWGKPGHFDRTLARGPKTTTWIWNLHADAHDFDSQTSDLEDISRKIF
SAHFGHLAVVFVWLSGMYFHGAKFSNYSAWLADPLNIKPSAQVVWPVVGQDILNADVGGGFHGIQITSGFFQ
LWRASGITNEYQLYCTAIGGLVMAGLMLFAGWFHYHKAAPKLEWFQNVESMMNHHLAGLLGLGSLGWAGHQI
HVSLPINKLLDAGVAPNEIPLPHEFILDPAKMAELYPSFAQGLTPFFTLNWGVYSDFLTFKGGLNPVTGGLW
LSDTAHHHLAIAVLFIIAGHMYRTNWGIGHNMKEILEGHKGPFTGEGHKGLYEILTTSWHAQLAINLALLGS
LTIIVAQHMYAMPPYPYLATDYGTQLSIFTHHMWIGGFLIVGAGAHASIFMVRDYDPAKNVNNLLDRVLRHR
DAIISHLNWVCIWLGFHSFGLYIHNDTMRALGRPQDMFSDSAIQLQPVFAQWIQGLHAAAAGATAPFASAGV
SPVFGGEVVAVGGKVAMMPITLGTADFMVHHIHAFTIHVTVLILLKGVLYSRSSRLIPDKAELGFRFPCDGP
GRGGTCQVSGWDHVFLGLFWMYNSLSIVIFHFSWKMQSDVWGTVLPDGSVSHITGGNFAQSAITINGWLRDF
LWAQAANVINSYGSALSAYGIMFLAGHFVFAFSLMFLFSGRGYWQELIESIVWAHNKLKLAPAIQPRALSIV
QGRAVGVAHYLLGGIVTTWAFFLCRILSVG
>WP_017294322.1:1-750/1-750 photosystem I core protein PsaA [Geminocystis herdmanii]
MTVSPQKEAKAKVIVDKNPVPTSFEKWGKPGHFDRTLARGPKTTTWIWNLHADAHDFDSQTSDLEDISRKIF
SAHFGHLAVVFVWLSGMYFHGAKFSNYSAWLADPLNIKPSAQVVWPIVGQDILNADVGGGFHGIQITSGFFQ
LWRASGITNEYQLYCTAIGGLVMAGLMLFAGWFHYHKAAPKLEWFQNVESMMNHHLAGLLGLGSLGWAGHQI
HVSLPINKLLDAGVAPADIPLPHEFILDPSKMAELYPSFAQGLTPFFTLNWGAYSDFLTFKGGLNPVTGGLW
LSDTAHHHLAIAVLFIIAGHMYRTNWGIGHSMKEILEGHKGPFTGEGHKGLYEILTTSWHAQLSINLALLGS
LTIIVAQHMYAMPPYPYLATDYGTQLSLFTHHMWIGAFFIVGAGAHASIFMVRDYDPAKNVNNLLDRVLRHR
DAIISHLNWVCIWLGFHSFGLYIHNDTMRALGRPQDMFSDSAIQLQPVFAQWIQGLHTAAAGATAPFAGAGV
SPVFGGDIVAVGGKVAMMPMTLGTADFMVHHIHAFTIHVTVLILLKGVLYARSSRLVPDKAELGFRFPCDGP
GRGGTCQVSGWDHVFLGLFWMYNSISVVIFHFSWKMQSDIWGTVLPDGSVSHITGGNFAQSAITINGWLRDF
LWAQAANVINSYGSALSAYGIMFLAGHFIFAFSLMFLFSGRGYWQELIESIVWAHNKLKLAPAIQPRALSIV
QGRAVGVAHYLLGGIVTTWAFFLCRMLSVG
>WP_015218335.1:1-750/1-750 photosystem I core protein PsaA [Cyanobacterium aponinum]
MTVSPQKEAKAKVIVDKDPVPTSFEKWGKPGHFDRTLARGPKTTTWIWNLHADAHDFDSQTSDLEDISRKIF
SAHFGHLAVVFVWLSGMYFHGAKFSNYSAWLADPLNIKPSAQVVWPVVGQDILNADVGGGFHGIQITSGFFQ
LWRASGITNEYQLYCTAIGGLVMAGLMLFAGWFHYHKAAPKLEWFQNVESMMNHHLAGLLGLGSLGWAGHQI
HVSLPINKLLDAGVAPNEIPLPHEFILDPAKMAELYPSFAQGLTPFFTLNWGVYSDFLTFKGGLNPVTGGLW
LSDTAHHHLAIAVLFIIAGHMYRTNWGIGHSMKEILEGHKGPFTGEGHKGLYEILTTSWHAQLAINLALLGS
LTIIVAQHMYAMPPYPYLATDYGTQLSIFTHHMWIGGFLIVGAGAHASIFMVRDYDPAKNVNNLLDRVLRHR
DAIISHLNWVCIWLGFHSFGLYIHNDTMRALGRPQDMFSDSAIQLQPVFAQWIQGLHAAAAGATAPFASAGV
SPVFGGDVVAVGGKVAMMPITLGTADFMVHHIHAFTIHVTVLILLKGVLYSRSSRLIPDKAELGFRFPCDGP
GRGGTCQVSGWDHVFLGLFWMYNSLSIVIFHFSWKMQSDVWGTVLPDGSVSHITGGNFAQSAITINGWLRDF
LWAQAANVINSYGSALSAYGIMFLAGHFVFAFSLMFLFSGRGYWQELIESIVWAHNKLKLAPAIQPRALSIV
QGRAVGVAHYLLGGIVTTWAFFLCRILSVG
>PZO35874.1:1-751/1-751 photosystem I core protein PsaA [Pseudanabaena frigida]
MTMTPQKPDTEVKVSVDRDVVPTSFEKWGQPGHFDRTLKKGPKTTTWIWDLHANVHDFDSFTTEEDTARKIF
SAHFGHLGIIFIWLSGMYYHGAKFSNYTAWLSDPVSIKPSAQVVWNVVGQDILNGDVGGGFQGIQITSGLFH
LWRASGITTEYQLLCTAIGGLVMAGLMFFAGWFHYHKAAPKLEWFKNAESMMNHHLAGLFGLGSLAWAGHQI
HVSIPINYYLDKGVPASQIPLPHEFIFNPSLMSDIFPSFAQGLTPFFTLNWSAYADFLTFKGGLNPQTGSLW
LTDQAHHHLALAVMFIVAGHMYRTNWGIGHSMKEMLEAHSGDTVMFGSHKGLYEILTSSWHAQLAVNLAIGG
SVSIIVAQHMYAMPAYPYIATDYATQVSLFTHHMWIGGFMICGAAAHAGIFMVRDYNPAQNVDNALDRMLRA
RDAIISHLNWVCIFLGFHSFGLYIHNDTMRALGRPQDMFSDTAIQLKPVFANWIQGIHAAAAGTTAPYAGAS
VSPIFGGETLVVGGKVAVAHMALGTADFLVHHIHAFTIHVTVLILLKGVLYARSSRLIPDKAELGFRFPCDG
PGRGGTCQVSAWDHVFLGLFWMYNCISVVIFHFSWKMQSDIFGTVDAGGTITNMAGGNFAQSALTINGWLRD
FLWAQASNVIQSYGSALSAYGLIFLGAHFIWAFSLMFLFSGRGYWQELIESIVWAHNKLNVAPAISPRALSI
TQGRAVGLAHYLLGGIATTWAFFLARYGALG
>WP_068788998.1:1-751/1-751 photosystem I core protein PsaA [Phormidium willei]
MTISPQERDAKVKVEVDKNPVPTSFEKWGKPGHFDRTLARGPKTTTWIWNLHADAHDFDSQTNDLEEVSRKI
FSAHFGQLAVIFIWLSGAYFHGARFSNYEAWLTDPTGIKPSAQVVWSIVGQDILNADVGGGFHGIQITSGLF
QLWRASGITNEFQLYCTAIGGLVMAALMLFAGWFHYHVSAPKLEWFQNVESMMNHHLAGLLGLGSLGWAGHQ
IHVSLPINKLLDAGVAPQDIPLPHEFILDTSKMAELYPSFAKGLTPFFTLNWGEYADFLTFKGGLNPQTGGL
WLSDTAHHHLAIAVLFIIAGHMYRTNWGIGHSMKEILEAHKGPFTGEGHKGLYEILTTSWHAQLAINLAMLG
SLSIIVAHHMYAMPPYPYIATDYPTQLSLFTHHMWIGGFLVVGAGAHAAIFMVRDYDPAKNVDNLLDRVIRH
RDAIISHLNWVCIFLGFHSFGLYVHNDTMRAFGRPQDMFSDTGIQLQPIFAQWVQHLHTLAPGNTAPNALAS
VSPAFGGDVVAVGGKVAMMPIELGTADFMVHHIHAFTIHVTVLILLKGVLFARSSRLIPDKSELGFRFACDG
PGRGGTCQVSGWDHVFLGLFWMYNSLSIVIFHFSWKMQSDVWGSVGADGSVSHITYGNFAQSAITINGWLRD
FLWAQASQVIGSYGSALSAYGLLFLGAHFVWAFSLMFLFSGRGYWQELIESIVWAHNKLKVAPAIQPRALSI
IQGRAVGVAHYLLGGIATTWAFFLARIISVG
>HBB34895.1:1-751/1-751 photosystem I core protein PsaA [Cyanobacteria bacterium UBA9273]
MTISPPDRGAKAKVVVDKDPVPTSFEKWSQPGHFDRTLARGPKTTTWIWNLHANAHDFDSHTSDLEDVSRKI
FSAHFGHLAVVFVWLSGMYFHGARFSNYEAWLSDPINIKPSAQVVWPVVGQGILNADVGGGFHGIQITSGFF
QIWRAAGFTNTYQLYCTAIGGLVMAALMLFAGWFHYHKRAPKLEWFQNVESMMNHHLAGLLGCGSLGWAGHQ
IHVSLPINKLLDAGVAPADIPLPHEFILNKSLMAELYPSFEQGLKPFFTLNWGQYADFLTFKGGLNPTTGGL
WLSDTAHHHLAIAVLLIIAGHMYRTNWGIGHSFKEILEAHKGPFTGEGHKGMYEIFTTSWHCQLSWNLAMLG
SLTIIVAHHMYAMPPYPYLATDYGTQLSIFTHHMWIGAFCIVGGAAHAAIFMVRDYDPAVHQNNLLDRVLRH
RDAIISHLNWVCIFLGFHSFGLYVHNDTMRAFGRPQDLFSDTGIQLQPVFAQWVQNIHALAPGGTAPNALEP
VSYAFGGGILAVGGKVAMMPIALGTADFMVHHIHAFTIHVTVLILLKGVLYARNSRLIPDKSQLGFRFPCDG
PGRGGTCQVSAWDHVFLGLFWMYNCISVVIFHFSWKMQSDVWGTVASDGTVSHITGGNFATSALTINGWLRD
FLWAQASQVINSYGSALSAYGILFLGAHFVWAFSLMFLFSGRGYWQELIESIVWAHNKLKVAPAIQPRALSI
IQGRAVGVAHYLLGGIVTTWSFFLARILSVG
>MBD1841904.1:1-751/1-751 photosystem I core protein PsaA [Cyanobacteria bacterium FACHB-63]
MTISPPEREAKARVVVDKDPVPTSFERWGQPGHFDRTLAKGPKTTTWIWNLHANAHDFDSHTSDLEDVSRKI
FSAHFGHLAVVFIWLSGMYFHGAKFSNYEAWLANPTGVKPSAQVVWDIFGQEILNADVGGGFHGIQITSGFF
QLWRAAGFTNTFQLYVTAIGGLVMAGLMLFAGWFHYHKRAPKLEWFQNVESMLNHHLSGLFGLGSLAWAGHQ
IHVALPINELLDRGVPADKIPLPHEFILNTQLMADIYPSFAKGLIPFFTLNWGEYADFLTFKGGLNPVTGGL
WLTDSAHHHLAIAVIFLIAGHQYRTNWGIGHSIKEILEAHKGPFTGEGHKGLYENLTTSWHAQLAINLAMVG
SLSIIVAQHMYAMPPYPYLATDYATQLSIFTHHMWIGGFFIVGGAAHAAIFMVRDYDPVVNQNNNLDRVLRH
RDAIISHLNWVCIFLGFHSFGLYVHNDTMRALGRPQDMFSDTAIQLQPVFAQWIQNLHTLAPGGTAPNALAP
ASYAFGGGTIAVGGKVAMMPIALGTADFMVHHIHAFTIHVTVLILLKGVLFARSSRLIPDKANLGFRFPCDG
PGRGGTCQVSGWDHVFLGLFWMYNSLSIAIFHFSWKMQSDVWGTVAPDGTVDHVTGGNFAQSAITINGWLRD
FLWAQAAQVIGSYGSALSAYGLLFLGAHFVWAFSLMFLFSGRGYWQELIESIVWAHNKLKVAPAIQPRALSI
IQGRAVGVAHYLLGGIVTTWAFFLARSISIG
>TVR11249.1:1-751/1-751 photosystem I core protein PsaA [Phormidium sp. GEM2.Bin31]
MTISPQERDAKVKVEVDKNPVPTSFEKWGKPGHFDRTLARGPKTTTWIWNLHADAHDFDSQTNDLEEVSRKI
FSAHFGQLAVIFIWLSGAYFHGARFSNYEAWLTDPTGIKPSAQVVWSIVGQDILNADVGGGFHGIQITSGLF
QLWRASGITNEFQLYCTAIGGLVMAALMLFAGWFHYHVSAPKLEWFQNVESMMNHHLAGLLGLGSLGWAGHQ
IHVSLPINKLLDAGVAPQDIPLPHEFILDTSKMAELYPSFAKGLTPFFTLNWGEYADFLTFKGGLNPQTGGL
WLSDTAHHHLAIAVLFIIAGHMYRTNWGIGHSMKEILEAHKGPFTGEGHKGLYEILTTSWHAQLAINLAMLG
SLSIIVAHHMYAMPPYPYIATDYPTQLSLFTHHMWIGGFLVVGAGAHAAIFMVRDYDPAKNVDNLLDRVIRH
RDAIISHLNWVCIFLGFHSFGLYVHNDTMRAFGRPQDMFSDTGIQLQPIFAQWVQHLHTLAPGNTAPNALAS
VSPAFGGDVVAVGGKVAMMPIELGTADFLVHHIHAFTIHVTVLILLKGVLFARSSRLIPDKAELGFRFACDG
PGRGGTCQVSGWDHVFLGLFWMYNSLSIVIFHFSWKMQSDVWGTVGADGSVSHITYGNFAQSSITINGWLRD
FLWAQASQVIGSYGSALSAYGLLFLGAHFVWAFSLMFLFSGRGYWQELIESIVWAHNKLKVAPAIQPRALSI
IQGRAVGVAHYLLGGIATTWAFFLARIISVG
>TAO02464.1:1-751/1-751 photosystem I core protein PsaA [Phormidium sp. SL48-SHIP]
MTISPQERDAKVKVEVDKNPVPTSFEKWGKPGHFDRTLARGPKTTTWIWNLHADAHDFDSQTNDLEEVSRKI
FSAHFGQLAVIFIWLSGAYFHGARFSNYEAWLTDPTGIKPSAQVVWSIVGQDILNADVGGGFHGIQITSGLF
QLWRASGITNEFQLYCTAIGGLVMAALMLFAGWFHYHVSAPKLEWFQNVESMMNHHLAGLLGLGSLGWAGHQ
IHVSLPINKLLDAGVAPQDIPLPHEFILDTSKMAELYPSFAKGLTPFFTLNWGEYADFLTFKGGLNPQTGGL
WLSDTAHHHLAIAVLFIIAGHMYRTNWGIGHSMKEILEAHKGPFTGEGHKGLYEILTTSWHAQLAINLAMLG
SLSIIVAHHMYAMPPYPYIATDYPTQLSLFTHHMWIGGFLVVGAGAHAAIFMVRDYDPAKNVDNLLDRVIRH
RDAIISHLNWVCIFLGFHSFGLYVHNDTMRAFGRPQDMFSDTGIQLQPIFAQWVQHLHTLAPGNTAPNALAS
VSPAFGGDVVAVGGKVAMMPIELGTADFLVHHIHAFTIHVTVLILLKGVLFARSSRLIPDKSELGFRFACDG
PGRGGTCQVSGWDHVFLGLFWMYNSLSIVIFHFSWKMQSDVWGTVGADGSVSHITYGNFAQSAITINGWLRD
FLWAQASQVIGSYGSALSAYGLLFLGAHFVWAFSLMFLFSGRGYWQELIESIVWAHNKLKVAPAIQPRALSI
IQGRAVGVAHYLLGGIATTWAFFLARIISVG
>HCA95226.1:1-751/1-751 photosystem I core protein PsaA [Cyanobacteria bacterium UBA9226]
MVARPPERSAKARVVVDNDPVPTSFEKWSKPGHFDRTLAKGPKTTTWIWNLHANAHDFDSHTSDLEDVSRKI
FSAHFGHLAVVFVWLSGMYFHGAKFSNYEAWLSDPLNIKPSAQVVWPVVGQGILNGDVGGGFHGIQVTSGFF
QIWRAAGITNSYQLYCTAIGGLVMAGLMLFAGWFHYHKKAPKLEWFQNVESAMNHHLAGLLGCGSLGWAGHQ
IHISLPVNQLLDSGVAPKDIPLPHEYLFDKAWMAQFYPSFEQGLKPFFTLDWGVYSDFLTFKGGLNPVTGGL
WLSDTAHHHLAIAVLLIVAGHFYRTNWGIGHSFKEVLEAHKGPFTGEGHKGMYEVFTNSWHCQLSWNLAMLG
SLTIIIAHHMYSMPPYPYLATDYGTQLSIFTHHMWIGAFCIVGAGAHAAIFMVRDYNPSEHQNNLLDRVIRH
RDAIISHLNWVCIFLGFHSFGLYVHNDTMRAWGRTQDMFSDTAIQLQPVFAQWVQNIHALAPGGTAPHALAP
VSYAFGGDIVAVGGKVAMMPIALGTADFMVHHIHAFTIHVTALILLKGVLYARSSRLIPDKSQLGFRFPCDG
PGRGGTCQVSAWDHVFLGLFWMYNSISVVIFHFSWKMQSDVWGTVLPDGSVSHITAGNFATSAITINGWLRD
FLWAQASQVINSYGSALSAYGIMFLAGHFVFAFSLMFLFSGRGYWQELIESIVWAHNKLKVAPAIQPRALSI
IQGRAVGVAHYLLGGIVTTWAFFLARILSVG
>EDX71052.1:98-848/1-751 photosystem I core protein PsaA [Coleofasciculus chthonoplastes PCC 7420]
MTISPPERDTKAKVTVDKDPVPTSFEKWSKPGHFDRTLAKGPKTTTWIWNLHANAHDFDSHTSDLEDVSRKI
FSAHFGHLAVIFVWLSGMYFHGARFSNYEAWLTDPINIKPSAQVVWPIVGQDILNADVGGGFHGIQITSGFF
QIWRASGITNEFQLYCTAIGGLVMAALMLFAGWFHYHKRAPKLEWFQNVESVMNHHLAGLLGCGSLGWAGHQ
IHVSLPINKLLDAGVAPEDIPLPHEFILNKSLMAELYPSFEQGLKPFFTLNWGAYADFLTFKGGLNPTTGGL
WLSDTAHHHLAIAVLFIIAGHFYRTNWGIGHSFKEVLEAHKGPFTGQGHKGMYEIFTTSWHAQLSWNLALLG
SLTIIVAHHMYAMPPYPYLATDYGTQLSIFTHHMWIGAFCIVGGAAHAAIFMVRDYDPNIHVDNLLDRVLRH
RDAIISHLNWVCIFLGFHSFGLYVHNDTMRAFGRPQDMFSDTGIQLQPIFAQWVQHLHTLAPGGTAPNALEP
VSYAFGGGMVAVGGKVAMMPITLGTADFLIHHIHAFQIHVTALILLKGVLYARNSRLIPDKSSLGFRFPCDG
PGRGGTCQVSAWDHVFLGLFWMYNCISIVIFHFSWKMQSDVWGTVASDGTVSHITGGNFAASAITINGWLRD
FLWAQASQVINSYGTALSAYGILFLGAHFVWAFSLMFLFSGRGYWQELIESIVWAHNKLKVAPAIQPRALSI
VQGRAVGVAHYLLGGIVTTWSFFLARILSVG
>HAG84168.1:1-751/1-751 photosystem I core protein PsaA [Cyanobacteria bacterium UBA12227]
MIAPAPEPEAKVRVVVDKDPVPTSFEKWGQPGHFDRTLARGPKTTTWIWNLHANAHDFDSHTSDLEDVSRKI
FSAHFGHLAVVFVWLSGMYFHGARFSNYEAWLSDPLHIKPSAQVVWPIVGQGILNGDVGGGFHGIQITSGFF
QIWRASGITNEFQLYCTAIGGLVMAALMLFAGWFHYHKRAPKLEWFQNVESAMNHHLAGLLGCGSLGWAGHQ
IHVSLPINKLLDAGVAPKDIPLPHEFILNKSLMAELYPSFEQGLKPFFTLNWGVYSDFLTFKGGLNPVTGGL
WLSDTAHHHLAIAVLFIIAGHFYRTNWGIGHSFKEVLEAHKGPFTGEGHKGMYEVFTTSWHAQLSWNLALLG
SLTIIVAHHMYAMPPYPYLATDYGTQLSIFTHHMWIGAFCIVGGAAHAAIFMVRDYDPAVHQNNLLDRVLRH
RDAIISHLNWVCIFLGFHSFGLYVHNDTMRAFGRPQDMFSDTGIQLQPVFAQWVQNIHALAPGGTAPNALEP
VSYAFGGGIVAVGGKVAMMPIALGTADFLVHHIHAFTIHVTVLILLKGVLFARSSRLISDKANLGFRFPCDG
PGRGGTCQVSGWDHVFLGLFWMYNSISVVIFHFSWKMQSDVWGTVAADGSVSHITGGNFAASALTINGWLRD
FLWAQASQVITSYGSALSAYGILFLGGHFIFAFSLMFLFSGRGYWQELIESIVWAHNKLKVAPAIQPRALSI
IQGRAVGVAHYLLGGIVTTWAFFLARILSVG
>HIK54488.1:1-751/1-751 photosystem I core protein PsaA [Synechococcales cyanobacterium M55_K2018_004]
MTTTPREREAKVKVVVDNDPVPTSFELWAKPGHFDRTLRNGPKTTTWIWNLHADAHDFDSHINSSLEDVSRK
IFSAHFGHLAVIFIWLSGMYFHGAKFSNYEAWLADPLHVKPSAQVVWPIVGQEILNADVGGGFQGIQITSGF
FQLWRAAGITNEFQLYCTAIGGLVMAGLMLFAGWFHYHKRAPKLEWFQNVESMMNHHLAGLLGLGSLAWAGH
QIHVSLPINELLDKGVAPKDIPLPHEFILNSSLMADLYPSFSKGIMPFFTLNWGEYADFLTFKGGLNPVTGG
LWLSDTAHHHLAIAVLFIIAGHMYRTNWGIGHSMKEILEGHKGPFTGEGHKGLYEILTTSWHAQLAINLAML
GSLTIIVAQHMYAMPPYPYLATDYPTQLSIFTHHMWIGGFLIVGAGAHGAIFMVRDYDPAKNVNNLLDRVIR
HRDAIISHLNWVCIFLGFHSFGLYIHNDTMRALGRPQDMFSDTAIQLQPVFAQWVQNLHTLAPGNTAPNALA
TASYAFGGDVVAVGGKVAMMPIALGTADFMVHHIHAFTIHVTVLILLKGVLFARSSRLIPDKANLGFRFPCD
GPGRGGTCQVSGWDHVFLGLFWMYNSLSIVIFHFSWKMQSDVWGTVAPDGTVSHITNGNFAQSAITINGWLR
DFLWAQATQVIGSYGSALSAYGLLFLGAHFIWAFSLMFLFSGRGYWQELIESIVWAHNKLKVAPAIQPRALS
IIQGRAVGVAHYLLGGIVTTWAFFLARIIAV
>WP_159788284.1:1-751/1-751 photosystem I core protein PsaA [Microcoleus sp. IPPAS B-353]
MTISPQERDAKVKVEVDKNPVPTSFEKWGKPGHFDRTLARGPKTTTWIWNLHADAHDFDSQTNDLEEVSRKI
FSAHFGQLAVIFIWLSGAYFHGARFSNYEAWLSDPTGIKPSAQVVWSIVGQDILNADVGGGFHGIQITSGLF
QLWRASGITNEFQLYCTAIGGLVMAALMLFAGWFHYHVSAPKLEWFQNVESMMNHHLAGLLGLGSLGWAGHQ
IHVSLPINKLLDAGVAPQDIPLPHEFILDTSKMAELYPSFAKGLTPFFTLNWGEYADFLTFKGGLNPQTGGL
WLSDTAHHHLAIAVLFIIAGHMYRTNWGIGHSMKEILEAHKGPFTGEGHKGLYEILTTSWHAQLAINLAMMG
SLSIIVAHHMYSMPPYPYIATDYPTQLSLFTHHMWIGGFLIVGAGAHAAIFMVRDYDPAKNVDNLLDRVIRH
RDAIISHLNWVCIFLGFHSFGLYVHNDTMRAFGRPQDMFSDTGIQLQPIFAQWVQHLHTLAPGNTAPNALAS
VSPAFGGDVVAVGGKVAMMPIQLGTADFMVHHIHAFTIHVTVLILLKGVLFARSSRLIPDKAELGFRFACDG
PGRGGTCQVSGWDHVFLGLFWMYNSLSIVIFHFSWKMQSDVWGTVGADGSVSHITYGNFAQSAITINGWLRD
FLWAQASQVIGSYGSALSAYGLLFLGAHFVWAFSLMFLFSGRGYWQELIESIVWAHNKLKVAPAIQPRALSI
IQGRAVGVAHYLLGGIATTWAFFLARIISVG
>RYE14934.1:1-751/1-751 photosystem I core protein PsaA [Rickettsiales bacterium]
MTISPPEPQFKKVKIVVDRNPVETSFEKWAKPGHFSRTLSKGPTTTTWIWNLHADAHDFDSHTSDLEEISRK
VFSAHFGQLGIILIWLSGMYFHGARFSNYEAWLSDPTHIKPSAQVVWPIVGQEILNGDVGGGFQGIQITSGF
FQLWRASGITSELQLYSTAIGGLVLASAMFFAGWFHYHKAAPKLEWFQNVESMLNHHLAGLLGLGSLGWAGH
QIHVSLPINKLLDAGVDPKEIPLPHEFLLNRELITQLYPSFAKGLTPFFTINWNEYSDFLTFKGGLNPVTGG
LWLTDTAHHHLAIAVLFLVAGHMYRTNWGIGHSIKSILEAHKGPFTGEGHKGLYEILTTSWHAQLAINLALF
GSLSIIVAHHMYSMPPYPYLATDYATQLSIFTHHTWIGGFCIVGAGAHAAIFMVRDYDPTNNYNNLLDRVIR
HRDAIISHLNWVCIFLGFHSFGLYIHNDTMSALGRPQDMFSDTAIQLQPIFAQWVQNTHFLAPQLTAPNALN
ATSLTWGGDVVAVSGKVAMMPISLGTADFLVHHIHAFTIHVTVLILLKGVLYARSSRLIPDKANLGFRFPCD
GPGRGGTCQVSAWDHVFLGLFWMYNALSIAIFHFSWKMQSDVWGTVNASGVSHITGGNFAQSANTINGWLRD
FLWAQSSQVIQSYGSALSAYGLIFLGAHFVWAFSLMFLFSGRGYWQELIESIIWAHNKLKVAPAIQPRALSI
TQGRAVGVAHYLLGGIGTTWAFFLARIIAVG
>MBT6365658.1:1-751/1-751 photosystem I core protein PsaA [Bacteroidetes bacterium]
MTISPPEREVKAVKIVVDRDPVPTSFEKWGKPGHFSRTLAKGPATTTWVWDLHADAHDFDSHTTDLEDISRK
VFSAHFGQLGVIFIWLSGMYFHGARFSNYEAWLSDPTHIKPSAQVVWPIVGQEILNGDVGGGFQGVQITSGF
FQLWRGSGITSELQLYSTAIGALIMAGLMFFAGWWHYHKAAPKLEWFQNVESMMNHHLAGLLGLGSLSWSGH
QIHIALPVNTLLDAGVDPKEIPLPHEFMLNRDLMAELYPSFSQGLAPFWTFNWTEYSDFLTFRGGLNPVTGG
LWLSDTAHHHLAIGVLFIIAGHMYRTNWGIGHSMKEILEAHKGPFTGEGHKGLYEILTTSWHAQLAINLALF
GSLSIIVAHHMYAMPPYPYLATDYGTQLSLFTHHMWIGGFCICGAAAHAAIFMVRDYDPTNNYNNLLDRVLR
HRDAMISHLNWVCIFLGFHSFGLYIHNDTMSALGRPQDMFSDTAIQLQPIFAQFVQNTHALAPELTAPTAGA
STSASWGGDIVAVGGKIAMMPISLGTSDFMVHHIHAFTIHVTVLILLKGVLFARSSRLIPDKANLGFRFPCD
GPGRGGTCQVSAWDHVFLGLFWMYNSISIVIFHFSWKMQSDVWGSVTDNGVSHITGGNFAQSANTINGWLRD
FLWAQSSQVIQSYGSALSAYGLIFLGAHFIWAFSLMFLFSGRGYWQELIESIVWAHNKLKVAPAIQPRALSI
TQGRAVGVAHYLLGGIATTWSFFLARIIAVG
>MAH59215.1:1-751/1-751 photosystem I core protein PsaA [Synechococcus sp. ARS1019]
MTISPPEREIKTVKIVVDRDPVPTSFEKWAKPGHFSRTLAKGPATTKWVWDLHADAHDFDSHTTDLEDISRK
VFSAHFGQLGVIFIWLSGMYFHGARFSNYEAWLSDPTHIKPSAQVVWPIVGQEILNGDVGGGFQGVQITSGF
FQLWRGSGITSELQLYSTAIGALICAGLMFFAGWWHYHKAAPKLEWFQNVESMMNHHLAGLLGLGSLAWAGH
QIHIALPVNTLLDAGVDPKEIPLPHEFMLNRALMAELYPSFAKGLTPFFTFNWTEYSDFLTFRGGLNPVTGG
LWLTDVAHHHLAIAVLFLVAGHQYRTNWGIGHSMKEILEAHKGPFTGEGHKGLYEILTTSWHAQLAINLALM
GSLSIIVSHHMYSMPPYPYLATDYGTQLSLFTHHMWIGGFCICGAAAHAAIFMVRDYDPATNYNNVLDRVLR
HRDAIISHLNWVCIFLGFHSFGLYVHNDTMSALGRPQDMFSDTAIQLQPVFAQFLQNTHALAPELTAPTAAG
STSASWGGDIVAVGGKIAMMPISLGTSDFMVHHIHAFTIHVTVLILLKGVLFARSSRLIPDKANLGFRFPCD
GPGRGGTCQVSAWDHVFLGLFWMYNSISIVIFNFSWKMQSDVWGSVTGNGVSHITGGNFAQSANTINGWLRD
FLWAQSSQVIQSYGSALSAYGLIFLGAHFIWAFSLMFLFSGRGYWQELIESIVWAHNKLKVAPAIQPRALSI
TQGRAVGVAHYLLGGIATTWSFFLARIIAVG
>WP_144873820.1:1-751/1-751 photosystem I core protein PsaA [Hyella patelloides]
MTISPSESEQKAKVVVDNNPVPTSFEKWAKPGHFDRALARGPKSTTWIWNLHADAHDFDSHTSDLEDVSRKI
FSAHFGHLAVVFVWLSGMYFHGAKFSNYTAWLTDPVGIKPSAQVVWPLVGQDILNADVGGGFHGIQITSGLF
QLWRASGITNEFQLYCTAIGGLVMAALMLFAGWFHYHVRAPKLEWFQNVESAMNHHLAGLLGLGSLGWAGHQ
IHVSLPINKLLDAGVAPSEIPLPHEFIDASKMAELYPSFAQGLRPFFTLNWGAYSDFLTFKGGLNPVTGGLW
LSDTAHHHLAIAVLFIIAGHFYRTNWGIGHSFKEVLEAHKGPFTGTGHKGMYEVFTTSWHAQLSWNLAWMGS
LSILVAHHMYAMPPYPYLATDYATTLSLFTHHVWIGGFLIVGAAAHAAIFMVRDYDPAMHVNNNLDRVLRHR
DSIIAHLVWVCQFLGFHSFGIYLHNDTLRAFGRPQDMFSDTGIPLQPIFAQWIQNFHALAPGSTASVLNEPV
SYAFGGGGVLAIGDKVAMMPIQLGTADFLIHHIHAFTIHVTVLILLKGVLYSRNSRLIPDKSELGFRFPCDG
PGRGGTCQVSAWDHVFLGLFWMYNTISMVIFHFFWKMQSDVWGTVGADGTVNHITAGNFASSSITINGWLRD
FLWAQASQVITSYNSALSAYGLMFLAGHFVFGFSLMFLFSGRGYWQELIESIVWAHNKLKIAISVQPRALSI
THGRAVGAAQYLLGGIVTTWAFFLARMAAIG
>NEQ95137.1:1-751/1-751 photosystem I core protein PsaA [Cyanothece sp. SIO2G6]
MTTTPRERKAKIAVDRDPVPTSFEKWAKPGHFDRTLAKGPKTTTWIWTLHADAHDFDSHTSDLEDISRKIFS
AHFGHLAVVFVWLSGMYFHGARFSNYEAWLTDPLSIKPSAQVVWPIVGQEILNADVGGGFHGIQITTGFFQL
WRASGITSTTQLYATAIGGLVMAALMLYAGWFHYHKAAPKLEWFQNVESMLNHHLAGLLGLGSLGWAGHQIH
VSLPINKLLDAGVPASDIPLPHEFILDKSLMAELYPSFAQGLTPFFTLNWGVYSDFLTFKGGLNPVTGGLWL
SDTAHHHLAIAVLFIVAGHMYRTNWGIGHSIKEILEGQKGDPLLFPGKGHDGLYEILTTSWHAQLALNLALL
GSLTIIVAQHMYAMPPYPYLATDYPTQLCLFTHHMWIGAFLVCGAGAHGAIFMVRDYDPAKNVDNVLDRVIR
ARDAIISHLNWVCIFLGLHSFGLYIHNDTMRALGRPQDMFSDDAIQLQPIFAQWVQSLHTMAPGATAPNALG
TASLAFGGEAVVVGDKVAMMGIPLGTADFMVHHIHAFTIHVTVLILLKGVLYARNSRLIPDKSELGFRFPCD
GPGRGGTCQVSGWDHVFLGLFWMYNSISVAIFHFSWKMQSDVWGTVDPDGYIEHITYGNFAESAITINGWLR
DFLWSQAANVINSYGSALSAYGIMFLAGHFVWAFSLMFLFSGRGYWQELIESIVWAHSKLKLAPAIQPRALD
ITQGRAVGLAHYLLGGIVVTWSFFICRIIAV
>WP_009342250.1:1-751/1-751 photosystem I core protein PsaA [Raphidiopsis brookii]
MTISPPERDAKKARVIVDNDPVPTSFEKWAQPGHFDRSLAKGPKTTTWIWDLHALAHDFDTHTSDLEDISRK
IFSAHFGHLAVVTIWLSGMIFHGAKFSNYEAWLADPLGVKPSAQTVWPIVGQDILNGDVGGGFHGIQITSGL
FQVWRGWGITSSFQLYVTAIGGLVLAGLFLFAGWFHYHKRAPKLEWFQNVESMLNHHLAVLLGCGSLGWTGH
IIHVSAPVNKLLDSGVAIKDIPLPHEFILNKELISHLYPSFASGLTPFFTLNWGAYADILTFKGGLNPVTGG
LWMTDIAHHHLAIAVLFIIAGHMYRTNWGIGHSIKDILENHKGPFTGEGHKGLYENLTTSWHAQLATNLAFL
GSLTIIIAHHMYAMPPYPYLATDYATQLCIFTHHMWIGGFLIVGGAAHAAIFMVRDYDPVVNQNNVLDRVIR
HRDAIISHLNWVCIFLGFHSFGLYIHNDTMSALGRPQDMFSDTAIQLQPVFAQWVQGLHHLAPGTTAPNALE
AVSYVFGGGVLAVGGKVAAAAIPLGTADFLVHHIHAFTIHVTVLILLKGVLYARSSRLIPDKANLGFRFPCD
GPGRGGTCQVSGWDHVFLGLFWMYNSLSIVIFHFSWKMQSDVWGTVDDGVVSHITGDNFAQGAITINGWLRD
FLWAQATEVINSYGSELSAYGLMFLGAHFIWAFSLMFLFSGRGYWQELIESIVWAHNKLKVAPTIQPRALSI
TQGRAVGVAHYLLGGIATTWAFFHAHILSVG
>WP_141303593.1:1-751/1-751 photosystem I core protein PsaA [Cylindrospermopsis raciborskii]
MTISPPEREAKKARVIVDNDPVPTSFEKWAQPGHFDRSLAKGPKTTTWIWDLHALAHDFDTHTSDLEDISRK
IFSAHFGHLAVVTIWLSGMIFHGAKFSNYEAWLADPLGVKPSAQTVWPIVGQDILNGDVGGGFHGIQITSGL
FQVWRGWGITSSFQLYVTAIGGLVLAGLFLFAGWFHYHKRAPKLEWFQNVESMLNHHLAVLLGCGSLGWTGH
IIHVSAPVNKLLDSGVAIKDIPLPHEFILNKELIAHLYPSFASGLTPFFTLNWGAYADILTFKGGLNPVTGG
LWMTDIAHHHLAIAVLFIIAGHMYRTNWGIGHSIKDILENHKGPFTGEGHKGLYENLTTSWHAQLATNLAFL
GSLTIIIAHHMYAMPPYPYLATDYATQLCIFTHHMWIGGFLIVGGAAHAAIFMVRDYDPVVNQNNVLDRVIR
HRDAIISHLNWVCIFLGFHSFGLYIHNDTMSALGRPQDMFSDTAIQLQPVFAQWIQNQHHVAPGTTAPNALE
AVSYVFGGGVLAVGGKVAAAAIPLGTADFLIHHIHAFTIHVTVLILLKGVLYARSSRLIPDKANLGFRFPCD
GPGRGGTCQVSGWDHVFLGLFWMYNSLSIVIFHFSWKMQSDVWGTVDDGVVSHITGDNFAQGAITINGWLRD
FLWAQATEVINSYGSELSAYGLMFLGAHFIWAFSLMFLFSGRGYWQELIESIVWAHNKLKVAPTIQPRALSI
TQGRAVGVAHYLLGGIATTWAFFHAHILSVG
>MBC8300481.1:1-751/1-751 photosystem I core protein PsaA [Pelagibacterales bacterium]
MAISATERGTKNVQVFVEKDAVETSFEKWAQPGHFSRTLAKGPKTTTWIWNLHADVHDFDGQTNSLEEVSRK
IFSAHFGQLSIIFLWISGMHFHGAYFSNYYAWLTDPIGIKQSSQVVWPIVGQEILNADVGGNFQGVQTTSGW
FQMWRAEGITSEVELYWIAIGGLAMSAIMLFAGWFHYHKAAPKLEWFQNAESMMNHHLAGLLGLGCLSWSGH
QIHIALPINKLLDAGVAPQEIPLPHEFLINRELMAQLYPSFSKGLAPFFSGHWSEYSDFLTFKGGLNPVTGG
LWLSDIAHHHLALAVLFIIAGHMYRTNWGIGHSMKEILESHKGPFTGEGHKGLYEILTTSWHAQLAINLAMV
GSLSIIVAHHMYAMPPYPFIAIDYATQLSLFTHHMWIGGFCVVGGAAHGAIFMVRDYTPANNYNNLLDRVIR
HRDAIISHLNWVCIFLGAHAFGFYIHNDTMRALGRPQDMFSDKAIQLQPIFAQWIQNIHLLAPGTTAPNALA
TTSYAFGGDVIGVGGKIAMMPIKLGTADFMVHHIHAFTIHVTVLILLKGVLYARSSKLIPDKANLGFRFPCD
GPGRGGTCQSSSWDHVFLGLFWMYNTISVVIFHFSWKMQSDVWGTVAPDGSVAHVTGGNFAQSALTINGWLR
DFLWSQASQVIQSYGSASSAYGLIFLGAHFIWAFSLMFLFSGRGYWQELIESIVWAHNKLNFAPAIQPRALS
ITQGRAVGLAHYLLGGIGTTWSFFLARSLSI
>WP_015163610.1:1-751/1-751 photosystem I core protein PsaA [Pseudanabaena sp. PCC 7367]
MTVTPEKAKVRVTVDRDAVPTSFEKWAQPGHFDRTLKKGPKTTTWIWNLHADVHDFDSFSDLEDTSRKIFSA
HFGHLGVIFIWLSGMYYHGAKFSNYVAWLSDPVGIKPSAQVVWPVVGQDILNADVGGGFQGIQITSGLFHMW
RAAGITNEYQLLCTAIGGLVMAGLMFFAGWFHYHKAAPKLEWFQNAESMMNHHLAGLIGLGSLGWAGHQIHV
SIPINKLLNYGVAPQDIALPHEFILNPSLMAELFPQGFSQGVMPFFTLNWGVFSDFLTFKGGLNPATGSLWL
TDQAHHHLAIAVLFIVAGHMYRTNWGIGHSMKEILEAHKDPLLIGGTGHKGLYEFMTNSWHAQLAVNLALFG
SLSIVVAHHMYAMPPYPYLAVDYPTQISLFTHHMWIGGFCICGAAAHAGIAMIRDYDPATNMNNVLDRLLRH
RDAIISHLNWVCIFLGFHSFGLYIHNDTMRAFGRPQDMFSDTGIQLQPIFAQWIQNIHANTIASTAPYAGDS
VSPIFGGDIVALGGKIAMAPMTLGTADFMVHHIHAFTIHVTVLILLKGVLFSRNSRLIPDKSELGFRFPCDG
PGRGGTCQVSAWDHVFLGLFWMYNCISVVIFHFSWKMQSDIFGTVGADGSISHITAGNFAQSSITINGWLRD
FLWAQAANVIQSYGSALSAYGLIFLGAHFIWAFSLMFLFSGRGYWQELIESIVWAHNKLRVAPAIQPRALSI
VQGRAVGLAHYLLGGIATTWAFFLARFGALG
>WP_190376226.1:1-751/1-751 photosystem I core protein PsaA [Leptolyngbya sp. FACHB-17]
MTISPPEREAKARVVVDKDPVPTSFERWGQPGHFDRTLAKGPKTTTWIWNLHANAHDFDSHTSDLEDVSRKI
FSAHFGHLAVVFIWLSGMYFHGAKFSNYEAWLANPTGVKPSAQVVWDIFGQEILNADVGGGFHGIQITSGFF
QLWRAAGFTNTFQLYVTAIGGLVMAGLMLFAGWFHYHKRAPKLEWFQNVESMLNHHLSGLFGLGSLAWAGHQ
IHVALPINELLDRGVPADKIPLPHEFILNTQLMADIYPSFAKGLIPFFTLNWGEYADFLTFKGGLNPVTGGL
WLTDSAHHHLAIAVLFLIAGHQYRTNWGIGHSIKEILEAHKGPFTGEGHKGLYENLTTSWHAQLAINLAMVG
SLSIIVAQHMYAMPPYPYLATDYATQLSIFTHHMWIGGFFIVGGAAHAAIFMVRDYDPVVNQNNNLDRVLRH
RDAIISHLNWVCIFLGFHSFGLYVHNDTMRALGRPQDMFSDTAIQLQPVFAQWIQNLHTLAPGGTAPNALAP
ASYAFGGGTIAVGGKVAMMPIALGTADFMVHHIHAFTIHVTVLILLKGVLFARSSRLIPDKANLGFRFPCDG
PGRGGTCQVSGWDHVFLGLFWMYNSLSIAIFHFSWKMQSDVWGTVAPDGTVDHVTGGNFAQSAITINGWLRD
FLWAQAAQVIGSYGSALSAYGLLFLGAHFVWAFSLMFLFSGRGYWQELIESIVWAHNKLKVAPSIQPRALSI
IQGRAVGVAHYLLGGIVTTWAFFLARSISIG
>RYE26907.1:1-751/1-751 photosystem I core protein PsaA [Sphingobacteriaceae bacterium]
MTISAPEREAKKVKIVVDTNPTPTTFEKWAKPGHFSRTLSKGPSTTTWIWNLHADAHDFDSHTNDLEEISRK
VFSAHFGQLGIILIWLSGMYFHGARFSNYEAWLQDPIHLKPSAQIVWPIVGQEILNGDVGGGFQGIQITSGF
FQLWRSSGITSELQLYTTAIGGLILAGAMFFAGWFHYHKAAPRLEWFQNVESMLNHHLAGLLGLGSLAWAGH
QIHVSLPINKLLDAGIDPKEIPLPHEFLLNRDLVAQLYPSFSKGLAPFFSINWNEYTDFLTFRGGLNPTTGG
LWLTDTAHHHLAIAVLFIVAGHQYRTNFGIGHSIKDILEAHRGPFTGEGHKGLYEILTTSWHAQLAINLALF
GSLSIIVAHHMYSMPPYPYLATDYATQLSLFTHHTWIGGFCVVGAGAHAAIFMVRDYDPTNNYNNLLDRVIR
HRDAIISHLNWVCIFLGFHSFGLYIHNDTMSALGRPQDMFSDTAIQLQPIFAQWIQNTHSLAPQLTAPNAAA
STSATWGGDLVAVGGKVALMPISLGTADFLVHHIHAFTIHVTVLILLKGVLYARSSRLIPDKANLGFRFPCD
GPGRGGTCQVSPWDHVFLGLFWMYNSLSIAIFHFSWKMQSDVWGTVNGAGVSHITGGNFAQSANTINGWLRD
FLWAQSSQVIQSYGSALSAYGLIFLGAHFIWAFSLMFLFSGRGYWQELIESIVWAHNKLRVAPAIQPRALSI
TQGRAVGVAHYLLGGIATTWSFFLARIIAVG
>MAR89225.1:1-751/1-751 photosystem I core protein PsaA [Rhodospirillaceae bacterium]
MTISPPEREVKAVKIVVDRDPVPTSFEKWGKPGHFSRTLAKGPATTTWVWDLHADAHDFDSHTTDLEDISRK
VFSAHFGQLGVIFIWLSGMYFHGARFSNYEAWLSDPTHIKPSAQVVWPIVGQEILNGDVGGGFQGIQITSGF
FQLWRGSGITSELQLYSTAIGALICAGLMFFAGWWHYHKAAPKLEWFQNVESMMNHHLAGLLGLGSLSWSAH
QIHIALPINTLLDAGVDPKEIPLPHEFMLNRELMAQLYPSFGQGLAPFWSFNWSEYSDFLTFRGGLNPVTGG
LWLSDTAHHHLAIGVLFIIAGHMYRTNWGIGHSMKEILEAHKGPFTGEGHKGLYEILTTSWHAQLAINLALF
GSLSIVVSHHMYAMPPYPYLATDYGTQLSLFTHHMWIGAFCICGAAAHAAIFMVRDYDPTNNYNNLLDRVLR
HRDAMISHLNWVCIFLGFHSFGLYIHNDTMSALGRPQDMFSDTAIQLQPVFAQWIQNTHALAPTLTAPTAGA
STSPSWGGDIVAVGGKIAMMPISLGTSDFMVHHVHAFTIHVTVLILLKGVLFARSSRLIPDKANLGFRFPCD
GPGRGGTCQVSAWDHVFLGLFWMYNSISVTIFHFSWKMQSDVWGSVTENGVSHITGGNFAQSANTINGWLRD
FLWAQSSQVIQSYGSALSAYGLIFLGAHFIWAFSLMFLFSGRGYWQELIESIVWAHNKLKVAPAIQPRALSI
TQGRAVGVAHYLLGGIATTWSFFLARIIAVG
>RYX79750.1:1-751/1-751 photosystem I core protein PsaA [bacterium]
MTISAPEREAKKVKIVVDTNPTTTTFEKWAKPGHFSRTLSKGPSTTTWIWNLHADAHDFDSHTNDLEEISRK
VFSAHFGQLGVILIWLSGMYFHGARFSNYEAWLQDPIHLKPSAQIVWPIVGQEILNGDVGGGFQGIQITSGF
FQLWRSSGITSELQLYTTAIGGLILAGAMFFAGWFHYHRAAPRLEWFQNVESILNHHLAGLLGLGSLAWAGH
QIHVSLPINKLLDAGIDPKEIPLPHEFLLNRDLVAQLYPSFSKGLAPFFSINWNEYTDFLTFRGGLNPTTGG
LWLTDTAHHHLAIAVLFIIAGHQYRTNWGIGHNIKDILEAHRGPFTGEGHKGLYEILTTSWHAQLAINLALF
GSLSIIVAHHMYSMPPYPYLATDYATQLSIFTHHTWIGGFCVVGAGAHAAIFMVRDYDPTNNYNNLLDRVIR
HRDAIISHLNWVCIFLGFHSFGLYIHNDTMSALGRPQDMFSDTAIQLQPIFAQWIQNTHFLAPQLTAPNALA
STSATWGGDLVAVGGKVALMPISLGTADFLVHHIHAFTIHVTVLILLKGVLYARSSRLIPDKANLGFRFPCD
GPGRGGTCQVSPWDHVFLGLFWMYNSLSIAIFHFSWKMQSDVWGTVNGAGVSHITGGNFAQSANTINGWLRD
FLWAQSSQVIQSYGSALSAYGLIFLGAHFVWAFSLMFLFSGRGYWQELIESIVWAHNKLRVAPAIQPRALSI
TQGRAVGVAHYLLGGIATTWSFFLARIIAVG
>WP_015180600.1:1-751/1-751 photosystem I core protein PsaA [Microcoleus sp. PCC 7113]
MTISPPEREAKARVVVDKDPVPTSFERWGKPGHFDRTLARGPKTTTWIWNLHANAHDFDSHTSDLEDVSRKI
FSAHFGHLAVIFVWLSGMYFHGARFSNYEAWLSDPLHIKPSAQVVWPIVGQGILNGDVGGGFHGIQITSGFF
QIWRAAGFTNSYQLYVTAIGGLVMAALMLFAGWFHYHKKAPKLEWFQNVESMMNHHLAGLLGCGCLGWAGHQ
IHVSLPINKLLDAGVAPGDIPLPHEFILDSSKMAQLYPSFAKGLTPFFTLNWGEYADFLTFKGGLNPVTGGL
WLSDTAHHHLALAVLFIVAGHMYRTNWGIGHSMKEILENHKGPLTGEGHKGLYEVLTTSWHAQLAINLAMLG
SLTIIVAHHMYSMPPYPYLATDYATQLSIFTHHMWIGAFCIVGGAAHGAIYMVRDYDPVVNQNNLLDRVIRH
REAIISHLNWVCIFLGFHSFGLYVHNDTMRAFGRPQDMFSDTAIQLQPVFAQWVQNIHALAPGNTAPNALEP
VSYAFGGGIVAVGGKVAMMPIALGTADFMVHHIHAFTIHVTVLILLKGVLFARSSRLIPDKANLGFRFPCDG
PGRGGTCQVSGWDHVFLGLFWMYNCISVVIFHFSWKMQSDVWGTVAPDGTVSHLAGGNFATSAITINGWLRD
FLWAQASQVITSYGTALSAYGLLFLGAHFVWAFSLMFLFSGRGYWQELIESIVWAHNKLKVAPSIQPRALSI
IQGRAVGVAHYLLGGIVTTWAFFLARIIAIG
>MBR8827079.1:1-751/1-751 photosystem I core protein PsaA [Gomphosphaeria aponina SAG 52.96 = DSM 107014]
MTISPPEKKAKVRVAVDKDPVPTSFEKWGKPGHFDRTLARGPKTTTWIWNLHADVHDFDSQTSDLEDISRKI
FSAHFGHLAVVFVWLSGMYFHGARFSNYEAWLKDPINIKPSAQVVWSIVGQDILNADVGGGFHGIQITSGFF
QLWRASGITNEYQLYCTAIGGLVMAALMLFAGWFHYHKRAPKLEWFQNVESMMNHHLAGLLGLGSLGWAGHQ
IHVSLPINKLLDAGVAPEDIPLPHEFILDSSKMVELYPSFAEGLKPFFTLNWGVYSDFLTFKGGLNPVTGGL
WLSDTAHHHLAIAVLFIIAGHMYRTNWGIGHSMKEILENHRGPLTGKGHQGLYEILTTSWHAQLAINLALLG
SLTIIVAQHMYAMPPYPYQATDYGTQISLFTHHMWIGGFLIVGAGAHGAIFMVRDYDPAKNVDNLLDRVLRH
RDAIISHLNWVCIFLGFHSFGLYVHNDTMRAFGRPQDMFSDTGIQLQPIFAQWVQNLHTLAPGTTAPSAIEP
VSYAFGGGIVAVGGKVAMMPIALGTADFMVHHIHAFTIHVTVLILLKGVLYARSSRLIPDKMNLGFRFPCDG
PGRGGTCQVSGWDHVFLGLFWMYNSLSVVIFHFSWKMQSDVWGTVGADGTVSHITGGNFAQSAITINGWLRD
FLWAQAAQVINSYGSALSAYGIMFLAGHFIFAFSLMFLFSGRGYWQELIESIVWAHNKLRVAPAIQPRALSI
IQGRAVGVAHYLLGGIVTTWAFFLARILAVG
>WP_106287826.1:1-751/1-751 photosystem I core protein PsaA [Merismopedia glauca]
MTISPPGREGKAKVVVDKNPVPASFEKWAKPGHFDRTLAKGPKTTTWIWNLHANAHDFDSHTSDLEDVSRKI
FSAHFGHLAVVFIWLSGMYFHGAKFSNYESWLANPTAIKPSAQVVWPIVGQQILNADVGGGFHGIQITSGLF
YLWRASGFTNTFQLYCTAIGGLVMAALMLFAGWFHYHKSAPKLEWFQNVESMMNHHLAGLLGCGSLGWAGHQ
IHVSMPINKLLDAGVAAKDIPLPHEFILNKSLMTELYPSFAKGLTPFFTLDWGAYSDFLTFKGGLNPVTGSL
WLSDQAHHHLAIAVLFIIAGHFYRTNWGIGHSFKEVLEAHKGPFTGEGHKGMYEIFTNSWHAQLAWNLQWMG
SLSIIVAHHMYSMPPYPYQAIDYATQLSLFTHHMWIGGFLIVGGAAHAAIFMVRDYDPAVHQNNLLDRVLRH
RDAIISHLNWVCMFLGFHSFGLYIHNDTMRALGRPQDMFSDSAIQLQPIFAQWVQNIHSIAPGGTAPHALAP
VSYAFGGGVVAVAGKVAMMPIALGTADFLVHHIHAFTIHVTVLILLKGVLFARSSRLVPDKANLGFRFPCDG
PGRGGTCQVSGWDHVFLGLFWMYNSLSVVLFHFSWKMQSDVWGTVGADGSVSHITGGNFAQSALTINGWLRD
FLWAQAAQVIQSYGSALSAYGLMFLAGHFVFAFSLMFLFSGRGYWQELIESIVWAHNKLKVAPAIQPRALSI
TQGRAVGVAHYLLGGIVTTWAFFLARTLSLG
>NET40979.1:1-751/1-751 photosystem I core protein PsaA [Okeania sp. SIO2B3]
MTISPPEREAKVKVTVDKDPVPTSFEKWGKPGHFDRSLAKGPKTTTWIWNLHADAHDFDSHTSDLEDVSRKI
FSAHFGHLAVIFIWLSGAYFHGAKFSNYEAWLTDPIGIKPSAQVVWPIVGQEILNADVGGGFHGIQITSGLF
QLWRASGITNEFQLYCTAIGALVMAALMLFAGWFHYHKKAPKLEWFQNVESMMNHHLAGLLGLGCLSWAGHQ
IHVSLPINKLLDSGVAPADIPLPHEFLFNQSLMAELYPSFAKGLTPFFTLNWGEYADFLTFKGGLNPVTGGL
WLSDTAHHHLALAVLFIVAGHMYRTNWGIGHSMKEILESHKGPLTGEGHKGLYEILTTSWHAQLAINLAMMG
SLSIIVAHHMYAMPPYPYIATDYATQLSLFTHHVWIGGFLIVGAGAHAAIFMVRDYDPAKNVNNLLDRVIRH
RDAIISHLNWVCIFLGFHSFGLYVHNDTMRAFGRPQDMFSDTGIQLQPIFAQWVQNIHTLAPGNTAPNALAS
VSPAFGGDVVAVGGKVAMMPIALGTADFMVHHIHAFTIHVTALILLKGVLYARSSRLIPDKSELGFRFPCDG
PGRGGTCQVSGWDHVFLGLFWMYNSLSIVIFHFSWKMQSDVWGTVDPDGTVSHITYGNFAQSAITINGWLRD
FLWAQASNVITSYGSALSAYGLMFLAAHFVWAFSLMFLFSGRGYWQELIESIVWAHNKLKVAPAIQPRALSI
VQGRAVGVAHYLLGGIVTTWAFFLARMISVG
>WP_006527979.1:1-751/1-751 photosystem I core protein PsaA [Gloeocapsa sp. PCC 73106]
MTISPPEKEAKARIIVDKDPVPTSFEKWGKPGHFDRTLARGPKTTTWIWNLHADAHDFDSQTSDLEDISRKI
FSAHFGHLAVVFVWLSGMYFHGARFSNYEAWLSNPTSIKPSAQVVWSIVGQDILNADVGGGFHGIQITSGFF
QLWRASGITNEYQLYCTAIGGLVMAALMLFAGWFHYHKRAPKLEWFQNAESMMNHHLAGLLGLGSLGWAGHQ
IHVSLPINKLLDAGVAPQDIPLPHEFILDSSKMIELYPSFAQGLTPFFTLNWGVYSDFLTFKGGLNPVTGGL
WLSDTAHHHVAIAVLFIIAGHMYRTNWGIGHSMKEILEGQKDPISGASHQGLYEILTTSWHAQLAINLALLG
SLTIIVAHHMYAMPPYPYLATDYGTQLSIFTHHMWIGGFLIVGAGAHGAIFMVRDYDPAKNVDNLLDRVIRQ
RDALISHLNWVCIFLGFHSFGLYIHNDTMRALGRPQDMFSDTAIQLQPVFAQWIQNIHTLAPGGTAPNALEP
VSYAFGGGVVAVAGKVAMMPITLGTADFMVHHIHAFTIHVTVLILLKGVLYARSSRLIPDKANLGFRFPCDG
PGRGGTCQVSGWDHVFLGLFWMYNSLSIVIFHFSWKMQSDVWGTVSPDGSVSHITAGNFAQSAITINGWLRD
FLWAQASQVINSYGSALSAYGIMFLAGHFIFAFSLMFLFSGRGYWQELIESIVWAHSKLRVASAIQPRALSI
IQGRAVGVTHYLLGGIVTTWAFFLARILAVG
>WP_190497329.1:1-751/1-751 photosystem I core protein PsaA [Microcoleus sp. FACHB-53]
MTISPPEREAKARVVVDKDPVPTSFERWGKPGHFDRTLARGPKTTTWIWNLHANAHDFDSHTSDLEDVSRKI
FSAHFGHLAVIFVWLSGMYFHGARFSNYEAWLSDPLHIKPSAQVVWPIVGQGILNGDVGGGFHGIQITSGFF
QIWRAAGFTNSYQLYVTAIGGLVMAGLMLFAGWFHYHKRAPKLEWFQNVESMMNHHLAGLLGCGCLGWAGHQ
IHVSLPINKLLDAGVAPGDIPLPHEFILDSSKMAQLYPSFAKGLTPFFTLNWGEYADFLTFKGGLNPVTGGL
WLSDTAHHHLALAVLFIVAGHMYRTNWGIGHSMKEILENHKGPLTGEGHKGLYEVLTTSWHAQLAINLAMLG
SLTIIVAHHMYSMPPYPYLATDYATQLSIFTHHMWIGAFCIVGGAAHGAIYMVRDYDPVVNQNNLLDRVIRH
REAIISHLNWVCIFLGFHSFGLYVHNDTMRAFGRPQDMFSDTAIQLQPVFAQWVQNIHALAPGNTAPNALEP
VSYAFGGGIVAVGGKVAMMPIALGTADFMVHHIHAFTIHVTVLILLKGVLFARSSRLVPDKANLGFRFPCDG
PGRGGTCQVSGWDHVFLGLFWMYNCISVVIFHFSWKMQSDVWGTVAQDGTVSHLTGGNFATSALTINGWLRD
FLWAQASQVISSYGTALSAYGLLFLGAHFVWAFSLMFLFSGRGYWQELIESIVWAHNKLKVAPSIQPRALSI
IQGRAVGVAHYLLGGIVTTWAFFLARIIAIG
>MBE9168557.1:1-751/1-751 photosystem I core protein PsaA [Pleurocapsales cyanobacterium LEGE 06147]
MTISPQKQEAKVKVAVDKDPVPTSFEKWGKPGHFDRTLARGPKTTTWIWNLHADAHDFDSHTSDLEDISRKI
FSAHFGHLAVVFVWLSGMYFHGARFSNYESWLADPTTIKPSAQVVWPIVGQGILNADVGGGFHGIQITSGFF
YLWRASGFTNTFQLYCTAIGGLVMAALMLFAGWFHYHKRAPKLEWFQNAESMMNHHLAGLLGLGSLAWAGHQ
IHVSLPINKLLDAGVAPSDIPLPHEFILDNSKMVELYPSFAQGLKPFFTLNWGVYSDFLTFKGGLNPVTGGL
WLSDSAHHHLAIAVLFIIAGHMYRTNFGIGHSMKEILEAHRGPFTGEGHKGLYEILTTSWHAQLAINLALLG
SLSIIVAHHMYAMPPYPYQAVDYATQISLFTHHVWIGGFLIVGAGAHGAIFMVRDYDPAKNVDNLLDRVIRH
RDAIISHLNWVCLFLGFHSFGLYVHNDTMRALGRPQDMFSDTAIQLQPVFAQWVQNIHTVAPGNTAPTALAP
ASYAFGGDVVAVAGKVAMMPITLGTADFLVHHIHAFTIHVTVLILLKGVLFARSSRLIPDKMSLGFRFPCDG
PGRGGTCQVSGWDHVFLGLFWMYNSLSIVIFHFSWKMQSDVWGTVSPDGTVNHITNGNWAQSAITINGWLRD
FLWAQAAQVINSYGSALSAYGIMFLAGHFVFAFSLMFLFSGRGYWQELIESIVWAHNKLKVAPSIQPRALSI
IQGRAVGVAHYLLGGIVTTWAFFLARTLSLG
>RMG08949.1:1-751/1-751 photosystem I core protein PsaA [Cyanobacteria bacterium J055]
MTISPPEREAKVKVSVDSDPVPTSFEKWGKPGHFSRTLSKGPKTTTWIWDLHADAHDFDSQTSDLEDISRKI
FSAHFGHLAVVFVWLSGAYFHGARFSNYEAWLSNPTGIKPSAQVVWPIVGQEILNGDVGGGFHGIQITSGLF
QLWRASGFTNSYQLYCTAIGGLVMAGLMLFAGWFHYHKKAPKLEWFQNVESMMNHHLAVLLGCGSLGWAGHQ
IHVSLPVNKLLDAGVAPKDIPLPHEFILDSSKMAELYPSFAEGIKPFFTLNWGVYSDFLTFKGGLNPQTGGL
WLSDTAHHHLAIAVLFIIAGHMYRTNWGIGHSMKEILEAHKGPFTGEGHKGLYEILTTSWHAQLAINLALLG
SLTLIVAHHMYAMPPYPYIATDYPTQLSLFTHHMWIGGFLVVGAGAHGAIFMVRDYDPAKNVNNLLDRVIRH
RDAIISHLNWVCIFLGFHSFGLYVHNDTMRAFGRPQDMFSDTGIQLQPVFAQWVQHINAAAPGTTAPHALAS
VSPAFGGDVVAVGGKVAMMPIALGTADFMVHHIHAFTIHVTVLILLKGVLYARNSRLIPDKSELGFRFPCDG
PGRGGTCQVSAWDHVFLGLFWMYNCISVVIFHFSWKMQSDVWGTVSPDGTVSHITNGNFAQSAITINGWLRD
FLWAQASQVITSYGSALSAYGLMFLAGHFIFAFSLMFLFSGRGYWQELIESIVWAHNKLKVAPAIQPRALSI
TQGRAVGLAHYLLGSITVTWAFFLARIITVG
>WP_130756582.1:1-751/1-751 photosystem I core protein PsaA [Microcystis aeruginosa]
MLMALPPKEAVAKVIVDKDPVPTSFEKWGQPGHFDRTLAKGPKTTTWIWNLHANVHDFDSQTSDLEDISRKI
FSAHFGHLAVVFVWLSGMYFHGAKFSNYEAWLTNPLAIKPSAQVVWPIVGQGILNGDVGGGFHGIQITSGLF
YLWRASGFTNSYQLYCTAIGGLVMAGLMLFAGWFHYHKSAPKLEWFQNVESMMNHHLAGLLGLGSLGWAGHQ
IHVSLPVNKLLDAGVAPQDIPLPHEFILEPSKMADLYPSFARGLTPFFTLNWGAYSDFLTFKGGLNPVTGGL
WLSDTAHHHLAIAVLFIIAGHMYRTNWGIGHSMKEILENHKGPFTGQGHKGLYEILTTSWHAQLAINLALLG
SLTIIVAHHMYAMPPYPYQATDYATQLSLFTHHTWIGGFLIVGAGAHGAIFMVRDYDPAKNVDNLLDRVIRH
RDAIISHLNWVCIFLGFHSFGLYIHNDTMRAFGRPQDMFSDTGIQLQPIFAQWVQSLHTLAPGNTAPNALTT
ASYAFGGDVVAVGGKVAMMPITLGTADFLVHHIHAFTIHVTVLILLKGVLYARGSRLIPDKANLGFRFPCDG
PGRGGTCQVSGWDHVFLGLFWMYNSISVVIFHFSWKMQSDVWGTVAPDGTVTHVTLGNFAQSAITINGWLRD
FLWAQAAQVINSYGSALSAYGIMFLAGHFVFAFSLMFLFSGRGYWQELIESIVWAHNKLRVAPAIQPRALSI
IQGRAVGVAHYLLGGIVTTWAFFLARSLSIG
>NCS23918.1:1-751/1-751 photosystem I core protein PsaA [Microcystis aeruginosa BS13-02]
MLMALPPKEAVAKVIVDKDPVPTSFEKWGQPGHFDRTLAKGPKTTTWIWNLHANVHDFDSQTSDLEDISRKI
FSAHFGHLAVVFVWLSGMYFHGAKFSNYEAWLTNPLAIKPSAQVVWPIVGQGILNGDVGGGFHGIQITSGLF
YLWRASGFTNSYQLYCTAIGGLVMAGLMLFAGWFHYHKSAPKLEWFQNVESMMNHHLAGLLGLGSLGWAGHQ
IHVSLPVNKLLDAGVAPQDIPLPHEFILEPSKMADLYPSFAQGLTPFFTLNWGAYSDFLTFKGGLNPVTGGL
WLSDTAHHHLAIAVLLIIAGHMYRTNWGIGHSMKEILENHKGPFTGQGHKGLYEILTTSWHAQLAINLALLG
SLTIIVAHHMYAMPPYPYQATDYATQLSLFTHHTWIGGFLIVGAGAHGAIFMVRDYDPAKNVDNLLDRVIRH
RDAIISHLNWVCIFLGFHSFGLYIHNDTMRAFGRPQDMFSDTGIQLQPIFAQWVQSLHTLAPGNTAPNALTT
ASYAFGGDVVAVGGKVAMMPITLGTADFLVHHIHAFTIHVTVLILLKGVLYARGSRLIPDKANLGFRFPCDG
PGRGGTCQVSGWDHVFLGLFWMYNSISVVIFHFSWKMQSDVWGTVAPDGTVTHVTLGNFAQSAITINGWLRD
FLWAQAAQVINSYGSALSAYGIMFLAGHFVFAFSLMFLFSGRGYWQELIESIVWAHNKLRVAPAIQPRALSI
IQGRAVGVAHYLLGGIVTTWAFFLARSLSIG
>WP_166281224.1:1-751/1-751 photosystem I core protein PsaA [Aphanocapsa montana]
MTISPGGRETKAKVSVDTNPVPTSFEKWGKPGHFDRTLAKGPQTTTWIWNLHALAHDFDTHTSDLEDISRKI
FSAHFGHLAVVFIWLSGMYYHGAKFSNYEAWLSDPTGIKPSAQVVWPIVGQDILNADVGGGFHGIQITSGLF
QLWRASGFTNSFQLYCTAIGGLVMAGLMLFAGWFHYHKKAPKLEWFQNVESMMNHHLSVLLGLGCLSWAGHQ
IHVSLPINKLLDSGVAASDIPLPHEFILNKDLMAELYPSFAQGLTPFFTLNWGAYADFLTFKGGLNPVTGGL
WLSDTAHHHLALAVLFIIAGHMYRTNWGIGHSMKEILESHKGPFTGEGHKGLYEVLTTSWHAQLAINLAMVG
SLSIIVAQHMYAMPPYPYLATDYATQLSLFTHHMWIGGFLIVGGAAHGAIFMVRDYDPVVNQNNLLDRVLRH
RDAIISHLNWVCIFLGFHSFGLYVHNDTMRALGRPQDMFSDTAIQLQPVFAQWIQNLHTMAPGTTAPNALGV
VSHAFGGDVVAVGNKVAMMPIALGTADFMVHHIHAFTIHVTVLILLKGVLFARSSRLIPDKANLGFRFPCDG
PGRGGTCQVSGWDHVFLGLFWMYNSLSIVIFHFSWKMQSDVWGTVNGDGSVSHVTAGNFAQSAITINGWLRD
FLWAQASQVINSYGSALSAYGLMFLAAHFIWAFSLMFLFSGRGYWQELIESIVWAHNKLKVAPAIQPRALSI
IQGRAVGVAHYLLGGIATTWAFFLARSLSIG
>WP_106258981.1:1-751/1-751 photosystem I core protein PsaA [Stenomitos frigidus]
MTITPREREAKARIVVDKDPVPTSFEKWSQPGHFDRTLARGPKTTTWIWNLHANAHDFDSHTSDLEDVSRKI
FSAHFGHLAVVFIWLSGMYFHGAKFSNYEAWLTNPTGIKPSAQVVWPIFGQEILNADVGGGFHGIQITSGFF
YLWRASGFTNSFQLYCTAIGGLVMAGLMLFAGWFHYHKRAPKLEWFQNVESMLNHHLSGLFGLGSLGWAGHQ
IHVSLPINKLLDAGVAPKDIPLPHEFILNSKLMADLYPSFAKGLTPFFTLNWAEYSDFLTFKGGLNPVTGGL
WLSDTAHHHLAIAVLFIIAGHQYRTNWGIGHSIKEILEAHKGPFTGEGHKGLYEVLTTSWHAQLAINLAMVG
SLSIIVAQHMYAMPPYPYMATDYATQLSLFTHHMWLGGFFIVGGAAHGAIFMVRDYDPVVNQNNLLDRMLRH
RDAIISHLNWVSIFLGFHSFGLYVHNDTMRALGRPQDMFSDTAIQLRPVFAQWIQNLHTLAPGTTAPNALAP
ASYVFGGETVAIAGKVAIAPIALGTADFLVHHIHAFTIHVTVLILLKGVLYARSSRLIPDKANLGFRFPCDG
PGRGGTCQVSGWDHVFLGLFWMYNSLSIVIFHFSWKMQSDVWGTVNPDGTVAHITGGNFAQSAITINGWLRD
FLWAQATQVITSYGSALSAYGLLFLGAHFVWAFSLMFLFSGRGYWQELIESIVWAHNKLKVAPAIQPRALSI
IQGRAVGVAHYLLGGIVTTWAFFLARTLALG
>WP_073595566.1:1-751/1-751 photosystem I core protein PsaA [Phormidium ambiguum]
MTISPPEREAKVRVVVDNDPVPTSFEKWSQPGHFDRTLSKGPKTTTWIWNLHANAHDFDSHTSDLEDVSRKI
FSAHFGHLAVIFVWLSGMYFHGAKFSNYEAWLANPTGIKPSAQVVWPIVGQEILNADVGGGFHGIQITSGFF
YIWRAAGFTNSFQLYCTAIGGLVMAALMLFAGWFHYHKRAPKLEWFQNAESMMNHHLSVLLGCGSLGWAGHQ
IHVSLPINKLLDAGVAPKDIPLPQEFILNKDLMTELYPSFAQGLAPFFTLNWGVYSDFLTFKGGLNPVTGGL
WLSDTAHHHLAIAVLFIIAGHMYRTNWGIGHSMKEILENHKGPFTGEGHKGLYEVLTTSWHAQLAINLAMMG
SLSIIVAQHMYSMPPYPYLATDYATQLSIFTHHMWIGGFLIVGGAAHGAIFMVRDYDPAVNQNNLLDRVIRH
RDAIISHLNWVCLFLGFHSFGLYVHNDTMRAFGRPQDTFSDTGIQLQPVFAQWVQNLHTLAPGGTAPNALQP
ASYAFGGDVVAVGGKVAMMPIALGTADFLVHHIHAFTIHVTVLILLKGVLFARSSRLIPDKANLGFRFPCDG
PGRGGTCQVSGWDHVFLGLFWMYNSISVVIFHFSWKMQSDVWGTVAPDGTVSHITGGNFAQSAITINGWLRD
FLWAQASQVINSYGSALSAYGLLFLGAHFVWAFSLMFLFSGRGYWQELIESIVWAHNKLKVAPAIQPRALSI
IQGRAVGVAHYLLGGIVTTWAFFLARSLSLG
>WP_059000522.1:1-751/1-751 photosystem I core protein PsaA [Leptolyngbya sp. NIES-2104]
MTISPPEREAKARVVVDKDPVPTSFEKWGQPGHFDRTLSKGPKTTTWIWNLHANAHDFDSHTSDLEDVSRKI
FSAHFGHLAVVFIWLSGMYFHGAKFSNYEAWLANPTGIKPSAQVVWPIFGQEILNADVGGGFHGIQITSGFF
QLWRAAGFTNSFQLYVTAIGGLVMAGLMLFAGWFHYHKRAPKLEWFQNVESMLNHHLSGLFGLGSLSWAGHQ
IHVALPINELLDRGVPADKIPLPHEFILNPQLMADIYPSFAKGLIPFFTLNWGEYADFLTFKGGLNPVTGGL
WLTDTAHHHLAIAVLFLIAGHMYRTNWGIGHNIKEILEAHKGPFTGEGHKGLYENLTTSWHAQLAINLAMVG
SLSIIVAQHMYAMPPYPYLATDYATQLSIFTHHMWIGGFFIVGGAAHAAIFMVRDYDPVANQNNNLDRVLRH
RDAIISHLNWVCIFLGFHSFGLYVHNDTMRALGRPQDMFSDTAIQLQPVFAQWIQNLHTLAPGGTAPNALAP
ASYAFGGGTIAVGGKVAMMPIALGTADFMVHHIHAFTIHVTVLILLKGVLFARSSRLIPDKANLGFRFPCDG
PGRGGTCQVSGWDHVFLGLFWMYNSLSIAIFHFSWKMQSDVWGTVAPDGTVDHVTGGNFAQSAITINGWLRD
FLWAQAAQVIGSYGSALSAYGLLFLGAHFVWAFSLMFLFSGRGYWQELIESIVWAHNKLKVAPAIQPRALSI
IQGRAVGVAHYLLGGIVTTWAFFLARSISIG
>NEQ73493.1:1-751/1-751 photosystem I core protein PsaA [Okeania sp. SIO2C9]
MTISPPEREAKVKVTVDKDPVPTSFEKWGKPGHFERSLAKGPKTTTWIWNLHADAHDFDSHTSDLEDVSRKI
FSAHFGHLAVIFIWLSGAYFHGAKFSNYEAWLTDPIGIKPSAQVVWPIFGQEILNGDVGGGFHGIQITSGLF
QLWRASGITNEFQLYCTAIGALVMAALMLFAGWFHYHKKAPKLEWFQNVESMMNHHLAGLLGLGCLSWAGHQ
IHVSLPINKLLDSGVAPQDIPLPHEFILNSSLMAELYPSFAKGLTPFFTLNWGEYADFLTFKGGLNPVTGGL
WLSDTAHHHLALAVLFIVAGHMYRTNWGIGHSMKEILETHKGPLTGEGHKGLYEILTTSWHAQLAINLAMMG
SLSIIVAHHMYAMPPYPYIATDYPTQLSLFTHHVWIGGFLIVGAGAHAAIFMVRDYDPAKNVNNLLDRVIRH
RDAIISHLNWVCIFLGFHSFGLYVHNDTMRAFGRPQDMFSDTGIQLQPIFAQWVQNIHMMAPGNTAPNALAS
VSPAFGGDVVAVGGKVAMMPIALGTADFMVHHIHAFTIHVTALILLKGVLYARNSRLIPDKSELGFRFPCDG
PGRGGTCQVSGWDHVFLGLFWMYNSLSIVIFHFSWKMQSDVWGTVDPDGTVSHITYGNFAQSAITINGWLRD
FLWAQASQVITSYGSALSAYGLMFLAAHFVWAFSLMFLFSGRGYWQELIESIVWAHNKLKVAPAIQPRALSI
IQGRAVGVAHYLLGGIVTTWAFFLARIISVG
>NEO52319.1:1-751/1-751 photosystem I core protein PsaA [Okeania sp. SIO3B5]
MTISPPEREAKVKVTVDKDPVPTSFEKWGKPGHFDRSLSKGPKTTTWIWNLHADAHDFDSHTSDLEDVSRKI
FSAHFGHLAVIFIWLSGAYFHGAKFSNYEAWLTDPTGIKPSAQVVWPVFGQGILNADVGGGFHGIQITSGLF
QLWRASGITNEFQLYCTAIGALVMAALMLFAGWFHYHKKAPKLEWFQNVESMMNHHLAGLLGLGCLSWAGHQ
IHVSLPINKLLDSGVAPKDIPLPHEFLFNKSLMAELYPSFAKGLTPFFTLNWGEYADFLTFKGGLNPVTGGL
WLSDTAHHHLALAVLFIVAGHMYRTNWGIGHSMKEILESHKGPLTGEGHKGLYEILTTSWHAQLAINLAMMG
SLSIIVAHHMYAMPPYPYIATDYATQLSLFTHHVWIGGFLIVGAGAHAAIFMVRDYDPAKNVNNLLDRVIRH
RDAIISHLNWVCIFLGFHSFGLYVHNDTMRALGRPQDMFSDTGIQLQPIFAQWVQNIHMMAPGNTAPNALAS
VSPAFGGDVVAVGGKVAMMPIALGTADFMVHHIHAFTIHVTALILLKGVLYARSSRLIPDKSELGFRFPCDG
PGRGGTCQVSGWDHVFLGLFWMYNSLSIVIFHFSWKMQSDVWGTVYADGTVDHITYGNFAQSAITINGWLRD
FLWAQASNVITSYGSALSAYGLMFLAAHFVWAFSLMFLFSGRGYWQELIESIVWAHNKLKVAPAIQPRALSI
VQGRAVGVAHYLLGGIATTWAFFLARIISVG
>WP_068382103.1:1-751/1-751 photosystem I core protein PsaA [Leptolyngbya sp. NIES-3755]
MTISPPEREAKARVVVDKDPVPTSFEKWGQPGHFDRTLSKGPKTTTWIWNLHANAHDFDSHTSDLEDVSRKI
FSAHFGHLAVVFIWLSGMYFHGAKFSNYEAWLANPTGVKPSAQVVWDIFGQEILNADVGGGFHGIQITSGFF
QLWRAAGFTNTFQLYCTAIGGLVMAGLMLFAGWFHYHKRAPKLEWFQNVESMLNHHLSGLFGLGSLSWAGHQ
IHVALPINELLDRGVPADKIPLPHEFILNPQLMADIYPSFAKGLIPFFTLNWGEYADFLTFKGGLNPVTGGL
WLTDTAHHHLAIAVLFIIAGHMYRTNWGIGHSIKEILEAHKGPFTGEGHKGLYENLTTSWHAQLAINLAMVG
SLSIIVAQHMYAMPPYPYLATDYATQLSIFTHHMWIGGFFIVGGAAHAAIFMVRDYDPVANQNNNLDRVLRH
RDAIISHLNWVCIFLGFHSFGLYVHNDTMRALGRPQDMFSDTAIQLQPVFAQWIQNLHTLAPGGTAPNALAP
ASYAFGGGTIAVGGKVAMMPIALGTADFMVHHIHAFTIHVTVLILLKGVLFARSSRLIPDKANLGFRFPCDG
PGRGGTCQVSGWDHVFLGLFWMYNSLSIAIFHFSWKMQSDVWGTVAPDGTVDHVTGGNFAQSAITINGWLRD
FLWAQAAQVIGSYGSALSAYGLLFLGAHFVWAFSLMFLFSGRGYWQELIESIVWAHNKLKVAPSIQPRALSI
IQGRAVGVAHYLLGGIVTTWAFFLARSISIG
>MBE9009835.1:1-751/1-751 photosystem I core protein PsaA [Pseudanabaenaceae cyanobacterium LEGE 13415]
MTISPPEREAKARVVVDKDPVPTSFEKWGQPGHFDRTLSKGPKTTTWIWNLHANAHDFDSHTSDLEDVSRKI
FSAHFGHLAVVFIWLSGMYFHGAKFSNYEAWLADPTGVKPSAQVVWDIFGQEILNADVGGGFHGIQITSGFF
QLWRAAGFTNTFQLYVTAIGGLVMAGLMLFAGWFHYHKRAPKLEWFQNVESMLNHHLSGLFGLGSLSWAGHQ
IHVALPINELLDRGVPADKIPLPHEFILNPQLMADIYPSFAKGLIPFFTLNWGEYADFLTFKGGLNPVTGGL
WLTDTAHHHLAIAVLFLIAGHMYRTNWGIGHSIKEILEAHKGPFTGEGHKGLYENLTTSWHAQLAINLAMVG
SLSIIVAQHMYAMPPYPYLATDYATQLSIFTHHMWIGGFFIVGGAAHAAIFMVRDYDPVVNQNNNLDRVLRH
RDAIISHLNWVCIFLGFHSFGLYVHNDTMRALGRPQDMFSDTAIQLQPVFAQWIQNLHTLAPGGTAPNALAP
ASYAFGGGTIAVGGKVAMMPIALGTADFMVHHIHAFTIHVTVLILLKGVLFARSSRLIPDKANLGFRFPCDG
PGRGGTCQVSGWDHVFLGLFWMYNSLSIAIFHFSWKMQSDVWGTVAPDGTVDHVTGGNFAQSAITINGWLRD
FLWAQAAQVIGSYGSALSAYGLLFLGAHFVWAFSLMFLFSGRGYWQELIESIVWAHNKLKVAPSIQPRALSI
IQGRAVGVAHYLLGGIVTTWAFFLARSISIG
>WP_015173234.1:1-751/1-751 photosystem I core protein PsaA [Geitlerinema sp. PCC 7407]
MTISPPEREAKVRVSVDKDPVPTSFEKWGKPGHFDRTLAKGPKTTTWIWNLHADAHDFDSHTSDLEDISRKI
FSAHFGHLAIIFIWLSGMYFHGARFSNYEAWLTNPTGIKPSAQVVWPIVGQEILNGDVGGGFHGIQITSGLF
QLWRASGITNSTQLYATAIGALVMAALMLFAGWFHYHKRAPKLEWFQNVESMLNHHLAGLLGLGCLSWAGHQ
IHVSLPINKLLDAGVAPKDIPLPHEFLLNTDLMAELYPSFAKGLTPFFTLDWGAYADFLTFKGGLNPVTGGL
WLSDTAHHHLALAVLFIIAGHMYRTNWGIGHSMKEILEAHKGPFTGEGHKGLYEVLTTSWHAQLSVNLAVLG
SLTILVAHHMYSMPPYPYIATDYPTQLSLFTHHIWIGGFLIVGAGAHAAIFMVRDYDPAQNVNNLLDRVIRH
RDAIISHLNWVCMFLGFHSFGLYIHNDTMRALGRPQDMFSDSAIQLQPVFAQWVQNLHTLAPGATAPNALEP
VSYAFGGGVVAVAGKVAMMPITLGTADFMVHHIHAFTIHVTVLILLKGVLFARSSRLVPDKGNLGFRFPCDG
PGRGGTCQVSGWDHVFLGLFWMYNSLSIVIFHFSWKMQSDVWGTVGADGSVSHITGGNFAQSALTINGWLRD
FLWAQASQVITSYGSALSAYGLLFLGAHFVWAFSLMFLFSGRGYWQELIESIVWAHNKLKVAPAIQPRALSI
VQGRAVGVAHYLLGGIATTWAFFLARIIAVG
>NEP70496.1:1-751/1-751 photosystem I core protein PsaA [Okeania sp. SIO2G5]
MTISPPEREAKVKVTVDKDPVPTSFEKWGKPGHFDRSLAKGPKTTTWIWNLHADAHDFDSHTSNLEDVSRKI
FSAHFGHLAIIFIWLSGAYFHGAKFSNYEAWLTDPTGIKPSAQVVWPIFGQEILNGDVGGGFHGIQITSGLF
QLWRASGITNEFQLYCTAIGALVMAALMLFAGWFHYHKRAPKLEWFQNVESMMNHHLAGLLGLGCLSWAGHQ
IHVSLPINKLLDSGVAPQDIPLPHEFILDRSLMAELYPSFAKGLTPFFTLNWGEYADFLTFKGGLNPVTGGL
WLSDTAHHHLALAVLFIVAGHMYRTNWGIGHSMKEILETHKGPLTGEGHKGLYEILTTSWHAQLAINLAMMG
SLSIIVAHHMYAMPPYPYIATDYPTQLSLFTHHMWIGGFLIVGAGAHAAIFMVRDYDPAKNVNNLLDRVIRH
RDAIISHLNWVCIFLGFHSFGLYVHNDTMRAFGRPQDMFSDTGIQLQPIFAQWVQNLHTLAPGNTAPNALAS
VSPAFGGDVVAVGGKVAMMPIALGTADFMVHHIHAFTIHVTALILLKGVLYARNSRLIPDKSELGFRFPCDG
PGRGGTCQVSGWDHVFLGLFWMYNSLSIVIFHFSWKMQSDVWGTVYPDGTVDHITYGNFAQSAITINGWLRD
FLWAQASQVLTSYGSALSAYGLLFLGAHFVWAFSLMFLFSGRGYWQELIESIVWAHNKLKVAPAIQPRALSI
IQGRAVGVAHYLLGGIVTTWAFFLARIISVG
>NEP87254.1:1-751/1-751 photosystem I core protein PsaA [Okeania sp. SIO2C2]
MTISPPEREAKVKVTVDKDPVPTSFEKWGKPGHFDRTLAKGPKTTTWIWNLHADAHDFDSHTSDLEDVSRKI
FSAHFGHLAVIFIWLSGAYFHGAKFSNYEAWLTDPIGIKPSAQVVWPIFGQEILNGDVGGGFHGIQITSGLF
QLWRASGITNEFQLYCTAIGALVMAALMLFAGWFHYHKKAPKLEWFQNVESMMNHHLAGLLGLGCLSWAGHQ
IHVSLPINKLLDSGVAPKDIPLPHEFLFNKSLMAELYPSFAKGLTPFFTLNWGEYADFLTFKGGLNPVTGGL
WLSDTAHHHLALAVLFIVAGHMYRTNWGIGHSMKEILETHKGPLTGEGHKGLYEILTTSWHAQLAINLAMMG
SLSIIVAHHMYAMPPYPYIATDYPTQLSLFTHHVWIGGFLIVGAGAHAAIFMVRDYDPAKNVNNLLDRVIRH
RDAIISHLNWVCIFLGFHSFGLYVHNDTMRAFGRPQDMFSDTGIQLQPIFAQWVQNIHMMAPGNTAPNALAS
VSPAFGGDVVAVGGKVAMMPIALGTADFMVHHIHAFTIHVTALILLKGVLYARSSRLIPDKSELGFRFPCDG
PGRGGTCQVSGWDHVFLGLFWMYNSLSIVIFHFSWKMQSDVWGTVDPDGTVSHITYGNFAQSAITINGWLRD
FLWAQASNVITSYGSALSAYGLMFLAAHFVWAFSLMFLFSGRGYWQELIESIVWAHNKLKVAPAIQPRALSI
VQGRAVGVAHYLLGGIVTTWAFFLARIISVG
>WP_190777060.1:1-751/1-751 photosystem I core protein PsaA [Microcoleus sp. FACHB-1]
MTISPPEREAKARVVVDKDPVPTSFERWGKPGHFDRTLARGPKTTTWIWNLHANAHDFDSHTSDLEDVSRKI
FSAHFGHLAVIFVWLSGMYFHGARFSNYEAWLSDPLHIKPSAQVVWPIVGQGILNGDVGGGFHGIQITSGFF
QIWRAAGFTNSYQLYVTAIGGLVMAGLMLFAGWFHYHKRAPKLEWFQNVESMMNHHLAGLLGCGCLGWAGHQ
IHVSLPINKLLDAGVAPGDIPLPHEFILDSSKMAQLYPSFAKGLTPFFTLNWGEYADFLTFKGGLNPVTGGL
WLSDTAHHHLALAVLFIVAGHMYRTNWGIGHSMKEILENHKGPLTGEGHKGLYEVLTTSWHAQLAINLAMLG
SLTIIVAHHMYSMPPYPYLATDYATQLSIFTHHMWIGAFCIVGGAAHGAIYMVRDYDPVVNQNNLLDRVIRH
REAIISHLNWVCIFLGFHSFGLYVHNDTMRAFGRPQDMFSDTAIQLQPVFAQWVQNIHALAPGNTAPNALEP
VSYAFGGGIVAVGGKVAMMPIALGTADFMVHHIHAFTIHVTVLILLKGVLFARSSRLVPDKANLGFRFPCDG
PGRGGTCQVSGWDHVFLGLFWMYNCISVVIFHFSWKMQSDVWGTVGQDGTVSHLTGGNFATSALTINGWLRD
FLWAQASQVISSYGTALSAYGLLFLGAHFVWAFSLMFLFSGRGYWQELIESIVWAHNKLKVAPSIQPRALSI
IQGRAVGVAHYLLGGIVTTWAFFLARIIAIG
>NES74956.1:1-751/1-751 photosystem I core protein PsaA [Okeania sp. SIO1H4]
MTISPPEREAKVKVTVDKDPVPTSFEKWGKPGHFDRTLAKGPKTTTWIWNLHADAHDFDSHTSDLEDVSRKI
FSAHFGHLAVIFIWLSGAYFHGAKFSNYEAWLTDPIGIKPSAQVVWPIFGQEILNGDVGGGFHGIQITSGLF
QLWRASGITNEFQLYCTAIGALVMAALMLFAGWFHYHKKAPKLEWFQNVESMMNHHLAGLLGLGCLSWAGHQ
IHVSLPINKLLDSGVAPQDIPLPHEFILDRSLMAELYPSFAKGLTPFFTLNWGEYADFLTFKGGLNPVTGGL
WLSDTAHHHLALAVLFIVAGHMYRTNWGIGHSMKEILETHKGPLTGEGHKGLYEILTTSWHAQLAINLAMMG
SLSIIVAHHMYAMPPYPYIATDYPTQLSLFTHHMWIGGFLIVGAGAHAAIFMVRDYDPAKNVNNLLDRVIRH
RDAIISHLNWVCIFLGFHSFGLYVHNDTMRALGRPQDMFSDTGIQLQPIFAQWVQNLHTLAPGNTAPNALAS
VSPAFGGDVVAVGGKVAMMPIALGTADFMVHHIHAFTIHVTALILLKGVLYARNSRLIPDKSELGFRFPCDG
PGRGGTCQVSGWDHVFLGLFWMYNSLSIVIFHFSWKMQSDVWGTVYPDGTVDHITYGNFAQSAITINGWLRD
FLWAQASQVLTSYGSALSAYGLLFLGAHFVWAFSLMFLFSGRGYWQELIESIVWAHNKLKVAPAIQPRALSI
VQGRAVGVAHYLLGGIVTTWAFFLARIISVG
>WP_073069586.1:1-751/1-751 photosystem I core protein PsaA [Phormidesmis priestleyi]
MTISPPEREAKARVVVDKDPVATSFEKWAQPGHFDRTLSKGPKTTTWIWNLHANAHDFDSHTSDLEDVSRKI
FSAHFGHLAVVFIWLSGMYFHGARFSNYSSWLADPIHIKPSAQVVWPIFGQEILNADVGGGFHGIQITSGFF
QLWRAAGITNEFQLYCTAIGGLVMAGLMLFAGWFHYHKRAPKLEWFQNVESMLNHHLSGLFGLGSLGWAGHQ
IHVSLPINELLDRGVPADKIPLPHEFILNSQLMADIYPSFAKGLTPFFTLNWGEYADFLTFKGGLNPVTGGL
WLTDTAHHHLAIAVLFIIAGHMYRTNWGIGHSIKEMLEAHKGPFTGEGHKGLYEVLTTSWHAQLAINLAMVG
SLSIIVAQHMYAMPPYPYLATDYATQLSLFTHHMWLGGFFIVGGAAHGAIFMVRDYDPVVNQNNLLDRVIRH
RDAIISHLNWVCIFLGFHSFGLYVHNDTMRALGRPQDMFSDTAIQLQPVFAQWIQNLHTLAPGSTAPNALAP
ASYAFGGGTIAVGGKVAMMPIALGTADFLVHHIHAFTIHVTVLILLKGVLFARSSRLVPDKANLGFRFPCDG
PGRGGTCQVSGWDHVFLGLFWMYNSLSIAIFHFSWKMQSDVWGTVNADGSVDHITGGNFAQSAITINGWLRD
FLWAQASQVITSYGSALSAYGLLFLGAHFVWAFSLMFLFSGRGYWQELIESIVWAHNKLKVAPAIQPRALSI
IQGRAVGVAHYLLGGIVTTWAFFLARSLSLG
>WP_193982007.1:1-751/1-751 photosystem I core protein PsaA [Phormidium sp. LEGE 05292]
MTISPPEREAKVRVVVDNDPVPTSFEKWSQPGHFDRTLSKGPKTTTWIWNLHANAHDFDSHTSDLEDVSRKI
FSAHFGHLAVIFVWLSGMYFHGAKFSNYEAWLANPTGIKPSAQVVWPIVGQEILNADVGGGFHGIQITSGFF
YIWRAAGFTNSFQLYCTAIGGLVMAALMLFAGWFHYHKRAPKLEWFQNAESMMNHHLSVLLGCGSLGWAGHQ
IHVSLPINKLLDAGVAPKDIPLPQEFILNKDLMTELYPSFAQGLAPFFTLNWGVYSDFLTFKGGLNPVTGGL
WLSDSAHHHLAIAVLFIIAGHMYRTNWGIGHSMKEILENHKGPFTGEGHKGLYEVLTTSWHAQLAINLAMMG
SLSIIVAQHMYSMPPYPYLATDYATQLSIFTHHMWIGGFLIVGGAAHGAIFMVRDYDPAVNQNNLLDRVIRH
RDAIISHLNWVCMFLGFHSFGLYVHNDTMRAFGRPQDTFSDTGIQLQPVFAQWVQNIHTLAPGGTAPNALQP
ASYAFGGGAVAVGGKVAMMPIALGTADFLVHHIHAFTIHVTVLILLKGVLFARSSRLIPDKANLGFRFPCDG
PGRGGTCQVSGWDHVFLGLFWMYNSISVVIFHFSWKMQSDVWGTVAPDGTVSHITGGNFAQSAVTINGWLRD
FLWAQASQVINSYGSALSAYGLLFLGAHFVWAFSLMFLFSGRGYWQELIESIVWAHNKLKVAPSIQPRALSI
IQGRAVGVAHYLLGGIVTTWAFFLARSLSLG
>WP_072718157.1:1-751/1-751 photosystem I core protein PsaA [Planktothrix tepida]
MTISPPEREAKVKVTVSNDPVPTSFERWSKPGHFRRDLAKGPSTTTWIWNLHADAHDFDSHTSDLEDISRKI
FSAHFGHLAVIFIWLSGAYFHGAKFSNYEAWLANPTGIKPSAQVVWPIFGQEILNGDVGGGFHGIQITSGLF
QLWRASGFTNTFQLYCTAIGALVMAGLMLFAGWFHYHKRAPKLEWFQNVESMMNHHLAGLLGLGSLGWAGHQ
IHVSLPVNKLLDAGVAAKDIPLPHEFILNPNLMAELYPSFKEGLTPFFTLNWGVYADFLTFKGGLNPQTGGL
WLSDTAHHHLALAVLFIIAGHMYRTNWGIGHSMKEILEAHKGPFTGEGHKGLYEILTTSWHAQLAINLALMG
SLSIIVAHHMYSMPPYPYIATDYPTQLSLFTHHVWIGGFLIVGAGAHAAIFMVRDYVPANNVNNLLDRVLRH
RDAIISHLNWVCIFLGFHSFGLYVHNDTMRAFGRPQDMFSDTGIQLQPVFAQWIQHIHALAPGSTAPHALAS
VSPVFGGDVVAVGGKVAMMPIVLGTADFMVHHIHAFTIHVTVLILLKGVLFARSSRLIPDKSELGFRFPCDG
PGRGGTCQVSGWDHVFLGLFWMYNSLSIVIFHFSWKMQSDVWGTVGADGTISHITNGNFAQSAITINGWLRD
FLWAQAAQVITSYGSALSAYGLLFLGAHFVWAFSLMFLFSGRGYWQELIESIVWAHNKLKVAPSIQPRALSI
TQGRAVGVAHYLLGGIATTWAFFLARIISVG
>NJL87500.1:1-751/1-751 photosystem I core protein PsaA [Leptolyngbyaceae cyanobacterium SM1_1_3]
MTTTPREREAKAKILVDKDPVPTSFEKWAKPGHFDRTLARGPKTTTWIWNLHADAHDFDSHTSDLEDISRKI
FSAHFGHLAIVFIWLSGMYFHGARFSNYEAWLADPLSIKPSAQVVWPIVGQEILNADVGGGFHGIQITSGFF
QLWRASGITNEFQLFCTAIGGLVMAALMLFAGWFHYHKRAPKLEWFQNVESMLNHHLAGLLGLGCLSWAGHQ
IHVALPINKLLDSGVAPQDIPLPHEFILDRSLMAELYPSFAQGLKPFFTLNWSVYSDFLTFKGGLNPVTGGL
WLSDTAHHHLALAVLFIIAGQMYRTNWGIGHSIKEMHAAHRGPFTGEGHKGLYEILTTSWHAQLALNLAMLG
SLTIIVAHHMYAMPPYPYLATDYPTQLSLFTHHMWIGGFLVVGAGAHAAIFMVRDYEPANNVNNLLDRVIRH
RDAIISHLNWVCIFLGFHSFGLYIHNDTMRALGRPQDMFSDSAIQLQPVFAQWVQNLHAAAAGSTAPNALAG
VSPVFGGDIVAVGGKVAMMPITLGTADFMVHHIHAFTIHVTVLILLKGVLFARSSRLIPDKGELGFRFPCDG
PGRGGTCQVSGWDHVFLGLFWMYNSLSIVIFHFSWKMQSDVWGTVSANGSVSHITAGNFATSAITINGWLRD
FLWAQASQVIGSYGSALSAYGLMFLGAHFVWAFSLMFLFSGRGYWQELIESIVWAHSKLKVAPAIQPRALSI
IQGRAVGVAHYLLGGIATTWAFFLARIIAVG
>MBG0745388.1:1-751/1-751 photosystem I core protein PsaA [Planktothrix agardhii KL2]
MTISPPEREAKVKVTVDKDPVPTSFERWSKPGHFRRDLAKGPNTTTWIWNLHADAHDFDSHTSDLEDISRKI
FSAHFGHLAVIFIWLSGAYFHGAKFSNYEAWLANPTGIKPSAQVVWPIFGQEILNGDVGGGFHGIQITSGLF
QLWRASGFTNTYQLYCTAIGGLVMAGLMLFAGWFHYHKRAPKLEWFQNVESMMNHHLAGLLGLGCLSWAGHQ
IHVSLPVNKLLDAGVAAKDIPLPHEFILNPNLMAELYPSFKQGLTPFFTLNWGVYSDFLTFKGGLNPQTGGL
WLSDTAHHHLALAVLFIIAGHMYRTNWGIGHSMKEILVAHKGPFTGESHKGLYEILTTSWHAQLAINLAMMG
SLSIIVAQHMYAMPPYPYIATDYPTQLSLFTHHMWIGGFLIVGAGAHASIFMVRDYVPANNVNNLLDRVLRH
RDAIISHLNWVCIFLGFHSFGLYVHNDTMRAFGRPQDMFSDTGIQLQPVFAQWIQNIHTLAPGSTAPHALAS
VSPVFGGGVVAVGGKVAMMPIVLGTADFMVHHIHAFTIHVTVLILLKGVLYARSSRLVPDKSELGFRFPCDG
PGRGGTCQVSGWDHVFLGLFWMYNSLSIVIFHFSWKMQSDVWGTVGSDGTVSHITSGNFAQSAITINGWLRD
FLWAQAAQVISSYGSALSAYGLLFLGAHFVWAFSLMFLFSGRGYWQELIESIVWAHNKLKLAPAIQPRALSI
TQGRAVGVAHYLLGGIATTWAFFLARIISVG
>MBD0361294.1:1-751/1-751 photosystem I core protein PsaA [Coleofasciculus sp. C3-bin4]
MTISPPGREAKAKVVVDKDPVPTSFEKWAKPGHFDRTLARGPKTTTWIWNLHANAHDFDSHTSDLEDVSRKI
FSAHFGHLAVVFVWLSGMYFHGARFSNYEAWLSDPTKIKPSAQVVWPIVGQGILNGDVGGGFHGIQITSGFF
QLWRASGITNEFQLYCTAIGGLVMAALMLFAGWFHYHKRAPKLEWFQNVESMMNHHLAGLLGLGSLGWAGHQ
IHVSLPINKLLDAGVAAKDIPLPHEFILNSSLMAELYPSFNQGLKPFFTLNWGQYADFLTFKGGLNPVTGGL
WLSDTAHHHLAIAVLFIIAGQMYRTNWGIGHSMKEILENHKGPFTGEGHKGLYETLTTSWHAQLAINLAMLG
SLTIIVAHHMYAMPPYPYLATDYPAQLSLFTHHMWIGAFCIVGGAAHGAIYMVRDYDPAMHQNNLLDRVIRH
RDAIISHLNWVCIFLGFHSFGLYVHNDTMRAFGRPQDMFSDTAIQLQPVFAQWVQNIHALAPGNTAPNALEP
VSYAFGGGIVAVGGKVAMMPIALGTADFMVHHIHAFTIHVTVLILLKGVLFARSSRLIPDKANLGFRFPCDG
PGRGGTCQVSGWDHVFLGLFWMYNCISVVIFHFSWKMQSDVWGTLDPDGTVSHLVGGNFATSAVTINGWLRD
FQWAQASQVITSYGTALSAYGLLFLGAHFVWAFSLMFLFSGRGYWQELIESIVWAHNKLNVAPSIQPRALSI
IQGRAVGVAHYLLGGIVTTWAFFLARIIAIG
>NCJ08235.1:1-751/1-751 photosystem I core protein PsaA [Synechococcales cyanobacterium C]
MTISPGEREAKVRVTVDNDPVPTSFEKWGQPGHFDRALAKGPQTTTWIWNLHALAHDFDTHTSDLEDVSRKI
FSAHFGHLAVVFIWLSGMYFHGARFSNYEAWLTNPTGIKPSAQVVWPIVGQDILNADVGGGFHGIQITSGLF
QMWRASGITNSYQLYCTAIGGLVMAGLMLFAGWFHYHKRAPKLEWFQNVESAMNHHLAGLLGCGSLGWAGHQ
IHVSLPINKLLDAGVAPQDIPLPHEFILNKDLMVELYPSFAQGLTPFFTLNWGQYADFLTFKGGLDPVTGGL
WLSDTAHHHLAIAVLFIIAGHFYRTNWGIGHSFKEVLEAHKGPFTGEGHKGMYEVFTTSWHAQLSWNLALLG
SLTLIVAHHMYSMPPYPYIATDYATQLSLFTHHMWIGGFLIVGGAAHAGIFMIRDYDPAVHQDNLLDRVLRH
RDAIISHLNWVCIFLGFHSFGLYVHNDTMRAFGRPQDMFSDTGIQLQPIFAQWVQNLHTLAPGGTAPNALAP
VSYAFGGGAVAVGGKVAMMPIALGTADFMVHHIHAFTIHVTVLILLKGVLFARSSRLIPDKANLGFRFPCDG
PGRGGTCQVSSWDHVFLGLFWMYNSISIVIFHFSWKMQSDVWGTVSPDGSISHITGGNFAQSAITINGWLRD
FLWAQASQVIGSYGSALSAYGLLFLGAHFVWAFSLMFLFSGRGYWQELIESIVWAHNKLKVAPAIQPRALSI
IQGRAVGVAHYLLGGIATTWAFFLARIISVG
>MBF2089386.1:1-751/1-751 photosystem I core protein PsaA [Synechococcales cyanobacterium K32_A2020_035]
MTTTPREREAKVKVVVDTDPVPTSFEKWGKPGHFDRTLAKGPKTTTWIWNLHADAHDFDSHTSDLEDISRKI
FSAHFGHLAVVFVWLSGMYFHGAKFSNYEAWLTNPTGIKPSAQVVWPIFGQEILNADVGGGFQGIQITSGFF
QLWRASGITNEFQLYCTAIGGLVMAGLMLFAGWFHYHKKAPKLEWFQNVESMMNHHLAGLLGLGSLGWAGHQ
IHVSLPINKLLDAGVAPQDIPLPHEFILDKSLMAELYPSFAQGLTPFFTLNWGVYADFLTFKGGLNPVTGGL
WLSDTAHHHLAIAVLFIIAGHMYRTNWGIGHSMKEILEAHKGPFTGEGHKGLYEIFTTSWHAQLALNLALLG
SLTIIVAHHMYAMPPYPYLATDYPTQISLFTHHIWIGGFLIVGAGAHAAIFMVRDYDPAKNVNNLLDRVLRQ
RDALISHLNWVCIFLGFHSFGLYIHNDTMRALGRPQDMFSDTAIQLQPVFAQWLQNIHTLAPGGTAPNALAT
ASVAFGGDVVAVGGKVAMMPIALGTADFMVHHIHAFTIHVTVLILLKGVLYARNSRLVPDKSELGFRFPCDG
PGRGGTCQVSGWDHVFLGLFWMYNSLSIVIFHFSWKMQSDVWGTVSPDGSVSHITGGNFAQSAITINGWLRD
FLWAQASQVIGSYGSALSAYGLLFLGAHFVWAFSLMFLFSGRGYWQELIESIVWAHNKLKVAPAIQPRALSI
IQGRAVGVAHYLLGGIVTTWAFFLARIISVG
>WP_079676982.1:1-751/1-751 photosystem I core protein PsaA [Planktothrix sp. PCC 11201]
MTISPPEREAKVKVAVDKDPVPTSFERWSKPGHFRRDLAKGPNTTTWIWNLHADAHDFDSHTSDLEDISRKI
FSAHFGHLAVIFIWLSGAYFHGAKFSNYEAWLANPTGIKPSAQVVWPIFGQEILNGDVGGGFHGIQITSGLF
QLWRASGFTNTYQLYCTAIGALVMAGLMLFAGWFHYHKRAPKLEWFQNVESMMNHHLAGLLGLGSLGWAGHQ
IHVSLPVNKLLDAGVAAKDIPLPHEFILNPNLMAELYPSFKEGLTPFFTLNWGVYSDFLTFKGGLNPQTGGL
WLSDTAHHHLALAVLFIIAGHMYRTNWGIGHSMKEILEAHKGPFTGEGHKGLYEILTTSWHAQLAINLALMG
SLSIIVAHHMYSMPPYPYIATDYPTQLSLFTHHVWIGGFLIVGAGAHASIFMVRDYVPANNVNNLLDRVLRH
RDAIISHLNWVCIFLGFHSFGLYVHNDTMRAFGRPQDMFSDTGIQLQPVFAQWVQNIHALAPGSTAPHALAS
VSPVFGGGVVAVGGKVAMMPIVLGTADFMVHHIHAFTIHVTVLILLKGVLYARSSRLVPDKSELGFRFPCDG
PGRGGTCQVSGWDHVFLGLFWMYNSLSIVIFHFSWKMQSDVWGTVGSDGTVSHITSGNFAQSAITINGWLRD
FLWAQAAQVISSYGSALSAYGLLFLGAHFVWAFSLMFLFSGRGYWQELIESIVWAHNKLKLAPAIQPRALSI
TQGRAVGVAHYLLGGIATTWAFFLARIISVG
>WP_083625850.1:1-751/1-751 photosystem I core protein PsaA [Planktothrix serta]
MTISPPEREAKVKVTVSEDPVPTSFERWSKPGHFRRDLAKGPSTTTWIWNLHADAHDFDSHTSDLEDISRKI
FSAHFGHLAVIFIWLSGAYFHGAKFSNYEAWLANPTGIKPSAQVVWPIFGQEILNGDVGGGFHGIQITSGLF
QMWRSSGFTNSYQLYCTAIGALVMAGLMLFAGWFHYHKRAPKLEWFQNAESMMNHHLAGLLGLGSLAWAGHQ
IHVSLPANKLLDAGVAVKDIPLPHEFILNPNLMAELYPSFKQGLTPFFTLNWGVYSDFLTFKGGLNPQTGGL
WLTDTVHHHLAIAVLFIIAGHMYRTNWGIGHSMKEILEAHKGPLTGEGHKGLYEILTTSWHAQLAINLALMG
SLSIIVAHHMYSMPPYPYIATDYPTQLSLFTHHMWIGGFLIVGAGAHASIFMVRDYVPANNVNNLLDRVLRH
RDAIISHLNWVCIFLGFHSFGLYVHNDTMRAFGRPQDMFSDTGIQLQPVFAQWVQHIHALAPGSTAPHALAS
VSPVFGGGVVAVGGKVAMMPIVLGTADFMVHHIHAFTIHVTVLILLKGVLFARSSRLIPDKSELGFRFPCDG
PGRGGTCQVSGWDHVFLGLFWMYNSLSIVIFHFSWKMQSDVWGTVGTDGTISHITNGNFAQSAITINGWLRD
FLWAQAAQVITSYGSALSAYGLLFLGAHFVWAFSLMFLFSGRGYWQELIESIVWAHNKLKLAPAIQPRALSI
TQGRAVGVAHYLLGGIATTWAFFLARIISVG
>WP_106300753.1:1-751/1-751 photosystem I core protein PsaA [Chamaesiphon polymorphus]
MTISPPEREAKVKVVVDKDPVPTSFEKWGKPGHFDRTLAKGPKTTTWIWNLHALAHDFDSHTSDLEDVSRKI
FSAHFGHLAVIFIWLSGMYFHGARFSNYEAWLTNPTGIKPSAQVVWSIVGQDILNADVGGGFHGIQITSGLF
QMWRGAGITNSFQLYCTAIGALVMAALMLFAGWFHYHKRAPKLEWFQNVESMMNHHLAGLLGLGSLGWAGHQ
IHVSLPINKLLDSGVAAKDIPLPHEFILDSTKMAELYPSFAKGLTPFFTLNWAEYADFLTFKGGLNPTTGGL
WLSDQAHHHLAIAVLFIVAGHMYRTNWGIGHSMKEILENHKGPFTGEGHKGLYEILTTSWHAQLAINLAMLG
SLSIIVAQHMYAMPPYPYQATDYATQLSLFTHHMWIGGFCVVGGAAHGAIFMVRDYDPAMNQNNLLDRMLRH
RDAIISHLNWVSMFLGFHSFGLYIHNDTMQALGRPQDMFSDKAIQLQPVFAQWIQGLHTAAPGNTAPNALQT
ASLAFGGDTLAVGGKVAMMPIVLGTADFMVHHIHAFTIHVTVLILLKGVLFARSSRLIPDKANLGFRFPCDG
PGRGGTCQVSGWDHVFLGLFWMYNAISVVIFHFSWKMQSDVWGTVAPDGTVSHVTGGNFAASATTINGWLRD
FLWAQASQVINSYGTALSAYGLIFLGAHFIWAFSLMFLFSGRGYWQELIESIVWAHNKLNVGPAIQPRALSI
IQGRAVGVAHYLLGGIATTWAFFLARSIAIG
>WP_083616122.1:1-751/1-751 photosystem I core protein PsaA [Planktothrix paucivesiculata]
MTISPPEREAKVKVTVDKNPVPTSFERWSKPGHFRRDLAKGPNTTTWIWNLHADAHDFDSHTSDLEDISRKI
FSAHFGHLAVIFIWLSGAYFHGAKFSNYEAWLANPTGIKPSAQVVWPIFGQEILNGDVGGGFHGIQITSGLF
QLWRASGFTNTYQLYCTAIGALVMAGLMLFAGWFHYHKRAPKLEWFQNVESMMNHHLAGLLGLGCLSWAGHQ
IHVSLPVNKLLDAGVAAKDIPLPHEFILNPNLMAELYPSFKEGLTPFFTLNWGVYSDFLTFKGGLNPQTGGL
WLSDTAHHHLALAVLFIIAGHMYRTNWGIGHSMKEILEAHKGPFTGEGHKGLYEILTTSWHAQLAINLALMG
SLSIIVAHHMYSMPPYPYIATDYPTQLSLFTHHVWIGGFLIVGAGAHASIFMVRDYVPANNVNNLLDRVLRH
RDAIISHLNWVCIFLGFHSFGLYVHNDTMRAFGRPQDMFSDTGIQLQPVFAQWVQNIHALAPGSTAPHALAS
VSPVFGGGVVAVGGKVAMMPIVLGTADFMVHHIHAFTIHVTVLILLKGVLYARSSRLVPDKSELGFRFPCDG
PGRGGTCQVSGWDHVFLGLFWMYNSLSIVIFHFSWKMQSDVWGTVGSDGTVSHITSGNFAQSAITINGWLRD
FLWAQAAQVISSYGSALSAYGLLFLGAHFVWAFSLMFLFSGRGYWQELIESIVWAHNKLKLAPAIQPRALSI
TQGRAVGVAHYLLGGIATTWAFFLARIISVG
>WP_190486208.1:1-751/1-751 photosystem I core protein PsaA [Microcoleus sp. FACHB-831]
MTISPPEREAKVRVVVDKDPVPTSFEKWSQPGHFDRTLARGPKTTTWIWNLHANAHDFDSHTSDLEDVSRKI
FSAHFGHLAVIFVWLSGMYFHGARFSNYEAWLTDPTGIKPSAQVVWPIVGQEILNADVGGGFHGIQITSGFF
QIWRAAGFTNTFQLYCTAIGGLVMAALMLFAGWFHYHKRAPKLEWFQNVESMLNHHLAGLLGLGCLSWAGHQ
IHVALPVNKLLDAGVAPGDIPLPQEFILNSNLMAELYPSFAKGLVPFFTLNWGVYSDFLTFKGGLNPVTGGL
WLSDTAHHHLALAVLFIIAGHMYRTNWGIGHSIKEILENHKGPFTGEGHKGLYENLTTSWHAQLGINLAMLG
SVTIIVAHHMYAMPPYPYLATDYATQLSIFTHHMWIGAFCIIGGATHATIFMVRDYDPVVNQNNLLDRVLRH
RDAIISHLNWVCMFLGFHSFGLYVHNDTMRALGRPQDMFSDTAIQLQPIFAQWVQNIHTLAPGATAPNALQP
ASYAFGGGIVAVAGKVAMMPIALGTADFMIHHIHAFQIHVTVLILLKGFLFARSSRLVPDKANLGFRFPCDG
PGRGGTCQVSGWDHTFLSLFWMFNTIAIAVYHFSWKMQSDVWGTVNADGTVDHITGGNFALSAITINGWLRD
FQWAQAAQVIQSYGTALSAYGLLFLGAHFVWAFSLMFLFSGRGYWQELIESIVWAHNKLKVAPTIQPRALSI
IQGRAVGVAHFLLGAIVTIWAFFEARILSIG
>TVU54661.1:1-751/1-751 photosystem I core protein PsaA [Arthrospira sp. PLM2.Bin9]
MTISPPEREAKAKVTVDKDPTPTSFERWGKPGHFRRDLAKGPSTTTWIWNLHADAHDFDSHTSDLEDISRKI
FSAHFGHLAVIFIWLSGAYFHGAKFSNYEAWLTNPTGIKPSAQVVWPIFGQEILNADVGGGFQGIQITSGLF
QLWRASGITNEFQLYCTAIGALVMAGLMLFAGWFHYHKRAPKLEWFQNVESMMNHHLAGLLGLGCLGWTGHQ
IHVSLPINKLLDAGVAPKDIPLPHEFILNSSLMAELYPSFKQGLTPFFTLNWGVYADFLTFKGGLNPQTGGL
WLSDTAHHHLALAVLFIIAGHMYRTNWGIGHSMKELLEAHKGPFTGEGHKGLYEVLTTSWHAQLSINLAMLG
SLSIIVAHHMYAMPPYPYIATDYPTQLSLFTHHMWIGAFCIVGAGAHAAIFMVRDYDPAKNVNNLLDRVIRH
RDAIISHLNWVCIFLGFHSFGLYVHNDTMRAFGRPQDMFSDTGIQLQPIFAQWVQNLHTLAPGNTAPNALAS
VSPAFGGDVIAVGGKVAMMPIALGTADFMVHHIHAFTIHVTVLILLKGVLYSRSSRLIPDKSELGFRFPCDG
PGRGGTCQVSGWDHVFLGLFWMYNSLSIVIFHFSWKMQSDVWGTVASDGTISHITNGNFAQSAITINGWLRD
FLWAQASQVINSYGSALSAYGLMFLAAHFVWAFSLMFLFSGRGYWQELIESIVWAHNKLKVAPAIQPRALSI
IQGRAVGVAHYLLGGIVTTWAFFLARIISVG
>TVQ42187.1:1-751/1-751 photosystem I core protein PsaA [Gloeocapsa sp. DLM2.Bin57]
MTISPPEKEAKAKIIVDKDPVPTSFEKWGKPGHFDRTLARGPKTTTWIWNLHADAHDFDSQTSDLEDISRKI
FSAHFGHLAVVFVWLSGMYFHGARFSNYEAWLSDPTNIKPSAQVVWPIVGQDILNADVGGGFHGIQITSGFF
QLWRASGITNEYQLYCTAIGGLVMAALMLFAGWFHYHKRAPKLEWFQNVESMLNHHLAGLLGLGSLGWAGHQ
IHVSLPINKMLDAGVAPQDIPLPHEFILDSSKMVELYPSFAQGLTPFFTLNWGVYSDFLTFKGGLNPVTGGL
WLSDTAHHHLAIAVLFIIAGHMYRTNWGIGHSIKEILEGQRDPITGTTHQGLYEVLTTSWHAQLALNLALLG
SLTIIVAHHMYAMPPYPYLATDYGTQLSIFTHHMWIGGFLIVGAGAHAAIFMVRDYDPAKNIDNLLDRVIRQ
RDALISHLNWVCIFLGFHSFGLYIHNDTMRALGRPQDMFSDTAIQLQPVFAQWIQNLHTLAPGGTAPNALEP
VSYAFGGGIVAVAGKVAMMPITLGTADFMVHHIHAFTIHVTVLILLKGVLYSRSSRLIPDKANLGFRFPCDG
PGRGGTCQVSGWDHVFLGLFWMYNSLSIVIFHFSWKMQSDVWGTVLPDGSVSHITSGNFAQSAITINGWLRD
FLWAQSAQVINSYGSALSAYGIMFLAGHFIFAFSLMFLFSGRGYWQELIESIVWAHNKLRVAPAIQPRALSI
IQGRAVGVAHYLLGGIVTTWAFFLARIIAVG
>WP_068512985.1:1-751/1-751 photosystem I core protein PsaA [Leptolyngbya sp. O-77]
MTTTPREREAKVKVTVDKDPVPTSFELWAKPGHFDRTLAKGPKTTTWIWNLHADAHDFDSHTSDLEDISRKI
FSAHFGHLAVIFIWLSGMYFHGAKFSNYEAWLTNPTGIKPSAQVVWPIVGQEILNADVGGGFQGIQITSGLF
QLWRASGFTNSFQLYCTAIGALVMAGLMLFAGWFHYHKAAPKLEWFQNVESMMNHHLAGLLGLGSLGWAGHQ
IHVSLPINQLLDSGVAVKDIPLPHEFILNSSLMADLYPSFSKGLTPFFTLNWGEYADFLTFKGGLNPVTGGL
WLSDTAHHHLAIAVLFIIAGHMYRTNWGIGHSMKEILEGHKGPFTGEGHKGLYEILTTSWHAQLAINLAMMG
SLSIIVAQHMYAMPPYPYLATDYPTQLSLFTHHMWIGGFLVVGAGAHAAIFFVRDYDPAQNVNNLLDRVLRH
RDAIISHLNWVCIFLGFHSFGLYIHNDTMRALGRPQDMFSDTAIKLQPVFAQWVQGLHTAAPGATAPNAIGP
ASIAFGGDLVAVGGKVAMMPIALGTADFMVHHIHAFTIHVTVLILLKGVLFSRSSRLIPDKANLGFRFPCDG
PGRGGTCQVSGWDHVFLGLFWMYNSLSIVIFHFSWKMQSDVWGTVAPDGSVTHITNGNFAQSAITINGWLRD
FLWAQASQVIGSYGSALSAYGLIFLGAHFIWAFSLMFLFSGRGYWQELIESIVWAHSKLRVAPAIQPRALSI
IQGRAVGVAHYLLGGIATTWAFFLARIIAVG
>WP_204153667.1:1-751/1-751 photosystem I core protein PsaA [Leptolyngbya sp. CCY15150]
MTTTPREREAKVKVVVDTDPVPTSFEKWGKPGHFDRTLAKGPKTTTWIWNLHADAHDFDSHTSDLEDISRKI
FSAHFGHLAVVFVWLSGMYFHGAKFSNYEAWLTNPTGIKPSAQVVWPIFGQEILNADVGGGFQGIQITSGFF
QLWRASGITNEFQLYCTAIGGLVMAGLMLFAGWFHYHKKAPKLEWFQNVESMMNHHLAGLLGLGSLGWAGHQ
IHVSLPINKLLDAGVAPQDIPLPHEFILDKSLMAELYPSFAQGLTPFFTLNWGVYADFLTFKGGLNPVTGGL
WLSDTAHHHLAIAVLFIIAGHMYRTNWGIGHSMKEILEAHKGPFTGEGHKGLYEILTTSWHAQLALNLALLG
SLTIIVAHHMYAMPPYPYLATDYPTQISLFTHHIWIGGFLIVGAGAHAAIFMVRDYDPAKNVNNLLDRVLRQ
RDALISHLNWVCIFLGFHSFGLYIHNDTMRALGRPQDMFSDTAIQLQPVFAQWLQNIHTLAPGGTAPNALAT
ASVAFGGDVVAVGGKVAMMPIALGTADFMVHHIHAFTIHVTVLILLKGVLYARNSRLVPDKSELGFRFPCDG
PGRGGTCQVSGWDHVFLGLFWMYNSLSIVIFHFSWKMQSDVWGTVSPDGSVSHITGGNFAQSAITINGWLRD
FLWAQASQVIGSYGSALSAYGLLFLGAHFVWAFSLMFLFSGRGYWQELIESIVWAHNKLKVAPAIQPRALSI
IQGRAVGVAHYLLGGIVTTWAFFLARIISVG
>WP_111891065.1:1-751/1-751 photosystem I core protein PsaA [Arthrospira sp. O9.13F]
MTISPPEREVKAKVTVDKDPTPTSFERWGKPGHFRRDLAKGPSTTTWIWNLHADAHDFDSHTSDLEDISRKI
FSAHFGHLAVIFIWLSGAYFHGAKFSNYEAWLTNPTGIKPSAQVVWPIFGQEILNADVGGGFQGIQITSGLF
QLWRASGITNEFQLYCTAIGALVMAGLMLFAGWFHYQKRAPKLEWFQNVESMMNHHLAGLLGLGCLGWTGHQ
IHVSLPINKLLDAGVAPKDIPLPHEFILNSSLMAELYPSFKQGLTPFFTLNWGVYADFLTFKGGLNPQTGGL
WLSDTAHHHLALAVLFIIAGHMYRTNWGIGHSMKELLEAHKGPFTGEGHKGLYEILTTSWHAQLAINLAMLG
SLSIIVAHHMYAMPPYPYIATDYPTQLSLFTHHMWIGAFCIVGAGAHAAIFMVRDYDPAKNVNNLLDRVIRH
RDAIISHLNWVCIFLGFHSFGLYVHNDTMRAFGRPQDMFSDTGIQLQPIFAQWVQNLHTLAPGNTAPNALAS
VSPAFGGDVIAVGGKVAMMPIALGTADFMVHHIHAFTIHVTVLILLKGVLYSRSSRLIPDKSELGFRFPCDG
PGRGGTCQVSGWDHVFLGLFWMYNSLSIVIFHFSWKMQSDVWGTVASDGTISHITNGNFAQSAITINGWLRD
FLWAQASQVINSYGSALSAYGLMFLAAHFVWAFSLMFLFSGRGYWQELIESIVWAHNKLKVAPAIQPRALSI
IQGRAVGVAHYLLGGIVTTWAFFLARIISVG
>MBE9039331.1:1-751/1-751 photosystem I core protein PsaA [Oscillatoriales cyanobacterium LEGE 11467]
MTISPPEREAKAKVSVDTDPVPTSFEKWGKPGHFDRTLARGPKTTTWIWNLHADAHDFDSQTSDLQDISRKI
FSAHFGHLAVIFIWLSGAYFHGARFSNYEAWLSNPTGIKPSAQVVWPIVGQEILNGDVGGGFHGIQITSGLF
QLWRASGFTNEFQLYCTAIGALVMAGLMLFAGWFHYHKKAPTLDWFQNVESMMNHHLAGLLGCGSLGWAGHQ
IHVSLPVNKLLDAGVAPKDIPLPHEFILDSSKMTELYPSFAEGLKPFFTLNWGVYSDFLTFKGGLNPQTGGL
WLSDTAHHHLALAVLLIVAGHFYRTNWGIGHSFKEVLEAHKGPFTGEGHKGMYEIFTNSWHCQLSWNLAWMG
SLSILVAHHMYAMPPYPYIATDYPTQLSLFTHHMWIGGFLIVGAAAHAAIFMVRDYDPAQHVNNLLDRVLRH
RDAIISHLNWVCIWLGFHSFGLYIHNDTMRAFGRPQDMFSDTGIQLQPIFAQWVQNIHAAAAGATAPNALAS
VSPAFGGDVVAVGGKVAMMPITLGTADFMVHHIHAFTIHVTVLILLKGVLFARSSRLVPDKGQIGFRFPCDG
PGRGGTCQVSGWDHVFLGLFWMYNCISVVIFHFSWKMQSDVWGSVSSDGTVSHIANGNFAQSAICINGWLRD
FLWAQASQVITSYGSALSAYGLMFLAGHFVFAFSLMFLFSGRGYWQELIESIVWAHNKLKVAPAIQPRALSI
IQGRAVGVAHYLLGGIVTTWAFFLARIISVG
>QNH58572.1:1-751/1-751 photosystem I core protein PsaA [Limnospira sp. BM01]
MTISPPEREVKAKVTVDKDPTPTSFERWGKPGHFRRDLAKGPSTTTWIWNLHADAHDFDSHTSDLEDISRKI
FSAHFGHLAVIFIWLSGAYFHGAKFSNYEAWLTNPTGIKPSAQVVWPIFGQEILNADVGGGFQGIQITSGLF
QLWRASGITNEFQLYCTAIGALVMAGLMLFAGWFHYHKRAPKLEWFQNVESMMNHHLAGLLGLGCLGWTGHQ
IHVSLPINKLLDAGVAPKDIPLPHEFILNSSLMAELYPSFKQGLTPFFTLNWGVYADFLTFKGGLNPQTGGL
WLSDTAHHHLALAVLFIIAGHMYRTNWGIGHSMKELLEAHKGPFTGEGHKGLYEILTTSWHAQLAINLAMLG
SLSIIVAHHMYAMPPYPYIATDYPTQLSLFTHHMWIGAFCIVGAGAHAAIFMVRDYDPAKNVNNLLDRVIRH
RDAIISHLNWVCIFLGFHSFGLYVHNDTMRAFGRPQDMFSDTGIQLQPIFAQWVQNLHTLAPGNTAPNALAS
VSPAFGGDVIAVGGKVAMMPIALGTADFMVHHIHAFTIHVTVLILLKGVLYSRSSRLIPDKSELGFRFPCDG
PGRGGTCQVSAWDHVFLGLFWMYNSLSIVIFHFSWKMQSDVWGTVASDGTISHITNGNFAQSAITINGWLRD
FLWAQASQVINSYGSALSAYGLMFLAAHFVWAFSLMFLFSGRGYWQELIESIVWAHNKLKVAPAIQPRALSI
IQGRAVGVAHYLLGGIVTTWAFFLARIISVG
>WP_100053719.1:1-751/1-751 photosystem I core protein PsaA [Cylindrospermopsis raciborskii]
MTISPPEREAKKARVIVDNDPVPTSFEKWAQPGHFDRSLAKGPKTTTWIWDLHALAHDFDTHTSDLEDISRK
IFSAHFGHLAVVTIWLSGMIFHGAKFSNYEAWLADPLGVKPSAQTVWPIVGQDILNGDVGGGFHGIQITSGL
FQVWRGWGITSSFQLYVTAIGGLVLAGLFLFAGWFHYHKRAPKLEWFQNVESMLNHHLAVLLGCGSLGWTGH
IIHVSAPVNKLLDSGVAIKDIPLPHEFILNKELIAHLYPSFASGLTPFFTLNWGAYADILTFKGGLNPVTGG
LWMTDIAHHHLAIAVLFIIAGHMYRTNWGIGHSIKDILENHKGPFTGEGHKGLYENLTTSWHAQLATNLAFL
GSLTIIIAHHMYAMPPYPYLATDYATQLCIFTHHMWIGGFLIVGGAAHAAIFMVRDYDPVVNQNNVLDRVIR
HRDAIISHLNWVCIFLGFHSFGLYIHNDTMSALGRPQDMFSDTAIQLQPVFAQWVQGLHHLAPGTTAPNALE
AVSYVFGGGVLAVGGKVAAAAIPLGTADFLVHHIHAFTIHVTVLILLKGVLYARSSRLIPDKANLGFRFPCD
GPGRGGTCQVSGWDHVFLGLFWMYNSLSIVIFHFSWKMQSDVWGTVDDGVVSHITGDNFAQSAITINGWLRD
FLWAQATEVINSYGSELSAYGLMFLGAHFIWAFSLMFLFSGRGYWQELIESIVWAHNKLKVAPTIQPRALSI
TQGRAVGVAHYLLGGIATTWAFFHAHILSVG
>RYE05161.1:9-759/1-751 photosystem I core protein PsaA [Rickettsiaceae bacterium]
MTISPPEREAKKVKIVVDRNPTETSFERWSKPGHFSRTLSKGPSTTTWIWNLHADAHDFDSHTTDLEEISRK
VFSAHFGQLGIIFIWLSGMYFHGARFSNYEAWLSDPTHIKPSAQVVWPIVGQEILNGDVGGGFQGIQITSGF
FQLWRAGGITSELQLYSTAIGGLVMAGAMFFAGWFHYHKAAPKLEWFQNVESMLNHHLAGLLGLGSLAWAGH
QIHVSLPINKLLDAGVDPKEIPLPHEFLLNRDLMAQLYPSFAKGLAPFFTVNWNEYSDFLTFKGGLNPVTGG
LWLTDTAHHHLAIAVLFLIAGHQYRTNWGIGHSIKEILEAHKGPFTGEGHKGLYEILTTSWHAQLAINLALF
GSLSIIVAHHMYSMPPYPYLATDYGTQLSIFTHHNWIGGFCIVGAGAHGAIFMVRDYDPTNNYNNLLDRVIR
HRDAIISHLNWVCIFLGFHSFGLYIHNDTLSALGRPQDMFSDTAIQLQPVFAQFIQNTHFLAPQLTAPNALA
GTSATWGGDLVAVGGKVAMMPISLGTADFMVHHIHAFTIHVTVLILLKGVLYARSSRLIPDKANLGFRFPCD
GPGRGGTCQVSAWDHVFLGLFWMYNSLSVAIFHFSWKMQSDVWGTVNETGVSHITGGNFAQSANTINGWLRD
FMWAQSSQVIQSYGSALSAYGLIFLGAHFIWAFSLMFLFSGRGYWQELIESIVWAHNKLKVAPAIQPRALSI
TQGRAVGVAHYLLGGIATTWSFFLARIIAVG
>WP_102938582.1:1-751/1-751 photosystem I core protein PsaA [Cylindrospermopsis raciborskii]
MTISPPEREAKKARVIVDNDPVPTSFEKWAQPGHFDRSLAKGPKTTTWIWDLHALAHDFDTHTSDLEDISRK
IFSAHFGHLAVVTIWLSGMIFHGAKFSNYEAWLADPLGVKPSAQTVWPIVGQDILNGDVGGGFHGIQITSGL
FQVWRGWGITSSFQLYVTAIGGLVLAGLFLFAGWFHYHKRAPKLEWFQNVESMLNHHLAVLLGCGSLGWTGH
IIHVSAPVNKLLDSGVAIKDIPLPHEFILNKELIAHLYPSFASGLTPFFTLNWGAYADILTFKGGLNPVTGG
LWMTDIAHHHLAIAVLFIIAGHMYRTNWGIGHSIKDILENHKGPFTGEGHKGLYENLTTSWHAQLATNLAFL
GSLTIIIAHHMYAMPPYPYLATDYATQLCIFTHHMWIGGFLIVGGAAHAAIFMVRDYDPVVNQNNVLDRVIR
HRDAIISHLNWVCIFLGFHSFGLYIHNDTMSALGRPQDMFSDTAIQLQPVFAQWVQGLHHLAPGTTAPNALE
AVSYVFGGGVLEVGGKVAAAAIPLGTADFLVHHIHAFTIHVTVLILLKGVLYARSSRLIPDKANLGFRFPCD
GPGRGGTCQVSGWDHVFLGLFWMYNSLSIVIFHFSWKMQSDVWGTVDDGVVSHITGDNFAQGAITINGWLRD
FLWAQATEVINSYGSELSAYGLMFLGAHFIWAFSLMFLFSGRGYWQELIESIVWAHNKLKVAPTIQPRALSI
TQGRAVGVAHYLLGGIATTWAFFHAHILSVG
>WP_200324700.1:1-751/1-751 photosystem I core protein PsaA [Sphaerospermopsis aphanizomenoides]
MTISPPEREEKKARVIVDNDPVPTSFEKWAQPGHFDRSLAKGPKTTTWIWNLHALAHDFDTHTSDLEDISRK
IFSAHFGHLAVVTIWLSGMLFHGAKFSNYEAWLTDPLGVKPSAQVVWPIVGQDILNGDVGGGFHGIQITSGL
FQVWRGWGITSSFQLYCTAIGGLVLAGLFLFAGWFHYHKRAPKLEWFQNAESMLNHHLQVLLGCGSLGWAGH
LIHVSAPVNKLLDAGVALKDIPLPHEFILNKDLITQLYPSFASGITPFFTLNWGTYADILTFKGGLNPVTGG
LWMTDISHHHLAIAVLFIIAGHMYRTNWGIGHSIKDILENHKGPFTGEGHKGLYENMTTSWHAQLATNLAFL
GSLTIIIAHHMYAMPPYPYLATDYATQLCIFTHHIWIGGFLIVGGAAHAAIFMVRDYDPVVNQNNVLDRVIR
HRDAIISHLNWVCIFLGFHSFGLYIHNDTMRALGRPQDMFSDAAIQLQPVFAQWVQNLHTLAPGTTAPNALE
AVSYVFGGGVLAVGGKVAAAAIPLGTADFMIHHIHAFTIHVTVLILLKGVLYARSSRLIPDKANLGFRFPCD
GPGRGGTCQVSGWDHVFLGLFWMYNSLSIVIFHFSWKMQSDVWGTVDDGVVSHITGDNFAQSAITINGWLRD
FLWAQATQVINSYGSELSAYGLMFLGAHFVWAFSLMFLFSGRGYWQELIESIVWAHNKLKVAPTIQPRALSI
TQGRAVGVAHYLLGGIATTWAFFHAHILSVG
>WP_115539140.1:1-751/1-751 photosystem I core protein PsaA [Cylindrospermopsis raciborskii]
MTISPPEREAKKARVIVDNDPVPTSFEKWAQPGHFDRSLAKGPKTTTWIWDLHALAHDFDTHTSDLEDISRK
IFSAHFGHLAVVTIWLSGMIFHGAKFSNYEAWLADPLGVKPSAQTVWPIVGQDILNGDVGGGFHGIQITSGL
FQVWRGWGITSSFQLYVTAIGGLVLAGLFLFAGWFHYHKRAPKLEWFQNVESMLNHHLAVLLGCGSLGWTGH
IIHVSAPVNKLLDSGVAIKDIPLPHEFILNKELIAHLYPSFASGLTPFFTLNWGAYADILTFKGGLNPVTGG
LWMTDIAHHHLAIAVLFIIAGHMYRTNWGIGHSIKDILENHKGPFTGEGHKGLYENLTTSWHAQLATNLAFL
GSLTIIIAHHMYAMPPYPYLATDYATQLCIFTHHMWIGGFLIVGGAAHAAIFMVRDYDPVVNQNNVLDRVIR
HRDAIISHLNWVCIFLGFHSFGLYIHNDTMSALGRPQDMFSDTAIQLQPVFAQWIQNQHHLAPGTTAPNALE
AVSYVFGGGVLAVGGKVAAAAIPLGTADFLIHHIHAFTIHVTVLILLKGVLYARSSRLIPDKANLGFRFPCD
GPGRGGTCQVSGWDHVFLGLFWMYNSLSIVIFHFSWKMQSDVWGTVDDGVVSHITGDNFAQGAITINGWLRD
FLWAQATEVINSYGSELSAYGLMFLGAHFIWAFSLMFLFSGRGYWQELIESIVWAHNKLKVAPTIQPRALSI
TQGRAVGVAHYLLGGIATTWAFFHAHILSVG
>WP_085726840.1:1-751/1-751 photosystem I core protein PsaA [Cylindrospermopsis raciborskii]
MTISPPEREAKKARVIVDNDPVPTSFEKWAQPGHFDRSLAKGPKTTTWIWDLHALAHDFDTHTSDLEDISRK
IFSAHFGHLAVVTIWLSGMIFHGAKFSNYEAWLADPLGVKPSAQTVWPIVGQDILNGDVGGGFHGIQITSGL
FQVWRGWGITSSFQLYVTAIGGLVLAGLFLFAGWFHYHKRAPKLEWFQNVESMLNHHLAVLLGCGSLGWTGH
IIHVSAPVNKLLDSGVAIKDIPLPHEFILNKELISHLYPSFASGLTPFFTLNWGAYADILTFKGGLNPVTGG
LWMTDIAHHHLAIAVLFIIAGHMYRTNWGIGHSIKDILENHKGPFTGEGHKGLYENLTTSWHAQLATNLAFL
GSLTIIIAHHMYAMPPYPYLATDYATQLCIFTHHMWIGGFLIVGGAAHAAIFMVRDYDPVVNQNNVLDRVIR
HRDAIISHLNWVCIFLGFHSFGLYIHNDTMSALGRPQDMFSDTAIQLQPVFAQWVQGLHHLAPGTTAPNALE
AVSYVFGGGVLAVGGKVAAAAIPLGTADFLVHHIHAFTIHVTVLILLKGVLYARSSRLIPDKANLGFRFPCD
GPGRGGTCQVSGWDHVFLGLFWMYNSLSIVIFHFSWKMQSDVWGTVDDGVVSHITGDNFAQGAITINGWLRD
FLWAQATEVINSYGSELSAYGLMFLGAHFIWAFSLMFLFSGRGYWQELIESIVWAHNKLKVAPTIQPRALSI
TQGRAVGVAHYLLGGIATTWAFFHAHILSVG
>WP_168729597.1:1-751/1-751 photosystem I core protein PsaA [Cylindrospermopsis raciborskii]
MTISPPEREAKKARVIVDNDPVPTSFEKWAQPGHFDRSLAKGPKTTTWIWDLHALAHDFDTHTSDLEDISRK
IFSAHFGHLAVVTIWLSGMIFHGAKFSNYEAWLADPLGVKPSAQTVWPIVGQDILNGDVGGGFHGIQITSGL
FQVWRGWGITSSFQLYVTAIGGLVLAGLFLFAGWFHYHKRAPKLEWFQNVESMLNHHLAVLLGCGSLGWTGH
IIHVSAPVNKLLDSGVAIKDIPLPHEFILNKELIAHLYPSFASGLTPFFTLNWGAYADILTFKGGLNPVTGG
LWMTDIAHHHLAIAVLFIIAGHMYRTNWGIGHSIKDILENHKGPFTGEGHKGLYENLTTSWHAQLATNLAFL
GSLTIIIAHHMYAMPPYPYLATDYATQLCIFTHHMWIGGFLIVGGAAHAAIFMVRDYDPVVNQNNVLDRVIR
HRDAIISHLNWVCIFLGFHSFGLYIHNDTMSALGRPQDMFSDTAIQLQPVFAQWVQGLHHLAPGTTAPNALE
AVSYVFGGGVLAVGGKVAAAAIPLGTADFLVHHIHAFTIHVTVLILLKGVLYARSSRLIPDKANLGFRFPCD
GPGRGGTCQVSGWDHVFLGLFWMYNSLSIVIFHFSWKMQSDVWGTVDDGVVSHIAGDNFAQGAITINGWLRD
FLWAQATEVINSYGSELSAYGLMFLGAHFIWAFSLMFLFSGRGYWQELIESIVWAHNKLKVAPTIQPRALSI
TQGRAVGVAHYLLGGIATTWAFFHAHILSVG
>WP_006278753.1:1-751/1-751 photosystem I core protein PsaA [Cylindrospermopsis raciborskii]
MTISPPEREAKKARVIVDNDPVPTSFEKWAQPGHFDRSLAKGPKTTTWIWDLHALAHDFDTHTSDLEDISRK
IFSAHFGHLAVVTIWLSGMIFHGAKFSNYEAWLADPLGVKPSAQTVWPIVGQDILNGDVGGGFHGIQITSGL
FQVWRGWGITSSFQLYVTAIGGLVLAGLFLFAGWFHYHKRAPKLEWFQNVESMLNHHLAVLLGCGSLGWTGH
IIHVSAPVNKLLDSGVAIKDIPLPHEFILNKELIAHLYPSFASGLTPFFTLNWGAYADILTFKGGLNPVTGG
LWMTDIAHHHLAIAVLFIIAGHMYRTNWGIGHSIKDILENHKGPFTGEGHKGLYENLTTSWHAQLATNLAFL
GSLTIIIAHHMYAMPPYPYLATDYATQLCIFTHHMWIGGFLIVGGAAHAAIFMVRDYDPVVNQNNVLDRVIR
HRDAIISHLNWVCIFLGFHSFGLYIHNDTMSALGRPQDMFSDTAIQLQPVFAQWVQGLHHLAPGTTAPNALE
AVSYVFGGGVLAVGGKVAAAAIPLGTADFLVHHIHAFTIHVTVLILLKGVLYARSSRLIPDKANLGFRFPCD
GPGRGGTCQVSGWDHVFLGLFWMYNSLSIVIFHFSWKMQSDVWGTVDDGVVSHITGDNFAQGAITINGWLRD
FLWAQATEVINSYGSELSAYGLMFLGAHFIWAFSLMFLFSGRGYWQELIESIVWAHNKLKVAPTIQPRALSI
TQGRAVGVAHYLLGGIATTWAFFHAHILSVG
>RYX79616.1:1-751/1-751 photosystem I core protein PsaA [bacterium]
MTISPPERETKKVKVVVDRNPTETSFERWAKPGHFSRTLSKGPSTTTWIWNLHADAHDFDSHTSDLEEISRK
VFSAHFGQLGIIFIWLSGMYFHGARFSNYEAWLSDPIHIKPSAQVVWPIVGQEILNGDVGGGFQGIQITSGF
FQLWRASGITSELQLYTTAIGGLVVAAAMFFAGWFHYHKAAPKLEWFQNVESMLNHHLAGLLGLGSLAWAGH
QIHVSLPINKLLDAGVDPKEVPLPHEFLLNRDLMAQLYPSFSKGIAPFFTLNWNQYSDFLTFKGGLNPVTGG
LWLSDTAHHHVAIAVLFLIAGHMYRTNWGIGHSMKEILEAHRGPFTGEGHKGLYEILTTSWHAQLAINLALF
GSLSIIVAHHMYSMPPYPYLATDYGTQLSIFTHHTWIGGFCVVGAAAHGAIFMVRDYDPTNNYNNLLDRVIR
HRDAIISHLNWVCIFLGFHSFGLYIHNDTMSALGRPQDMFSDTAIQLQPVFAQWIQNTHFLAPQLTAPNSLV
GTSLTWGGDLVSVGGKVAMMPISLGTADFMVHHIHAFTIHVTVLILLKGVLFARSSRLIPDKANLGFRFPCD
GPGRGGTCQVSAWDHVFLGLFWMYNSISVAIFHFSWKMQSDVWGTVNSSGISHITGGNFAQSANTINGWLRD
FMWAQSSQVIQSYGSALSAYGLIFLGAHFIWAFSLMFLFSGRGYWQELIESITWAHNKLKVAPAIQPRALSI
TQGRAVGVAHYLLGGIATTWSFFLARIIAVG
>WP_193868591.1:1-751/1-751 photosystem I core protein PsaA [Planktothrix mougeotii]
MTISPPEREAKVKVTVSNDPVPTSFERWSKPGHFRRDLAKGPSTTTWIWNLHADAHDFDSHTSDLEDISRKI
FSAHFGHLAVIFIWLSGAYFHGAKFSNYEAWLANPTGIKPSAQVVWPIFGQEILNGDVGGGFHGIQITSGLF
QMWRSSGFTNSYQLYCTAIGALVMAGLMLFAGWFHYHKRAPKLEWFQNAESMMNHHLAGLLGLGSLGWAGHQ
IHVSLPVNKLLDAGVAAKDIPLPHEFILNPNLMAELYPSFKEGLTPFFTLNWGVYSDFLTFKGGLNPQTGGL
WLTDTVHHHLAIAVLFIIAGHMYRTNWGIGHSMKEMLEAHKGPFTGEGHKGLYEILTTSWHAQLAINLALMG
SLSIIVAHHMYSMPPYPYIATDYPTQLSLFTHHVWIGGFLIVGAGAHAAIFMVRDYVPANNVNNLLDRVLRH
RDAIISHLNWVCIFLGFHSFGLYVHNDTMRAFGRPQDMFSDTGIQLQPVFAQWIQHIHALAPGSTAPHALAS
VSPVFGGGVVAVGGKVAMMPIVLGTADFMVHHIHAFTIHVTVLILLKGVLFARSSRLIPDKSELGFRFPCDG
PGRGGTCQVSGWDHVFLGLFWMYNSLSIVIFHFSWKMQSDVWGTVGADGTISHITNGNFAQSAITINGWLRD
FLWAQAAQVITSYGSALSAYGLLFLGAHFVWAFSLMFLFSGRGYWQELIESIVWAHNKLKVAPAIQPRALSI
TQGRAVGVAHYLLGGIATTWAFFLARIISVG
>WP_015203075.1:1-751/1-751 photosystem I core protein PsaA [Crinalium epipsammum]
MTISPPEREAKARVVVDKDPVPTSFEKWAKPGHFDRTLARGPKTTTWIWNLHALAHDFDSHTSDLEDVSRKI
FSAHFGHLAVVFVWLSGMYFHGARFSNYEAWLTDPIHIKPSAQVVWPIVGQDILNADVGGGFHGIQITSGLF
YVWRAAGFTNTYQLYVTAIGGLVMAALMLFAGWFHYHKRAPKLEWFQNVESMLNHHLAGLLGLGCLSWAGHQ
IHVALPINKLLDAGVAPGDIPLPHEFILNRDLMAELFPSFNQGLTPFWTLNWGQYADFLTFKGGLNPVNGGL
WLTDTAHHHLALAVLFLIAGHMYRTNWGIGHSIKEILENHKGPFTGDGHKGLYENMTTSWHAQLATNLAMLG
SVTIIVAHHMYAMPAYPYIGIDYATQLSIFTHHMWIGAFCIVGGAAHASIFMVRDYDPAVNQNNVLDRVIRH
RDAIISHLNWVCIFLGLHSFGLYVHNDTMRALGRPQDMFSDTAIQLQPVFAQWVQNIHTLAPGSTAPNALEP
VSYAFGGGIVAVAGKVAMMPIALGTADFMIHHIHAFQIHVTTLILLKGFLFARSSRLIPDKANLGFRFPCDG
PGRGGTCQVSGWDHVYLGLFWMFNTIAIAVYHFSWKMQSDVWGTVNADGTVDHITGGNFAMSAITINGWLRD
FQWAQAAQVIQSYGTSLSAYGLLFLGAHFVWAFSLMFLFSGRGYWQELIESIVWAHNKLKVAPSIQPRALSI
IQGRAVGVAHYLLGAIVTIWAFFEARIISLG
>WP_104389306.1:1-751/1-751 photosystem I core protein PsaA [Cuspidothrix issatschenkoi]
MTISPPEREEKKARVIVDNDPVPTSFEKWAKPGHFDRSLSRGPKTTTWIWNLHALAHDFDTHTSDLEDISRK
IFAAHFGHLAVVAIWLSGMLFHGAKFSNYEAWLADPLGVKPSAQTVWSIVGQDILNGDMGGGFRGIQITSGL
FQVWRGWGITSSFQLYVTAIGGLVLAGLFLFAGWFHYHKRAPKLEWFQNVESMLNHHLSVLLGCGSLGWAGH
LIHVSAPINKLLDAGVAAKDIPLPHELLFDTAKMAELYPGFASGLTPFFTLNWGAYADILTFKGGLNPVTGG
LWMTDISHHHLAIAVLFIIAGHMYRTNWGIGHSIKDILEAHKGPFTGEGHKGLYENMTTSWHAQLATNLAFL
GSLTIIIAHHMYAMPPYPYLATDYATQLCIFTHHIWIGGFLIVGGAAHAAIFMVRDYDPVVNQNNVLDRVIR
HRDAIISHLNWVCIFLGFHSFGLYIHNDTMRALGRPQDMFSDAAIKLQPVFAQWVQSLHSLAPGNTAPNALE
VVSHAFGGGIVAVGGKVAMMPIALGTADFMVHHIHAFTIHVTVLILLKGVLYARSSRLIPDKANLGFRFPCD
GPGRGGTCQVSGWDHIFLGLFWMYNSLSIVIFHFSWKMQSDVWGTIEDGTVNHITAGNFAESAITINGWLRD
FLWAQATQVINSYGSELSAYGLMFLGAHFVWAFSLMFLFSGRGYWQELIESIVWAHNKLKVAPTIQPRALSI
TQGRAVGVAHYLLGGIATTWAFFHAHILSVG
>WP_190517228.1:1-751/1-751 photosystem I core protein PsaA [Planktothrix sp. FACHB-1365]
MTISPPEREAKVKVTVSEDPVPTSFERWSKPGHFRRDLAKGPSTTTWIWNLHADAHDFDSHTSDLEDISRKI
FSAHFGHLAVIFIWLSGAYFHGAKFSNYEAWLANPTGIKPSAQVVWPIFGQEILNGDVGGGFHGIQITSGLF
QMWRSSGFTNSYQLYCTAIGALVMAGLMLFAGWFHYHKRAPKLEWFQNAESMMNHHLAGLLGLGSLGWAGHQ
IHVSLPANKLLDAGVAVKDIPLPHEFILNPNLMAELYPSFKQGLTPFFTLNWGVYSDFLTFKGGLNPQTGGL
WLTDTVHHHLAIAVLFIIAGHMYRTNWGIGHSMKEMLEAHKGPFTGEGHKGLYEILTTSWHAQLAINLALMG
SLSIIVAHHMYSMPPYPYIATDYPTQLSLFTHHVWIGGFLIVGAGAHAAIFMVRDYVPANNVNNLLDRVLRH
RDAIISHLNWVCIFLGFHSFGLYVHNDTMRAFGRPQDMFSDTGIQLQPVFAQWIQHIHALAPGSTAPHALAS
VSPVFGGGVVAVGGKVAMMPIVLGTADFMVHHIHAFTIHVTVLILLKGVLYARSSRLIPDKSELGFRFPCDG
PGRGGTCQVSGWDHVFLGLFWMYNSLSIVIFHFSWKMQSDVWGTVGADGTISHITNGNFAQSAITINGWLRD
FLWAQAAQVITSYGSALSAYGLLFLGAHFVWAFSLMFLFSGRGYWQELIESIVWAHNKLKVAPAIQPRALSI
TQGRAVGVAHYLLGGIATTWAFFLARIISVG
>OIP68483.1:1-751/1-751 photosystem I core protein PsaA [Oscillatoriales cyanobacterium CG2_30_40_61]
MTISPPEREAKVKVTVDKDPVPTSFERWSKPGHFRRDLAKGPNTTTWIWNLHADAHDFDSHTSDLEDISRKI
FSAHFGHLAVIFIWLSGAYFHGAKFSNYEAWLANPTGIKPSAQVVWPIFGQEILNGDVGGGFHGIQITSGLF
QLWRASGFTNTFQLYCTAIGALVMAGLMLFAGWFHYHKRAPKLEWFQNVESMMNHHLAGLLGLGCLGWAGHQ
IHVSLPVNKLLDAGVAAKDIPLPHEFILNPNLMAELYPSFKEGLTPFFTLNWGVYSDFLTFKGGLNPQTGGL
WLSDTAHHHLALAVLFIIAGHMYRTNWGIGHSMKEILEAHKGPFTGEGHKGIYEILTTSWHAQLAINLAMLG
SLSIIVAHHMYSMPPYPYIATDYPTQLSLFTHHVWIGGFLIVGAGAHASIFMVRDYVPANNVNNLLDRVLRH
RDAIISHLNWVCIFLGFHSFGLYVHNDTMRAFGRPQDMFSDTGIQLQPVFAQWVQNIHALAPGSTAPHALAS
VSPVFGGGVVAVGGKVAMMPIVLGTADFMVHHIHAFTIHVTVLILLKGVLYARSSRLVPDKSELGFRFPCDG
PGRGGTCQVSGWDHVFLGLFWMYNSLSIVIFHFSWKMQSDVWGTVGSDGTVSHITSGNFAQSAITINGWLRD
FLWAQAAQVISSYGSALSAYGLLFLGAHFVWAFSLMFLFSGRGYWQELIESIVWAHNKLKLAPAIQPRALSI
TQGRAVGVAHYLLGGIATTWAFFLARIISVG
>RMF63491.1:1-751/1-751 photosystem I core protein PsaA [Cyanobacteria bacterium J069]
MTTTPRERDAKVKVVVDKDPVPTSFELWAKPGHFDRTLAKGPKTTTWIWNLHADAHDFDSHTSDLEDISRKI
FSAHFGHLAVIFIWLSGMYFHGAKFSNYEAWLTNPTGIKPSAQVVWPIVGQEILNADVGGGFQGIQITSGLF
QLWRASGFTNSFQLYCTAIGALVMAGLMLFAGWFHYHKAAPKLEWFQNVESMMNHHLAGLLGLGSLGWAGHQ
IHVSLPINQLLDSGVAVKDIPLPHEFILNSSLMADLYPSFSKGLTPFFTLNWGEYADFLTFKGGLNPVTGGL
WLSDTAHHHLAIAVLFIIAGHMYRTNWGIGHSMKEILEAHKGPFTGEGHKGLYEVLTTSWHAQLAINLAMMG
SLSIIVAQHMYAMPPYPYLATDYPTQLSLFTHHMWIGGFLVVGAGAHAAIFFVRDYDPAQNVNNLLDRVLRH
RDAIISHLNWVSIFLGFHSFGLYIHNDTMRALGRPQDMFSDTAIKLQPVFAQWVQGLHTAAPGATAPNAIGP
ASIAFGGDLVAVGGKVAMMPIALGTADFMVHHIHAFTIHVTVLILLKGVLFSRSSRLIPDKANLGFRFPCDG
PGRGGTCQVSGWDHVFLGLFWMYNSLSIVIFHFSWKMQSDVWGTVAPDGSVTHITNGNFAQSAITINGWLRD
FLWAQASQVIGSYGSALSAYGLIFLGAHFIWAFSLMFLFSGRGYWQELIESIVWAHSKLRVAPAIQPRALSI
IQGRAVGVAHYLLGGIATTWAFFLARIIAVG
>WP_008309320.1:1-751/1-751 photosystem I core protein PsaA [Leptolyngbya sp. PCC 6406]
MTTTPREREAKVKVVVDTDPVPTSFEKWAKPGHFDRTLARGPKTTTWIWNLHADAHDFDSHTSDLEDISRKI
FSAHFGHLAIIFIWLSGMYFHGARFSNYEAWMTNPTGIKPSAQVVWPIFGQEILNADVGGGFQGIQITSGFF
QLWRASGITNSYQLYCTAIGGLVMAGLMLFAGWFHYHKKAPKLEWFQNVESMMNHHLAGLLGLGCLGWAGHQ
IHVSLPINKLLDAGVAPQDIPLPHEFILDKSLMAELYPSFAQGLTPFFTLNWAAYADFLTFKGGLNPVTGGL
WLSDTAHHHLALAVLFIVAGHFYRTNWGIGHSFKEVLEAHKGPFTGEGHKGMYEIFTNSWHCQLSWNLAWMG
SLSILVAQHMYSMPPYPYIATDYPTQLSLFTHHMWIGGFLIVGAGAHAAIFMVRDYDPATHVNNLLDRVLRS
RDAIISHLNWVCIFLGFHSFGLYIHNDTMRALGRPQDMFSDSAIQLQPIFAQWIQGIHAGAAGATAPHALAS
VSPAFGGDVVAVAGKVAMMPITLGTADFMVHHIHAFTIHVTVLILLKGVLYARSSRLVPDKGELGFRFPCDG
PGRGGTCQVSGWDHVFLGLFWMYNSLSIVIFHFSWKMQSDVWGTVSDSGAVSHITAGNFANSAITINGWLRD
FLWAQASQVIGSYGSALSAYGLLFLGAHFVWAFSLMFLFSGRGYWQELIESIVWAHSKLKLAPAIQPRALSI
TQGRAVGVAHYLLGGIVTTWSFFLARIIAVG
>MBD1831867.1:1-751/1-751 photosystem I core protein PsaA [Cyanobacteria bacterium FACHB-472]
MTISPPEREQKVRVVVDKDPVPTSFEKWSQPGHFDRTLARGPKTTTWIWNLHALAHDFDSHTSDLEDVSRKI
FAAHFGHLAIVFIWLSGMEFHGARFSNYEAWLANPLGIRPSAQVVWPIVGQDILNADVGGGFHGIQITSGLF
QVWRAAGFTNTFQLYCTAIGGLVAAALMLFAGWFHYHKRAPKLEWFQNVESMLNHHLAGLLGLGCLSWAGHQ
IHVALPTNKLLDAGVAIKDIPLPQEFILNRDLMAQLYPSFNQGLTPFWTLNWGQYADFLTFKGGLNPVTGGL
WLTDTAHHHLALAVLFIIAGHMYRTNWGIGHSIKEILENHKGPFTGDGHKGLYENLTTSWHAQLGINLAMLG
SVTIIVAHHMYAMPPYPYLATDYATQLSIFTHHMWIGAFCIVGGAAHATIFMVRDYDPVVNQNNLLDRVIRH
RDAIISHLNWVCIFLGLHSFGLYIHNDTMSALGRPQDMFSDTAIQLQPVFAQWVQNLHTLAPGATAPNQLEP
VSYAFGGGIMAVGGKVAMMPIALGTADFMIHHIHAFQIHVTVLILLKGFLFARSSRLIPDKMNLGFRFPCDG
PGRGGTCQVSGWDHVYLGLFWMFNTIAIAVYHFSWKMQSDVWGTVNADGTVDHITGGNFAMSAITINGWLRD
FQWAQAAQVIQSYGSALSAYGLLFLGAHFVWAFSLMFLFSGRGYWQELIESIVWAHNKLKVAPSIQPRALSI
IQGRAVGVAHFLLGAIVTIWAFFEARILSIG
>TAF52390.1:1-751/1-751 photosystem I core protein PsaA [Oscillatoriales cyanobacterium]
MTVSPPERDAKVKVEFDENPVPTSFEKWGKPGHFDRTLARGPKTTTWIWNLHADAHDFDSQSKDLEEVSRKI
FSAHFGQLAVIFIWLSAGFFHGARFSNYEAWLSDPTGIKPSAQVVWSIVGQEILNADVGGGFHGIQITSGLF
HVWRAAGFTNETQLYATAIGGLVMAALMLFGGWFHYHVKAPKLSWFQNVESMLNHHLSGLLGLGSLSWAGHQ
IHVALPVNQMLDKGIAPQDIPLPHEYAFSTDAMAQFFPSFSQGLTPFFTLNWGAYSDFLTFKGGLNPQTGSL
WMTDIAHHHLAIAVLFIIAGHMYRTNWGIGHSIKELLEAHKGPFTGEGHKGLYETMTTSWHAQLAVNLAMMG
SLSIIVAQHMYAMPAYPYIATDYPTQLSIFTHHMWIGGFLIVGAGAHAAIFMVRDYDPKMHVNNLLDRVIRH
RDAIISHLNWVCIWLGFHSFGLYIHNDTMRALGRPQDMFSDSAIQLQPIFAQWLQGLHSAAAGATAPNALAN
VSPVFGGDVVAVGGKVAMAPMVLGTADFMVHHIHAFTIHVTVLILLKGVLYARSSRLIPDKAELGFRFPCDG
PGRGGTCQVSGWDHVFLGLFWMYNSLSIVIFHFSWKMQSDIWGSVAGDGSVTNITYGNFAESAITINGWLRD
FLWAQASQVINSYGSALSAYGLMFLGAHFVWAFSLMFLFSGRGYWQELIESIVWAHNKLKVAPAIQPRALSI
IQGRAVGVAHYLLGGIATTWAFFLARIISVG
>MBD1825546.1:1-751/1-751 photosystem I core protein PsaA [Cyanobacteria bacterium FACHB-DQ100]
MTISPPEREAKARVVVDKDPVPTSFERWGQPGHFDRTLAKGPKTTTWIWNLHANAHDFDSHTSDLEDVSRKI
FSAHFGHLAVVFIWLSGMYFHGAKFSNYEAWLANPTGVKPSAQVVWNIFGQEILNADVGGGFHGIQITSGFF
QLWRAAGFTNTFQLYVTAIGGLVMAGLMLFAGWFHYHKRAPKLEWFQNVESMLNHHLSGLFGLGSLAWAGHQ
IHVALPINELLDRGVPADKIPLPHEFILNTQLMADIYPSFAKGLIPFFTLNWGEYADFLTFKGGLNPVTGGL
WLTDSAHHHLAIAVLFLIAGHQYRTNWGIGHSIKEILEAHKGPFTGEGHKGLYENLTTSWHAQLAINLAMVG
SLSIIVAQHMYAMPPYPYLATDYATQLSIFTHHMWIGGFFIVGGAAHAAIFMVRDYDPVVNQNNNLDRVLRH
RDAIISHLNWVCIFLGFHSFGLYVHNDTMRALGRPQDMFSDTAIQLQPVFAQWIQNLHTLAPGGTAPNALAP
ASYAFGGGTIAVGGKVAMMPIALGTADFMVHHIHAFTIHVTVLILLKGVLFARSSRLIPDKANLGFRFPCDG
PGRGGTCQVSGWDHVFLGLFWMYNSLSIAIFHFSWKMQSDVWGTVAPDGTVDHVTGGNFAQSAITINGWLRD
FLWAQAAQVIGSYGSALSAYGLLFLGAHFVWAFSLMFLFSGRGYWQELIESIVWAHNKLKVAPSIQPRALSI
IQGRAVGVAHYLLGGIVTTWAFFLARSISIG
>WP_193936258.1:1-751/1-751 photosystem I core protein PsaA [Cuspidothrix issatschenkoi]
MTISPPEREEKKARVIVDNDPVPTSFEKWAKPGHFDRSLSRGPKTTTWIWNLHALAHDFDTHTSDLEDISRK
IFAAHFGHLAVVAIWLSGMLFHGAKFSNYEAWLADPLGVKPSAQTVWSIVGQDILNGDMGGGFRGIQITSGL
FQVWRGWGITSSFQLYVTAIGGLVLAGLFLFAGWFHYHKRAPKLEWFQNVESMLNHHLSVLLGCGSLGWAGH
LIHVSAPINKLLDAGVAAKDIPLPHELLFNTAKMAELYPGFASGLTPFFTLNWGAYADILTFKGGLNPVTGG
LWMTDISHHHLAIAVLFIIAGHMYRTNWGIGHSIKDILEAHKGPFTGEGHKGLYENMTTSWHAQLATNLAFL
GSLTIIIAHHMYAMPPYPYLATDYATQLCIFTHHIWIGGFLIVGGAAHAAIFMVRDYDPVVNQNNVLDRVIR
HRDAIISHLNWVCIFLGFHSFGLYIHNDTMRALGRPQDMFSDAAIKLQPVFAQWVQSLHSLAPGNTAPNALE
IVSHAFGGGIVAVGGKVAMMPIALGTADFMVHHIHAFTIHVTVLILLKGVLYARSSRLIPDKANLGFRFPCD
GPGRGGTCQVSGWDHIFLGLFWMYNSLSIVIFHFSWKMQSDVWGTIEDGTVNHITAGNFAESAITINGWLRD
FLWAQATQVINSYGSELSAYGLMFLGAHFVWAFSLMFLFSGRGYWQELIESIVWAHNKLKVAPTIQPRALSI
TQGRAVGVAHYLLGGIATTWAFFHAHILSVG
>WP_194017303.1:1-751/1-751 photosystem I core protein PsaA [Synechocystis salina]
MTISPPEREAKAKVSVDNNPVPTSFEKWGKPGHFDRTLARGPKTTTWIWNLHANAHDFDSQTSDLEDVSRKI
FSAHFGHLAVVFVWLSGMYFHGAKFSNYEGWLADPTHIKPSAQVVWPIVGQGILNGDVGGGFHGIQITSGLF
YLWRASGFTDSYQLYCTAIGGLVMAALMLFAGWFHYHVKAPKLEWFQNVESMMNHHLAGLLGLGSLAWAGHQ
IHVSMPINKLLDAGVAPKDIPLPHEFILEPSKMAELYPSFAQGLTPFFTLNWGVYADFLTFKGGLNPVTGGL
WLSDSAHHHLAIAVLFIIAGHMYRTNWGIGHSMKEILEAHKGPFTGEGHKGLYEILTTSWHAQLAINLALLG
SLTIIVAQHMYAMPPYPYQAIDYATQLSLFTHHMWIGGFLIVGAGAHGAIFMVRDYDPAKNVNNLLDRMLRH
RDAIISHLNWVCIFLGFHSFGLYIHNDTMRALGRPQDMFSDTAIQLQPIFAQWVQHLHTLAPGATAPNALAT
ASYAFGGETVAVAGKVAMMPITLGTADFMVHHIHAFTIHVTALILLKGVLYARSSRLVPDKANLGFRFPCDG
PGRGGTCQVSGWDHVFLGLFWMYNSLSIVIFHFSWKMQSDVWGTVSPDGGVTHVTLGNFAQSAITINGWLRD
FLWAQAANVINSYGSALSAYGIMFLAGHFVFAFSLMFLFSGRGYWQELIESIVWAHNKLNVAPAIQPRALSI
IQGRAVGVAHYLLGGIVTTWAFFLARSLSIG
>WP_193956129.1:1-751/1-751 photosystem I core protein PsaA [Microcystis aeruginosa]
MLMALPPKEAVAKVIVDKDPVPTSFEKWGQPGHFDRTLAKGPKTTTWIWNLHANVHDFDSQTSDLEDISRKI
FSAHFGHLAVVFVWLSGMYFHGAKFSNYEAWLTNPLAIKPSAQVVWPIVGQGILNGDVGGGFHGIQITSGLF
YLWRASGFTNSYQLYCTAIGGLVMAGLMLFAGWFHYHKSAPKLEWFQNVESMMNHHLAGLLGLGSLGWAGHQ
IHVSLPVNKLLDAGIAPQDIPLPHEFILEPSKMADLYPSFAQGLTPFFTLNWGAYSDFLTFKGGLNPVTGGL
WLSDTAHHHLAIAVLFIIAGHMYRTNWGIGHSMKEILENHKGPFTGQGHKGLYEILTTSWHAQLAINLALLG
SLTIIVAHHMYAMPPYPYQATDYATQLSLFTHHTWIGGFLIVGAGAHGAIFMVRDYDPAKNVDNLLDRVIRH
RDAIISHLNWVCIFLGFHSFGLYIHNDTMRAFGRPQDMFSDTGIQLQPIFAQWVQSLHTLAPGNTAPNALTT
ASYAFGGDVVAVGGKVAMMPITLGTADFLVHHIHAFTIHVTVLILLKGVLYARGSRLIPDKANLGFRFPCDG
PGRGGTCQVSGWDHVFLGLFWMYNSLSIVIFHFSWKMQSDVWGTVAPDGTVTHVTLGNFAQSAITINGWLRD
FLWAQAAQVINSYGSALSAYGIMFLAGHFVFAFSLMFLFSGRGYWQELIESIVWAHNKLRVAPAIQPRALSI
IQGRAVGVAHYLLGGIVTTWAFFLARSLSIG
>WP_212716567.1:1-751/1-751 photosystem I core protein PsaA [Synechocystis sp. PCC 7338]
MTISPPEREAKAKVSVDNNPVPTSFEKWGKPGHFDRTLARGPKTTTWIWNLHANAHDFDSQTSDLEDVSRKI
FSAHFGHLAVVFVWLSGMYFHGAKFSNYEGWLADPTHIKPSAQVVWPIVGQGILNGDVGGGFHGIQITSGLF
YLWRASGFTDSYQLYCTAIGGLVMAALMLFAGWFHYHVKAPKLEWFQNVESMMNHHLAGLLGLGSLAWAGHQ
IHVSMPINKLLDAGVAPKDIPLPHEFILEPSKMAELYPSFAQGLAPFFTLNWGVYADFLTFKGGLNPVTGGL
WLSDSAHHHLAIAVLFIIAGHMYRTNWGIGHSMKEILEAHKGPFTGEGHKGLYEILTTSWHAQLAINLALLG
SLTIIVAQHMYAMPPYPYQAIDYATQLSLFTHHMWIGGFLIVGAGAHGAIFMVRDYDPAKNVNNLLDRMLRH
RDAIISHLNWVCIFLGFHSFGLYIHNDTMRALGRPQDMFSDTAIQLQPIFAQWVQHLHTLAPGATAPNALAT
ASYAFGGETVAVAGKVAMMPITLGTADFMVHHIHAFTIHVTALILLKGVLYARSSRLVPDKANLGFRFPCDG
PGRGGTCQVSGWDHVFLGLFWMYNSLSIVIFHFSWKMQSDVWGTVSPDGGVTHVTLGNFAQSAITINGWLRD
FLWAQAANVINSYGSALSAYGIMFLAGHFVFAFSLMFLFSGRGYWQELIESIVWAHNKLNVAPAIQPRALSI
IQGRAVGVAHYLLGGIVTTWAFFLARSLSIG
>WP_162327716.1:1-751/1-751 photosystem I core protein PsaA [Synechocystis sp. CACIAM 05]
MTISPPEREAKAKVSVDNNPVPTSFEKWGKPGHFDRTLARGPKTTTWIWNLHANAHDFDSQTSDLEDVSRKI
FSAHFGHLAVVFVWLSGMYFHGAKFSNYEGWLADPTHIKPSAQVVWPIVGQGILNGDVGGGFHGIQITSGLF
YLWRASGFTDSYQLYCTAIGGLVMAALMLFAGWFHYHVKAPKLEWFQNVESMMNHHLAGLLGLGSLGWAGHQ
IHVSMPINKLLDAGVAPKDIPLPHEFILEPSKMAELYPSFAQGLTPFFTLNWGVYADFLTFKGGLNPVTGGL
WLSDTAHHHLAIAVLFIIAGHMYRTNWGIGHSMKEILEAHKGPFTGEGHKGLYEILTTSWHAQLAINLALLG
SLTIIVAQHMYAMPPYPYQAIDYATQLSLFTHHMWIGGFLIVGAGAHGAIFMVRDYDPAKNVNNLLDRMLRH
RDAIISHLNWVCIFLGFHSFGLYIHNDTMRALGRPQDMFSDTAIQLQPIFAQWVQHLHTLAPGATAPNALAT
ASYAFGGETIAVAGKVAMMPITLGTADFMVHHIHAFTIHVTALILLKGVLYARSSRLVPDKANLGFRFPCDG
PGRGGTCQVSGWDHVFLGLFWMYNSLSIVIFHFSWKMQSDVWGTVAPDGSVTHVTLGNFAQSAITINGWLRD
FLWAQAANVINSYGSALSAYGIMFLAGHFVFAFSLMFLFSGRGYWQELIESIVWAHNKLNVAPAIQPRALSI
IQGRAVGVAHYLLGGIVTTWAFFLARSLSIG
>NCR41544.1:1-751/1-751 photosystem I core protein PsaA [Microcystis aeruginosa W13-11]
MLMALPPKEAVAKVIVDKDPVPTSFEKWGQPGHFDRTLAKGPKTTTWIWNLHANVHDFDSQTSDLEDISRKI
FSAHFGHLAVVFVWLSGMYFHGAKFSNYEAWLTNPLAIKPSAQVVWPIVGQGILNGDVGGGFHGIQITSGLF
YLWRASGFTNSYQLYCTAIGGLVMAGLMLFAGWFHYHKSAPKLEWFQNVESMMNHHLAGLLGLGSLGWAGHQ
IHVSLPVNKLLDAGVAPQDIPLPHEFILEPSKMADLYPSFAQGLTPFFTLNWGAYSDFLTFKGGLNPVTGGL
WLSDTAHHHLAIAVLFIIAGHMYRTNWGIGHSMKEILENHKGPFTGQGHKGLYEILTTSWHAQLAINLALLG
SLTIIVAHHMYAMPPYPYQATDYATQLSLFTHHTWIGGFLIVGAGAHGAIFMVRDYDPAKNVDNLLDRMIRH
RDAIISHLNWVCIFLGFHSFGLYIHNDTMRAFGRPQDTFSDTGIQLQPIFAQWVQSLHTLAPGNTAPNALTT
ASYAFGGDVVAVGGKVAMMPITLGTADFLVHHIHAFTIHVTVLILLKGVLYARGSRLIPDKANLGFRFPCDG
PGRGGTCQVSGWDHVFLGLFWMYNSLSIVIFHFSWKMQSDVWGTVAPDGTVTHVTLGNFAQSAITINGWLRD
FLWAQSAQVINSYGSALSAYGIMFLAGHFVFAFSLMFLFSGRGYWQELIESIVWAHNKLRVAPAIQPRALSI
IQGRAVGVAHYLLGGIVTTWAFFLARSLSIG
>PZV25042.1:1-751/1-751 photosystem I core protein PsaA [Snowella sp.]
MTISPPERETKVKVTVDTNPVPTSFEKWGKPGHFDRTLAKGPKTTTWIWNLHANAHDFDSQTSDLEDVSRKI
FSAHFGHLAVVFVWLSGMYFHGAKFSNYEGWLADPTHIKPSAQVVWPIVGQGILNGDMGGGFHGIQITSGLF
YLWRAAGFTDSYQLYCTAIGGLVMAALMLFAGWFHYHVKAPKLEWFQNVESMMNHHLAGLLGLGSLGWTGHL
IHVSLPVNKLLDAGVAPKDIPLPHEYFMDAGKMAEFFPSFAQGLTPFFTLNWGVYSDFLTFKGGLNPVTGSL
WLSDVAHHHLAIAVLFIIAGHMYRTNWGIGHSMKEILEAHKGPFTGEGHKGLYEILTTSWHAQLAINLALLG
SLTIIVAHHMYAMPPYPYQAIDYATQLSLFTHHTWIGGFLIVGAGAHAAIFMVRDYDPAKNVNNLLDRMLRH
RDAIISHLNWVCIFLGFHSFGLYIHNDTMRALGRPQDMFSDTAIQLQPIFAQWVQNIHTLAPGSTAPHAIAT
ASYAFGGATVAVAGKVAMMPITLGTADFMVHHIHAFTIHVTALILLKGVLYARSSRLIPDKANLGFRFPCDG
PGRGGTCQVSGWDHVFLGLFWMYNSLSIVIFHFSWKMQSDVWGTVAPDGSVTHVTLGNFAQSAITINGWLRD
FLWAQAANVINSYGSALSAYGIMFLAGHFVFAFSLMFLFSGRGYWQELIESIVWAHNKLNVAPAIQPRALSI
IQGRAVGVAHYLLGGIVTTWAFFLARSLSIG
>WP_028947240.1:1-751/1-751 photosystem I core protein PsaA [Synechocystis sp. PCC 6714]
MTISPPEREAKAKVSVDNNPVPTSFEKWGKPGHFDRTLARGPKTTTWIWNLHANAHDFDSQTSDLEDVSRKI
FSAHFGHLAVIFVWLSGMYFHGAKFSNYEGWLADPTHIKPSAQVVWPIVGQGILNGDVGGGFHGIQITSGLF
YLWRASGFTDSYQLYCTAIGGLVMAALMLFAGWFHYHVKAPKLEWFQNVESMMNHHLAGLLGLGSLGWTGHL
IHVSLPVNKLLDAGVAPKDIPLPHEYVMDAAKMAEWFPGFAQGLTPFFTLNWGAYSDFLTFKGGLNPVTGSL
WLSDVAHHHLAIAVLFIIAGHMYRTNWGIGHSMKEILEAHKGPFTGEGHKGLYEILTTSWHAQLAINLALLG
SLTIIVAQHMYAMPPYPYQAIDYATQLSLFTHHMWIGGFLIVGAGAHGAIFMVRDYDPAKNVNNLLDRVLRH
RDAIISHLNWVCIFLGFHSFGLYIHNDTMRALGRPQDMFSDTAIQLQPIFAQWVQHLHTLAPGATAPHALAT
ASYAFGGETVAVAGKVAMMPITLGTADFMVHHIHAFTIHVTALILLKGVLYARSSRLVPDKANLGFRFPCDG
PGRGGTCQVSGWDHVFLGLFWMYNSLSIVIFHFSWKMQSDVWGTVAPDGSVTHVTLGNFAQSAITINGWLRD
FLWAQAANVINSYGSALSAYGIMFLAGHFVFAFSLMFLFSGRGYWQELIESIVWAHNKLNVAPAIQPRALSI
IQGRAVGVAHYLLGGIVTTWAFFLARSLSIG
>REJ44129.1:1-751/1-751 photosystem I core protein PsaA [Microcystis flos-aquae TF09]
MLMALPPKEAVAKVIVDKDPVPTSFEKWGQPGHFDRTLAKGPKTTTWIWNLHANVHDFDSQTSDLEDISRKI
FSAHFGHLAVVFVWLSGMYFHGAKFSNYEAWLTNPLAIKPSAQVVWPIVGQGILNGDVGGGFHGIQITSGLF
YLWRASGFTNSYQLYCTAIGGLVMAGLMLFAGWFHYHKSAPKLEWFQNVESMMNHHLAGLLGLGSLGWAGHQ
IHVSLPVNKLLDAGVAPQDIPLPHEFILEPSKMAELYPSFAQGLTPFFTLNWGAYSDFLTFKGGLNPVTGGL
WLSDTAHHHLAIAVLFIIAGHMYRTNWGIGHSMKEILENHKGPFTGQGHKGLYEILTTSWHAQLAINLALLG
SLTIIVAHHMYAMPPYPYQATDYATQLSLFTHHTWIGGFLIVGAGAHGAIFMVRDYDPAKNVDNLLDRVIRH
RDAIISHLNWVCIFLGFHSFGLYIHNDTMRAFGRPQDMFSDTGIQLQPIFAQWVQSLHTLAPGNTAPNALTT
ASYAFGGDVVAVGGKVAMMPITLGTADFLVHHIHAFTIHVTVLILLKGVLYARGSRLIPDKANLGFRFPCDG
PGRGGTCQVSGWDHVFLGLFWMYNSISVVIFHFSWKMQSDVWGTVAPDGTVTHVTLGNFAQSAITINGWLRD
FLWAQAAQVINSYGSALSAYGIMFLAGHFVFAFSLMFLFSGRGYWQELIESIVWAHNKLRVAPAIQPRALSI
IQGRAVGVAHYLLGGIVTTWAFFLARSLSIG
>WP_015193624.1:1-751/1-751 photosystem I core protein PsaA [Stanieria cyanosphaera]
MTISPQREEAKVKVTVDNDPVPTSFEKWGKPGHFDRTLARGPKTTTWIWNLHADAHDFDSHTSDLEDISRKI
FSAHFGHLAVIFVWLSGMYFHGARFSNYEAWLANPIAIKPSAQVVWPVVGQGILNGDVGGGFHGIQITSGLF
YLWRASGFTNGYQLYCTAIGGLVMAALMIFAGWFHYHKRAPKLEWFQNAESMMNHHLAGLLGCGSLGWAGHQ
IHVSLPINKLLDAGVAPGDIPLPHEFILDSSKMAELYPSFAQGLKPFFTLNWGVYSDFLTFKGGLNPVTGGL
WLSDSAHHHLAIAVLFIIAGHQYRTNWGIGHSMKEILENHRGPFTGKGHQGLYEILTTSWHAQLAINLALLG
SLSIIVAHHMYAMPPYPYQAIDYATQLSLFTHHVWIGGFLIVGAGAHGAIFMVRDYDPAKNVDNLLDRVLRH
RDAIISHLNWVCIFLGFHSFGLYVHNDTMRAFGRPQDMFSDTGIQLQPIFAQWVQNIHTLAPGGTAPTALEP
ASYAFGGDVIAVGGKVAMMPIALGTADFMVHHIHAFTIHVTVLILLKGVLFARSSRLIPDKMKLGFRFPCDG
PGRGGTCQVSAWDHVFLGLFWMYNSLSVVLFHFSWKMQSDVWGTVANDGTVSHVTNGNFAQSAITINGWLRD
FLWAQASQVINSYGSALSAYGIMFLAGHFVFAFSLMFLFSGRGYWQELIESIVWAHNKLKVAPSIQPRALSI
TQGRAVGVAHYLLGGIVTTWAFFLARTISLG
>NCS02418.1:1-751/1-751 photosystem I core protein PsaA [Microcystis aeruginosa G13-11]
MLMALPPKEAVAKVIVDKDPVPTSFEKWGQPGHFDRTLAKGPKTTTWIWNLHANVHDFDSQTSDLEDISRKI
FSAHFGHLAVVFVWLSGMYFHGAKFSNYEAWLTNPLAIKPSAQVVWPIVGQGILNGDVGGGFHGIQITSGLF
YLWRASGFTNSYQLYCTAIGGLVMAGLMLFAGWFHYHKSAPKLEWFQNVESMMNHHLAGLLGLGSLGWAGHQ
IHVSLPVNKLLDAGVAPQDIPLPHEFILEPSKMADLYPSFAQGLTPFFTLNWGAYSDFLTFKGGLNPVTGGL
WLSDTAHHHLAIAVLFIIAGHMYRTNWGIGHSMKEILENHKGPFTGQGHKGLYEILTTSWHAQLAINLALLG
SLTIIVAHHMYAMPPYPYQATDYATQLSLFTHHTWIGGFLIVGAGAHGAIFMVRDYDPAKNVDNLLDRMIRH
RDAIISHLNWVCIFLGFHSFGLYIHNDTMRAFGRPQDMFSDTGIQLQPIFAQWVQSLHTLAPGNTAPNALTT
ASYAFGGDVVAVGGKVAMMPITLGTADFLVHHIHAFTIHVTVLILLKGVLYARGSRLIPDKANLGFRFPCDG
PGRGGTCQVSGWDHVFLGLFWMYNSLSVVIFHFSWKMQSDVWGTVAPDGTVTHVTLGNFAQSAITINGWLRD
FLWAQSAQVINSYGSALSAYGIMFLAGHFVFAFSLMFLFSGRGYWQELIESIVWAHNKLRVAPAIQPRALSI
IQGRAVGVAHYLLGGIVTTWAFFLARSLSIG
>WP_096385150.1:1-751/1-751 photosystem I core protein PsaA [Stanieria sp. NIES-3757]
MTISPQREEAKVKVTVDNDPVPTSFEKWGKPGHFDRTLARGPKTTTWIWNLHADAHDFDSHTSDLEDISRKI
FSAHFGHLAVIFVWLSGMYFHGARFSNYEAWLANPTAIKPSAQVVWPVVGQGILNGDVGGGFHGIQITSGLF
YLWRASGFTNGYQLYCTAIGGLVMAALMIFAGWFHYHKRAPKLEWFQNAESMMNHHLAGLLGCGSLGWAGHQ
IHVSLPINKLLDAGVAPSDIPLPHEFILDSSKMAELYPSFAQGLKPFFTLNWGVYSDFLTFKGGLNPVTGGL
WLSDSAHHHLALAVLLIIAGHQYRTNWGIGHSMKEILENHRGPFTGKGHQGLYEILTTSWHAQLAINLALLG
SLSIIVAHHMYAMPPYPYQAIDYATQLSLFTHHVWIGGFLIVGAGAHGAIFMVRDYDPAKNVDNLLDRVLRH
RDAIISHLNWVCIFLGFHSFGLYVHNDTMRAFGRPQDMFSDTGIQLQPIFAQWVQNIHTLAPGGTAPTALEP
ASYAFGGDVIAVGGKVAMMPIALGTADFMVHHIHAFTIHVTVLILLKGVLFARSSRLIPDKMKLGFRFPCDG
PGRGGTCQVSAWDHVFLGLFWMYNSISVVLFHFSWKMQSDVWGTVANDGTVSHVTNGNFAQSAITINGWLRD
FLWAQASQVINSYGSALSAYGIMFLAGHFVFAFSLMFLFSGRGYWQELIESIVWAHNKLKVAPSIQPRALSI
TQGRAVGVAHYLLGGIVTTWAFFLARTISLG
>NCR54999.1:1-751/1-751 photosystem I core protein PsaA [Microcystis aeruginosa L211-07]
MLMALPPKEAVAKVIVDKDPVPTSFEKWGQPGHFDRTLAKGPKTTTWIWNLHANVHDFDSQTSDLEDISRKI
FSAHFGHLAVVFVWLSGMYFHGAKFSNYEAWLTNPLAIKPSAQVVWPIVGQGILNGDVGGGFHGIQITSGLF
YLWRASGFTNSYQLYCTAIGGLVMAGLMLFAGWFHYHKSAPKLEWFQNVESMMNHHLAGLLGLGSLGWAGHQ
IHVSLPVNKLLDAGVAPQDIPLPHEFILEPSKMADLYPSFAQGLTPFFTLNWGAYSDFLTFKGGLNPVTGGL
WLSDTAHHHLAIAVLFIIAGHMYRTNWGIGHSMKEILENHKGPFTGQGHKGLYEILTTSWHAQLAINLALLG
SLTIIVAHHMYAMPPYPYQATDYATQLSLFTHHTWIGGFLIVGAGAHGAIFMVRDYDPAKNVDNLLDRVIRH
RDAIISHLNWVCIFLGFHSFGLYIHNDTMRAFGRPQDMFSDTGIQLQPIFAQWVQSLHTLAPGNTAPNALTT
ASYAFGGDVVAVGGKVAMMPITLGTADFLVHHIHAFTIHVTVLILLKGVLYARGSRLIPDKANLGFRFPCDG
PGRGGTCQVSGWDHVFLGLFWMYNSLSIVIFHFSWKMQSDVWGTVAPDGTVTHVTLGNFAQSAITINGWLRD
FLWAQAAQVINSYGSALSAYGIMFLAGHFVFAFSLMFLFSGRGYWQELIESIVWAHNKLRVAPAIQPRALSI
IQGRAVGVAHYLLGGIVTTWAFFLARSLSIG
>WP_151694684.1:1-751/1-751 photosystem I core protein PsaA [Microcystis aeruginosa]
MLMALPPKEAVAKVIVDKDPVPTSFEKWGQPGHFDRTLAKGPKTTTWIWNLHANVHDFDSQTSDLEDISRKI
FSAHFGHLAVVFVWLSGMYFHGAKFSNYEAWLTNPLAIKPSAQVVWPIVGQGILNGDVGGGFHGIQITSGLF
YLWRASGFTNSYQLYCTAIGGLVMAGLMLFAGWFHYHKSAPKLEWFQNVESMMNHHLAGLLGLGSLGWAGHQ
IHVSLPVNKLLDAGVAPQDIPLPHEFILEPSKMADLYPSFAQGLTPFFTLNWGAYSDFLTFKGGLNPVTGGL
WLSDTAHHHLAIAVLFIIAGHMYRTNWGIGHSMKEILENHKGPFTGQGHKGLYEILTTSWHAQLAINLALLG
SLTIIVAHHMYAMPPYPYQATDYATQLSLFTHHTWIGGFLIVGAGAHGAIFMVRDYDPAKNVDNLLDRMIRH
RDAIISHLNWVCIFLGFHSFGLYIHNDTMRAFGRPQDMFSDTGIQLQPIFAQWVQSLHTLAPGNTAPNALTT
ASYAFGGDVVAVGGKVAMMPITLGTADFLVHHIHAFTIHVTVLILLKGVLYARGSRLIPDKANLGFRFPCDG
PGRGGTCQVSGWDHVFLGLFWMYNSLSVVIFHFSWKMQSDVWGTVAPDGTVTHVTLGNFAQSAITINGWLRD
FLWAQAAQVINSYGSALSAYGIMFLAGHFVFAFSLMFLFSGRGYWQELIESIVWAHNKLRVAPAIQPRALSI
IQGRAVGVAHYLLGGIVTTWAFFLARSLSIG
>WP_010872067.1:1-751/1-751 photosystem I core protein PsaA [Synechocystis sp. PCC 6803]
MTISPPEREAKAKVSVDNNPVPTSFEKWGKPGHFDRTLARGPKTTTWIWNLHANAHDFDSQTSDLEDVSRKI
FSAHFGHLAVVFVWLSGMYFHGAKFSNYEGWLADPTHIKPSAQVVWPIVGQGILNGDVGGGFHGIQITSGLF
YLWRASGFTDSYQLYCTAIGGLVMAALMLFAGWFHYHVKAPKLEWFQNVESMMNHHLAGLLGLGSLGWAGHQ
IHVSMPINKLLDAGVAPKDIPLPHEFILEPSKMAELYPSFAQGLTPFFTLNWGVYSDFLTFKGGLNPVTGGL
WLSDTAHHHLAIAVLFIIAGHMYRTNWGIGHSMKEILEAHKGPFTGEGHKGLYEILTTSWHAQLAINLALLG
SLTIIVAQHMYAMPPYPYQAIDYATQLSLFTHHMWIGGFLIVGAGAHGAIFMVRDYDPAKNVNNLLDRMLRH
RDAIISHLNWVCIFLGFHSFGLYIHNDTMRALGRPQDMFSDTAIQLQPIFAQWVQHLHTLAPGATAPNALAT
ASYAFGGETIAVAGKVAMMPITLGTADFMVHHIHAFTIHVTALILLKGVLYARSSRLVPDKANLGFRFPCDG
PGRGGTCQVSGWDHVFLGLFWMYNSLSVVIFHFSWKMQSDVWGTVSPDGSVTHVTLGNFAQSAITINGWLRD
FLWAQAANVINSYGSALSAYGIMFLAGHFVFAFSLMFLFSGRGYWQELIESIVWAHNKLNVAPAIQPRALSI
IQGRAVGVAHYLLGGIVTTWAFFLARSLSIG
>MBR8830474.1:1-751/1-751 photosystem I core protein PsaA [Chlorogloea purpurea SAG 13.99]
MTISPPSKEAKVKVSVDKDPVPTSFEKWGQPGHFDRTLAKGPKTTTWIWNLHANAHDFDSQTSDLEDISRKI
FSAHFGHLAVVFVWLSGMYFHGAKFSNYESWLIDPTHIKPSAQVVWPIVGQGILNADVGGGFSGIQITSGLF
YLWRASGFTNTYQLYCTAIGGLVMAGLMLFAGWFHYHKRAPKLEWFQNVESMMNHHLAGLLGLGSLSWAGHQ
IHVSLPINKLLDAGVAPQDIPLPHEFILDPTKMTELYPSFAQGLAPFFTLNWGVYSDFLTFKGGLNPVTGGL
WLSDSAHHHLAIAVLFIIAGHMYRTNWGIGHSMKQILENHKGPFTGQGHKGLYEILTTSWHAQLAINLALLG
SLTIIVAHHMYAMPPYPYQAIDYATQLSLFTHHTWIGGFLIVGAGAHGAIFMVRDYDPAKNVDNLLDRVIRH
RDAIISHLNWVCIFLGFHSFGLYIHNDTMRALGRPQDMFSDTAIRLQPVFAQWVQNLHTLAPGATAPNALEP
ASYAFGGATVAVAGKVAMMPIALGTADFMVHHIHAFTIHVTVLILLKGVLYARGSRLIPDKANLGFRFPCDG
PGRGGTCQVSGWDHVFLGLFWMYNSISVVIFHFSWKMQSDVWGTVAPDGSVTHVTLGNFAQSAITINGWLRD
FLWAQAAQVINSYGSALSAYGILFLGGHFIFAFSLMFLFSGRGYWQELIESIVWAHNKLRVAPSIQPRALSI
IQGRAVGVAHYLLGGIVTTWAFFLARSLSIG
>MBJ7900975.1:1-751/1-751 photosystem I core protein PsaA [Cyanobacteria bacterium RI_101]
MTISPPEREAKAKVTVDTNPVPTSFEKWGKPGHFDRALARGPKTTTWIWNLHADAHDFDSQTSDLEDVSRKI
FSAHFGHLAVIFVWLSGMYFHGAKFSNYEGWLADPTHIKPSAQVVWPIVGQGILNGDVGGGFHGIQITSGLF
YLWRAAGFTDSYQLYCTAIGGLVMAGLMLFAGWFHYHVKAPKLEWFQNVESMMNHHLAGLLGLGSLAWTGHL
IHVSLPVNQMLDAGIAPKDIPLPQEYVLDAGRMAEFFPSFAQGLTPFFTLNWGAYSDFLTFKGGLNPVTGSL
WLTDVAHHHLAIAVLFIIAGHMYRTNWGIGHSMKEILEAHKGPFTGEGHKGLYEILTTSWHAQLAINLALLG
SLTIIVAQHMYAMPPYPYQAIDYATQLSLFTHHMWIGGFLIVGAGAHAAIFMVRDYDPAKNVNNLLDRMLRH
RDAIISHLNWVCIFLGFHSFGLYIHNDTMRALGRPQDMFSDSAIQLQPIFAQWIQNIHTLAPGGTAPHALAT
ASYAFGGETLAVAGKVAMMPITLGTADFMVHHIHAFTIHVTALILLKGVLYARSSRLIPDKANLGFRFPCDG
PGRGGTCQVSGWDHVFLGLFWMYNSLSVVIFHFSWKMQSDVWGTVAPDGTVTHVTLGNFAQSAITINGWLRD
FLWAQAANVINSYGSALSAYGIMFLAGHFVFAFSLMFLFSGRGYWQELIESIVWAHNKLNVAPAIQPRALSI
IQGRAVGVAHYLLGGIVTTWAFFLARSLSIG
>NCR72293.1:1-751/1-751 photosystem I core protein PsaA [Microcystis aeruginosa LG13-12]
MLMALPPKEAVAKVIVDKDPVPTSFEKWGQPGHFDRTLAKGPKTTTWIWNLHANVHDFDSQTSDLEDISRKI
FSAHFGHLAVVFVWLSGMYFHGAKFSNYEAWLTNPLAIKPSAQVVWPIVGQGILNGDVGGGFHGIQITSGLF
YLWRASGFTNSYQLYCTAIGGLVMAGLMLFAGWFHYHKSAPKLEWFQNVESMMNHHLAGLLGLGSLGWAGHQ
IHVSLPVNKLLDAGVAPQDIPLPHEFILEPSKMADLYPSFAQGLTPFFTLNWGAYSDFLTFKGGLNPVTGGL
WLSDTAHHHLAIAVLFIIAGHMYRTNWGIGHSMKEILENHKGPFTGQGHKGLYEILTTSWHAQLAINLALLG
SLTIIVAHHMYAMPPYPYQATDYATQLSLFTHHTWIGGFLIVGAGAHGAIFMVRDYDPAKNVDNLLDRVIRH
RDAIISHLNWVCIFLGFHSFGLYIHNDTMRAFGRPQDMFSDTGIQLQPIFAQWVQSLHTLAPGNTAPNALTT
ASYAFGGDVVAVGGKVAMMPITLGTADFLVHHIHAFTIHVTVLILLKGVLYARGSRLIPDKANLGFRFPCDG
PGRGGTCQVSGWDHVFLGLFWMYNSLSVVIFHFSWKMQSDVWGTVAPDGTVTHVTLGNFAQSAITINGWLRD
FLWAQSAQVINSYGSALSAYGIMFLAGHFVFAFSLMFLFSGRGYWQELIESIVWAHNKLRVAPAIQPRALSI
IQGRAVGVAHYLLGGIVTTWAFFLARSLSIG
>TRU24787.1:1-751/1-751 photosystem I core protein PsaA [Microcystis aeruginosa Ma_SC_T_19800800_S464]
MLMALPPKEAVAKVIVDKDPVPTSFEKWGQPGHFDRTLAKGPKTTTWIWNLHANVHDFDSQTSDLEDISRKI
FSAHFGHLAVVFVWLSGMYFHGAKFSNYEAWLTNPLAIKPSAQVVWPIVGQGILNGDVGGGFHGIQITSGLF
YLWRASGFTNSYQLYCTAIGGLVMAGLMLFAGWFHYHKSAPKLEWFQNVESMMNHHLAGLLGLGSLGWAGHQ
IHVSLPVNKLLDAGVAPQDIPLPHEFILEPSKMADLYPSFAQGLTPFFTLNWGAYSDFLTFKGGLNPVTGGL
WLSDTAHHHLAIAVLFIIAGHMYRTNWGIGHSMKEILENHKGPFTGQGHKGLYEILTTSWHAQLAINLALLG
SLTIIVAHHMYAMPPYPYQATDYATQLSLFTHHTWIGGFLIVGAGAHGAIFMVRDYDPAKNVDNLLDRMIRH
RDAIISHLNWVCIFLGFHSFGLYIHNDTMRAFGRPQDMFSDTGIQLQPIFAQWVQSLHTLAPGNTAPNALTT
ASYAFGGDVVAVGGKVAMMPITLGTADFLVHHIHAFTIHVTVLILLKGVLYARGSRLIPDKANLGFRFPCDG
PGRGGTCQVSGWDHVFLGLFWMYNSISVVIFHFSWKMQSDVWGTVAPDGTVTHVTLGNFAQSAITINGWLRD
FLWAQAAQVINSYGSALSAYGIMFLAGHFVFAFSLMFLFSGRGYWQELIESIVWAHNKLRVAPAIQPRALSI
IQGRAVGVAHYLLGGIVTTWAFFLARSLSIG
>WP_035154206.1:1-752/1-752 photosystem I core protein PsaA [Calothrix sp. 336/3]
MTISPPEREEKKARIVVDENPVPTSFEKWATPGHFDRSLAKGPKTTTWIWNLHALAHDFDTHTSDLQDISRK
IFAAHFGHLAVVTIWLSGMIFHGAKFSNYEAWLTDPLNVKPSAQVVWPIVGQDILNGDVGGGFHGIQITSGL
FQVWRGWGITSSFQLYCTAIGGLVLAGLFLFAGWFHYHKKAPKLEWFQNVESMLNHHLQVLLGCGSLGWAGH
LIHVSLPTNQLLDSGVALKDIPLPHEFILDSSKMVDLYPGFASGINAFFTLNWGAYSDFLTFKGGLNPVTGG
LWMTDIAHHHLAIAVLFIVAGHMYRTNWGIGHSIKEILEGHKGPFTGEGHKGLYENMTTSWHAQLATNLAFL
GSLTIIVAHHMYSMPPYPYLATDYATQLCLFTHHMWIGGFLIVGGAAHAAIFMVRDYDPVVNQNNVLDRVIR
HRDAIISHLNWVCMFLGFHSFGLYIHNDTMRALGRPQDMFSDTAIQLQPVFAQWVQGIHTMAPGGTAPNALA
TVSHAFGGGIVAVGGKVAMMPIALGTADFLVHHIHAFTIHVTVLILLKGVLFARSSRLIPDKANLGFRFPCD
GPGRGGTCQVSGWDHVFLGLFWMYNSISVVIFHFSWKMQSDVWGTVDAAGNVSHIAGGNFAQSAITINGWLR
DFLWAQASQVINSYGSALSAYGLMFLGAHFIWAFSLMFLFSGRGYWQELIESIVWAHNKLKVAPAIQPRALS
ITQGRAVGVAHYLLGGIATTWAFFHAHILSVG
>WP_179065158.1:1-752/1-752 photosystem I core protein PsaA [Nostoc sp. C052]
MTISPPEREEKKARVIVDNDPVPTSFEKWAQPGHFDRSLARGPKTTTWIWNLHALAHDFDTHTSDLEEISRK
IFSAHFGHLAVVTIWLSGMIFHGAKFSNYEAWLSDPLNVKPSAQVVWPIVGQDILNGDVGGGFHGIQITSGL
FQVWRGWGITHSFQLYATAIGGLVLAGLFLFAGWFHYHKRAPKLEWFQNVESILNHHLQVLLGLGSLGWAGH
LIHVSAPTNKLLDAGVALKDIPLPHEFILNKDLLTELYPSFAAGIAPFFTLNWGQYADFLTFKGGLNPVTGG
LWLTDISHHHLAIAVLFIIAGHQYRTNWGIGHSIKEILENHKGPFTGEGHKGLYENLTTSWHAQLATNLAFL
GSLTIIIAHHMYAMPPYPYLATDYATQLCIFTHHIWIGGFLIVGGAAHAAIFMVRDYDPVVNQNNVLDRVIR
HRDAIISHLNWVSIFLGFHSFGLYIHNDTMRALGRPQDLFSDTGIQLQPVFAQWIQSIHALAPGTTAPNALE
PVSYVFGGGVLAVGGKVAAAPIVLGTADFLIHHIHAFTIHVTVLILLKGVLYARSSRLIPDKANLGFRFPCD
GPGRGGTCQVSGWDHVFLGLFWMYNSLSIVIFHFSWKMQSDVWGTVDADGVVTHITGGNFAQSAITINGWLR
DFLWAQATQVINSYGSALSAYGLLFLGAHFVWAFSLMFLFSGRGYWQELIESIVWAHNKLKVAPAIQPRALS
IIQGRAVGVAHYLLGGIATTWAFFHAHILSVG
>WP_041036762.1:1-752/1-752 photosystem I core protein PsaA [Tolypothrix campylonemoides]
MTISPPEREEKKARVIVDNDPVPTSFELWSKPGHFDRTLAKGPKTTTWIWNLHALAHDFDTHTSDLEDVSRK
IFAAHFGHLAVVTLWLSGMIFHGARFSNYEAWLSDPLNIKPSAQVVWPIVGQQILNADVGGGFHGIQITSGL
FYIWRGWGITNTFQLYVTAIGGLVLAGLLLFAGWFHYHKRAPKLEWFQNVESMLNHHLAGLLGLGSLGWTGH
VIHVSSPINKLLDAGVAIKDVPLPHEFILNRDLMTELFPSFANGLTPFWTLNWGQYADFLTFKGGLNPVTGS
LWMTDIAHHHLAIAVLFIIAGHQYRTNWGIGHSIKEILENHKGPFTGEGHKGLYENLTTSWHAQLGINLAMI
GSLSIIVAHHMYAMPPYPYLSTDYATQLCIFTHHMWIGGFFIVGGAAHASIFMVRDYDPVVNQNNLLDRVLR
HRDAIISHLNWVCMFLGFHSFGLYVHNDTMRALGRPQDTFSDTAIQLQPVFAQWVQNLHTVAPGATVPNALE
PVSYVFGGGILAVGGKVAMMPMALGTADFLIHHIHAFQIHVTVLILLKGFLFARSSRLIPDKMNLGFRFPCD
GPGRGGTCQVSGWDHVFLGLFWMYNTISIAIFHFSWKLQSDIWGTVDSDGVVTHITGGNFAQSAITINGWLR
DFQWAQAVQVINSYGGALSAYGLLFLGAHFVWAFSLMFLFSGRGYWQELIESIVWAHNKLKVAPSIQPRALS
IIQGRAVGVAHFLLGGIATTWAFFHARIISLG
>WP_073632845.1:1-752/1-752 photosystem I core protein PsaA [Scytonema sp. HK-05]
MTISPPEREEKKARVIVDNDPVPTSFELWSKPGHFDRSLAKGPKTTTWIWNLHALAHDFDTHTSDLEDVSRK
IFAAHFGHLAVVTLWLSGMIFHGARFSNYEAWLSDPLNIKPSAQVVWPIVGQQILNADVGGGFHGIQITSGF
FQIWRGWGITNTFQLYVTAIGGLVLAALLLFAGWFHYHKRAPKLEWFQNVESMLNHHLAGLLGLGSLGWTGH
LIHVSAPINKLLDAGVAIKDVPLPHEFILNRDLITELFPSFANGLTPFWTLNWGQYADFLTFKGGLNPVTGG
LWMTDIAHHHLAIAVLFIIAGHQYRTNWGIGHSIKEILENHKGPFTGDGHKGIYENLTTSWHAQLAVNLAML
GSLTIIVAHHMYAMPPYPYLATDYATQLCIFTHHMWIGGFLIVGGAAHASIFMVRDYDPVVNQNNVLDRVLR
HRDAIISHLNWVCMFLGFHSFGLYVHNDTMRALGRPQDTFSDTAIQLQPVFAQWVQNLHTVAPGATAPNALE
PVSYAFGGGILAVGGKVAMMPIALGTADFMIHHIHAFQIHVTVLILLKGFLFARSSRLVPDKMNLGFRFPCD
GPGRGGTCQVSGWDHVFLGLFWMYNTISIAIFHFSWKMQSDVWGTVDSDGVVTHITGGNFAQSAITINGWLR
DFQWAQAVQVINSYGSALSAYGLLFLGAHFVWAFSLMFLFSGRGYWQELIESIVWAHNKLKVAPSIQPRALS
IIQGRAVGVAHFLLGGIVTTWAFFHARIISLG
>WP_017654079.1:1-752/1-752 photosystem I core protein PsaA [Fortiea contorta]
MTISPPEREEKKARVIVDKDPVPTSFEKWAQPGHFDRTLARGPKTTTWIWNLHALAHDFDTHTSDLEEISRK
IFAAHFGHLAVVAIWLSGALFHGAKFSNYEAWLSDPLNVKPSAQVVWPIFGQDILNADVGGGFHGIQITSGL
FQVWRGWGITNSFQLYVTAIGGLVLAALLLFAGWFHYHKQAPKLEWFQNVESMLNHHLQVLLGCGSLGWAGH
LIHVSAPTNKLLDAGVAVKDIPLPHEFILNKDLLIDLFPGFASGLTPFFTLNWGAYADFLTFKGGLNPVTGG
LWLTDISHHHLAIAVIFIIAGHQYRTNWGIGHSIKEILENHKGPFTGEGHKGLYENLTTSWHAQLATNLAFL
GSLTIIIAHHMYAMPPYPYLATDYATQLTLFTHHIWIGGFLIVGGAAHAAIFMVRDYDPVVNQNNLLDRVIR
HRDAIISHLNWVSIFLGFHSFGLYIHNDTMRALGRPQDLFSDTGIQLQPVFAQWIQNIHALAPGTTAPNALE
PVSYVFGGGVLAVGGKVAAAAIPLGTADFMIHHIHAFTIHVTVLILLKGVLFARSSRLIPDKANLGFRFPCD
GPGRGGTCQVSGWDHVFLGLFWMYNSLSIVIFHFSWKMQSDVWGTVDSDGVVSHITGDNFAQSAITINGWLR
DFLWAQASQVINSYGSALSAYGLIFLGAHFVWAFSLMFLFSGRGYWQELIESIVWAHNKLKVAPAIQPRALS
ITQGRAVGVAHYLLGGIATTWAFFHAHILSVG
>MBR8835774.1:1-752/1-752 photosystem I core protein PsaA [Stigonema ocellatum SAG 48.90 = DSM 106950]
MTISPPEREEKKARVLVDNDPVPTSFELWAKPGHFDRSLARGPKTTAWIWNLHALAHDFDTHTSDLEDISRK
IFAAHFGHLAVVTLWLSGMIFHGARFSNYEAWLSDPLSIKPSAQVVWPIVGQDILNGDVGGGFHGIQITSGL
FQVWRGWGITNTFQLYVTAIGGLVLAGLFLFAGWFHYHKRAPKLEWFQNVESMLNHHLAVLLGCGSLGWTGH
LIHVSTPINKLLDAGVPIKDVPLPHEFILNRDLITELFPSFANGLTPFWTLNWGQYADFLTFKGGLNPVTGG
LWLTDIAHHHLAIAVLFIVAGHMYRTNWGIGHSIKEILENHKGPFTGEGHKGLYENLTTSWHAQLGTNLALL
GSLTIIVAHHMYAMPPYPYLATDYATQLCIFTHHLWIGGFLIVGGAAHATIFMVRDYDPVVNQNNVLDRVIR
HRDAIISHLNWVSMFLGFHSFGLYIHNDTMRALGRPQDMFSDTAIQLQPVFAQWVQNLHTLAPGSTAPNALE
PVSYAFGGGILAVGGKVAMMPIALGTADFMIHHIHAFQIHVTVLILLKGFLFARSSRLIPDKVNLGFRFPCD
GPGRGGTCQVSGWDHVFLGLFWMYNTISIAIFHFSWKMQSDVWGTVDSDGVVSHITGGNFAQSAITINGWLR
DFLWAQATQVINSYGSALSAYGLLFLGAHFVWAFSLMFLFSGRGYWQELIESIVWAHNKLKVAPAIQPRALS
IIQGRAVGVTHFLLGGIVTTWAFFHARILSLG
>WP_088890418.1:1-752/1-752 photosystem I core protein PsaA [Leptolyngbya ohadii]
MTTSPREREAAKQVRVMVDKDPVKTSFEKWAQPGHFDRTLAKGPKTTTWIWNLHADAHDFDSHTSDLEDISR
KIFSAHFGHLAVVFVWLSGMYFHGAKFSNYSAWMADPLHVKPSAQVVWPIFGQEILNGDVGGGFHGIQITSG
FFQIWRAAGITNEFQLYVTAIGGLVMAGLMLFAGWFHYHKRAPKLEWFQNVESMLNHHLSGLLGLGCLSWAG
HQIHVALPINKMLDAGVPASQIPLPHEFILNSSLMADLYPSFAKGLTPFFTLNWGEYSDFLTFKGGLNPVTG
GLWLSDTAHHHLALAVLFIIAGHMYRTNWGIGHSIKEILENHKGPFTGEGHKGLYENLTTSWHAQLAVNLAM
LGSLTIIVAQHMYSMPPYPYLATDYPTQLSIFTHHMWIGGFLIVGAGAHAAIFMVRDYDPAKNMNNLLDRVI
RHRDAIISHLNWVCIFLGFHSFGLYIHNDTMRALGRPQDMFSDTAIQLQPVFAQWIQNIHTLAPGGTAPNAL
EPASYAFGGGVVAVGGKVAMMPIALGTADFMVHHIHAFTIHVTVLILLKGVLFARSSRLIPDKANLGFRFPC
DGPGRGGTCQVSGWDHVFLGLFWMYNSLSIAIFHFSWKMQSDVWGTVSPDGTVSHITGGNFAQSALTINGWL
RDFLWAQATQVIGSYGSALSAYGLLFLGAHFVWAFSLMFLFSGRGYWQELIESIVWAHNKLKVAPSIQPRAL
SIIQGRAVGVAHYLLGGIVTTWAFFLARIIAV
>MBO1055440.1:1-752/1-752 photosystem I core protein PsaA [Dolichospermum sp. JUN01]
MTISPPEREEKKARVIVDNDPVPTSFEKWAKPGHFDRSLSRGPKTTTWIWDLHALAHDFDTHTSDLEDISRK
IFAAHFGHLAVVTIWLSGMLFHGAKFSNYEAWLADPLGIKPSAQTVWSIVGQDILNGDMGGGFRGIQITSGL
FQVWRGWGITSSFQLYVTAIGGLVLAGLFLFAGWFHYHKRAPKLEWFQNVESMLNHHLSVLLGCGSLGWAGH
LIHVSAPINNLLDAGVAAKDIPLPHELLFNTAKMAELYPGFASGLTPFFTLNWGAYADILTFKGGLNPVTGG
LWMTDISHHHLAIAVLFIVAGHMYRTNWGIGHNIKDILEAHKGPFTGEGHKGLYENLTTSWHAQLATNLAFL
GSLTIIIAHHMYAMPPYPYLATDYATQLCIFTHHIWIGGFLIVGGAAHAAIFMVRDYDPVVNQNNVLDRVIR
HRDAIISHLNWVSIFLGFHSFGLYIHNDTMRALGRPQDMFSDSAIQLQPVFAQWVQNLHTLAPGNTAPNALQ
VVSHAFGGGIVAIGGKIAMMPIALGTADFMVHHIHAFTIHVTVLILLKGVLYARSSRLIPDKANLGFRFPCD
GPGRGGTCQVSGWDHIFLGLFWMYNSLSIVIFHFSWKMQSDVWGTVDADGTVNHITGGNFAESAITINGWLR
DFLWAQATQVINSYGTELSAYGLMFLGAHFIWAFSLMFLFSGRGYWQELIESIVWAHNKLKVAPTIQPRALS
ITQGRAVGVAHYLLGGIATTWAFFHAHILSVG
>WP_190685592.1:1-752/1-752 photosystem I core protein PsaA [Nostoc sp. FACHB-110]
MTISPPEREEKKARVIVDNDPVPTSFERWAQPGHFDRTLARGPKTTTWIWNLHALAHDFDTHTSDLEEISRK
IFAAHFGHLAVVTIWLSGMIFHGAKFSNYEAWLSDPLNVKPSAQVVWPIVGQDILNGDVGGGFHGIQITSGL
FQVWRGWGITNSFQLYVTAIGGLVLAGLFLFAGWFHYHKRAPKLEWFQNVESMLNHHLQVLLGCGSLGWAGH
LIHVSAPINKLLDAGVAVKDVPLPHEFILNKSLLIDVFPGFAAGLTPFFTLNWGQYADFLTFKGGLNPVTGG
LWLTDISHHHLAIAVLFIIAGHQYRTNWGIGHSIKEILENHKGPFTGEGHKGLYENLTTSWHAQLATNLAFL
GSLTIIIAHHMYAMPPYPYLATDYATQLTLFTHHIWIGGFLIVGGAAHAAIFMVRDYDPVVNQNNVLDRVIR
HRDAIISHLNWVSIFLGFHSFGLYIHNDTMRALGRPQDLFSDNAIQLQPVFAQWVQNLHTLAPGGTAPNALE
PVSYVFGGGILAVGGKVAAAPIALGTADFLIHHIHAFTIHVTVLILLKGVLFARSSRLIPDKANLGFRFPCD
GPGRGGTCQVSGWDHVFLGLFWMYNSLSIVIFHFSWKMQSDVWGTVDAAGNVSHITGGNFAQSAITINGWLR
DFLWAQASQVINSYGSALSAYGLIFLGAHFVWAFSLMFLFSGRGYWQELIESIVWAHNKLKVAPAIQPRALS
ITQGRAVGVAHYLLGGIATTWAFFHAHILSVG
>WP_168696545.1:1-752/1-752 photosystem I core protein PsaA [Dolichospermum flos-aquae]
MTISPPEREEKKARVIVDNDPVPTSFEKWAKPGHFDRSLSRGPKTTTWIWDLHALAHDFDTHTSDLEDISRK
IFAAHFGHLSIVAIWLSGMLFHGAKFSNYEAWLADPLGIKPSAQTVWSIVGQDILNGDMGGGFRGIQITSGL
FQVWRGWGITSSFQLYVTAIGGLVLAGLFLFAGWFHYHKRAPKLEWFQNVESMLNHHLSVLLGCGSLGWAGH
LIHVSAPINNLLDAGVAAKDIPLPHELLFNTAKMAELYPGFASGLTPFFTLNWGAYADILTFKGGLNPVTGG
LWMTDISHHHLAIAVLFIVAGHMYRTNWGIGHNIKDILEAHKGPFTGEGHKGLYENLTTSWHAQLATNLAFL
GSLTIIIAHHMYAMPPYPYLATDYATQLCIFTHHIWIGGFLIVGGAAHAAIFMVRDYDPVVNQNNVLDRVIR
HRDAIISHLNWVSIFLGFHSFGLYIHNDTMRALGRPQDMFSDSAIQLQPVFAQWVQNLHTLAPGNTAPNALQ
VVSHAFGGGLVAVGGKVAMMPIALGTADFMVHHIHAFTIHVTVLILLKGVLYARSSRLIPDKANLGFRFPCD
GPGRGGTCQVSGWDHIFLGLFWMYNSLSIVIFHFSWKMQSDVWGTVDADGTVNHITGGNFAESAITINGWLR
DFLWAQATQVINSYGTELSAYGLMFLGAHFIWAFSLMFLFSGRGYWQELIESIVWAHNKLKVAPTIQPRALS
ITQGRAVGVAHYLLGGIATTWAFFHAHILSVG
>WP_045054729.1:1-752/1-752 photosystem I core protein PsaA [Aliterella atlantica]
MTISPPEREEKKARVVVDVDPVPTSFEKWAEPGHFDRTLSRGPKTTTWIWNLHALAHDFDTHTSDLEDISRK
VFAAHFGHLAVVFLWISGMEFHGARFSNYEAWLSDPLNIKPSAQVVWPIVGQDILNADVGGGFHGIQITSGL
FHVWRAAGFTSTFQLYVTAIGGLVAAALMLFAGWFHYHKRAPKLEWFQNVESMLNHHLAGLLGLGCLSWAGH
QIHVALPTNKLLDAGVAPGDIPLPHEFILNSRLMAELYPSFAKGLTPFWTLNWGQYADFLTFKGGLNPQTGG
LWLTDTAHHHLALAVLFIVAGHMYRTNWGIGHSLREILENHKGPFTGDGHRGLYENMTTSWHAQLGTNLAML
GSLTIIVAHHMYAMPPYPYMATDYATQLSLFTHHMWIGAFFIVGGAAHATIFMVRDYDPVVNRNNVLDRVLR
HRDAIISHLNWVCMFLGFHSFGLYIHNDTMQALGRPQDMFSDTAIQLQPVFAQFVQNIQTLAPGTTAPNQLE
PVSYVWGGGIVAVGGKIAMMPMALGTADFMIHHIHAFQIHVTVLILLKGFLFARNSRLIPDKSNLGFRFPCD
GPGRGGTCQVSGWDHVFLGLFWMFNTIAIAVYHFSWKMQSDVWGTIDPDGNIAHITGGNFAQSAININGWLR
DYQWAQAAQVIQSYGTALSAYGLLFLGAHFVWAFSLMFLFSGRGYWQELIESIVWAHNKLNFAPAIQPRALS
IIQGRAVGVAHYLLGAIVTIWAFFEARIISVG
>WP_009633026.1:1-752/1-752 photosystem I core protein PsaA [Synechocystis sp. PCC 7509]
MTISPPEREEKKARVVVDVDPVPTSFEKWAQPGHFDRTLSRGPKTTTWIWNLHALAHDFDTHTSDLEDISRK
VFAAHFGHLAVVFLWISGMEFHGARFSNYEAWLVDPLNIKPSAQVVWPIVGQDILNADVGGGFHGIQITSGL
FHVWRAAGFTSTFQLYVTAIGGLVAAALMLFAGWFHYHKRAPKLEWFQNVESMLNHHLAGLLGLGCLSWAGH
QIHVALPVNKLLDAGVAPGDIPLPHEFILNSRLMAELYPSFAQGLTPFWTLNWGQYADFLTFKGGLNPQTGG
LWLTDTAHHHLALAVLFLVAGHMYRTNWGIGHSIREILENHKGPFTGDGHRGLYENMTTSWHAQLGTNLAML
GSVTIIVAHHMYAMPPYPYIATDYATQLSLFTHHMWIGAFFIVGGAAHATIFMVRDYDPVVNRNNVLDRVLR
HRDAIISHLNWVCMFLGFHSFGLYVHNDTMQALGRPQDMFSDTAIQLQPVFAQFIQNIQTLAPGTTAPNLLE
PVSYVWGGGIVAVGGKIAMMPMALGTADFMIHHIHAFQIHVTVLILLKGFLFARNSRLIPDKANLGFRFPCD
GPGRGGTCQVSGWDHVFLGLFWMFNTIAIAVYHFSWKMQSDVWGTIDADGTIAHITGGNFAQSAVNINGWLR
DFQWAQAAQVIQSYGTSLSAYGLIFLGAHFVWAFSLMFLFSGRGYWQELIESIVWAHNKLNFSPAIQPRALS
IIQGRAVGVAHFLLGAIVTIWAFFEARIISVG
>WP_106368221.1:1-752/1-752 photosystem I core protein PsaA [Chlorogloea sp. CCALA 695]
MTISPPEREEKKVRVVVDVDPVPTSFEKWAQPGHFDRTLSRGPKTTTWIWNLHALAHDFDTHTSDLEDISRK
VFAAHFGHLAVVFLWISGMEFHGARFSNYEAWLVDPLNIKPSAQVVWPIVGQDILNADVGGGFHGIQITSGL
FHVWRAAGFTSTFQLYVTAIGGLVAAALMLFAGWFHYHKRAPKLEWFQNVESMLNHHLAGLLGLGCLSWAGH
QIHVALPVNKLLDAGVAPGDIPLPHEFILNSRLMAELYPSFAQGLTPFWTLNWGQYADFLTFKGGLNPQTGG
LWLTDTAHHHLALAVLFLVAGHMYRTNWGIGHSIREILENHKGPFTGDGHRGLYENMTTSWHAQLGVNLAML
GSVTIIVAHHMYAMPPYPYIAIDYATQLSIFTHHMWIGAFFIVGGAAHATIFMVRDYDPVVNRNNVLDRVLR
HRDAIISHLNWVCMFLGFHSFGLYVHNDTMQALGRPQDMFSDTAIQLQPVFAQFIQNIQTLAPGTTAPNQLE
PVSYVWGGGIVAVGGKIAMMPMALGTADFMIHHIHAFQIHVTVLILLKGFLFARNSRLIPDKANLGFRFPCD
GPGRGGTCQVSGWDHVFLGLFWMFNTIAIAVYHFSWKMQSDVWGTIDADGTIAHITGGNFAQSAININGWLR
DYQWAQAAQVIQSYGTSLSAYGLIFLGAHFVWAFSLMFLFSGRGYWQELIESIVWAHNKLNFSPAIQPRALS
IIQGRAVGVAHFLLGAIVTIWAFFEARIISVG
>WP_148765290.1:1-752/1-752 photosystem I core protein PsaA [Dolichospermum sp. UHCC 0315A]
MTISPPEREEKKARVIVDNDPVPTSFEKWAKPGHFDRSLSRGPKTTTWIWDLHALAHDFDTHTSDLEDISRK
IFAAHFGHLSIVAIWLSGMLFHGAKFSNYEAWLADPLGIKPSAQTVWSIVGQDILNGDMGGGFRGIQITSGL
FQVWRGWGITSSFQLYVTAIGGLVLAGLFLFAGWFHYHKRAPKLEWFQNVESMLNHHLSVLLGCGSLGWAGH
LIHVSAPINKLLDAGVAAKDIPLPHELLFNTAKMAELYPGFASGLTPFFTLNWGAYADILTFKGGLNPVTGG
LWMTDISHHHLAIAVLFIVAGHMYRTNWGIGHNIKDILEAHKGPFTGEGHKGLYENLTTSWHAQLATNLAFL
GSLTIIIAHHMYAMPPYPYLATDYATQLCIFTHHIWIGGFLIVGGAAHAAIFMVRDYDPVVNQNNVLDRVIR
HRDAIISHLNWVSIFLGFHSFGLYIHNDTMRALGRPQDMFSDSAIQLQPVFAQWVQNLHTLAPGNTAPNALQ
VVSHAFGGGLVAVGGKVAMMPIALGTADFMVHHIHAFTIHVTVLILLKGVLYARSSRLIPDKANLGFRFPCD
GPGRGGTCQVSGWDHIFLGLFWMYNSLSIVIFHFSWKMQSDVWGTVDADGTVNHITGGNFAESAITINGWLR
DFLWAQATQVINSYGTELSAYGLMFLGAHFIWAFSLMFLFSGRGYWQELIESIVWAHNKLKVAPTIQPRALS
ITQGRAVGVAHYLLGGIATTWAFFHAHILSVG
>WP_190832109.1:1-752/1-752 photosystem I core protein PsaA [Iningainema tapete]
MTISPPEREEKKARVIVDNDPVPTSFERWGKPGHFDRTLAKGPKTTTWIWNLHALAHDFDTHTSDLEDISRK
IFAAHFGHLAVVMLWLSGMIFHGARFSNYEAWLSDPLNIKPSAQVVWPVVGQDILNADVGGGFHGIQITSGF
FQIWRGWGITNTFQLYVTAIGGLVLAALLLFAGWFHYHKRAPKLEWFQNVESMLNHHLAGLLGLGSLGWTGH
IIHVSSPINKLLDAGVAVQDVPLPHEFILNKDLIIELFPSFANGLTPFWTLNWGQYADFLTFKGGLNPVTGG
LWMTDIAHHHLAIAVLFIVAGHQYRTNWGIGHSLKEILENHKGPFTGDGHKGLYENMTTSWHAQLGTNLAML
GSLTIIVAHHMYAMPPYPYLATDYATQLCIFTHHMWIGAFCIVGGAAHATIFMVRDYDPVVNQNNVLDRVLR
HRDAIISHLNWVCIFLGFHSFGLYIHNDTMRALGRPQDMFSDTAIQLQPVFAQWVQNLHTVAPGATAPNALE
PVSYAFGGGILAVGGKVAMMPIALGTADFMIHHIHAFQIHVTVLILLKGFLFARSSRLIPDKMNLGFRFPCD
GPGRGGTCQVSGWDHVFLGLFWMYNTISIAIFHFSWKMQSDVWGTVDSDGVVTHITGGNFAQSAITINGWLR
DFLWAQAVQVINSYGSALSAYGLLFLGAHFVWAFSLMFLFSGRGYWQELIESIVWAHNKLKVAPSIQPRALS
IIQGRAVGVAHYLLGGIVTTWAFFHARILTLG
>WP_190939868.1:1-752/1-752 photosystem I core protein PsaA [Nostoc flagelliforme]
MTISPPEREEKKARVIVDNDPVPTSFERWAQPGHFDRTLARGPKTTTWIWNLHALAHDFDTHTSDLEDISRK
IFSAHFGHLAVVMVWLSGMIFHGAKFSNYEAWLSDPLNVRPSAQVVWPIVGQDILNGDVGGGFHGIQITSGL
FQVWRGWGITNSFQLYVTAIGGLVLAGLLLFAGWFHYHKRAPKLEWFQNVESMLNHHLQILLGCGSLGWAGH
IIHVSAPTNKLLDAGVALKDIPLPHEFILNKDLLTELYPSFAAGLAPFFTLNWGQYADFLTFKGGLNPVTGG
LWMTDIAHHHLAIAVIFIIAGHQYRTNWGIGHSIKEILENHKGPFTGEGHKGLYENLTSSWHAQLATNLAFL
GSLTIIVAHHMYAMPPYPYLATDYATQLCIFTHHMWIGAFCIVGGAAHAAIFMVRDYDPVVNQNNLLDRVLR
HRDAIISHLNWVCIFLGFHSFGLYIHNDTMRALGRPQDMFSDTAIQLQPVFAQWVQNIHTLAPGGTAPNALE
PVSYAFGGGILAVGGKVAMMPIALGTADFLIHHIHAFQIHVTVLILLKGVLFARSSRLIPDKANLGFRFPCD
GPGRGGTCQVSGWDHVFLGLFWMYNTISIAIFHFSWKMQSDVWGTVDADGAVTHITGGNFAQSAITINGWLR
DFLWAQATQVINSYGSALSAYGLMFLGAHFVWAFSLMFLFSGRGYWQELIESIVWAHNKLKVAPAIQPRALS
IIQGRAVGVAHYLLGGIATTWAFFHAHILSVG
>WP_190670135.1:1-752/1-752 photosystem I core protein PsaA [Nostoc sp. FACHB-190]
MTISPPEREEKKARVIVDNDPVPTSFERWAQPGHFDRTLARGPKTTTWIWNLHALAHDFDTHTSDLEDISRK
IFAAHFGHLAVVTIWLSGMIFHGAKFSNYEAWLSDPLNVKPSAQVVWPIVGQDILNGDVGGGFHGIQITSGL
FQVWRGWGITNSFQLYCTAIGGLVLAGLFLFAGWFHYHKRAPKLEWFQNVESMLNHHLQVLLGCGSLGWAGH
LIHVSAPINKLLDAGVAVKDVPLPHEFILNKSLLIDVFPGFAAGLTPFFTLNWGQYADFLTFKGGLNPVTGG
LWLTDISHHHLAIAVLFIIAGHQYRTNWGIGHSIKEILENHKGPFTGEGHKGLYENLTTSWHAQLATNLAFL
GSLTIIIAHHMYAMPPYPYLATDYATQLCIFTHHIWIGGFLIVGGAAHAAIFMVRDYDPVVNQNNVLDRVIR
HRDAIISHLNWVCIFLGFHSFGLYIHNDTMRALGRPQDMFSDTAIQLQPVFAQWVQNLHTLAPGGTAPNALE
PVSYAFGGGILAIGGKVAMMPIALGTADFLVHHIHAFTIHVTVLILLKGVLFARSSRLIPDKANLGFRFPCD
GPGRGGTCQVSGWDHVFLGLFWMYNSLSIVIFHFSWKMQSDVWGTVDAAGNVSHITGGNFAQSAITINGWLR
DFLWAQASQVINSYGSALSAYGLMFLGAHFVWAFSLMFLFSGRGYWQELIESIVWAHNKLKVAPAIQPRALS
ITQGRAVGVAHYLLGGIATTWAFFHAHILSVG
>WP_168502761.1:1-752/1-752 photosystem I core protein PsaA [Anabaena sp. UHCC 0187]
MTISPPEREEKKARVIVDNDPVPTSFEKWAKPGHFERSLNRGPKTTTWIWNLHALAHDFDTHTSDLEDISRK
IFAAHFGHLAVVAIWLSGMLFHGAKFSNYEAWLADPLGVKPSAQTVWSIVGQDILNGDMGGGFRGIQITSGL
FQVWRGWGITSSFQLYVTAIGGLVLAGLFLFAGWFHYHKRAPKLEWFQNVESMLNHHLSVLLGCGSLGWAGH
LIHVSAPINNLLDAGVAAKDIPLPHELLFNTAKMAELYPGFASGLTPFFTLNWGAYADILTFKGGLNPVTGG
LWMTDISHHHLAIAVLFIVAGHMYRTNWGIGHNIKDILEAHKGPFTGEGHKGLYENLTTSWHAQLATNLAFL
GSLTIIIAHHMYAMPPYPYLATDYATQLCIFTHHIWIGGFLIVGGAAHAAIFMVRDYDPVVNQNNVLDRVIR
HRDAIISHLNWVCIFLGFHSFGLYIHNDTMRALGRPQDMFSDSAIQLQPVFAQWVQNLHTLAPGNTAPNALQ
VVSHAFGGGLVAVGGKVAMMPIVLGTADFMVHHIHAFTIHVTVLILLKGVLYARSSRLIPDKANLGFRFPCD
GPGRGGTCQVSGWDHIFLGLFWMYNSLSIVIFHFSWKMQSDVWGTVDADGTVNHITGGNFAESAITINGWLR
DFLWAQATQVINSYGTELSAYGLMFLGAHFVWAFSLMFLFSGRGYWQELIESIVWAHNKLKVAPTIQPRALS
ITQGRAVGVAHYLLGGIATTWAFFHAHILSVG
>WP_015140697.1:1-752/1-752 photosystem I core protein PsaA [Nostoc sp. PCC 7524]
MTISPPEREEKKARVIVDNDPVPTSFEKWAQPGHFDRTLARGPKTTTWIWNLHALAHDFDTHTSDLEDISRK
IFAAHFGHLAVVTIWLSGMIFHGAKFSNYEAWLSDPLNVKPSAQVVWPIVGQDILNGDVGGGFHGIQITSGL
FQVWRGWGITNSFQLYCTAIGGLVLAGLFLFAGWFHYHKRAPKLEWFQNVESMLNHHLQVLLGCGSLGWAGH
LIHVSAPINKLLDAGVPLKDVPLPHEFILNKDLLIDLFPGFASGLTPFFTLNWGQYADFLTFKGGLNPVTGG
LWMTDIAHHHLAIAVLFIIAGHQYRTNWGIGHSIKEILENHKGPFTGEGHKGLYENMTTSWHAQLATNLAFL
GSLTIIIAHHMYAMPPYPYLATDYATQLCLFTHHMWIGGFLIVGGAAHAAIFMVRDYDPVVNQNNVLDRVIR
HRDAIISHLNWVCIFLGFHSFGLYIHNDTMRALGRPQDMFSDTAIQLQPVFAQWVQNLHTLAPGGTAPNALE
PVSYAFGGGILAVGGKVAMMPIALGTADFLVHHIHAFTIHVTVLILLKGVLFARSSRLIPDKANLGFRFPCD
GPGRGGTCQVSGWDHVFLGLFWMYNSLSIVIFHFSWKMQSDVWGTVDAAGNVSHITGGNFAQSAITINGWLR
DFLWAQASQVINSYGSALSAYGLMFLGAHFVWAFSLMFLFSGRGYWQELIESIVWAHNKLKVAPAIQPRALS
ITQGRAVGVAHYLLGGIATTWAFFHAHILSVG
>NET36005.1:1-752/1-752 photosystem I core protein PsaA [Cyanothece sp. SIO1E1]
MTTTPKEQAANAKVLVDRDPVPTSFEKWAKPGHFDRNLARGPKTTTWIWNLHADAHDFDSQTSDLEDISRKV
FSAHFGHLAIVFIWLSGTFFHGAQFSNYGAWLADPIGIKPSAQVVWPIVGQEILNADVGGGFHGLQITSGVF
QMWRAWGITDSSELYALAIGGWVMAALMMFAGWFHYHKAAPKLAWFQSVESMMNHHLAVLLGCGSLGWTGHL
IHVSLPINKLLDAGVAPQDIPLPHEFLWDKGFMAELYPSFAEGIKPFFTLNWATYADFLTFKGGLNPITGSL
WMSDIAHHHLAIAVMFIFAGHMYRNTFGIGHSMKEILEAHNGPFTGEGHKGLYEVLTTSWHAQLAINLAMLG
SLSIIVAHHMYAMPPYPYIATDYPTQLSLFTHHIWIGGFLIVGAGAHGAIFMVRDYDPAKNVNNLLDRQLRQ
RDALISHLNWVCIFLGFHSFGLYIHNDTMRALGRPQDMFSDSAIQLQPVFAQWIQNLHANVAGTFQAPLAGA
ATSPAWGGDIVAVGGKVAMMPIVLGTADFMVHHIHAFTIHVTALILLKGVLYARSSRLVPDKSELGFRFPCD
GPGRGGTCQVSGWDHVFLGLFWMYNSLSIVIFHFSWKMQSDVWGTVSPDGTVSHITAGNFANSAITINGWLR
DFLWAQASQVINSYGSALSAYGLLFLGAHFIWAFSLMFLFSGRGYWQELIESIVWAHSKLKLAPAIQPRALS
ITQGRAVGVAHYLLGGIVTTWAFFLARIISVG
>MBN3939680.1:1-752/1-752 photosystem I core protein PsaA [Nostoc sp. NMS9]
MTISPPEREEKQARIIVDNDPVPTSFERWAQPGHFDRSLARGPKTTTWIWNLHALAHDFDTHTSDLEDISRK
IFSAHFGHLAVVTIWLSGMIFHGAKFSNYEAWLSDPLNVKPSAQVVWPIVGQDILNGDVGGGFHGIQITSGL
FQVWRGWGITNSFQLYVTAIGGLVLAGLFLFAGWFHYHKRAPKLEWFQNVESMLNHHLQVLLGCGSLGWAGH
LIHVSAPTNKLLDAGVALKDIPLPHEFILNKDLLTELYPGFAAGLAPFFTLNWGQYADFLTFKGGLNPVTGG
LWLTDISHHHLAIAVLFIVAGHQYRTNWGIGHSIKEILENHKGPFTGEGHKGLYENLTTSWHAQLATNLAFL
GSLTIIIAHHMYAMPPYPYLATDYATQLCIFTHHIWIGGFLIVGGAAHAAIFMVRDYDPVVNQNNLLDRVIR
HRDAIISHLNWVSIFLGFHSFGLYIHNDTMRALGRPQDLFSDTGIQLQPVFAQWIQNIHALAPGTTAPNALE
PVSYVFGGGILAVGGKVAAAPIVLGTADFLIHHIHAFTIHVTVLILLKGVLYARSSRLIPDKANLGFRFPCD
GPGRGGTCQVSGWDHVFLGLFWMYNSISIVIFHFSWKMQSDVWGTVDADGTVTHITGGNFAQSAITINGWLR
DFLWAQATQVINSYGSALSAYGLLFLGAHFVWAFSLMFLFSGRGYWQELIESIVWAHNKLKVAPAIQPRALS
IIQGRAVGVAHYLLGGIATTWAFFHAHILSVG
>WP_062287537.1:1-752/1-752 photosystem I core protein PsaA [Nostoc piscinale]
MTISPPEREEKKARVVVDNDPVPTSFERWAQPGHFDRTLARGPKTTTWIWNLHALAHDFDTHTSDLEDISRK
IFAAHFGHLAVVTIWLSGMIFHGAKFSNYEAWLSDPLNVRPSAQVVWPIVGQDILNGDVGGGFHGIQITSGL
FQVWRGWGITNSFQLYCTAIGGLVLAGLFLFAGWFHYHKRAPKLEWFQNVESMLNHHLQVLLGCGSLGWAGH
IIHVSAPTNKLLDAGVAVKDIPLPHEFILNKSLLIDLFPGFASGLTPFFTLNWGQYADFLTFKGGLNPVTGG
LWMTDIAHHHLAIAVLFIIAGHQYRTNWGIGHSIKEILENHKGPFTGEGHKGLYENMTTSWHAQLATNLAFL
GSLTIIIAHHMYAMPPYPYLATDYATQLCIFTHHIWIGGFLIVGGAAHAAIFMVRDYDPVVNQNNVLDRVIR
HRDAIISHLNWVCIFLGFHSFGLYIHNDTMRALGRPQDMFSDTAIQLQPVFAQWVQNLHTLAPGGTAPNALE
PVSYAFGGGILAIGGKVAMMPIALGTADFMVHHIHAFTIHVTVLILLKGVLFARSSRLIPDKANLGFRFPCD
GPGRGGTCQVSGWDHVFLGLFWMYNSLSIVIFHFSWKMQSDVWGTVDAAGNVSHITGGNFAQSAITINGWLR
DFLWAQASQVINSYGSALSAYGLMFLGAHFVWAFSLMFLFSGRGYWQELIESIVWAHNKLKVAPAIQPRALS
ITQGRAVGVAHYLLGGIATTWAFFHAHILSVG
>WP_063874024.1:1-752/1-752 photosystem I core protein PsaA [Nodularia spumigena]
MTISPPEREEKKARVIVDKDPVPTSFEKWAKPGHFDRSLAKGPKTTTWIWNLHALAHDFDTHTSDLEDISRK
IFAAHFGHLSVVAIWLSGMLFHGAKFSNYEAWLSDPLNVSPSAQVVWPIVGQDILNGDVGGGFRGIQITSGL
FQVWRGWGITSSFQLYVTAIGGLVLAGLFLFAGWFHYHKRAPKLEWFQNVESMLNHHLAVLLGCGSLGWTGH
LIHVSAPINKLLDAGVAAKDIPLPHEFILNKDLLTDLYPSFASGLTPFFTLNWGQYADFLTFKGGLNPVTGG
LWMTDIAHHHLAIAVLFIIAGHMYRTNWGIGHSIKEILENHKGPFTGEGHKGLYENLTTSWHAQLATNLAFL
GSLTIIIAHHMYAMPPYPYLATDYATQLCIFTHHMWIGGFLIVGGAAHAAIFMVRDYDPVVNQNNVLDRVIR
HRDAIISHLNWVCIFLGFHSFGLYIHNDTMRALGRPQDMFSDSAIQLQPVFAQWVQNLHTLAPGGTAPNAIE
PVSYAFGGGILAVGGKVAMMPIALGTADFLVHHIHAFTIHVTVLILLKGVLYARSSRLIPDKANLGFRFPCD
GPGRGGTCQVSGWDHVFLGLFWMYNSLSIVIFHFSWKMQSDVWGTVDEFGNVSHITYGNFAESAITINGWLR
DFLWAQAAQVINSYGSALSAYGLLFLGAHFVWAFSLMFLFSGRGYWQELIESIVWAHNKLKVAPAIQPRALS
IIQGRAVGVAHYLLGGIVTTWAFFHAHILSVG
>WP_192154845.1:1-752/1-752 photosystem I core protein PsaA [Chroococcidiopsis sp. FACHB-1243]
MTISPPEREEKKARVVVDNDPVPTSFELWSKPGHFDRTLSRGPKTTTWIWNLHALAHDFDTHTSDLEDISRK
IFAAHFGHLAVIFIWLSGMYFHGARFSNYEAWLADPLGVKPSAQVVWSVVGQDILNADVGGGFHGIQITSGF
FQIWRGAGITNTFQLYCTAIGGLVMAALMLFAGWFHYHKRAPKLEWFQNVESMLNHHLAGLLGLGSLAWAGH
QIHVSLPINKLLDAGVAPKDIPLPQEFILNSNLMTELYPSFAQGLTPFWTLNWGAYADFLTFKGGLNPVTGG
LWLTDQAHHHLAIAVLFIIAGHMYRTNWGIGHSLKEILENHKGPFTGDGHRGLFENMTTSWHAQLGTNLAML
GSLTIIVAHHMYAMPPYPYLATDYATQLSIFTHHMWIGGFCIVGGAAHATIFMVRDYDPATNMNNVLDRVLR
HRDAIISHLNWVCMFLGFHSFGLYIHNDTMQALGRPQDMFSDTAIQLQPVFAQWVQNLHTLAPGSTAPNALE
PVSYAFGGGVLAVGGKVAMMPIALGTADFMIHHIHAFQIHVTVLILLKGFLFARNSRLIPDKANLGFRFPCD
GPGRGGTCQVSGWDHVFLGLFWMFNTISIAVYHFSWKMQSDVWGTVDPDGTINHITAGNWALSATTINGWLR
DFQWAQAAQVIQSYGSALSAYGLLFLGAHFVWAFSLMFLFSGRGYWQELIESIVWAHNKLKVAPTVQPRALS
IIQGRAVGVAHYLLGAIVTIWAFFEARILSVG
>WP_206266052.1:1-752/1-752 photosystem I core protein PsaA [Nostoc sp. UHCC 0702]
MTISPPEREEKKARVIVDNDPVPTSFEKWAQPGHFDRTLARGPKTTTWIWNLHALAHDFDTHTSDLEEISRK
IFAAHFGHLAVVTIWLSGMIFHGAKFSNYEAWLSDPLNVKPSAQVVWPIVGQDILNADVGGGFHGIQITSGL
FQVWRGWGITNSFQLYVTAIGGLVLAGLFLFAGWFHYHKRAPKLEWFQNVESMLNHHLQVLLGCGSLGWAGH
LIHVSAPTNKLLDAGVALKDIPLPHEFILNKDLLIELYPGFASGLAPFFTLNWGQYADFLTFKGGLNPVTGG
LWLTDISHHHLAIAVLFIIAGHQYRTNWGIGHSIKEILENHKGPFTGEGHKGLYENLTTSWHAQLATNLAFL
GSLTIIIAHHMYAMPPYPYLATDYATQLCIFTHHIWIGGFLIVGGAAHAAIFMVRDYDPVVNQNNLLDRVLR
HRDAIISHLNWVSIFLGFHSFGLYIHNDTMRALGRPQDMFSDTAIQLQPVFAQWIQNIHALAPGSTAPNALE
PVSYVFGGGILAVGGKVAAAPIALGTADFLIHHIHAFTIHVTVLILLKGVLYARSSRLIPDKANLGFRFPCD
GPGRGGTCQVSGWDHVFLGLFWMYNSLSIVIFHFSWKMQSDVWGTVDADGTVTTITGGNFAQSAITINGWLR
DFLWAQASQVINSYGSALSAYGLLFLGAHFVWAFSLMFLFSGRGYWQELIESIVWAHNKLKVAPAIQPRALS
IIQGRAVGVAHYLLGGIATTWAFFHAHILSVG
>MBN3893893.1:1-752/1-752 photosystem I core protein PsaA [Nostoc sp. NOS(2021)]
MTISPPEREEKKARVIVDNDPVPTSFERWAQPGHFDRTLARGPKTTTWIWNLHALAHDFDTHTSDLEDISRK
IFSAHFGHLAVVTIWLSGMIFHGAKFSNYEAWLTDPLNVKPSAQVVWPIVGQDILNGDVGGGFHGIQITSGL
FQVWRGWGITNSFQLYCTAIGGLVLAGLFLFAGWFHYHKRAPKLEWFQNVESMLNHHLQVLLGCGSLGWAGH
LIHVSAPTNKLLDAGVALKDIPLPHEFILNKDLLTELYPGFAAGLAPFFTLNWGQYADFLTFKGGLNPVTGG
LWLTDISHHHLAIAVLFIIAGHQYRTNWGIGHSIKEILENHKGPFTGEGHKGLYENLTTSWHAQLATNLAFL
GSLTIIIAHHMYAMPPYPYLATDYATQLCIFTHHMWIGGFLIVGGAAHAAIFMVRDYDPVVNQNNVLDRVIR
HRDAIISHLNWVSIFLGFHSFGLYIHNDTMRALGRPQDLFSDTGIQLQPVFAQWIQNIHALAPGTTAPNALE
PVSYVFGGGILAVGGKVAAAPIVLGTADFLIHHIHAFTIHVTVLILLKGVLYARSSRLIPDKANLGFRFPCD
GPGRGGTCQVSGWDHVFLGLFWMYNSISIVIFHFSWKMQSDVWGTVDAAGNVTHITGDNFAQSAITINGWLR
DFLWAQATQVINSYGSALSAYGLLFLGAHFVWAFSLMFLFSGRGYWQELIESIVWAHNKLKVAPAIQPRALS
IIQGRAVGVAHYLLGGIATTWAFFHAHILSVG
>WP_039738927.1:1-752/1-752 photosystem I core protein PsaA [Hassallia byssoidea]
MTISPPEREEKKARVIVDKDPVPTSFERWATPGHFDRNLARGPKTTTWIWNLHALAHDFDTHTSDLEDISRK
IFAAHFGHLAVVFIWLSGMIFHGAKFSNYEAWLSDPLSIKPSAQVVWPIVGQDILNGDVGGGFHGIQITSGL
FQIWRGWGITNSFQLYCTAIGGLVMAALMLFAGWFHYHKRAPKLEWFQNVESMLNHHLAVLLGCGSLGWAGH
IIHVSSPINKLLDAGVSIKDVPLPHEFILNKDLLIELFPSFANGLMPFWTLNWGQYADFLTFKGGLNPVTGG
LWMTDIAHHHLAIAVVFLIAGHQYRTNWGIGHSMREILENHKGPFTGDGHRGLYENMTTSWHAQLGTNLAML
GSLTIIVAHHMYAMPPYPYLATDYATQLCIFTHHMWIGAFCIVGGAAHATIFMVRDYDPVVNRNNVLDRVIR
HRDAIISHLNWVCMFLGFHSFGLYVHNDTMRALGRPQDMFSDTAIQLQPVFAQWVQNIHTLAPGGTAPNALE
PVSYAFGGGILAVGGKVAMMPIALGTADFMIHHIHAFQIHVTVLILLKGFLFARGSRLIPDKANLGFRFPCD
GPGRGGTCQVSGWDHVFLGLFWMYNTISIAIFHFSWKMQSDVWGTVDSDGVVSHLTGGNFAESAITINGWLR
DFLWAQAVQVINSYGSALSAYGLLFLGGHFVWAFSLMFLFSGRGYWQELIESIVWAHNKLKVAPSIQPRALS
IIQGRAVGVAHYLLGGIVTTWAFFHAHILTLG
>MBE8967805.1:1-752/1-752 photosystem I core protein PsaA [Nostocales cyanobacterium LEGE 12452]
MTISPPEREEKKARVIVDNDPVPTSFERWAQPGHFDRSLARGPKTTTWIWNLHALAHDFDTHTSDLEDISRK
IFSAHFGHLAVVTIWLSGMIFHGAKFSNYEAWLSDPLNVKPSAQVVWPIVGQDILNGDVGGGFHGIQITSGL
FQVWRGWGITNSFQLYCTAIGGLVLAGLFLFAGWFHYHKRAPKLEWFQNVESMLNHHLQVLLGCGSLGWAGH
LIHVSAPTNKLLDAGVALKDIPLPHEFILNKDLLTELYPSFAAGLAPFFTLNWGQYADFLTFKGGLNPVTGG
LWMTDIAHHHLAIAVLFIVAGHQYRTNWGIGHSIKEILENHKGPFTGEGHKGLYENLTTSWHAQLATNLAFL
GSLTIIIAHHMYAMPPYPYLATDYATQLCIFTHHIWIGGFLIVGGAAHAAIFMVRDYDPVVNQNNLLDRVIR
HRDAIISHLNWVCIFLGFHSFGLYIHNDTMRALGRPQDLFSDTGIQLQPVFAQWIQNIHALAPGTTAPNALE
PVSYVFGGGILAVGGKVAAAPIALGTADFLIHHIHAFTIHVTVLILLKGVLYARSSRLIPDKANLGFRFPCD
GPGRGGTCQVSGWDHVFLGLFWMYNSLSIVIFHFSWKMQSDVWGTVDADGTVTHITGGNFAQSAITINGWLR
DFLWAQATQVINSYGSALSAYGLLFLGAHFVWAFSLMFLFSGRGYWQELIESIVWAHNKLKVAPAIQPRALS
IIQGRAVGVAHYLLGGIATTWAFFHAHILSVG
>BAZ29434.1:1-752/1-752 photosystem I core protein PsaA [Cylindrospermum sp. NIES-4074]
MTISPPEREEKKARVIVDNDPVPTSFEKWAQPGHFDRSLAKGPKTTTWIWNLHALAHDFDTHTSDLEDISRK
IFAAHFGHLAVVTIWLSGMLFHGAKFSNYEAWLSDPLNVKPSAQVVWPIVGQDILNGDVGGGFHGIQITSGL
FQVWRGWGITNSFQLYVTAIGGLVLAGLFLFAGWFHYHKRAPKLEWFQNVESMLNHHLAVLLGCGSLGWTGH
LIHVSAPINKLLDAGVAIKDIPLPHEFILNKDLLTELYPSFANGLTPFFTLNWGQYADFLTFKGGLNPVTGG
LWLTDISHHHLAIAVLFIIAGHQYRTNWGIGHSIKDILENHKGPFTGEGHKGLYENLTTSWHAQLATNLAFL
GSLTIIIAHHMYAMPPYPYLATDYATQLTLFTHHIWIGGFLIVGGAAHAAIFMVRDYDPVVNQNNVLDRVIR
HRDAIISHLNWVSIFLGFHSFGLYIHNDTMRALGRPQDLFSDTGIQLQPIFAQWVQNLHTLAPGTTAPNALE
PVSYVFGGGVLAIGGKVAAAAIPLGTADFLIHHIHAFTIHVTVLILLKGVLFARSSRLIPDKANLGFRFPCD
GPGRGGTCQVSGWDHVFLGLFWMYNSLSIVIFHFSWKMQSDVWGTVDADGVVSHITGDNFAQSAITINGWLR
DFLWAQATQVINSYGSELSAYGLLFLGAHFVWAFSLMFLFSGRGYWQELIESIVWAHNKLKVAPAIQPRALS
IIQGRAVGVAHYLLGGIVTTWAFFHAHILSVG
>WP_096596893.1:1-752/1-752 photosystem I core protein PsaA [Calothrix sp. NIES-2100]
MTISPPERGEKKARVIVDNDPVPTSFERWAQPGHFDRTLARGPKTTTWIWNLHALAHDFDTHTSDLEDISRK
IFAAHFGHLAVVTIWLSGMIFHGAKFSNYEAWLSDPLNVKPSAQVVWPIVGQDILNGDVGGGFHGIQITSGL
FQVWRGWGITNSFQLYVTAIGGLVLAGLFLFAGWFHYHKKAPKLEWFQNVESMLNHHLQVLLGCGSLGWAGH
LIHVSAPTNKLLDAGVAVKDIPLPHEFILNKDLLTELYPSFANGIAPFFTLNWGQYADFLTFKGGLNPVTGG
LWLTDISHHHLAIAVLFIIAGHQYRTNWGIGHSIKEILENHKGPFTGEGHKGLYENLTTSWHAQLGTNLAFL
GSLTIIIAHHMYAMPPYPYLATDYATQLCIFTHHIWIGGFLIVGGAAHAAIFMVRDYDPVVNQNNVLDRVIR
HRDAIISHLNWVSIFLGFHSFGLYIHNDTMRALGRPQDMFSDTAIQLQPVFAQWVQNIHALAPGTTAPNALE
PVSYVFGGGILAVGGKVAAAPIALGTADFLIHHIHAFTIHVTVLILLKGVLFARSSRLIPDKANLGFRFPCD
GPGRGGTCQVSGWDHVFLGLFWMYNSLSIVLFHFSWKMQSDVWGTVDAAGNVTHITGGNFAQSAITINGWLR
DFLWAQASQVINSYGSALSAYGLMFLGAHFVWAFSLMFLFSGRGYWQELIESIVWAHNKLKVAPAIQPRALS
ITQGRAVGVAHYLLGGIATTWAFFHAHILSVG
>MBN3958960.1:1-752/1-752 photosystem I core protein PsaA [Nostoc sp. NMS8]
MTISPPEREEKKARVIVDNDPVPTSFEKWAQPGHFDRSLARGPKTTTWIWNLHALAHDFDTHTSDLEEISRK
IFSAHFGHLAVVTIWLSGMIFHGAKFSNYEAWLSDPLNVKPSAQVVWPIVGQDILNADVGGGFHGIQITSGL
FQVWRGWGITNSFQLYVTAIGGLVLAGLFLFAGWFHYHKRAPKLEWFQNVESILNHHLQVLLGLGSLGWAGH
LIHVSAPTNKLLDAGVAIKDIPLPHEFILNKDLLTELYPGFAAGLAPFFTLNWGQYADFLTFKGGLNPVTGG
LWLTDISHHHLAIAVLFIIAGHQYRTNWGIGHSIKEILENHKGPFTGEGHKGLYENLTTSWHAQLATNLAFL
GSLTIIIAHHMYAMPPYPYLATDYATQLCIFTHHIWIGGFLIVGGAAHAAIFMVRDYDPVVNQNNLLDRVLR
HRDAIISHLNWVSIFLGFHSFGLYIHNDTMRALGRPQDLFSDTGIQLQPVFAQWIQNIHALAPGTTAPNALE
PVSYVFGGGVLAVGGKVAAAPIVLGTADFLIHHIHAFTIHVTVLILLKGVLFARSSRLIPDKANLGFRFPCD
GPGRGGTCQVSGWDHVFLGLFWMYNSLSIVIFHFSWKMQSDVWGTVDADGTVTHITGGNFAQSAITINGWLR
DFLWAQATQVINSYGSALSAYGLLFLGAHFVWAFSLMFLFSGRGYWQELIESIVWAHNKLKVAPAIQPRALS
IIQGRAVGVAHYLLGGIATTWAFFHAHILSVG
>WP_039713152.1:1-752/1-752 photosystem I core protein PsaA [Scytonema millei]
MTISPPEREEKKARVVVDNDPVPTSFELWSKPGHFDRTLSRGPKTTTWIWNLHALAHDFDTHTSDLEDISRK
IFAAHFGHLAVIFIWLSGMYFHGARFSNYEAWLADPLGVKPSAQVVWSVVGQDILNADVGGGFHGIQITSGF
FQIWRGAGITNTFQLYCTAIGGLVMAALMLFAGWFHYHKRAPKLEWFQNVESMLNHHLAGLLGLGSLAWAGH
QIHVSLPINKLLDAGVAPKDIPLPQEFILNSNLMTELYPSFAQGLTPFWTLNWGAYADFLTFKGGLNPVTGG
LWLTDQAHHHLAIAVLFIIAGHMYRTNWGIGHSLKEILENHKGPFTGDGHKGLFENMTTSWHAQLGTNLAML
GSLTIIVAHHMYAMPPYPYLATDYATQLSIFTHHMWIGAFCIVGGAAHATIFMVRDYDPATNMNNVLDRVLR
HRDAIISHLNWVCMFLGFHSFGLYIHNDTMQALGRPQDMFSDTAIQLQPVFAQWVQNLHTLAPGSTAPNALE
PVSYAFGGGVLAVGGKVAMMPIALGTADFMIHHIHAFQIHVTVLILLKGFLFARNSRLIPDKANLGFRFPCD
GPGRGGTCQVSGWDHVFLGLFWMFNTIAIAVYHFSWKMQSDVWGTVDPDGTINHITAGNFALSATTINGWLR
DYQWAQAAQVIQSYGSALSAYGLLFLGAHFVWAFSLMFLFSGRGYWQELIESIVWAHNKLKVAPTVQPRALS
IIQGRAVGVAHYLLGAIVTIWAFFEARILSVG
>WP_102174512.1:1-752/1-752 photosystem I core protein PsaA [Fischerella thermalis]
MTISPPEREEKKARVIVDNDPVPTSFERWAKPGHFDRTLAKGPKTTTWIWNLHALAHDFDTHTSDLEDISRK
IFAAHFGHLAVVTLWLSGMIFHGARFSNYEAWLSDPLNVRPSAQVVWPIVGQDILNGDVGGGFHGIQITSGL
FQVWRGWGITNSFQLYCTAIGGLVLAGLLLFAGWFHYHKRAPKLEWFQNVESMLNHHLQVLLGCGSLGWAGH
IIHVSAPTNKLLDAGVAVKDIPLPHEFILNSANLIDLYPSFAKGLAPFFTLNWGVYSDFLTFKGGLNPVTGG
LWMTDIAHHHLAIAVLFIIAGHQYRTNWGIGHSIKEILENHKGPFTGDGHKGLYENMTTSWHAQLGTNLAML
GSLTIIVAHHMYAMPPYPYLATDYATQLCIFTHHMWIGGFLIVGGAAHAAIFMVRDYDPVVNQNNVLDRVIR
HRDAIISHLNWVCIFLGFHSFGLYVHNDTMRALGRPQDMFSDTAIQLQPVFAQWVQNLHTLAPGATAPNALE
PVSYAFGGGILAVGGKVAMMPIALGTADFMIHHIHAFQIHVTTLILLKGFLFARSSRLIPDKANLGFRFPCD
GPGRGGTCQVSGWDHVFLGLFWMYNTISIAIFHFSWKMQSDVWGTVDAAGNVSHVTGGNFAQSAITINGWLR
DFLWAQATQVINSYGSALSAYGLMFLGAHFIWAFSLMFLFSGRGYWQELIESIVWAHNKLKVAPAIQPRALS
IIQGRAVGVAHYLLGGIATTWAFFHAHILSIG
>RCJ18666.1:1-752/1-752 photosystem I core protein PsaA [Nostoc sp. ATCC 43529]
MAISPPEREEKKARVIVDNDPVPTSFERWAKPGHFDRSLARGPKTTTWIWNLHALAHDFDTHTSDLEDISRK
IFSAHFGHLAVVTIWLSGMIFHGAKFSNYEAWLSDPLNVKPSAQVVWPIVGQDILNGDVGGGFHGIQITSGL
FQVWRGWGITNSFQLYCTAIGGLVLAGLFLFAGWFHYHKRAPKLEWFQNVESMLNHHLQVLLGCGSLGWAGH
LIHVSAPTNKLLDAGVALKDIPLPHEFILNKDLLTELYPGFAAGLAPFFTLNWGQYADFLTFKGGLNPVTGG
LWLTDISHHHLAIAVLFIIAGHQYRTNWGIGHSIKEILENHKGPFTGEGHKGLYENLTTSWHAQLATNLAFL
GSLTIIIAHHMYAMPPYPYLATDYATQLCIFTHHIWIGGFLIVGGAAHAAIFMVRDYDPVVNQNNLLDRVIR
HRDAIISHLNWVCIFLGFHSFGLYIHNDTMRALGRPQDMFSDTAIQLQPVFAQWVQNIHALAPGTTAPNALE
PVSYVFGGGILAVGGKVAAAPIALGTADFLIHHIHAFTIHVTVLILLKGVLFARSSRLIPDKANLGFRFPCD
GPGRGGTCQVSGWDHVFLGLFWMYNSLSIVIFHFSWKMQSDVWGTVDPDGTVTHITGGNFAQSAITINGWLR
DFLWAQATQVINSYGSALSAYGLMFLGAHFVWAFSLMFLFSGRGYWQELIESIVWAHNKLRVAPSIQPRALS
IIQGRAVGVAHYLLGGIATTWAFFHAHILSVG
>NJK33923.1:1-752/1-752 photosystem I core protein PsaA [Oscillatoriales cyanobacterium SM2_2_1]
MTIAPQNPEAKVRVTVDRDVVPTSFEKWGQPGHFDRTLKKGPKTTTWIWNLHADAHDFDSFSTPEDTARKIF
SAHFGHLGIIFIWLSGMYYHGAKFSNYEAWLADPIGIKPSAQQVWSIVGQDILNADVGGGFQGIQITSGFFH
LWRASGITNEYQLLCTAIGGLVMAGLMFFAGWFHYHKAAPKLEWFQNVESMMNHHLAGLLGLGSLSWAGHQI
HVSIPINYYLDKGVPASQIPLPHEFILNPQLMADIFPSFAQGLTPFFTFNWGVYADFLTFKGGLNPQTGALW
LTDQAHHHLAIATLFIIAGHMYRTNWGIGHSMKEILEAHRDPLLIGGTGHKGLYEILTNSWHAQLAINLAML
GSLTIIVAQHMYAMPAYPYIAVDYATQISLFTHHMWIGAFCICGGAAHAGIFMVRDYVPSENVNNVLDRMLR
HRDAIISHLNWVCIFLGFHSFGLYIHNDTLRALGRPQDMFSDTAIQLQPVFAQWVQSLHTAAVGTTAPYTSA
SVSPIFGGDILAVGGKVAMAPMVLGTADFMVHHIHAFTIHVTVLILLKGVLYARNSRLIPDKAELGFRFPCD
GPGRGGTCQVSSWDHVFLGLFWMYNCISVVIFHFSWRMQSDIFGTVAADGTITNMTGNNFAQSAITINGWLR
DFLWAQASQVIQSYGSALSAYGLLFLGAHFIWAFSLMFLFSGRGYWQELIESIVWAHNKLNVAPAIQPRALS
ITQGRAVGLAHYLLGGIATTWAFFLARFAALG
>WP_019501221.1:1-752/1-752 photosystem I core protein PsaA [Pseudanabaena sp. PCC 6802]
MTMTPQKPEAKVKVSVDRDVVPTSFDTWGQPGHFDRALKKGPKTTTWIWNLHADVHDFDSFTNEEDTARKIF
SVHFGHLGVVFIWLSGMYYHGAKFSNYVAWLSDPVKIKPSAQVVWPIVGQEILNGDVGGGFQGIQITSGLFH
MWRAAGITTEYQLLCTAIGGLVMAGLMFHAGWFHYHKAAPKLEWFQNVESAMNHHLAGLFGLGSLAWAGHQV
HVSLPINTLLDLGVAPKDIPAPHEFILNSSLMAELFPSFAKGLTPFFTLNWGVYSDFITFRGGLNPQTGSLW
MTDQIHHHLALAVMFIVAGHMYRTNWGIGHSMKEMLEAHKDPVMITGNGHKGLYEVFNTSWHAQLAVNLAIG
GSVTIIAAQHMYAMPAYPYIATDYATQISLFTHHMWIGGFMICGAAAHAGIFMVRDYDPAVNNHNVLDNILR
HRDAVISHLNWVCIFLGFHSFGLYIHNDTMRAWGRPQDMFSDSAISLKPIFANWLQSLHAGAAGVTAPYAGA
SVSPIFGGDVVAVGGKVAMAHMNLGTADFLVHHIHAFTIHVTVLILLKGVLFARNSRLIPDKSELGFRFPCD
GPGRGGTCQVSAWDHVFLGLFWMYNCISVVIFHFSWKMQSDIFGTVASNGTVTNMTGGNFAESALTINGWLR
DFLWAQATQVLTSYGSSLSAYSLMFLAAHFVWAFSLMFLFSGRGYWQELIESILWAHNKLNFAPAIQPRALS
ITQGRAVGLAHYLLGGITTTWAFFLARYGALG
>WP_167725792.1:1-752/1-752 photosystem I core protein PsaA [Tolypothrix sp. PCC 7910]
MTISPPEREEKKAKVIVDNDPVPTSFERWAQPGHFDRTLARGPKTTTWIWNLHALAHDFDTHTSDLQDISRK
IFAAHFGHLAVVTIWLSGMIFHGAKFSNYEAWLSDPLNVKPSAQVVWPIVGQDILNGDVGGGFHGIQITSGL
FQVWRGWGITNSFQLYVTAIGGLVLAGLFLFAGWFHYHKRAPKLEWFQNVESMLNHHLQVLLGCGSLGWAGH
LIHVSAPTNKLLDAGVAIKDIPLPHEFILNKSLLIDLFPGFASGLAPFFTLNWGQYADFLTFKGGLNPVTGG
LWLTDISHHHLAIAVLFIIAGHQYRTNWGIGHSIKEILENHKGPFTGEGHKGLYENLTTSWHAQLGTNLAFL
GSLTIIIAHHMYAMPPYPYLATDYATQLCIFTHHIWIGGFLIVGGAAHAAIFMVRDYDPVVNQNNVLDRVIR
HRDAIISHLNWVCIFLGFHSFGLYIHNDTMRALGRPQDMFSDTAIQLQPVFAQWVQNIHALAPGTTAPNALE
PVSYAFGGGILAVGGKVAAAPIALGTADFLIHHIHAFTIHVTVLILLKGVLYARSSRLIPDKANLGFRFPCD
GPGRGGTCQVSGWDHVFLGLFWMYNSLSIVIFHFSWKMQSDVWGTVDAAGNVTHITGGNFAQSAITINGWLR
DFLWAQASQVINSYGSALSGYGLMFLGAHFVWAFSLMFLFSGRGYWQELIESIVWAHNKLKVAPSIQPRALS
ITQGRAVGVAHYLLGGIATTWAFFHAHILSVG
>WP_015207276.1:1-752/1-752 photosystem I core protein PsaA [Cylindrospermum stagnale]
MTISPPEREEKKARVIVDNDPVPTSFEKWAQPGHFDRSLAKGPKTTTWIWNLHALAHDFDTHTSDLEDISRK
IFAAHFGHLAVVTIWLSGMLFHGAKFSNYEAWLSDPLNVKPSAQVVWPIVGQDILNGDVGGGFHGIQITSGL
FQVWRGWGVTNSFQLYVTAIGGLVLAGLFLFAGWFHYHKRAPKLEWFQNVESMLNHHLAVLLGCGSLGWTGH
LIHVSAPINKLLDAGVAIKDIPLPHEFILNKDLLTELYPSFANGLTPFFTLNWGQYADFLTFKGGLNPVTGG
LWLTDISHHHLAIAVLFIIAGHQYRTNWGIGHSIKEILENHKGPFTGEGHKGLYENMTTSWHAQLATNLAFL
GSLTIIIAHHMYAMPPYPYLATDYATQLCIFTHHMWIGGFLIVGGAAHAAIFMVRDYDPVVNQNNVLDRVIR
HRDAIISHLNWVSIFLGFHSFGLYIHNDTMRALGRPQDMFSDSAIQLQPVFAQWVQNLHTLAPGGTAPNALE
PVSYAFGGGVLAVGGKVAMMPIALGTADFLVHHIHAFTIHVTVLILLKGVLFARSSRLIPDKANLGFRFPCD
GPGRGGTCQVSGWDHVFLGLFWMYNSLSIVIFHFSWKMQSDVWGTVDSDGVVEHITGGNFAQSAITINGWLR
DFLWAQATQVINSYGSALSAYGLLFLGAHFVWAFSLMFLFSGRGYWQELIESIVWAHNKLKVAPAIQPRALS
IIQGRAVGVAHYLLGGIVTTWAFFHAHILSVG
>WP_214438267.1:1-752/1-752 photosystem I core protein PsaA [Atlanticothrix silvestris]
MTISPPEREEKKARVIVDKDPVPTSFEKWSQPGHFDRSLARGPKTTTWIWNLHALAHDFDTHTSDLEDISRK
IFAAHFGHLAIVTIWLSGMIFHGAKFSNYEAWLTDPLNVRPSAQVVWPIVGQDILNGDVGGGFHGIQITSGL
FQVWRGWGITNSFQLYCTAIGGLVLAALFLFAGWFHYHKRAPKLEWFQNVESMLNHHLQVLLGCGSLGWAGH
LIHVSAPTNKLLDAGVALKDIPLPHEFILNKDLLTELYPGFAAGLAPFFTLNWGQYADILTFKGGLNPVTGG
LWMTDISHHHLAIAVLFIIAGHMYRTNWGIGHSIKEILENHKGPFTGEGHKGLYENMTTSWHAQLATNLAFL
GSLTIIIAHHMYAMPPYPYLATDYATQLCIFTHHMWIGGFLIVGGAAHAAIFMVRDYDPVVNQNNVLDRVIR
HRDAIISHLNWVCIFLGFHSFGLYIHNDTMRALGRPQDMFSDTAIQLQPVFAQWVQNLHTLAPGGTAPNALE
PVSYAFGGGILAVGGKVAMMPIALGTADFLIHHIHAFTIHVTVLILLKGVLFARSSRLIPDKANLGFRFPCD
GPGRGGTCQVSGWDHVFLGLFWMYNSISIVIFHFSWKMQSDVWGTVDAAGNVSHITGGNFAQSAITINGWLR
DFLWAQASQVINSYGSALSAYGLMFLGAHFVWAFSLMFLFSGRGYWQELIESIVWAHNKLKVAPAIQPRALS
IIQGRAVGVAHYLLGGIATTWAFFHAHILSVG
>NWF58670.1:1-752/1-752 photosystem I core protein PsaA [Fischerella sp.]
MTISPPEREEKKARVIVDNDPVPTSFERWAKPGHFDRTLAKGPKTTTWIWNLHALAHDFDTHTSDLEDISRK
IFAAHFGHLAVVTLWLSGMIFHGARFSNYEAWLSDPLNVKPSAQVVWPIVGQDILNGDVGGGFHGIQITSGL
FQVWRGWGITNSFQLYCTAIGGLVLAGLLLFAGWFHYHKRAPKLEWFQNAESMLNHHLQVLLGCGSLGWAGH
IIHVSAPTNKLLDAGVALKDIPLPHEFILNKDLLTELYPSFANGLAPFFTLNWGTYADFLTFKGGLNPVTGG
LWMTDIAHHHLAIAVLFIIAGHMYRTNWGIGHSIKEILENHKGPFTGEGHKGLYENMTTSWHAQLATNLAML
GSLTIIVAHHMYAMPPYPYLATDYATQLCIFTHHMWIGGFLIVGGAAHAAIFMVRDYDPVVNQNNVLDRVIR
HRDAIISHLNWVCIFLGFHSFGLYVHNDTMRALGRPQDMFSDAAIQLQPVFAQWVQNLHTIAPGATAPNALQ
PVSYAFGGGILAVGGKVAMMPIALGTADFMIHHIHAFQIHVTALILLKGFLFARSSRLIPDKANLGFRFPCD
GPGRGGTCQVSGWDHVFLGLFWMYNTISIAIFHFSWKMQSDVWGTVDAAGNVTHITGGNFAQSAITINGWLR
DFLWAQAVQVINSYGSALSAYGLMFLGAHFVWAFSLMFLFSGRGYWQELIESIVWAHNKLKVAPSIQPRALS
IIQGRAVGVAHYLLGGIATTWAFFHAHILSIG
>WP_096568396.1:1-752/1-752 photosystem I core protein PsaA [Scytonema sp. NIES-4073]
MTISPPEREEKKARVIVDNDPVPTSFELWSKPGHFDRSLAKGPKTTTWIWNLHALAHDFDTHTSDLEDISRK
IFSAHFGHLAVVTIWLSGMIFHGARFSNYEAWLSDPLNIKPSAQVVWPIVGQQILNADVGGGFHGIQITSGF
FYIWRGWGITNSFQLYVTAIGGLVLAGLFLFAGWFHYHKRAPKLEWFQNVESMLNHHLAGLLGLGSLGWTGH
LIHVSAPINKLLDAGVAIKDVPLPHEFILNRDLITELFPSFANGLTPFWTLNWGQYADFLTFKGGLNPVTGG
LWMTDIAHHHLAIAVLFIIAGHQYRTNWGIGHSIKEILENHKGPFTGDGHKGLYENLTTSWHAQLAVNLAML
GSLTIIVAHHMYAMPPYPYLATDYATQLCIFTHHMWIGAFLIVGAGAHASIFMVRDYDPVVNQNNVLERVLR
HRDAIISHLNWVCMFLGFHSFGLYVHNDTMRALGRPQDTFSDTAIQLQPVFAQWVQNLHTVAPGATAPNALE
PVSYAFGGGILAVGGKVAMMPIALGTADFLIHHIHAFQIHVTVLILLKGFLFARSSRLVPDKMNLGFRFPCD
GPGRGGTCQVSGWDHVFLGLFWMYNTISIAIFHFSWKMQSDVWGTVDADGVVTHITGGNFAQSAITINGWLR
DFLWAQAVQVINSYGSALSAYGLLFLGAHFVWAFSLMFLFSGRGYWQELIESIVWAHNKLKVAPSIQPRALS
IIQGRAVGVAHYLLGGIVTTWAFFHARIISLG
>WP_094349424.1:1-752/1-752 photosystem I core protein PsaA [Nostoc sp. 'Peltigera membranacea cyanobiont' 210A]
MTISPPEREEKKARVIVDNDPVPTSFERWAQPGHFDRTLARGPKTTTWIWNLHALAHDFDTHTSDLEDISRK
IFSAHFGHLAVVMVWLSGMIFHGAKFSNYEAWLSDPLNVRPSAQVVWPIVGQDILNGDVGGGFHGIQITSGL
FQVWRGWGITNSFQLYVTAIGGLVLAALLLFAGWFHYHKRAPKLEWFQNVESMLNHHLQILLGCGSLGWAGH
IIHVSAPTNKLLDAGVALKDIPLPHEFILNKDLLTELYPSFAAGLAPFFTLNWGQYADFLTFKGGLNPVTGG
LWMTDIAHHHLAIAVIFIIAGHQYRTNWGIGHSIKEILENHKGPFTGEGHKGLYENLTSSWHAQLATNLAFL
GSLTIIVAHHMYAMPPYPYLATDYATQLCIFTHHMWIGGFCIVGGAAHAAIFMVRDYDPVVNQNNLLDRVLR
HRDAIISHLNWVCIFLGFHSFGLYIHNDTMRALGRPQDMFSDTAIQLQPVFAQWVQNIHTLAPGGTAPNALE
PVSYAFGGGILAVGGKVAMMPIALGTADFLIHHIHAFQIHVTVLILLKGVLFARSSRLIPDKANLGFRFPCD
GPGRGGTCQVSGWDHVFLGLFWMYNTISIAIFHFSWKMQSDVWGTVDADGAVTHITGGNFAQSAITINGWLR
DFLWAQATQVINSYGSALSAYGLLFLGAHFVWAFSLMFLFSGRGYWQELIESIVWAHNKLKVAPAIQPRALS
IIQGRAVGVAHYLLGGIATTWAFFHAHILSVG
>MBS3030560.1:1-752/1-752 photosystem I core protein PsaA [Dolichospermum sp. DET66]
MTISPPEREEKKARVIVDIDPVPTSFEKWAKPGHFDRSLSKGPKTTTWIWDLHALAHDFDTHTSDLEDISRK
IFAAHFGHLAVVTIWLSGMLFHGAKFSNYESWLADPLGIKPSAQTVWSIVGQDILNGDMGGGFRGIQITSGL
FQVWRGWGITSSFQLYVTAIGGLVLAGLFLFAGWFHYHKRAPKLEWFQNVESMLNHHLSVLLGCGSLGWAGH
LIHVSAPINNLLDAGVAAKDIPLPHELLFDTAKMAALYPGFASGLTPFFTLNWGAYADILTFKGGLNPVTGG
LWMTDISHHHLAIAVLFIVAGHMYRTNWGIGHNIKDILEAHKGPFTGEGHKGLYENLTTSWHAQLATNLAFL
GSLTIIIAHHMYAMPPYPYLATDYATQLCIFTHHIWIGGFLIVGGAAHAAIFMVRDYDPVVNQNNVLDRVIR
HRDAIISHLNWVCIFLGFHSFGLYIHNDTMRALGRPQDMFSDSAIQLQPVFAQWVQNLHTLAPGNTAPNALQ
VVSHAFGGGIVAIGGKIAMMPIALGTADFMVHHIHAFTIHVTVLILLKGVLYARSSRLIPDKANLGFRFPCD
GPGRGGTCQVSGWDHIFLGLFWMYNSLSIVIFHFSWKMQSDVWGTVDADGTVNHITGGNFAESAITINGWLR
DFLWAQATQVINSYGTELSGYGLMFLGAHFIWAFSLMFLFSGRGYWQELIESIVWAHNKLKVAPTIQPRALS
ITQGRAVGVAHYLLGGIATTWAFFHAHILAVG
>WP_127051824.1:1-752/1-752 photosystem I core protein PsaA [Trichormus variabilis]
MTISPPEREEKKARVIVDNDPVPTSFQKWAQPGHFDRSLAKGPKTTTWIWNLHALAHDFDTHTSDLEDISRK
IFAAHFGHLAVVTIWLSGMLFHGAKFSNYEAWLSDPLGVKPSAQVVWPIVGQDILNGDVGGGFHGIQITSGL
FQVWRGWGITNSFQLYCTAIGGLVLAGLFLFAGWFHYHKRAPKLEWFQNVESMLNHHLSVLLGCGSLGWAGH
LIHVSAPINKLLDAGVAIKDIPLPHEFILNKDLLTELYPSFASGLTPFFTLNWGTYADILTFKGGLNPVTGG
LWMSDISHHHLAIAVLFIIAGHMYRTNWGIGHSIKDILENHKGPFTGEGHKGLYENLTTSWHAQLATNLAFL
GSLTIIIAHHMYAMPPYPYLATDYATQLCIFTHHIWIGGFLIVGGAAHAAIFMVRDYDPVVNQNNVLDRVIR
HRDAIISHLNWVCIFLGFHSFGLYIHNDTMRALGRPQDMFSDAAIQLQPVFAQWVQNLHTLAPGGTAPNALA
PVSYAFGGGVLAVGGKVAMMPIALGTADFLIHHIHAFTIHVTVLILLKGVLYARSSRLIPDKANLGFRFPCD
GPGRGGTCQVSGWDHVFLGLFWMYNSLSIVIFHFSWKMQSDVWGTVDAAGNVSHITGGNFAESAITINGWLR
DFLWAQATQVINSYGSEFSAYGLMFLGAHFVWAFSLMFLFSGRGYWQELIESIVWAHNKLKVAPTIQPRALS
ITQGRAVGVAHYLLGGIATTWAFFHAHILSVG
>WP_208340968.1:1-752/1-752 photosystem I core protein PsaA [Aetokthonos hydrillicola]
MTISPPEREEKQARVIVDNDPVPTSFELWGKPGHFDKSLARGPKTTTWIWNLHALAHDFDTHTSDLEDISRK
IFAAHFGHLAVVTIWLSGMIFHGARFSNYEAWLSDPLNVKPSAQVVWPIVGQDILNGDVGGGFHGIQITSGF
FQIWRGWGITNSFQLYVTAIGGLVLAGLFLFAGWFHYHKRAPKLEWFQNAESMLNHHLAVLLGCGSLGWAGH
LIHVSAPINKLLDAGVAVKDVPLPHEFILNHDLLVKVFPGFANGLSPFFTLNWGQYADILTFKGGLNPVTGG
LWLTDISHHHLAIAVLFIIAGHQYRTNWGIGHSIKEILENHKGPFTGEGHKGLYENLTTSWHAQLATNLAFL
GSLTIIIAHHQYAMPPYPYLATDYATQLAIFTHHTWIGGFLIVGGAAHAAIFMVRDYDPVVNNNNLLDRVIR
HRDAIISHLNWVSMFLGFHSFGLYVHNDTMRALGRPQDMFSDTAIQLQPIFAQWVQNIHTLAPGTTAPNALE
PVSYVFGGGVLAVGGKVAAAAIPLGTADFLIHHIHAFTIHVTVLILLKGVLFARSSRLIPDKANLGFRFPCD
GPGRGGTCQVSGWDHVFLGLFWMYNSISIVIFHFSWKMQSDVWGTVDPDGTVTHITGDNFAQSAITINGWLR
DFLWAQATQVLNSYGSALSAYGLLFLAGHFVWAFSLMFLFSGRGYWQELIESIVWAHNKLKVAPAIQPRALS
IIQGRAVGVAHYLLGGIVTTWAFFHARILTLG
>TAE57316.1:1-752/1-752 photosystem I core protein PsaA [Nostocales cyanobacterium]
MTISPPEREEKKARVIVDNDPVPTSFEKWAKPGHFDRTLAKGPKTTTWIWDLHALAHDFDTHTSDLEDISRK
IFSAHFGHLAVVTIWLSGMLFHGAKFSNYEAWLADPLGVKPSAQTVWPIVGQDILNGDMGGGFHGIQITSGL
FQVWRGWGITSSFQLYATAIGGLVLAGLFLFAGWFHYHKRAPKLEWFQNVESMLNHHLSVLLGCGSLGWTGH
LIHVSAPVNKLLDSGVAIKDIPLPHEFILNKDLITELYPSFASGLAPFFTLNWGTYADILTFKGGLNPVTGG
LWMTDISHHHLAIAVLFIIAGHMYRTNWGIGHSIKDILENHKGPFTGEGHKGLYENLTTSWHAQLATNLAFL
GSLTIIIAHHMYAMPPYPYLATDYATQLCIFTHHIWIGGFLIVGGAAHAAIFMVRDYDPVVNQNNVLDRVIR
HRDAIISHLNWVCIFLGFHSFGLYIHNDTMRALGRPQDMFSDAAIQLQPVFAQWVQGLHHLAPGTTAPNALN
AVSYVFGGDVLAVGGKVAAAAIPLGTADFMIHHIHAFTIHVTVLILLKGVLYARSSRLIPDKANLGFRFPCD
GPGRGGTCQVSGWDHVFLGLFWMYNSLSIVIFHFSWKMQSDVWGTVDASGTVSHITGGNFAQSAITINGWLR
DFLWAQAAQVINSYGSELSAYGLMFLGAHFIWAFSLMFLFSGRGYWQELIESIVWAHNKLKVAPTIQPRALS
ITQGRAVGVAHYLLGGIATTWAFFHAHILSVG
>WP_104545447.1:1-752/1-752 photosystem I core protein PsaA [Chroococcidiopsis sp. TS-821]
MTMSPPEREEKKARVIVDNDPVPTSFEKWGQPGHFDRTLAKGPKTTTWIWNLHALAHDFDTHTSDLEDISRK
IFAAHFGQLAVIFLWLSGMEFHGARFSNYEAWLSDPIGIKPSAQVVWPIVGQDILNADVGGGFHGIQITSGL
FQVWRAAGFTNSFQLYVTAIGGLVAAALMLFAGWFHYHKRAPKLEWFQNAESMLNHHLAGLLGLGCLSWAGH
QIHVALPVNKLLDAGVAPKDIPLPHEFILNNSLMAELYPSFAKGLTPFWTLNWGQYADFLTFKGGLNPVTGG
LWLTDTAHHHLALAVLFIVAGHMYRTNWGIGHSIKEILENHKGPFTGDGHKGLYENMTTSWHAQLGTNLAML
GSLTIIVAHHMYAMPPYPYLATDYATALSIFTHHMWIGGFLIVGGAAHATIFMVRDYDPAVNQNNVLDRVIR
HRDAIISHLNWVCMFLGFHSFGLYIHNDTMQALGRPQDMFSDTAIQLQPVFAQFVQNIHTLAPGSTAPNALE
PVSYAFGGGVVAVGGKIAMMPIALGTADFMIHHIHAFQIHVTVLILLKGFLFARNSRLIPDKANLGFRFPCD
GPGRGGTCQVSGWDHVFLGLFWMFNTIAIAVYHFSWKMQSDVWGTIDPDGTIAHITGGNFAMSANTINGWLR
DYQWAQAAQVIQSYGSALSAYGLLFLGAHFVWAFSLMFLFSGRGYWQELIESIVWAHNKLKVAPTIQPRALS
IIQGRAVGVAHYLLGAIVTIWAFFEARIISVG
>HGF03997.1:1-752/1-752 photosystem I core protein PsaA [bacterium]
MTISSREQEEKKAKVLIDRNVVPTNFEKWSKPGHFSRSLAKGPKTTTWIWNLHADAHDFDSHTNSLEEISRK
IFSAHFGQLAIIFIWLSGMYFHGAKFSNYVAWLNNPINIKPSAQVVWPIVGQEILNADVGGGFQGIQITSGL
FQLWRASGITNEMQLYVTAIGGLFMASLMLFAGWFHYHKAAPKLEWFQNVESMLNHHLAGLLGLGSLGWTGH
LVHVSLPINKLLDSGVAPAEIPLPHEFILNRNLMSELYPSFNKGLLPFFNLNWNEYNDFLTFKGGLNPVTGG
LWLTDIAHHHLAIAVIFIIAGHMYRTNWNIGHSLKEILDAHKGPFTGEGHRGLFEILTTSWHAQLAINLAML
GSLSIIVAHHMYAMPPYPYLATDYPTQLSLFTHHMWIGGFCIVGAGAHAAIFMVRDYSPAQNYNNLLDRVIR
HRDAIISHLNWVCIFLGFHSFGLYIHNDTMRALGRPQDMFSDVAIQLQPIFAQWIQNCHSIAPGNTAPNVLA
TTSYVFGGDIVSVGGKIGIMPITLGTADFMVHHIHAFTIHVTALILLKGVLFARNSRLIPDKANLGFRFPCD
GPGRGGTCQVSAWDHVFLGLFWMYNSLSIVIFHFSWKMQSDVWGTISSSGDISHITRGNFAQSAITINGWLR
DFLWAQASQVIQSYGSALSAYGLMFLGAHFVWAFSLMFLFSGRGYWQELIESIVWAHNKLKVAPSIQPRALS
ITQGRAVGVAHYLLGGIATTWAFFLARIISVG
>WP_017315023.1:1-752/1-752 photosystem I core protein PsaA [Mastigocladopsis repens]
MTISPPEREEKKARVIVDNDPVPTSFELWSKPGHFDRSLAKGPKTTTWIWNLHALAHDFDTHTSDLEDISRK
IFSAHFGHLAVVTIWLSGMIFHGARFSNYEAWLSDPLNIKPSAQVVWPIVGQQILNADVGGGFHGIQITSGF
FYIWRGWGITNSFQLYCTAIGGLVLAGLFLFAGWFHYHKRAPKLEWFQNVESMLNHHLAGLLGLGSLGWTGH
LIHVSAPINKLLDAGVSIKDVPLPHEYILNRDLITELFPSFANGLTPFWTLNWGQYADFLTFKGGLNPVTGG
LWITDIAHHHLAIAVLFIIAGHQYRTNWGIGHSIKEILENHKGPFTGDGHKGLYENLTTSWHAQLAVNLAML
GSLTIIVAHHMYAMPPYPYLATDYATQLCIFTHHMWIGAFLIVGAGAHASIFMVRDYDPVVNQNNVLDRVLR
HRDAIISHLNWVCMFLGFHSFGLYIHNDTMRALGRPQDMFSDTAIQLQPVFAQWVQNLHTVAPGASAPNALE
PVSYVFGGGILAVGGKVAMMPMALGTADFMIHHIHAFQIHVTVLILLKGFLFARSSRLVPDKMNLGFRFPCD
GPGRGGTCQVSGWDHVFLGLFWMYNTISIAIFHFSWKMQSDIWGTVDSDGVVSHITGGNFAQSAITINGWLR
DFQWAQAVQVINSYGSALSAYGLLFLGAHFVWAFSLMFLFSGRGYWQELIESIVWAHNKLKVAPSIQPRALS
IIQGRAVGVAHFLLGGIVTTWAFFHARIISLG
>WP_096652856.1:1-752/1-752 photosystem I core protein PsaA [Calothrix parasitica]
MTISPPEREEKKARVIVDKDPVPTSFERWGKPGHFDRTLAKGPKTTTWIWNLHALAHDFDTHTSDLEDISRK
IFAAHFGHLAVVMLWLSGMIFHGAKFSNYEAWLTDPLSIKPSAQVVWPVVGQDILNGDVGGGFHGIQITSGL
FQIWRGWGITNSFQLYCTAIGGLVLAGLLLFAGWFHYHKKAPKLEWFQNVESMLNHHLSVLLGCGSLGWAGH
LIHVSNPTNKLLDAGVPLKDVPLPHEFILNKDLLTELYPGFASGLSPFFTLNWGQYADILTFKGGLNPVTGG
LWMTDIAHHHLAIAVVFIVAGHMYRTNWGIGHSIKTILENHKGPFTGEGHKGLYENMTTSWHAQLATNLAFL
GSLTIIIAHHMYAMPPYPYLATDYSTQLCIFTHHMWIGGFCIVGGAAHAAIFMVRDYDPVVNQDNLLDRVIR
HRDAIISHLNWVCIFLGFHSFGLYIHNDTMRALGRPQDMFSDTAIQLQPVFAQWVQNLHTFAPGGTAPNALE
PVSYAFGGGVVAVGGKVAMMPIALGTADFLVHHIHAFTIHVTVLILLKGVLYARSSRLIPDKANLGFRFPCD
GPGRGGTCQVSGWDHVFLGLFWMYNSLSIVIFHFSWKMQSDVWGTVDASGNVSHLTGGNFAQSALTINGWLR
DFLWAQASQVINSYGSALSAYGLMFLAGHFIWAFSLMFLFSGRGYWQELIESIVWAHNKLKVAPAIQPRALS
ITQGRAVGLAHYLLGGIVTTWAFFHARILSLG
>WP_086688321.1:1-752/1-752 photosystem I core protein PsaA [Nostoc sp. T09]
MTISPPEREEKKARVIVDKDPVPTSFERWATPGHFDRTLVRGPKTTTWIWNLHALAHDFDTHTSDLEDISRK
IFAAHFGHLAVVTIWLSGMIFHGAKFSNYEAWLSDPLNVKPSAQVVWPIVGQDILNGDVGGGFHGIQITSGL
FHVWRGWGITNTFQLYVTAIGGLVLAGLFLFAGWFHYHKRAPKLEWFQNVESMLNHHLSVLLGCGSLGWAGH
VIHVSAPTNKLLDAGVAVKDIPLPHEFILNKDLLIELFPGFANGLAPFFTLNWGQYADFLTFKGGLNPVTGS
LWMTDISHHHLAIAVIFIIAGHQYRTNWGIGHSIREILENHKGPFTGEGHKGLYENLTTSWHAQLGTNLAML
GSLTIIVAHHMYAMPPYPYLSTDYATQLCIFTHHMWIGAFLIVGGAAHATIFMVRDYDPVVNQNNVLDRVLR
HRDAIISHLNWVCIFLGFHSFGLYIHNDTMRALGRPQDMFSDTAIQLQPVFAQWVQNLHALAPGATAPNALE
PVSYVFGGGILAVGGKVAAAPIALGTADFLIHHIHAFQIHVTVLILLKGFLFARSSRLIPDKANLGFRFPCD
GPGRGGTCQVSGWDHVFLGLFWMYNTISIAIFHFSWKMQSDVWGTVDSAGNVTHITGGNFAQSAITINGWLR
DFLWAQASQVINSYGSALSAYGLMFLGAHFVWAFSLMFLFSGRGYWQELIESIVWAHNKLKVAPSIQPRALS
IIQGRAVGVAHYLLGGIATTWAFFHAHILSVG
>WP_190719979.1:1-752/1-752 photosystem I core protein PsaA [Anabaena lutea]
MTISPPEREEKKARVIVDNDPVPTSFQKWAQPGHFDRSLAKGPKTTTWIWNLHALAHDFDTHTSDLEDISRK
IFSAHFGHLAVVTIWLSGMIFHGAKFSNYEAWLADPLGVKPSAQTVWPIVGQDILNGDVGGGFHGIQITSGL
FQVWRGWGITNSFQLYCTAIGGLVLAGLFLFAGWFHYHKRAPKLEWFQNVESMLNHHLQVLLGCGSLGWAGH
LIHVSAPTNKLLDAGVAIKDIPLPHEFILNKDLLTELYPSFASGLTPFFTLNWGTYADILTFKGGLNPVTGG
LWMSDISHHHLAIAVLFIIAGHMYRTNWGIGHSIKDILENHKGPFTGEGHKGLYENLTTSWHAQLATNLAFL
GSLTIIIAHHMYAMPPYPYLATDYATQLCIFTHHIWIGGFLIVGGAAHAAIFMVRDYDPVVNQNNVLDRVIR
HRDAIISHLNWVCIFLGFHSFGLYIHNDTMRALGRPQDMFSDAAIQLQPVFAQWVQNLHTLAPGATAPNALA
PVSYAFGGGVLAVGGKVAMMPIALGTADFLIHHIHAFTIHVTVLILLKGVLYARSSRLIPDKANLGFRFPCD
GPGRGGTCQVSGWDHVFLGLFWMYNSLSIVIFHFSWKMQSDVWGTVDAAGNVSHITGGNFAESAITINGWLR
DFLWAQATQVINSYGSEFSAYGLMFLGAHFVWAFSLMFLFSGRGYWQELIESIVWAHNKLKVAPTIQPRALS
ITQGRAVGVAHYLLGGIATTWAFFHAHILSVG
>WP_190561917.1:1-752/1-752 photosystem I core protein PsaA [Anabaena sphaerica]
MTISPPEREEKKARVIVDKDPVPTSFERWAQPGHFDRSLAKGPKTTTWIWNLHALAHDFDTHTSDLEDISRK
IFSAHFGHLAVVTIWLSGMLFHGAKFSNYEAWLADPLGVKPSAQTVWPIVGQDILNGDMGGGFHGIQITSGL
FQVWRGWGITSSFQLYVTAIGGLVLAGLFLFAGWFHYHKRAPKLEWFQNVESMLNHHLAVLLGCGSLGWTGH
LIHVSAPVNKLLDAGVAIKDIPLPHEFILNKDLLTELYPSFASGLTPFFTLNWGTYADILTFKGGLNPVTGG
LWMTDISHHHLAIAVLFIIAGHMYRTNWGIGHSIKDILENHKGPFTGEGHKGLYENLTTSWHAQLATNLAFL
GSLTIIIAHHMYAMPPYPYLATDYATQLCIFTHHIWIGGFLIVGGAAHAAIFMVRDYDPVVNQNNVLDRVIR
HRDAIISHLNWVCIFLGFHSFGLYIHNDTMRALGRPQDMFSDSAIQLQPVFAQWVQNLHTLAPGTTAPNALE
TVSYVFGGGILAVGGKVAAAAIPLGTADFLIHHIHAFTIHVTVLILLKGVLYARSSRLIPDKANLGFRFPCD
GPGRGGTCQVSGWDHVFLGLFWMYNSLSIVIFHFSWKMQSDVWGTVDADGVVSHITGDNFAQSAITINGWLR
DFLWAQATQVINSYGSELSAYGLMFLGAHFVWAFSLMFLFSGRGYWQELIESIVWAHNKLKVAPTIQPRALS
ITQGRAVGVAHYLLGGIATTWAFFHAHILSVG
>PHM11180.1:1-752/1-752 photosystem I core protein PsaA [Nostoc sp. 'Peltigera malacea cyanobiont' DB3992]
MTISPPEREEKKARVIVDNDPVPTSFERWAQPGHFDRTLARGPKTTTWIWNLHALAHDFDTHTSDLEDISRK
IFSAHFGHLAVVMVWLSGMIFHGAKFSNYEAWLSDPLNVRPSAQVVWPIVGQDILNGDVGGGFHGIQITSGL
FQVWRGWGITNSFQLYVTAIGGLVLAALLLFAGWFHYHKRAPKLEWFQNVESMLNHHLQILLGCGSLGWAGH
IIHVSAPTNKLLDAGVALKDIPLPHEFILNKDLLTELYPSFAAGLAPFFTLNWGQYADFLTFKGGLNPVTGG
LWMTDIAHHHLAIAVIFIIAGHQYRTNWGIGHSIKEILENHKGPFTGEGHKGLYENLTSSWHAQLATNLAFL
GSLTIIVAHHMYAMPPYPYLATDYATQLCIFTHHMWIGAFCIVGGAAHAAIFMVRDYDPVVNQNNLLDRVLR
HRDAIISHLNWVCIFLGFHSFGLYIHNDTMRALGRPQDMFSDTAIQLQPVFAQWVQNIHTLAPGGTAPNALE
PVSYAFGGGILAVGGKVAMMPIALGTADFLIHHIHAFQIHVTVLILLKGVLFARSSRLIPDKANLGFRFPCD
GPGRGGTCQVSGWDHVFLGLFWMYNTISIAIFHFSWKMQSDVWGTVDADGAVTHITGGNFAQSAITINGWLR
DFLWAQATQVINSYGSALSAYGLLFLGAHFVWAFSLMFLFSGRGYWQELIESIVWAHNKLKVAPAIQPRALS
IIQGRAVGVAHYLLGGIATTWAFFHAHILSVG
>WP_190821481.1:1-752/1-752 photosystem I core protein PsaA [Coleofasciculus sp. FACHB-1120]
MTISPPEREEKKVRVVVDKDPVPTSFEKWSQPGHFDRSLAKGPKTTTWIWNLHALSHDFDSHTSDLEDVSRK
IFAAHFGHLAVIFIWLSGMYFHGAKFSNYEAWLANPLGVKPSAQVVWPIVGQDILNADVGGGFHGIQITSGL
FQVWRAAGFTNTFQLYCTAIGGLVAAALMLFAGWFHYHKRAPKLEWFQNVESMLNHHLAGLLGLGCLSWAAH
QIHVALPTNKLLDAGVAIKDIPLPHEFILNRDLMAQLYPSFNQGLTPFWTLNWGQYADFLTFKGGLNPQTGG
LWLSDTAHHHLALAVLFLIAGHMYRTNWGIGHSIREILENHKGPFTGDGHKGLYENMTTSWHAQLGTNLAML
GSVTIIVAHHMYAMPPYPYLATDYATQLSIFTHHMWIGAFLIVGGAAHATIFMVRDYDPVVNQNNVLDRVIR
HRDAIISHLNWVCIFLGFHSFGLYIHNDTMSALGRPQDMFSDTAIQLQPVFAQWVQNLHTLAPGGTAPNQLE
PVSYAFGGGIVAVGGKVAMMPIALGTADFMIHHIHAFQIHVTVLILLKGFLFARSSRLIPDKMNLGFRFPCD
GPGRGGTCQVSGWDHVFLGLFWMFNTIAIAVYHFSWKMQSDVWGTVNADGTVDHITAGNFAMSAITINGWLR
DFQWAQAAQVIQSYGTALSAYGLLFLGAHFVWAFSLMFLFSGRGYWQELIESIVWAHNKLKVAPSIQPRALS
IIQGRAVGVAHFLLGAIVTIWAFFEARILSIG
>WP_095723825.1:1-752/1-752 photosystem I core protein PsaA [Calothrix elsteri]
MTISPPEREEKKARVIVDRDPVPTSFERWGKPGHFDRTLAKGPKTTTWIWNLHALAHDFDTHTSDLEDISRK
VFAAHFGHLAVVTLWLSGMIFHGAKFSNYEAWLSDPLGVKPSAQVVWPIVGQDILNADVGGGFHGIQITSGL
FQVWRGWGITNSFQLYCTAIGGLVLAGLFLFAGWFHYHKAAPKLEWFQNVESMLNHHLAVLLGCGSLGWTGH
LIHVSNPINKLLDAGVALKDVPLPHEFILNKDLLTELYPSFANGLTPFWTLNWGAYADFLTFKGGLNPVTGG
LWMTDIAHHHLAIAVLFIVAGHQYRTNWGIGHSIKEILENHKGPFTGEGHKGLYENLTTSWHAQLATNLAFL
GSLTIIIAHHMYAMPPYPYLATDYATQLCIFTHHMWIGGFLIVGGAAHASIFMVRDYDPVVNQNNLLDRVLR
HRDAIISHLNWVSMFLGFHSFGLYIHNDTMQALGRPQDMFSDSAIQLQPVFAQWIQNLHTVAPGSTAPNALQ
VVSHAFGGGVVAVGGKVAMMPITLGTADFLVHHIHAFTIHVTVLILLKGVLFARSSRLIPDKANLGFRFPCD
GPGRGGTCQVSGWDHVFLGLFWMYNSLSIVIFHFSWKMQSDVWGTVDSAGNVTHITGGNFAEGAITINGWLR
DFLWAQSSQVINSYGSALSAYGLMFLGAHFIWAFSLMFLFSGRGYWQELIESIVWAHNKLKVAPAIQPRALS
IIQGRAVGVAHYLLGGIATTWAFFHAHILSVG
>WP_118169132.1:1-752/1-752 photosystem I core protein PsaA [Nostoc sphaeroides]
MTISPPEREEKKARVIVDNDPVPTSFEKWAQPGHFDRSLARGPKTTTWIWNLHALAHDFDTHTSDLEDISRK
IFSAHFGHLAVIMVWLSGMIFHGAKFSNYEAWLSDPLNVRPSAQVVWPIVGQDILNGDVGGGFHGIQITSGL
FQVWRGWGITNSFQLYVTAIGGLVLAALLLFAGWFHYHKRAPKLEWFQNVESMLNHHLQILLGCGSLGWAGH
IIHVSAPTNKLLDAGVALKDIPLPHEFILNKDLLTELYPSFAAGLAPFFTLNWGQYADFLTFKGGLNPVTGG
LWMTDIAHHHLAIAVLFIIAGHQYRTNWGIGHSIKEILENHKGPFTGEGHKGLYENLTTSWHAQLATNLAFL
GSLTIIIAHHMYAMPPYPYLATDYATQLCIFTHHMWIGAFCIVGGAAHAAIFMVRDYDPVVNQNNLLDRVIR
HRDAIISHLNWVCIFLGFHSFGLYIHNDTMRALGRPQDMFSDTAIQLQPVFAQWVQNIHTLAPGGTAPNALE
PVSYAFGGGILAVGGKVAMMPIALGTADFLIHHIHAFQIHVTVLILLKGVLFARSSRLIPDKANLGFRFPCD
GPGRGGTCQVSGWDHVFLGLFWMYNTISIAIFHFSWKMQSDVWGTVDADGVVTHITGGNFAQSAITINGWLR
DFLWAQATQVINSYGSALSAYGLMFLGAHFVWAFSLMFLFSGRGYWQELIESIVWAHNKLKVAPAIQPRALS
IIQGRAVGVAHYLLGGIATTWAFFHAHILSVG
>TAF08886.1:1-752/1-752 photosystem I core protein PsaA [Nostocales cyanobacterium]
MTISPPEREEKKARVIVDKDPVPTSFEKWAQPGHFDRSLAKGPKTTTWIWNLHALAHDFDTHTSDLEDISRK
IFSAHFGHLAVVTIWLSGMIFHGAKFSNYEAWLADPLGVKPSAQTVWPIVGQDILNGDMGGGFHGIQITSGL
FQVWRGWGITNSFQLYVTAIGGLVLAGLFLFAGWFHYHKRAPKLEWFQNVESMLNHHLAVLLGCGSLGWTGH
LIHVSAPVNKLLDAGVAIKDIPLPHEFILNKDLLTELYPSFASGLTPFFTLNWGTYADILTFKGGLNPVTGG
LWMTDIAHHHLAIAVLFIIAGHMYRTNWGIGHSIKDILENHKGPFTGEGHKGLYENLTTSWHAQLATNLAFL
GSLTIIIAHHMYAMPPYPYLATDYATQLCIFTHHIWIGGFLIVGGAAHAAIFMVRDYDPVVNQNNVLDRVIR
HRDAIISHLNWVCIFLGFHSFGLYIHNDTMRALGRPQDMFSDAAIQLQPVFAQWVQNLHTLAPGTTAPNALE
TVSYVFGGGMLAVGGKVAAAAIPLGTADFMIHHIHAFTIHVTVLILLKGVLYARSSRLIPDKANLGFRFPCD
GPGRGGTCQVSGWDHVFLGLFWMYNSLSIVIFHFSWKMQSDVWGTVDADGVVSHITGDNFAQSAITINGWLR
DFLWAQATQVINSYGSELSAYGLMFLGAHFVWAFSLMFLFSGRGYWQELIESIVWAHNKLKVAPTIQPRALS
ITQGRAVGVAHYLLGGIATTWAFFHAHILSVG
>MBN3874689.1:1-752/1-752 photosystem I core protein PsaA [Nostoc sp. JL33]
MTISPPEREEKKARVIVDNDPVPTSFERWAQPGHFDRSLARGPKTTTWIWNLHALAHDFDTHTSDLEDISRK
IFSAHFGHLAVVMVWLSGMIFHGAKFSNYEAWLSDPLNVKPSAQVVWPIVGQDILNGDVGGGFHGIQITSGL
FQVWRGWGITNSFQLYVTAIGGLVLAGLLLFAGWFHYHKRAPKLEWFQNVESMLNHHLQILLGCGSLGWAGH
LIHVSAPTNKLLDAGVALKDIPLPHEFILNKDLLTELYPGFAAGLAPFFTLNWGQYADFLTFKGGLNPVTGG
LWMTDISHHHLAIAVIFIIAGHQYRTNWGIGHSIKEILENHKGPFTGEGHKGLYENLTSSWHAQLATNLAFL
GSLTIIVAHHMYAMPPYPYLATDYATQLCIFTHHMWIGAFCIVGGAAHAAIFMVRDYDPVVNQNNLLDRVLR
HRDAIISHLNWVCIFLGFHSFGLYIHNDTMRALGRPQDMFSDTAIQLQPVFAQWVQNIHTLAPGGTAPNALE
PVSYAFGGGILAVGGKVAMMPIALGTADFLIHHIHAFQIHVTVLILLKGVLFARSSRLIPDKANLGFRFPCD
GPGRGGTCQVSGWDHVFLGLFWMYNTISIAIFHFSWKMQSDVWGTVDADGVVTHITGGNFAQSAITINGWLR
DFLWAQATQVINSYGSALSAYGLLFLGAHFVWAFSLMFLFSGRGYWQELIESIVWAHNKLKVAPAIQPRALS
IIQGRAVGVAHYLLGGIATTWAFFHAHILSVG
>WP_048867117.1:1-752/1-752 photosystem I core protein PsaA [Scytonema tolypothrichoides]
MTISPPEREEKKARVIVDNDPVPTSFERWAKPGHFDRVLAKGPKTTTWIWNLHALAHDFDTHTSDLEDISRK
IFAAHFGHLAVVTIWLSGMIFHGARFSNYEAWLSDPLNIKPSAQVVWPIVGQDILNGDVGGGFHGIQITSGL
FQIWRGWGITNSFQLYCTAIGGLVLAGLFLFAGWFHYHKRAPKLEWFQNVESMLNHHLAVLLGCGSLGWAGH
IIHVSAPTNKLLDAGVAIKDVPLPHEFILNKDLLIELFPSFANGLAPFFTLNWGVYSDFLTFKGGLNPVTGG
LWLTDNAHHHLAIAVLFIIAGHQYRTNWGIGHSIKEILENHKGPFTGEGHKGLYENLTTSWHAQLATNLAFL
GSLTIIIAHHMYAMPPYPYLATDYATQLCIFTHHMWIGGFLIVGGAAHAAIFMVRDYDPVVNRNNVLERVLR
HRDAIISHLNWVCMFLGFHSFGLYIHNDTMRALGRPQDMFSDTAIQLQPVFAQWVQNLHTVAPGTTAPNALE
PVSYAFGGGVLAVGGKVAMMPIALGTADFLIHHIHAFQIHVTVLILLKGFLFARSSRLIPDKMNLGFRFPCD
GPGRGGTCQVSGWDHVFLGLFWMYNTISIAIFHFSWKMQSDVWGTVDADGTVSHITGGNFAQSALTINGWLR
DFLWAQAVQVINSYGSALSAYGLLFLGAHFVWAFSLMFLFSGRGYWQELIESIVWAHNKLKVAPAIQPRALS
IIQGRAVGVAHYLLGGIATTWAFFHARIISLG
>WP_138503981.1:1-752/1-752 photosystem I core protein PsaA [Nostoc sp. PA-18-2419]
MAISPPEREEKKARVIVDNDPVPTSFERWAKPGHFDRSLARGPKTTTWIWNLHALAHDFDTHTSDLEDISRK
IFSAHFGHLAVVTIWLSGMIFHGAKFSNYEAWLSDPLNIKPSAQVVWPIVGQDILNGDVGGGFHGIQITSGL
FYVWRGWGITNSFQLYVTAIGGLVLAGLFLFAGWFHYHKRAPKLEWFQNVESMLNHHLQVLLGCGSLGWAGH
LIHVSAPTNKLLDAGVAVKDIPLPHEFILNKDLLTELYPGFAAGLAPFFTLNWGEYADFLTFKGGLNPVTGG
LWLTDISHHHLAIAVLFIIAGHQYRTNWGIGHSIKEILENHKGPFTGEGHKGLYENLTTSWHAQLGTNLAFL
GSLTIIIAHHMYAMPPYPYLATDYATQLCIFTHHIWIGGFLIVGGAAHTAIFMVRDYDPVVNQNNLLDRVIR
HRDAIISHLNWVCIFLGFHSFGLYIHNDTMRALGRPQDMFSDTAIQLQPVFAQWIQNIHALAPGTTAPNALE
PVSYVFGGGILAVGGKVAAAPIALGTADFLIHHIHAFTIHVTVLILLKGVLFARSSRLIPDKANLGFRFPCD
GPGRGGTCQVSGWDHVFLGLFWMYNSLSIVIFHFSWKMQSDVWGTVDPDGTVTHITGGNFAQSAITINGWLR
DFLWAQATQVINSYGSALSAYGLMFLGAHFIWAFSLMFLFSGRGYWQELIESIVWAHNKLKVAPAIQPRALS
IIQGRAVGVAHYLLGGIATTWAFFHAHILSVG
>WP_096644309.1:1-752/1-752 photosystem I core protein PsaA [Calothrix brevissima]
MTISPPEREEKKAKVIVDNDPVPTSFEKWAQPGHFDRTLARGPKTTTWIWNLHALAHDFDTHTSDLEEISRK
IFAAHFGHLAVVTIWLSGMIFHGAKFSNYEAWLSDPLNIKPSAQVVWPIVGQDILNADLGGGFYGIQTTSGW
FHIWRGWGITNSFQLYCTAIGGLVLAGLFLFAGWFHYHKRAPKLEWFQNVESMLNHHLQVLLGCGSLGWAGH
LIHVSAPINKLLDAGVAVKDIPLPHEYILNKSVLIDLFPGFANGLTPFFTLNWGAYADFLTFKGGLNPVTGG
LWLTDISHHHLAIAVLFIIAGHQYRTNWGIGHSIKEILENHKGPFTGEGHKGLYENLTTSWHAQLATNLAFY
GSLTIIVAHHMYAMPPYPYLATDYATQLCIFTHHIWIGGFLIVGGAAHAAIFMVRDYDPVVNQNNVLDRVIR
HRDAIISHLNWVSIFLGFHSFGLYIHNDTMRALGRPEDMFSDTAIQLQPVFAQWIQNIHALAPGSTAPNALE
PVSYVFGGGILAVGGKVAAAPIVLGTADFLIHHIHAFTIHVTVLILLKGVLFARSSRLIPDKANLGFRFPCD
GPGRGGTCQVSGWDHIFLGLFWMYNSLSIVLFHFSWKMQSDVWGTVDAAGNVTTITGGNFAQSAITINGWLR
DFLWAQASQVINSYGSALSAYGLIFLGAHFVWAFSLMFLFSGRGYWQELIESIVWAHNKLKVAPAIQPRALS
ITQGRAVGVAHYLLGGIATTWAFFHAHILSVG
>NJL62287.1:1-752/1-752 photosystem I core protein PsaA [Methylacidiphilales bacterium]
MTISPPEREEKKARVIVDKDPVPTSFERWGKPGHFDRTLVKGPKTTTWIWNLHALAHDFDTHTSDLEDISRK
IFAAHFGHLAVVTLWLSGMIFHGAKFSNYEAWLSDPLGVKPSAQVVWPIVGQDILNGDVGGGFHGIQITSGL
FQVWRGWGITNSFQLYCTAIGGLVLAGLFLFAGWFHYHKAAPKLEWFQNVESMLNHHLAVLLGCGSLGWTGH
LIHVSNPINKLLDAGVALKDVPLPHEFILNKDLLTELYPSFANGLTPFWTLNWGTYADFLTFKGGLNPVTGG
LWMTDIAHHHLAIAVLFIVAGHQYRTNWGIGHSIKEILENHKGPFTGEGHKGLYENLTTSWHAQLATNLAFL
GSLTIIVAHHMYAMPPYPYLATDYATQLCLFTHHMWIGGFLIVGGAAHAAIFMVRDYDPVVNQNNLLDRVLR
HRDAIISHLNWVSMFLGFHSFGLYIHNDTMRALGRPQDMFSDSAIQLQPVFAQWVQNLHTVAPGGTAPNALQ
VVSHAFGGGIVAVGGKVAMMPIALGTADFLVHHIHAFTIHVTVLILLKGVLFARSSRLIPDKANLGFRFPCD
GPGRGGTCQVSGWDHVFLGLFWMYNSLSIVIFHFSWKMQSDVWGTVDAAGNVSHITGGNFAESAITINGWLR
DFLWAQAAQVINSYGSALSAYGLMFLGAHFVWAFSLMFLFSGRGYWQELIESIVWAHNKLKVAPAIQPRALS
IIQGRAVGVAHYLLGGIATTWAFFHAHILSVG
>WP_196527853.1:1-752/1-752 photosystem I core protein PsaA [Nostoc commune]
MTISPPEREEKKARVIVDNDPVPTSFEKWAQPGHFDRSLARGPKTTTWIWNLHALAHDFDTHTSDLEDISRK
IFSAHFGHLAVIMVWLSGMIFHGAKFSNYEAWLSDPLNVRPSAQVVWPIVGQDILNGDVGGGFHGIQITSGL
FQVWRGWGITNSFQLYVTAIGGLVLAGLLLFAGWFHYHKRAPKLEWFQNVESMLNHHLQILLGCGSLGWAGH
LIHVSNPTNKLLDAGVALKDIPLPHEFILNKDLLTELYPSFAAGLAPFFTLNWGQYADFLTFKGGLNPVTGG
LWMTDIAHHHLAIAVLFIIAGHQYRTNWGIGHSIKEILENHKGPFTGEGHKGLYENLTTSWHAQLATNLAFL
GSLTIIIAHHMYAMPPYPYLATDYATQLCIFTHHMWIGAFCIVGGAAHAAIFMVRDYDPVVNQNNLLDRVLR
HRDAIISHLNWVCIFLGFHSFGLYIHNDTMRALGRPQDMFSDTAIQLQPVFAQWVQNIHTLAPGGTAPNALE
PVSYAFGGGILAVGGKVAMMPIALGTADFLIHHIHAFQIHVTVLILLKGVLFARSSRLIPDKANLGFRFPCD
GPGRGGTCQVSGWDHVFLGLFWMYNTISIVIFHFSWKMQSDVWGTVDADGVVTHITGGNFAQSAITINGWLR
DFLWAQATQVINSYGSALSAYGLLFLGAHFVWAFSLMFLFSGRGYWQELIESIVWAHNKLKVAPAIQPRALS
IIQGRAVGVAHYLLGGIATTWAFFHAHILSVG
>WP_190369368.1:1-752/1-752 photosystem I core protein PsaA [Anabaena sp. FACHB-1237]
MTISPPEREEKKAKVIVDNDPVPTSFERWAKPGHFERSLAKGPKTTTWIWNLHALAHDFDTHTSDLEDISRK
IFAAHFGHLAVVAIWLSGMLFHGAKFSNYEAWLTDPLGVKPSAQVVWPIVGQDILNGDMGGGFHGIQITSGL
FQVWRGWGITSSFQLYVTAIGGLVLAGLFLFAGWFHYHKRAPKLEWFQNAESMMNHHLSVLLGCGSLGWTGH
LIHVSAPINKLLDAGVAAKDIPLPHELLFNTAKMAELYPGFASGLTPFFTLNWGAYADFLTFKGGLNPVTGG
LWMTDISHHHLAIAVLFIVAGHMYRTNWGIGHSMKEILENHKGPFTGEGHKGLYEVLTTSWHAQLAVNLAML
GSLTIIIAHHMYAMPPYPYLATDYATQLCLFTHHIWIGGFLIVGGAAHGAIFMVRDYDPVVNQNNVLDRMIR
HRDAIISHLNWVCIFLGFHSFGLYIHNDTMRALGRPQDMFSDTAIQLQPVFAQWVQGLHQLAPGTTAPNALE
AVSHVFGGAVLAVGGKVAAAAIPLGTADFMVHHIHAFTIHVTVLILLKGVLYARSSRLIPDKANLGFRFPCD
GPGRGGTCQVSGWDHVFLGLFWMYNSLSIVIFHFSWKMQSDVWGTVDTDGTVSHIAGDNFAQSALTINGWLR
DFLWAQATQVINSYGSELSAYGLMFLGAHFVWAFSLMFLFSGRGYWQELIESIVWAHNKLKVAPTIQPRALS
ITQGRAVGVAHYLLGGIATTWAFFHAHILSVG
>WP_015130736.1:1-752/1-752 photosystem I core protein PsaA [Calothrix sp. PCC 7507]
MTISPPEREAKKARVIVDNDPVPTSFEKWAQPGHFAKSLARGPKTTAWIWNLHADAHDFDTHTSDLEEISRK
IFAAHFGHLAVVAIWLSGALFHGAKFSNYEAWLSDPLNVRPSAQVVWPIFGQGILNADVGGGFYGIQTTSGF
FQIWRGWGVTNSFQLYCTAIGGLVLAALFLFAGWFHYHKKAPKLEWFQNVESMLNHHLQILLGLGSLGWAGH
LIHVSAPINKLLDAGVAVKDVPLPHEFILNKDLLIEQFPGFASGIASFFTLNWGAYSDFLTFKGGLNPVTGG
LWLTDISHHHLAIAVIFIIAGHQYRTNWGIGHSIKEILENHKGPFTGEGHKGLYENLTTSWHAQLATNLAFL
GSLTIIIAHHMYAMPPYPYLATDYATQLCLFTHHMWIGGFLIVGGAAHAAIFMVRDYDPVVNQNNVLDRVIR
HRDAIISHLNWVSIFLGFHSFGLYIHNDTMRALGRPQDLFSDTGIQLQPVFAQWIQNIHALAPGTTAPNALE
SVSHVFGGGVLAVGGKVAAAAIPLGTADFLIHHIHAFTIHVTVLILLKGVLFARSSRLIPDKANLGFRFPCD
GPGRGGTCQVSGWDHVFLGLFWMYNSISIVIFHFSWKMQSDVWGTVDSAGNVTHITGGNFAQSAITINGWLR
DFLWAQASQVINSYGSALSAYGLIFLGAHFVWAFSLMFLFSGRGYWQELIESIVWAHNKLKVAPTIQPRALS
ITQGRAVGVAHYLLGGIATTWAFFHAHILSVG
>WP_103135648.1:1-752/1-752 photosystem I core protein PsaA [Nostoc sp. CENA543]
MTISPPEREEKKARVIVDNDPVPTSLEKWAQPGHFDKSLARGPKTTTWIWNLHALAHDFDTHTSDLEDISRK
IFAAHFGHLAVVTIWLSGMIFHGAKFSNYEAWLSDPLGVKPSAQVVWPIVGQDILNGDVGGGFHGIQITSGL
FQVWRGWGITNSFQLYCTAIGGLVLAGLFLFAGWFHYHKRAPKLEWFQNVESMLNHHLQVLLGCGSLGWAGH
LIHVSAPINKLLDAGVAVKDIPLPHEFILNKDLLIEQFPGFASGLTPFFTLNWGQYADFLTFKGGLNPVTGG
LWLTDISHHHLAIAVLFIIAGHQYRTNWGIGHSIKEILENHKGPFTGEGHKGLYENMTTSWHAQLATNLAFL
GSLTIIIAHHMYAMPPYPYLATDYATQLCIFTHHIWIGGFLIVGGAAHAAIFMVRDYDPVVNQNNVLDRVIR
HRDAIISHLNWVCIFLGFHSFGLYIHNDTMRALGRPQDMFSDTAIQLQPVFAQWVQNLHTLAPGGTAPNALE
PVSYAFGGGILAVGGKVAMMPIALGTADFMVHHIHAFTIHVTVLILLKGVLFARSSRLIPDKANLGFRFPCD
GPGRGGTCQVSGWDHVFLGLFWMYNSLSIVIFHFSWKMQSDVWGTVDAAGNVSHITGGNFAQSAITINGWLR
DFLWAQASQVINSYGSALSAYGLMFLGAHFVWAFSLMFLFSGRGYWQELIESIVWAHNKLKVAPAIQPRALS
ITQGRAVGVAHYLLGGIATTWAFFHAHILSVG
>WP_096729640.1:1-752/1-752 photosystem I core protein PsaA [Nostoc carneum]
MTISPPEREEKKAKVIVDNDPVPTSFERWAQPGHFDRTLARGPKTTTWIWNLHALAHDFDTHTSDLQDISRK
IFAAHFGHLAVVTIWLSGMIFHGAKFSNYEAWLSDPLNVKPSAQVVWPIVGQDILNADLGGGFYGIQTTSGW
FHIWRGWGITNSFQLYCTAIGGLVLAGLFLFAGWFHYHKRAPKLEWFQNVESMLNHHLQVLLGCGSLGWAGH
LIHVSAPTNKLLDAGVAVKDIPLPHEFILNKSLLIDLFPGFANGIAPFFTLNWGAYADFLTFKGGLNPVTGG
LWMTDISHHHLAIAVLFIIAGHQYRTNWGIGHSIKEILENHKGPFTGEGHKGLYENLTTSWHAQLATNLAFY
GSLTIIVAHHMYAMPPYPYLATDYATQLCIFTHHMWIGGFLIVGGAAHAAIFMVRDYDPVVNQNNVLDRVLR
HRDAIISHLNWVCIFLGFHSFGLYIHNDTMRALGRPQDMFSDTAIQLQPVFAQWIQNIHALAPGGTAPNALE
PVSYVFGGGILAVGGKVAAAPIALGTADFLIHHIHAFTIHVTVLILLKGVLYARSSRLIPDKANLGFRFPCD
GPGRGGTCQVSGWDHVFLGLFWMYNSLSIVLFHFSWKMQSDVWGTVDAAGNVTHITGGNFAQSAITINGWLR
DFLWAQASQVINSYGSALSAYGLIFLGAHFVWAFSLMFLFSGRGYWQELIESIVWAHNKLKVAPAIQPRALS
ITQGRAVGVAHYLLGGIATTWAFFHAHILSVG
>QSV54033.1:1-752/1-752 photosystem I core protein PsaA [Dolichospermum sp. UKL201]
MTISPPEREEKKARVIVDIDPVPTSFEKWAKPGHFDRSLSRGPKTTTWIWDLHALAHDFDTHTSDLEDISRK
IFAAHFGHLAVVTIWLSGMLFHGAKFSNYEAWLADPLGIKPSAQTVWSIVGQDILNGDMGGGFRGIQITSGL
FQVWRGWGITSSFQLYVTAIGGLVLAGLFLFAGWFHYHKRAPKLEWFQNVESMLNHHLSVLLGCGSLGWAGH
LIHVSAPINNLLDAGVAAKDIPLPHELLFNTAKMAELYPGFASGLTPFFTLNWGAYADILTFKGGLNPVTGG
LWMTDISHHHLAIAVLFIVAGHMYRTNWGIGHNIKDILEAHKGPFTGEGHKGLYENLTTSWHAQLATNLAFL
GSLTIIIAHHMYAMPPYPYLATDYATQLCIFTHHIWIGGFLIVGGAAHAAIFMVRDYDPVVNQNNVLDRVIR
HRDAIISHLNWVSIFLGFHSFGLYIHNDTMRALGRPQDMFSDSAIQLQPVFAQWVQNLHTLAPGNTAPNALQ
VVSHAFGGGLVAVGGKVAMMPIALGTADFMVHHIHAFTIHVTVLILLKGVLYARSSRLIPDKANLGFRFPCD
GPGRGGTCQVSGWDHIFLGLFWMYNSLSIVIFHFSWKMQSDVWGTVDADGTVNHITGGNFAESAITINGWLR
DFLWAQATQVINSYGTELSAYGLMFLGAHFIWAFSLMFLFSGRGYWQELIESIVWAHNKLKVAPTIQPRALS
ITQGRAVGVAHYLLGGIATTWAFFHAHILSVG
>WP_168634059.1:1-752/1-752 photosystem I core protein PsaA [Dolichospermum sp. UHCC 0260]
MTISPPEREEKKARVIVDNDPVPTSFEKWAKPGHFERSLNRGPKTTTWIWNLHALAHDFDTHTSDLEDISRK
IFAAHFGHLSIVAIWLSGMLFHGAKFSNYEAWLADPLGVKPSAQTVWSIVGQDILNGDMGGGFRGIQITSGL
FQVWRGWGITSSFQLYVTAIGGLVLAGLFLFAGWFHYHKRAPKLEWFQNVESMLNHHLSVLLGCGSLGWAGH
LIHVSAPINNLLDAGVAAKDIPLPHELLFNTAKMAELYPGFASGLTPFFTLNWGAYADILTFKGGLNPVTGG
LWMTDISHHHLAIAVLFIVAGHMYRTNWGIGHNIKDILEAHKGPFTGEGHKGLYENLTTSWHAQLATNLAFL
GSLTIIIAHHMYAMPPYPYLATDYATQLCIFTHHIWIGGFLIVGGAAHAAIFMVRDYDPVVNQNNVLDRVIR
HRDAIISHLNWVSIFLGFHSFGLYIHNDTMRALGRPQDMFSDSAIQLQPVFAQWVQNLHTLAPGNTAPNALQ
VVSHAFGGGLVAVGGKVAMMPIALGTADFMVHHIHAFTIHVTVLILLKGVLYARSSRLIPDKANLGFRFPCD
GPGRGGTCQVSGWDHIFLGLFWMYNSLSIVIFHFSWKMQSDVWGTVDADGTVNHITGGNFAESAITINGWLR
DFLWAQATQVINSYGTELSAYGLMFLGAHFIWAFSLMFLFSGRGYWQELIESIVWAHNKLKVAPTIQPRALS
ITQGRAVGVAHYLLGGIATTWAFFHAHILSVG
>WP_094342064.1:1-752/1-752 photosystem I core protein PsaA [Nostoc sp. 'Peltigera membranacea cyanobiont' 232]
MTISPPEREEKKARVIVDNDPVPTSFERWAQPGHFDRSLARGPKTTTWIWNLHALAHDFDTHTSDLEDISRK
IFSAHFGHLAVVTIWLSGMIFHGAKFSNYEAWLSDPLNVKPSAQVVWPIVGQDILNGDVGGGFHGIQITSGL
FQVWRGWGITNSFQLYCTAIGGLVLAGLFLFAGWFHYHKRAPKLEWFQNVESMLNHHLQVLLGCGSLGWAGH
LIHVSAPTNKLLDAGVALKDIPLPHEFILNKDLLTELYPSFAAGLAPFFTLNWGQYADFLTFKGGLNPVTGG
LWMSDIAHHHLAIAVLFIVAGHQYRTNWGIGHSIKEILENHKGPFTGEGHKGLYENLTTSWHAQLATNLAFL
GSLTIIIAHHMYAMPPYPYLATDYATQLCIFTHHMWIGGFLIVGGAAHAAIFMVRDYDPVVNQNNVLDRVIR
HRDAIISHLNWVCIFLGFHSFGLYIHNDTMRALGRPQDLFSDTGIQLQPVFAQWIQNIHALAPGTTAPNALE
PVSYVFGGGVLAVGGKVAAAPIVLGTADFLIHHIHAFTIHVTVLILLKGVLYARSSRLIPDKANLGFRFPCD
GPGRGGTCQVSGWDHVFLGLFWMYNSISIVIFHFSWKMQSDVWGTVDADGTVTHITGGNFAQSAITINGWLR
DFLWAQATQVINSYGSALSAYGLLFLGAHFVWAFSLMFLFSGRGYWQELIESIVWAHNKLKVAPAIQPRALS
IIQGRAVGVAHYLLGGIATTWAFFHAHILSVG
>MBC6429691.1:1-752/1-752 photosystem I core protein PsaA [Nostoc sp. HG1]
MTISPPEREEKKARVIVDNDPVPTSFEKWAQPGHFDRSLARGPKTTTWIWNLHALAHDFDTHTSDLEDISRK
IFSAHFGHLAVIMVWLSGMIFHGAKFSNYEAWLSDPLNVRPSAQVVWPIVGQDILNGDVGGGFHGIQITSGL
FQVWRGWGITNSFQLYVTAIGGLVLAGLLLFAGWFHYHKRAPKLEWFQNVESMLNHHLQILLGCGSLGWAGH
LIHVSNPTNKLLDAGVALKDIPLPHEFILNKDLLTELYPSFAAGLAPFFTLNWGQYADFLTFKGGLNPVTGG
LWMTDIAHHHLAIAVLFIIAGHQYRTNWGIGHSIKEILENHKGPFTGEGHKGLYENLTTSWHAQLATNLAFL
GSLTIIIAHHMYAMPPYPYLATDYATQLCIFTHHMWIGAFCIVGGAAHAAIFMVRDYDPVVNQNNLLDRVLR
HRDAIISHLNWVCIFLGFHSFGLYIHNDTMRALGRPQDMFSDTAIQLQPVFAQWVQNIHTLAPGGTAPNALE
PVSYAFGGGILAVGGKVAMMPIALGTADFLIHHIHAFQIHVTVLILLKGVLFARSSRLVPDKANLGFRFPCD
GPGRGGTCQVSGWDHVFLGLFWMYNTISIAIFHFSWKMQSDVWGTVDSDGAVTHITGGNFAQSAITINGWLR
DFLWAQATQVINSYGSALSAYGLLFLGAHFVWAFSLMFLFSGRGYWQELIESIVWAHNKLKVAPAIQPRALS
IIQGRAVGVAHYLLGGIATTWAFFHAHILSVG
>MBF2064443.1:1-752/1-752 photosystem I core protein PsaA [Calothrix sp. C42_A2020_038]
MTISPPEREEKKARVIVDNDPVPTSFERWGQPGHFDRTLAKGPKTTTWIWNLHALAHDFDTHTSDLEDISRK
VFAAHFGHLAVVTLWLSGMIFHGAKFSNYEAWLSDPLNVKPSAQVVWPIVGQDILNGDVGGGFHGIQITSGL
FQVWRGWGITNSFQLYCTAIGGLVLAGLFLFAGWFHYHKRAPKLEWFQNVESMLNHHLAVLLGCGSLGWAGH
LIHVSNPINKLLDAGVALKDVPLPHEFILNKDLLIELFPSFANGLTPFWTLNWGQYADFLTFKGGLNPVTGG
LWMTDIAHHHLAIAVLFIVAGHQYRTNWGIGHSIKEILENHKGPFTGEGHKGLYENLTTSWHAQLATNLAFL
GSLTIIVAHHMYAMPPYPYLATDYATQLCIFTHHMWIGAFLIVGGAAHAAIFMVRDYDPVVNQNNVLDRVIR
HRDAIISHLNWVCMFLGFHSFGLYIHNDTMRALGRPQDMFSDTAIQLQPVFAQWIQNLHTVAPGSTAPNALQ
VVSHAFGGGIVAVGGKVAMMPIALGTADFMIHHIHAFQIHVTVLILLKGVLFARSSRLIPDKANLGFRFPCD
GPGRGGTCQVSGWDHVFLGLFWMYNTISIAIFHFSWKMQSDVWGTVDSDGLVSHITGGNFAQSAITINGWLR
DFLWAQAAQVINSYGSALSAYGLMFLGAHFVWAFSLMFLFSGRGYWQELIESIVWAHNKLKVAPSIQPRALS
IIQGRAVGVAHYLLGGIATTWAFFHAHILSVG
>OUX41977.1:1-752/1-752 photosystem I core protein PsaA [bacterium TMED277]
MKVSSKELEARKVRVVVDKDPVATSFEKWAQPGHFSRTLAKGPKTTTWIWNLHADAHDFDSQTSSLEDISRK
IFSAHFGQLAIIFIWVSQAYFHGARFSNYSAWLSNPTTVKPSAQVVWPVVGQEVLNGDVGGGFAGVQITSGW
FHIWRASGITNETELYWTSIGGMFMAALMVFAGWFHYHKAAPKLEWFQNAESMMNHHLAGLLGLGCLSWSGH
QIHISLPINKLLDAGVAPQEIPLPHELLFNSDLMAQLYPSFKQGLVPFFTLNWSEYSDFLTFKGGLNPVTGS
LWLSDTAHHHLALAVLFIFAGHMYRTNWGIGHSMKDILEAHKGPLTGEGHKGLYEVLTTSWHAQLAINLAMM
GSLSIIVAHHMYAMPPYPYIGIDYATQLSLFTHHMWIGGFCICGAGAHASIFMVRDYSPVQNYNNLLDRVLR
HRDAIISHLNWACIFLGMHAFGMYIHNDTMQALGRPQDMFSDKAIQLQPIFAQWVQAVNFAAPGTTAPNALA
TSSYAFGGDIVAVNGKIAMMPIKLGTADFMVHHIHAFTIHVTVLILLKGVLFARSSRLIPDKANLGFRFPCD
GPGRGGTCQVSGWDHNFLGLFWMYNCISVVLFHFSWKMQSDVWGTVSSAGKISHVTGGNFGTSSLTINGWLR
DFLWSQASQVIQSYGSALSAYGIIFLGAHFIWAFSLMFLFSGRGYWQELIESIVWAHNKLKLAPAIQPRALS
ITQGRAVGLAHYLLGGIGTTWSFFLARSISVG
>WP_016874502.1:1-752/1-752 photosystem I core protein PsaA [Chlorogloeopsis fritschii]
MTISPPEREEKKARVIVDNDPVPTSFERWAKPGHFDRTLARGPKTTTWIWNLHALAHDFDTHTSDLEDISRK
IFAAHFGHLAVVTLWLSGMIFHGARFSNYEAWLSDPLNIKPSAQVVWPIVGQDILNGDVGGGFHGIQITSGL
FQVWRGWGITNSFQLYCTAIGGLVLAGLLLFAGWFHYHKRAPKLEWFQNVESMLNHHLQVLLGCGSLGWAGH
IIHVSAPTNKLLDAGVPLRDIPLPHEFILNKDLLTELYPSFASGLAPFFTLNWGQYADFLTFKGGLNPVTGG
LWMTDIAHHHLAIAVLFIVAGHMYRTNWGIGHSIKEILENHKGPFTGEGHKGLYENMTTSWHAQLATNLAFL
GSLTIIVAHHMYAMPPYPYLATDYATQLCIFTHHMWIGGFLIVGGAAHAAIFMVRDYDPVVNQNNVLDRVIR
HRDAIISHLNWVCIFLGFHSFGLYIHNDTMRALGRPQDMFSDSAIQLQPVFAQWVQNLHTVAPGATAPNALE
PVSYAFGGGILAVGGKVAMMPIALGTADFMIHHIHAFQIHVTVLILLKGFLFARSSRLIPDKANLGFRFPCD
GPGRGGTCQVSGWDHVFLGLFWMYNTISIAIFHFSWKMQSDVWGTVDAAGNVTHITGGNFAQSAITINGWLR
DFLWAQAVQVINSYGSALSAYGLMFLGAHFVWAFSLMFLFSGRGYWQELIESIVWAHNKLKVAPSIQPRALS
IIQGRAVGVAHYLLGGIATTWAFFHAHILSLG
>WP_102152535.1:1-752/1-752 photosystem I core protein PsaA [Fischerella thermalis]
MTISPPEREEKKARVIVDNDPVPTSFERWAKPGHFDRTLAKGPKTTTWIWNLHALAHDFDTHTSDLEDISRK
IFAAHFGHLAVVTLWLSGMIFHGARFSNYEAWLSDPLNVRPSAQVVWPIVGQDILNGDVGGGFHGIQITSGL
FQVWRGWGITNSFQLYCTAIGGLVLAGLLLFAGWFHYHKRAPKLEWFQNAESMLNHHLQVLLGCGSLGWAGH
IIHVSAPTNKLLDAGVAVKDIPLPHEFILNSANLINLYPSFAKGLAPFFTLNWGVYSDFLTFKGGLNPVTGG
LWMTDIAHHHLAIAVLFIIAGHQYRTNWGIGHSIKEILENHKGPFTGDGHKGLYENMTTSWHAQLGTNLAML
GSLTIIVAHHMYAMPPYPYLATDYATQLCIFTHHMWIGGFLIVGGAAHAAIFMVRDYDPVVNQNNVLDRVIR
HRDAIISHLNWVCIFLGFHSFGLYVHNDTMRALGRPQDMFSDTAIQLQPVFAQWVQNLHTLAPGATAPNALE
PVSYAFGGGILAVGGKVAMMPIALGTADFMIHHIHAFQIHVTTLILLKGFLFARSSRLIPDKANLGFRFPCD
GPGRGGTCQVSGWDHVFLGLFWMYNTISIAIFHFSWKMQSDVWGTVDAAGNVSHVTGGNFAQSAITINGWLR
DFLWAQATQVINSYGSALSAYGLMFLGAHFIWAFSLMFLFSGRGYWQELIESIVWAHNKLKVAPAIQPRALS
IIQGRAVGVAHYLLGGIATTWAFFHAHILSIG
>WP_100899895.1:1-752/1-752 photosystem I core protein PsaA [Nostoc flagelliforme]
MTISPPEREEKKARVIVDNDPVPTSFEKWAQPGHFDRSLARGPKTTTWIWNLHALAHDFDTHTSDLEDISRK
IFSAHFGHLAVIMVWLSGMIFHGAKFSNYEAWLSDPLNVRPSAQVVWPIVGQDILNGDVGGGFHGIQITSGL
FQVWRGWGITNSFQLYVTAIGGLVLAGLLLFAGWFHYHKRAPKLEWFQNVESMLNHHLQILLGCGSLGWAGH
IIHVSAPTNKLLDAGVALKDIPLPHEFILNKDLLTELYPSFAAGLAPFFTLNWGQYADFLTFKGGLNPVTGG
LWMTDIAHHHLAIAVIFIIAGHQYRTNWGIGHSIKEILENHKGPFTGEGHKGLYENLTSSWHAQLATNLAFL
GSLTIIVAHHMYAMPPYPYLATDYATQLCIFTHHMWIGAFCIVGGAAHAAIFMVRDYDPVVNQNNLLDRVLR
HRDAIISHLNWVCIFLGFHSFGLYIHNDTMRALGRPQDMFSDTAIQLQPVFAQWVQNIHTLAPGGTAPNALE
PVSYAFGGGILAVGGKVAMMPIALGTADFLIHHIHAFQIHVTVLILLKGVLFARSSRLIPDKANLGFRFPCD
GPGRGGTCQVSGWDHVFLGLFWMYNTISIAIFHFSWKMQSDVWGTVDADGAVTHITGGNFAQSAITINGWLR
DFLWAQATQVINSYGSALSAYGLLFLGAHFVWAFSLMFLFSGRGYWQELIESIVWAHNKLKVAPAIQPRALS
IIQGRAVGVAHYLLGGIATTWAFFHAHILSVG
>WP_190606083.1:1-752/1-752 photosystem I core protein PsaA [Richelia sinica]
MTISPPEREEKKARVIVDNDPVPTSFERWAQPGHFDRTLARGPKTTTWIWNLHALAHDFDTHTSDLEDISRK
IFAAHFGHLAVVSIWLSGMIFHGAKFSNYEAWLSDPLNVKPSAQVVWPIVGQDILNGDVGGGFHGIQITSGL
FQVWRGWGITNSFQLYCTAIGGLVLAGLFLFAGWFHYHKRAPKLEWFQNVESMLNHHLQVLLGCGSLGWAGH
LIHVSAPINKLLDAGVAIKDIPLPHEFILNKDLLTELYPSFANGLTPFFTLNWGQYADFLTFKGGLNPVTGG
LWLTDISHHHLAIAVLFIIAGHQYRTNWGIGHSIKEILENHKGPFTGEGHKGLYENLTTSWHAQLATNLAFL
GSLTIIIAHHMYAMPPYPYLATDYATQLCIFTHHIWIGGFLIVGGAAHAAIFMVRDYDPVVNQNNVLDRVIR
HRDAIISHLNWVSIFLGFHSFGLYIHNDTMRALGRPQDMFSDTAIQLQPVFAQWVQNLHTLAPGGTAPNALE
PVSYVFGGGVLAVGGKVAAAAIPLGTADFLIHHIHAFTIHVTVLILLKGVLFARSSRLIPDKANLGFRFPCD
GPGRGGTCQVSGWDHVFLGLFWMYNSLSIVIFHFSWKMQSDVWGTVDADGVVSHITGGNFAQSAITINGWLR
DFLWAQASQVINSYGSALSAYGLMFLGAHFVWAFSLMFLFSGRGYWQELIESIVWAHNKLKVAPAIQPRALS
ITQGRAVGVAHYLLGGIATTWAFFHAHILSVG
>WP_190871009.1:1-752/1-752 photosystem I core protein PsaA [Aulosira sp. FACHB-615]
MTISPPEREEKKARVIVDNDPVPTSFEKWAQPGHFDRTLARGPKTTTWIWNLHALAHDFDTHTSDLEDISRK
IFAAHFGHLAVVTIWLSGMIFHGAKFSNYEAWLSDPLNVKPSAQVVWPIVGQDILNGDVGGGFHGIQITSGL
FQVWRGWGITNSFQLYCTAIGGLVLAGLFLFAGWFHYHKRAPKLEWFQNVESMLNHHLQVLLGCGSLGWAGH
LIHVSAPINKLLDAGVAVKDVPLPHEFILNKSLLIDVFPGFAAGLTPFFTLNWGQYADFLTFKGGLNPVTGG
LWLTDISHHHLAIAVLFIIAGHQYRTNWGIGHSIKEILENHKGPFTGEGHKGLYENLTTSWHAQLATNLAFL
GSLTIIIAHHMYAMPPYPYLATDYATQLCIFTHHIWIGGFLIVGGAAHAAIFMVRDYDPVVNQNNVLDRVIR
HRDAIISHLNWVSIFLGFHSFGLYIHNDTMRALGRPQDMFSDTAIQLQPVFAQWVQNLHTLAPGGTAPNALE
PVSYAFGGGILAIGGKVAMMPIALGTADFLVHHIHAFTIHVTVLILLKGVLFARSSRLIPDKANLGFRFPCD
GPGRGGTCQVSGWDHVFLGLFWMYNSLSIVIFHFSWKMQSDVWGTVDAAGNVSHITGGNFAQSAITINGWLR
DFLWAQASQVINSYGSALSAYGLMFLGAHFVWAFSLMFLFSGRGYWQELIESIVWAHNKLKVAPAIQPRALS
ITQGRAVGVAHYLLGGIATTWAFFHAHILSVG
>WP_190748401.1:1-752/1-752 photosystem I core protein PsaA [Tolypothrix sp. FACHB-123]
MTISPPEREEKKAKVIVDNDPVPTSFERWAKPGHFDRTLARGPKTTTWIWNLHALAHDFDTHTSDLEDISRK
IFAAHFGHLAVVTIWLSGMIFHGAKFSNYEAWLSDPLNVKPSAQVVWPIVGQDILNGDVGGGFHGIQITSGL
FQVWRGWGITNSFQLYCTAIGGLVLAGLFLFAGWFHYHKRAPKLEWFQNVESMLNHHLQVLLGCGSLGWAGH
LIHVSAPINKLLDAGVAVKDVPLPHEFILNKGLLTELYPSFASGLAPFFTLNWGQYADFLTFKGGLNPVTGG
LWLTDISHHHLAIAVLFIIAGHQYRTNWGIGHSIKEILENHKGPFTGEGHKGLYENLTTSWHAQLGTNLAFL
GSLTIIIAHHMYAMPPYPYLATDYATQLCIFTHHMWIGGFLIVGGAAHAAIFMVRDYDPVVNQNNVLDRVIR
HRDAIISHLNWVCIFLGFHSFGLYIHNDTMRALGRPQDMFSDTAIQLQPVFAQWVQNIHALAPGSTAPNALE
PVSYVFGGGILAVGGKVAAAPIALGTADFLVHHIHAFTIHVTVLILLKGVLFARSSRLIPDKANLGFRFPCD
GPGRGGTCQVSGWDHVFLGLFWMYNSLSIVIFHFSWKMQSDVWGTVDAAGNVTHITGGNFAQSAITINGWLR
DFLWAQASQVINSYGSALSAYGLMFLGAHFVWAFSLMFLFSGRGYWQELIESIVWAHNKLKVAPSIQPRALS
ITQGRAVGVAHYLLGGIATTWAFFHAHILSVG
>WP_109011325.1:1-752/1-752 photosystem I core protein PsaA [Nostoc commune]
MTISPPEREEKKARVIVDNDPVPTSFEKWAQPGHFDRSLARGPKTTTWIWNLHALAHDFDTHTSDLEDISRK
IFSAHFGHLAVIMVWLSGMIFHGAKFSNYEAWLSDPLNVKPSAQVVWPIVGQDILNGDVGGGFHGIQITSGL
FQVWRGWGITNSFQLYCTAIGGLVLAALLLFAGWFHYHKRAPKLEWFQNVESMLNHHLQVLLGCGSLGWAGH
IIHVSAPTNKLLDAGVALKDIPLPHEFILNKDLLTELYPSFAAGLAPFFTLNWGQYADFLTFKGGLNPVTGG
LWMTDIAHHHLAIAVLFIIAGHQYRTNWGIGHSIKEILENHKGPFTGEGHKGLYENLTTSWHAQLATNLAFL
GSLTIIIAHHMYAMPPYPYLATDYATQLCIFTHHMWIGAFCIVGGAAHAAIFMVRDYDPVVNQNNLLDRVIR
HRDAIISHLNWVCIFLGFHSFGLYIHNDTMRALGRPQDMFSDTAIQLQPVFAQWVQNIHTLAPGGTAPNALE
PVSYAFGGGILAVGGKVAMMPIALGTADFLIHHIHAFQIHVTVLILLKGVLFARSSRLIPDKANLGFRFPCD
GPGRGGTCQVSGWDHVFLGLFWMYNTISIAIFHFSWKMQSDVWGTVDADGVVTHITGGNFAQSAITINGWLR
DFLWAQATQVINSYGSALSAYGLMFLGAHFVWAFSLMFLFSGRGYWQELIESIVWAHNKLKVAPAIQPRALS
IIQGRAVGVAHYLLGGIATTWAFFHAHILSVG
>NET10841.1:1-752/1-752 photosystem I core protein PsaA [Symploca sp. SIO2B6]
MTTTPRERKAEVTVDKDPVPASFEKWAKPGHFDRSLAKGPKTTTWIWNLHADAHDFDSHTNDLEDISRKIFS
AHFGHLAVVFVWLSGMYFHGARFSNYEAWLADPLSIKPSAQVVWPIVGQEILNGDVGGGFHGIQITTGFFQM
WRASGITNSYQLYCTAIGGLVMAALMLYAGWFHYHKSAPKLEWFQNAESMLNHHLAGLFGLGSLGWAGHLIH
VSLPINKLLDAGVAAGDIPLPHEFILDKGLMAELYPSFAQGITPFFSLNWGVYSDILTFNGGLNPVTGGLWM
TDIAHHHVAIAVMFIVAGHMYRTNYGIGHSLKEILEGQKGDPILFPGKGGHDGLYEILTNSWHAQLAINLAI
GGSVTIIVAQHMYAMPPYPYLATDYPTQLCLFTHHMWIGGFLVCGAAAHGAIFMVRDYDPAKNVDNVLDRVL
RARDAIISHLNWVCIFLGTHSFGLYVHNDTMRALGRPQDMFSDSAIQLQPIFAQWLQNLHTLAPTGTAPNAL
ATTSVAFGGDAVAVGGKVAMMGIPLGTADFMVHHIHAFTIHVTVLILLKGVLYARNSRLIPDKSELGFRFPC
DGPGRGGTCQVSAWDHVFLGLFWMYNCISVVIFHFSWKMQSDVWGTVGSDGSIAHITAGNFAQSAITINGWL
RDFLWSQAANVINSYGSALSAYGIMFLAGHFVWAFSLMFLFSGRGYWQELIESIVWAHNKLKLAPAIQPRAL
SITQGRAVGLAHYLLGGIVVTWSFFIARIISV
>WP_006194486.1:1-752/1-752 photosystem I core protein PsaA [Nodularia spumigena]
MTISPPEREEKKARVIVDKDPVPTSFEKWAKPGHFDRSLAKGPKTTTWIWNLHALAHDFDTHTSDLEDISRK
IFAAHFGHLSVVAIWLSGMLFHGAKFSNYEAWLSDPLNVSPSAQVVWPIVGQDILNGDVGGGFRGIQITSGL
FQVWRGWGITSSFQLYVTAIGGLVLAGLFLFAGWFHYHKRAPKLEWFQNVESMLNHHLAVLLGCGSLGWTGH
LIHVSAPINKLLDAGVAAKDIPLPHELILNKDLLTDLYPSFASGLTPFFTLNWGQYADFLTFKGGLNPVTGG
LWMTDIAHHHLAIAVLFIIAGHMYRTNWGIGHSIKEILENHKGPFTGEGHKGLYENLTTSWHAQLATNLAFL
GSLTIIIAHHMYAMPPYPYLATDYATQLCIFTHHMWIGGFLIVGGAAHAAIFMVRDYDPVVNQNNVLDRVIR
HRDAIISHLNWVCIFLGFHSFGLYIHNDTMRALGRPQDMFSDSAIQLQPVFAQWVQNLHTLAPGGTAPNAIE
PVSYAFGGGILAVGGKVAMMPIALGTADFLVHHIHAFTIHVTVLILLKGVLYARSSRLIPDKANLGFRFPCD
GPGRGGTCQVSGWDHVFLGLFWMYNSLSIVIFHFSWKMQSDVWGTVDAAGNVSHITGGNFAESAITINGWLR
DFLWAQSAQVINSYGSALSAYGLLFLGAHFVWAFSLMFLFSGRGYWQELIESIVWAHNKLKVAPAIQPRALS
IIQGRAVGVAHYLLGGIVTTWAFFHAHILSVG
>WP_193197746.1:1-752/1-752 photosystem I core protein PsaA [Nostoc sp. MG11]
MTISPPEREEKKARIIVDNDPVPTSFEKWSQPGHFDRSLARGPKTTTWIWNLHALAHDFDTHTSDLEDISRK
IFSAHFGHLAVVTIWLSGMIFHGAKFSNYEAWLSDPLNVKPSAQVVWPIVGQDILNGDVGGGFHGIQITSGL
FQVWRGWGITNTFQLYVTAIGGLVLAGLFLFAGWFHYHKRAPKLEWFQNVESMLNHHLQVLLGCGSLGWAGH
LIHVSAPTNKLLDAGVALKDIPLPHEFILNKDLLIELYPSFAAGLAPFFTLNWGQYADFLTFKGGLNPVTGG
LWMTDIAHHHLAIAVLFIIAGHQYRTNWGIGHSIKEILENHKGPFTGEGHKGLYENMTSSWHAQLATNLAFL
GSLTIIIAHHMYAMPPYPYLATDYATQLCIFTHHMWIGGFLIVGGAAHAAIFMVRDYDPVVNQNNVLDRVIR
HRDAIISHLNWVCIFLGFHSFGLYIHNDTMRALGRPQDMFSDTAIQLQPVFAQWVQNIHTLAPGGTAPNALE
PVSYAFGGGILAVGGKVAMMPIALGTADFLIHHIHAFTIHVTVLILLKGVLFARSSRLIPDKANLGFRFPCD
GPGRGGTCQVSGWDHVFLGLFWMYNSISIVIFHFSWKMQSDVWGTVDAAGNVTHITGGNFAQSAITINGWLR
DFLWAQASQVINSYGSALSAYGLMFLGAHFVWAFSLMFLFSGRGYWQELIESIVWAHNKLKVAPAIQPRALS
IIQGRAVGVAHYLLGGIATTWAFFHAHILSVG
>WP_099701754.1:1-752/1-752 photosystem I core protein PsaA [Gloeocapsopsis crepidinum]
MTMSPPEREEKKARVIVDNDPVPTSFERWGQPGHFDRTLAKGPKTTTWIWNLHALAHDFDTHTSDLEDISRK
IFAAHFGQLAVIFLWLSGMEFHGARFSNYEAWLSDPIGIKPSAQVVWPIVGQDILNADVGGGFHGIQITSGL
FQVWRAAGFTNSFQLYVTAIGGLVAAALMLFAGWFHYHKRAPKLEWFQNTESMLNHHLAGLLGLGCLSWAGH
QIHVALPVNKLLDAGVAPKDIPLPHEFILNSSLMAELYPSFAKGLTPFWTLNWGQYADFLTFKGGLNPVTGG
LWLTDTAHHHLALAVLFIVAGHMYRTNWGIGHSIKEILENHKGPFTGDGHKGLYENMTTSWHAQLGTNLAML
GSLTIIVAHHMYAMPPYPYLATDYATALSIFTHHMWIGGFLIVGGAAHATIFMVRDYDPAVNQNNVLDRVIR
HRDAIISHLNWVCMFLGFHSFGLYIHNDTMQALGRPQDMFSDTAIQLQPVFAQFVQNIHTLAPGSTAPNALE
PVSYAFGGGVVAVGGKIAMMPIALGTADFMIHHIHAFQIHVTVLILLKGFLFARNSRLIPDKANLGFRFPCD
GPGRGGTCQVSGWDHVFLGLFWMFNTIAIAVYHFSWKMQSDVWGTIDSDGTIAHITGGNFAMSANTINGWLR
DYQWAQAAQVIQSYGSALSAYGLLFLGAHFVWAFSLMFLFSGRGYWQELIESIVWAHNKLKVAPTIQPRALS
IIQGRAVGVAHYLLGAIVTIWAFFEARIISVG
>WP_015187472.1:1-752/1-752 photosystem I core protein PsaA [Gloeocapsa sp. PCC 7428]
MTMSPPEREEKKARVIVDNDPVPTSFERWGQPGHFDRTLAKGPKTTTWIWNLHALAHDFDTHTSDLEDISRK
IFAAHFGQLAVIFLWLSGMEFHGARFSNYEAWLSDPIGIKPSAQVVWSIVGQDILNADVGGGFHGIQITSGL
FQVWRGAGFTNSFQLYVTAIGGLVAAALMLFAGWFHYHKRAPKLEWFQNAESMLNHHLAGLLGLGCLSWAGH
QIHVALPVNKLLDAGVAPKDIPLPHEFILNNSLMAELYPSFAKGLTPFWTLNWGQYADFLTFKGGLNPVTGG
LWLTDTAHHHLALAVLFIVAGHMYRTNWGIGHSIKEILENHKGPFTGDGHKGLYENMTTSWHAQLGTNLAML
GSLTIIVAHHMYAMPPYPYLATDYATALSIFTHHMWIGGFLIVGGAAHATIFMVRDYDPAVNQNNVLDRVIR
HRDAIISHLNWVCMFLGFHSFGLYIHNDTMQALGRPQDMFSDTAIQLQPVFAQFVQNIHTLAPGSTAPNALE
PVSYAFGGGVVAVGGKIAMMPIALGTADFMIHHIHAFQIHVTVLILLKGFLFARNSRLIPDKANLGFRFPCD
GPGRGGTCQVSGWDHVFLGLFWMFNTIAIAVYHFSWKMQSDVWGTIDPDGTIAHITGGNFAMSANTINGWLR
DYQWAQAAQVIQSYGSALSAYGLLFLGAHFVWAFSLMFLFSGRGYWQELIESIVWAHNKLKVAPTIQPRALS
IIQGRAVGVAHYLLGAIVTIWAFFEARIISVG
>WP_174712571.1:1-752/1-752 photosystem I core protein PsaA [Nostoc sp. TCL240-02]
MTISPPEREEKKARVIVDNDPVPTSFERWAQPGHFDRSLARGPKTTTWIWNLHALAHDFDTHTSDLEDISRK
IFSAHFGHLAVVMVWLSGMIFHGAKFSNYEAWLSDPLNVKPSAQVVWPIVGQDILNGDVGGGFHGIQITSGL
FQVWRGWGITNSFQLYCTAIGGLVLAGLFLFAGWFHYHKRAPKLEWFQNVESMLNHHLQVLLGCGSLGWAGH
IIHVSAPTNKLLDAGVALKDIPLPHEFILNKDLLTELYPSFAAGLAPFFTLNWGQYADFLTFKGGLNPVTGG
LWMSDIAHHHLAIAVLFIVAGHQYRTNWGIGHSIKEILENHKGPFTGEGHKGLYENLTTSWHAQLATNLAFL
GSLTIIIAHHMYAMPPYPYLATDYATQLCIFTHHIWIGGFLIVGGAAHAAIFMVRDYDPVVNQNNVLDRVIR
HRDAIISHLNWVCIFLGFHSFGLYIHNDTMRALGRPQDLFSDTGIQLQPVFAQWIQNIHALAPGTTAPNALE
PVSYVFGGGILAVGGKVAAAPIALGTADFLIHHIHAFTIHVTVLILLKGVLYARSSRLIPDKANLGFRFPCD
GPGRGGTCQVSGWDHVFLGLFWMYNSLSIVIFHFSWKMQSDVWGTVDADGTVTHITGGNFAQSAITINGWLR
DFLWAQATQVINSYGSALSAYGLLFLGAHFVWAFSLMFLFSGRGYWQELIESIVWAHNKLKVAPAIQPRALS
IIQGRAVGVAHYLLGGIATTWAFFHAHILSVG
>WP_190967104.1:1-752/1-752 photosystem I core protein PsaA [Nostoc spongiaeforme]
MTISPPEREEKKARVVVDNDPVPTSFERWALPGHFDRTLARGPKTTTWIWNLHALAHDFDTHTSDLEDISRK
IFAAHFGHLAVVTIWLSGMIFHGAKFSNYEAWLSDPLNVRPSAQVVWPIVGQDILNGDVGGGFHGIQITSGL
FQVWRGWGITNSFQLYCTAIGGLVLAGLFLFAGWFHYHKRAPKLEWFQNVESMLNHHLQVLLGCGSLGWAGH
IIHVSAPINKLLDAGVAVKDVPLPHEFILNKSLLIDVFPGFAAGLTPFFTLNWGQYADFLTFKGGLNPVTGG
LWMTDIAHHHLAIAVLFIIAGHQYRTNWGIGHSIKEILENHKGPFTGEGHKGLYENMTTSWHAQLATNLAFL
GSLTIIIAHHMYAMPPYPYLATDYATQLCIFTHHIWIGGFLIVGGAAHAAIFMVRDYDPVVNQNNVLDRVIR
HRDAIISHLNWVCIFLGFHSFGLYIHNDTMRALGRPQDMFSDTAIQLQPVFAQWVQNLHTLAPGGTAPNALE
PVSYAFGGGILAIGGKVAMMPIALGTADFMVHHIHAFTIHVTVLILLKGVLFARSSRLIPDKANLGFRFPCD
GPGRGGTCQVSGWDHVFLGLFWMYNSLSIVIFHFSWKMQSDVWGTVDAAGNVSHITGGNFAQSAITINGWLR
DFLWAQASQVINSYGSALSAYGLMFLGAHFVWAFSLMFLFSGRGYWQELIESIVWAHNKLKVAPAIQPRALS
ITQGRAVGVAHYLLGGIATTWAFFHAHILSVG
>WP_155743892.1:1-752/1-752 photosystem I core protein PsaA [Scytonema sp. UIC 10036]
MTISPPEREEKKARVIVDNDPVPTTFELWAKPGHFDRSLAKGPKTTTWIWNLHALAHDFDTHTSDLEDISRK
IFAAHFGHLAVVTLWLSGMIFHGARFSNYEAWLSDPLHIKPSAQVVWPIVGQQILNGDVGGGFRGIQITSGL
FYIWRGWGITNSFQLYCTAIGGLVLAGLFLFAGWFHYHKRAPKLEWFQNVESMLNHHLAVLLGCGSLGWAGH
IIHVSSPINKLLDAGVAVKDVPLPHEFILNKDLLIELFPGFANGLAPFFTLNWGQYADFLTFKGGLNPVTGG
LWLTDNAHHHLAIAVLFIIAGHQYRTNWGIGHSIKEILENHKGPFTGDGHKGLYENLTTSWHAQLSTNLAML
GSLTIIVAHHMYAMPPYPYLAVDYATQLCIFTHHMWIGGFLIVGAAAHGAIFMVRDYDPVVNQNNVLDRVLR
HRDAIISHLNWVCMFLGFHSFGLYIHNDTMRALGRPQDMFSDTAIQLQPVFAQWVQNLHTVAPGATAPNALE
PVSYAFGGGILAVGGKVAMMPIALGTADFLIHHIHAFQIHVTLLILLKGFLFARSSRLIPDKMNLGFRFPCD
GPGRGGTCQVSGWDHVFLGLFWMYNTISIAIFHFSWKMQSDVWGTVDSDGVVNHLTGGNFAQSAITINGWLR
DFLWAQAVQVINSYGSALSAYGLLFLGAHFVWAFSLMFLFSGRGYWQELIESIVWAHNKLKVAPSIQPRALS
IIQGRAVGVAHYLLGGIATTWAFFHARIISLG
>WP_105217874.1:1-752/1-752 photosystem I core protein PsaA [Gloeocapsopsis sp. AAB1 = 1H9]
MTMSPPEREEKKARVIVDNDPVPTSFERWGQPGHFDRTLAKGPKTTTWIWNLHALAHDFDTHTSDLEDISRK
IFAAHFGQLAVIFLWLSGMEFHGARFSNYEAWLSDPVGIKPSAQVVWPIVGQDILNADVGGGFHGIQITSGL
FQVWRGAGFTNSFQLYCTAIGGLVAAALMLFAGWFHYHKRAPKLEWFQNAESMLNHHLAGLLGLGCLSWAGH
QIHVALPVNKLLDAGVAPKDIPLPQEFILNNSLMAELYPSFAKGLTPFWTLNWGQYADFLTFKGGLNPVTGG
LWLSDTAHHHLALAVLFIVAGHMYRTNWGIGHSIKEILENHKGPFTGDGHKGLYENLTTSWHAQLGVNLAML
GSLTIIVAHHMYAMPPYPYLATDYATALSIFTHHMWIGGFLIVGGAAHSTIFMVRDYDPAVNQNNVLDRVIR
HRDAIISHLNWVCMFLGFHSFGLYIHNDTMQALGRPQDMFSDTAIQLQPVFAQFVQNIHTLAPGSTAPNALE
PVSYAFGGGVVAVGGKIAMMPIALGTADFMIHHIHAFQIHVTVLILLKGFLFARNSRLVPDKASLGFRFPCD
GPGRGGTCQVSGWDHVFLGLFWMFNTIAIAVYHFSWKMQSDVWGTIDADGNIAHITGGNFAMSANTINGWLR
DFQWAQAAQVIQSYGTALSAYGLLFLGAHFVWAFSLMFLFSGRGYWQELIESIVWAHNKLKVAPSIQPRALS
IIQGRAVGVTHFLLGAIVTIWAFFEARIISVG
>WP_073549008.1:1-752/1-752 photosystem I core protein PsaA [Chroogloeocystis siderophila]
MTMSPPEREEKKARVIVDNDPVPTSFERWGQPGHFDRTLAKGPKTTTWIWNLHALAHDFDTHTSDLEDISRK
IFAAHFGQLAVIFLWLSGMEFHGARFSNYEAWLSDPIGIKPSAQVVWSIVGQDILNADVGGGFHGIQITSGL
FQVWRGAGFTNSFQLYVTAIGGLVAAALMLFAGWFHYHKRAPKLEWFQNAESMLNHHLAGLLGLGCLSWAGH
QIHVALPVNKLLDAGVAPKDIPLPHEFILNNSLMAELYPSFAQGLTPFWTLNWGQYADFLTFKGGLNPVTGG
LWLTDTAHHHLALAVLFIVAGHMYRTNWGIGHSIKEILENHKGPFTGDGHKGLYENMTTSWHAQLGTNLAML
GSLTIIVAHHMYAMPPYPYLATDYATALSIFTHHMWIGGFLIVGGAAHATIFMVRDYDPAVNQNNVLDRVIR
HRDAIISHLNWVCMFLGFHSFGLYIHNDTMQALGRPQDMFSDTAIQLQPVFAQFVQNIHTLAPGSTAPNALE
PVSYAFGGGVVAVGGKIAMMPIALGTADFMIHHIHAFQIHVTVLILLKGFLFARNSRLIPDKANLGFRFPCD
GPGRGGTCQVSGWDHVFLGLFWMFNTIAIAVYHFSWKMQSDVWGTIDPDGTIAHITGGNFAMSANTINGWLR
DYQWAQAAQVIQSYGSALSAYGLLFLGAHFVWAFSLMFLFSGRGYWQELIESIVWAHNKLKVAPTIQPRALS
IIQGRAVGVAHYLLGAIVTIWAFFEARIISVG
>WP_026732789.1:1-752/1-752 photosystem I core protein PsaA [Fischerella sp. PCC 9605]
MTISPPEREEKKARVIVDNDPVPTSFERWAKPGHFDRTLAKGPKTTTWIWNLHALAHDFDTHTSDLEDISRK
IFAAHFGHLAVVTLWLSGMIFHGARFSNYEAWLSDPLNVKPSAQVVWPIVGQDILNGDVGGGFHGIQITSGL
FQVWRGWGITNSFQLYCTAIGGLVLAGLLLFAGWFHYHKRAPKLEWFQNAESMLNHHLQVLLGCGSLGWAGH
IIHVSAPTNKLLDAGVPLRDIPLPHEFILNKDLLTELYPSFANGLAPFFTLNWGTYADFLTFKGGLNPVTGG
LWMTDIAHHHLAIAVLFIIAGHMYRTNWGIGHSIKEILENHKGPFTGDGHKGLYENMTTSWHAQLATNLAML
GSLTIIVAHHMYAMPPYPYLATDYATQLCIFTHHMWIGGFLIVGGAAHAAIFMVRDYDPVVNQNNVLDRVIR
HRDAIISHLNWVCIFLGFHSFGLYVHNDTMRALGRPQDMFSDAAIQLQPVFAQWVQNLHTIAPGATAPNALQ
PVSYAFGGGILAVGGKVAMMPIALGTADFMIHHIHAFQIHVTALILLKGFLFARSSRLIPDKANLGFRFPCD
GPGRGGTCQVSGWDHVFLGLFWMYNTISIAIFHFSWKMQSDVWGTVDAAGNVTHITGGNFAQSAITINGWLR
DFLWAQAVQVINSYGSALSAYGLMFLGAHFVWAFSLMFLFSGRGYWQELIESIVWAHNKLKVAPSIQPRALS
IIQGRAVGVAHYLLGGIATTWAFFHAHILSIG
>WP_169222381.1:1-752/1-752 photosystem I core protein PsaA [Brasilonema sp. UFV-L1]
MTISPPEREEKKARVIVDNDPVPTTFELWAKPGHFDKSLARGPKTTTWIWNLHALAHDFDTHTSDLEDISRK
IFAAHFGHLAVVTIWLSGMIFHGARFSNYEAWLSDPLNIKPSAQVVWPIVGQGILNGDVGGGFHGIQITSGF
FQIWRGWGITNSFQLYCTAIGGLVLAGLFLFAGWFHYHKRAPKLEWFQNVESMLNHHLQVLLGCGSLGWAGH
IIHVSAPTNKLLDAGVAVKDIPLPHEFILNKDLLTELYPSFANGIAPFFTLNWGVYSDFLTFKGGLNPVTGG
LWMTDIAHHHLAIAVLFIVAGHMYRTNWGIGHSIKEILENHKGPFTGEGHKGLYENMTTSWHAQLGTNLAFL
GSLTIIIAHHMYAMPPYPYLATDYATQLCIFTHHMWIGGFLIVGGAAHATIFMVRDYDPVINQNNVLDRVIR
HRDAIVSHLNWVSMFLGFHSFGLYIHNDTMRALGRPQDMFSDTAIQLQPVFAQWVQNLHTVAPGTTAPNALE
PVSYAFGGGVLAVGGKVAMMPIALGTADFLVHHIHAFTIHVTVLILVKGFLFARSSRLIPDKMNLGFRFPCD
GPGRGGTCQVSGWDHVFLGLFWMYNSISIVIFHFSWKMQSDVWGTVDADGTVSHITGGNFAESALTINGWLR
DFLWAQATQVINSYGSALSAYGLLFLGAHFVWAFSLMFLFSGRGYWQELIESIVWAHNKLKVAPAIQPRALS
IIQGRAVGVAHYLLGGIATTWAFFHARIISLG
>NJM70898.1:1-752/1-752 photosystem I core protein PsaA [Scytonema sp. RU_4_4]
MTISPPEREEKKAKVIVDNDPVPTTFEPWGKPGHFDKSLARGPKTTTWIWNLHALAHDFDTHTSDLEDISRK
IFAAHFGHLAVVAIWLSGMIFHGARFSNYEAWLSDPLNIKPSAQVVWPIVGQGILNGDVGGGFHGIQITSGW
FQIWRGWGITNSFQLYCTAIGGLVLAGLFLFAGWFHYHKRAPKLEWFQNAESMLNHHLQVLLGCGSLGWAGH
LIHVSAPTNKLLDAGVAVKDIPLPHEFILNKDLLTELYPSFANGIAPFFTLNWGVYSDFLTFKGGLNPVTGG
LWLTDNAHHHLAIAVLFIIAGHMYRSNWGIGHSIKEILENHKGPFTGEGHKGLYENMTTSWHAQLATNLAFL
GSLTIIIAHHMYAMPPYPYLATDYATQLCIFTHHMWIGGFLIVGGAAHAAIFMVRDYDPVINQNNVLDRVIR
HRDAIVSHLNWVCMFLGFHSFGLYIHNDTMRALGRPQDMFSDTAIQLQPVFAQWIQNVHTAAAGTTAPNALE
PVSYAFGGGVLAVGGKVAMMPIALGTADFLVHHIHAFTIHVTVLILVKGFLFARSSRLVPDKMNLGFRFPCD
GPGRGGTCQVSGWDHVFLGLFWMYNSISIVIFHFSWKMQSDVWGTVDANGVVSHITGGNFAQSALTINGWLR
DFLWAQATQVLNSYGSALSAYGLLFLGAHFIWAFSLMFLFSGRGYWQELIESIVWAHNKLKVAPAIQPRALS
IIQGRAVGVAHYLLGGIATTWAFFHARIISLG
>WP_190728358.1:1-752/1-752 photosystem I core protein PsaA [Nostoc sp. FACHB-888]
MTISPPEREEKKARVIVDNDPVPTSFEKWAQPGHFDRSLARGPKTTTWIWNLHALAHDFDTHTSDLEDISRK
IFSAHFGHLAVVMVWLSGMIFHGAKFSNYEAWLSDPLNVRPSAQVVWPIVGQDILNGDVGGGFHGIQITSGL
FQVWRGWGITNSFQLYVTAIGGLVLAGLFLFAGWFHYHKRAPKLEWFQNTESMLNHHLSVLLGCGSLGWAGH
IIHVSAPTNKLLDAGVALKDIPLPHEFILNKGLLTELYPSFAAGLAPFFTLNWGQYADFLTFKGGLNPVTGG
LWMTDIAHHHLAIAVVFIIAGHQYRTNWGIGHSIKEILENHKGPFTGEGHKGLYENMTSSWHAQLGTNLALL
GSLTIIVAHHMYAMPPYPYLATDYATQLCIFTHHMWIGAFFIVGGAAHATIFMVRDYDPVVNQNNVLDRVLR
HRDAIISHLNWVCIFLGFHSFGLYIHNDTMRALGRPQDMFSDTAIQLQPVFAQWVQNIHTLAPGGTAPNALE
PVSYAFGGGILAVGGKVAMMPIALGTADFMIHHIHAFQIHVTVLILLKGFLFARSSRLIPDKANLGFRFPCD
GPGRGGTCQVSGWDHVFLGLFWMYNTISIAIFHFSWKMQSDVWGTVDADGAVTHITGGNFAQSAITINGWLR
DFLWAQATQVINSYGSALSAYGLMFLGAHFVWAFSLMFLFSGRGYWQELIESIVWAHNKLKVAPAIQPRALS
IIQGRAVGVAHYLLGGIATTWAFFHAHILSVG
>NRB07609.1:1-752/1-752 photosystem I core protein PsaA [Richelia sp.]
MTISPPEREENKAKVVVDTDPVSTSFEKWAKPGHFDRTLARGPKTTTWIWNLHALAHDFDTHTSDLEDISRK
IFSAHFGHLAIVTLWLSGMIFHGAKFSNYEAWLNDPMGVKPSAQVVWPIVGQDILNGDVGGGFHGIQITSGL
FQVWRGWGITSSFQLYCTAIGGLVLAGLFLFAGWFHYHKKAPKLEWFQNVESMMNHHLAVLLGCGSLGWTGH
LIHVSAPVNQLLDKGVAAKDIPLPHQLLFNADKMAEFYPSFAQGLSPFFTLNWGVYSDFLTFKGGLNPVTGG
LWMTDIAHHHLAIAVLFIVAGHMYRTNWGIGHSMREILENHKGPFTGEGHKGLYEILTTSWHAQLAINLAML
GSLTIIVAHHMYSMPPYPYLATDYATQLCLFTHHMWIGGFLIVGAGAHGAIFMVRDYDPVVNQNNLLDRVIR
HRDAIISHLNWVCIFLGFHSFGLYIHNDTMRALGRPQDMFSDTAIKLQPVFAQWVQNLHTIAPGGTAPNALA
TVSHAFGGDVVAVGGKVAMMPIALGTADFMVHHIHAFTIHVTVLILLKGLLYARSSRLIPDKSNLGFRFPCD
GPGRGGTCQVSGWDHVFLGLFWMYNSLSIVIFHFSWKMQSDVWGTVDAAGNVSHITGGNFAQSALTINGWLR
DFLWAQATQVINSYGSELSAYGLMFLGAHFIWAFSLMFLFSGRGYWQELIESIVWAHNKLKVAPAIQPRALS
IIQGRAVGVAHYLLGGIATTWAFFHAHILSIG
>WP_193898223.1:1-752/1-752 photosystem I core protein PsaA [Nostoc sp. LEGE 06077]
MTISPPEREEKKARVIVDNDPVPTSFEKWALPGHFDRTLARGPKTTTWIWNLHALAHDFDTHTSDLEDISRK
IFAAHFGHLAVVTIWLSGMIFHGAKFSNYEAWLSDPLNVRPSAQVVWPIVGQDILNGDVGGGFHGIQITSGL
FQVWRGWGITNSFQLYVTAIGGLVLAGLFLFAGWFHYHKRAPKLEWFQNVESMLNHHLQVLLGCGSLGWAGH
LIHVSAPINKLLDAGVAVKDIPLPHEFILNKSLLIDLFPGFASGLTPFFTLNWGQYADFLTFKGGLNPVTGG
LWLTDISHHHLAIAVLFIIAGHQYRTNWGIGHSIKEILENHKGPFTGEGHKGLYENLTTSWHAQLATNLAFL
GSLTIIIAHHMYAMPPYPYLATDYATQLCIFTHHIWIGGFLIVGGAAHAAIFMVRDYDPVVNQNNVLDRVIR
HRDAIISHLNWVSIFLGFHSFGLYIHNDTMRALGRPQDMFSDSAIQLQPVFAQWVQNLHTLAPGGTAPNALE
PVSYAFGGGILAVGGKVAMMPIALGTADFLIHHIHAFTIHVTVLILLKGVLFARSSRLIPDKANLGFRFPCD
GPGRGGTCQVSGWDHVFLGLFWMYNSLSIVIFHFSWKMQSDVWGTVDAAGNVSHITGGNFAQSAITINGWLR
DFLWAQASQVINSYGSALSAYGLMFLGAHFVWAFSLMFLFSGRGYWQELIESIVWAHNKLKVAPAIQPRALS
ITQGRAVGVAHYLLGGIATTWAFFHAHILSVG
>WP_016952350.1:1-752/1-752 photosystem I core protein PsaA [Anabaena sp. PCC 7108]
MTISPPEREEKKARVIVDNDPVPTSFQKWAQPGHFDRSLAKGPKTTTWIWNLHALAHDFDTHTSDLEDISRK
IFAAHFGHLAVVAIWLSGMLFHGAKFSNYEAWLSDPLGVRPSAQVVWPIVGQDILNGDVGGGFHGIQITSGL
FQVWRGWGITSSFQLYVTAIGGLVLAGLFLFAGWFHYHKRAPKLEWFQNVESMLNHHLSVLLGCGSLGWAGH
LIHVSAPVNKLLDAGVAIKDIPLPHEFILNKDLITELYPSFASGLAPFFTLNWGTYADILTFKGGLNPVTGG
LWMTDISHHHLAIAVLFIIAGHMYRTNWGIGHSIKDILENHKGPFTGEGHKGLYENLTTSWHAQLATNLAFL
GSLTIIIAHHMYAMPPYPYLATDYATQLCIFTHHIWIGGFLIVGGAAHAAIFMVRDYDPVVNQNNVLDRVIR
HRDAIISHLNWVCIFLGFHSFGLYIHNDTMRALGRPQDMFSDAAIQLQPVFAQWVQNLHTLAPGGTAPNALA
PVSYAFGGGVLAVGGKVAMMPIALGTADFLIHHIHAFTIHVTVLILLKGVLYARSSRLIPDKANLGFRFPCD
GPGRGGTCQVSGWDHVFLGLFWMYNSLSIVIFHFSWKMQSDVWGTVDADGTVNHITGGNFAESAITINGWLR
DFLWAQATQVINSYGSEFSAYGLMFLGAHFVWAFSLMFLFSGRGYWQELIESIVWAHNKLKVAPTIQPRALS
ITQGRAVGVAHYLLGGIATTWAFFHAHILSVG
>WP_190393740.1:1-752/1-752 photosystem I core protein PsaA [Dolichospermum sp. FACHB-1091]
MTISPPEREEKKARVIVDNDPVPTSFEKWAKPGHFDRSLSRGPKTTTWIWDLHALAHDFDTHTSDLEDISRK
IFAAHFGHLAVVAIWLSGMLFHGAKFSNYEAWLADPLGVKPSAQTVWSIVGQDILNGDMGGGFRGIQTTSGL
FQVWRGWGITSSYQLYVTAIGGLVLAGLFLFAGWFHYHKRAPKLEWFQNVESMLNHHLSVLLGCGSLGWAGH
LIHVSAPINKLLDAGVAAKDIPLPHELLFDTAKMAELYPGFASGLTPFFTLNWGAYADILTFKGGLNPVTGG
LWMTDISHHHLAIAVLFIVAGHMYRTNWGIGHSIKDILEAHKGPFTGEGHKGLYENLTTSWHAQLATNLAFL
GSLTIIIAHHMYAMPPYPYLATDYATQLCIFTHHIWIGGFLIVGGAAHAAIFMVRDYDPVVNQNNVLDRVIR
HRDAIISHLNWVCIFLGFHSFGLYIHNDTMRALGRPQDMFSDSAIQLQPVFAQWVQNLHTLAPGNTAPNALQ
VVSHAFGGGIVAIGDKIAMMPITLGTADFMVHHIHAFTIHVTVLILLKGVLYARSSRLIPDKANLGFRFPCD
GPGRGGTCQVSGWDHIFLGLFWMYNSLSIVIFHFSWKMQSDVWGTVDPDGTVNHITGGNFAESAITINGWLR
DFLWAQATQVINSYGTELSAYGLMFLGAHFVWAFSLMFLFSGRGYWQELIESIVWAHNKLKVAPTIQPRALS
ITQGRAVGVAHYLLGGIATTWAFFHAHILSVG
>WP_073617644.1:1-752/1-752 photosystem I core protein PsaA [Calothrix sp. HK-06]
MTISPPEREEKKARVIVDKDPVPTSFERWGQPGHFDRTLAKGPKTTTWIWNLHALAHDFDTHTSDLEDISRK
VFAAHFGHLAVVTLWLSGMIFHGAKFSNYEAWLMDPLNVKPSAQVVWPIVGQDILNGDVGGGFHGIQITSGL
FQVWRGWGITNTFQLYCTAIGGLVLAGLFLFAGWFHYHKRAPKLEWFQNVESMLNHHLAVLLGCGSLGWTGH
IIHVSAPINKLLDAGVALKDVPLPHEFILNKDLLIELFPSFANGLTPFWTLNWGQYADFLTFKGGLNPVTGG
LWMTDIAHHHLAIAVLFIVAGHQYRTNWGIGHSIKEILENHKGPFTGEGHRGLYENLTTSWHAQLGINLAML
GSLTIIVAHHMYAMPPYPYLATDYATQLCIFTHHMWIGAFLIVGGAAHSAIFMVRDYDPVVNQNNVLDRVIR
HRDAIISHLNWVCMFLGFHSFGLYIHNDTMRALGRPQDMFSDTAIQLQPVFAQWVQNLHTVAPGATAPNALQ
VVSHAFGGGIVAVGGKIAMMPIALGTADFMIHHIHAFQIHVTVLILLKGVLFARSSRLIPDKANLGFRFPCD
GPGRGGTCQVSGWDHVFLGLFWMYNTISIAIFHFSWKMQSDVWGTVDSDGVVSHITGGNFAQSAITINGWLR
DFLWAQAAQVINSYGSALAGYGLMFLGAHFVWAFSLMFLFSGRGYWQELIESIVWAHNKLKVAPSIQPRALS
IIQGRAVGVAHYLLGGIATTWAFFHAHILSVG
>WP_104901645.1:1-752/1-752 photosystem I core protein PsaA [Nostoc sp. 'Peltigera membranacea cyanobiont' N6]
MTISPPEREEKKARVIVDNDPVPTSFERWAQPGHFDRSLARGPKTTTWIWNLHALAHDFDTHTSDLEDISRK
IFSAHFGHLAVVMVWLSGMIFHGAKFSNYEAWLSDPLNVKPSAQVVWPIVGQDILNGDVGGGFHGIQITSGL
FQVWRGWGITNSFQLYVTAIGGLVLAGLFLFAGWFHYHKRAPKLEWFQNVESMLNHHLQVLLGCGSLGWAGH
LIHVSNPTNKLLDAGVALKDIPLPHEFILNKDLLTELYPSFAAGLAPFFTLNWGQYADILTFKGGLNPVTGG
LWMSDIAHHHLAIAVLFIVAGHQYRTNWGIGHSIKEILENHKGPFTGEGHKGLYENLTTSWHAQLATNLAFL
GSLTIIIAHHMYAMPPYPYLATDYATQLCIFTHHMWIGGFLIVGGAAHAAIFMVRDYDPVVNQNNVLDRVIR
HRDAIISHLNWVCIFLGFHSFGLYIHNDTMRALGRPQDLFSDTGIQLQPVFAQWIQNIHALAPGTTAPNALE
PVSYVFGGGILAVGGKVAAAPIVLGTADFLIHHIHAFTIHVTVLILLKGVLYARSSRLIPDKANLGFRFPCD
GPGRGGTCQVSGWDHVFLGLFWMYNSISIVIFHFSWKMQSDVWGTVDADGTVTHITGGNFAQSAITINGWLR
DFLWAQATQVINSYGSALSAYGLLFLGAHFVWAFSLMFLFSGRGYWQELIESIVWAHNKLKVAPAIQPRALS
IIQGRAVGVAHYLLGGIATTWAFFHAHILSVG
>WP_017745574.1:1-752/1-752 photosystem I core protein PsaA [Scytonema hofmannii]
MTISPPEREEKKARVIVDNDPVPTSFDLWSKPGHFDRSLARGPKTTAWIWNLHALAHDFDTHTSDLEDISRK
IFAAHFGHLAVVTLWLSGMIFHGARFSNYEAWLSDPLHIKPSAQVVWPVVGQQILNGDVGGGFHGIQITSGL
FYIWRGWGITNSFQLYCTAIGGLVLAGLFLFAGWFHYHKRAPKLEWFQNVESMLNHHLAVLLGCGSLGWAGH
IIHVSAPINKLLDAGVAVKDVPLPHEFILNKDLLIELFPGFANGLAPFFTLNWGQYADFLTFKGGLNPVTGG
LWLTDNAHHHLAIAVLFIIAGHQYRTNWGIGHSIKEILENHKGPFTGDGHKGLYENLTTSWHAQLSTNLAML
GSLTIIVAHHMYAMPPYPYLAVDYATQLCIFTHHMWIGGFLIVGAAAHGAIFMVRDYDPVVNQNNVLDRVLR
HRDAIISHLNWVSMFLGFHSFGLYIHNDTMRALGRPQDMFSDKAIQLQPVFAQWVQNIHTVAPGATAPNALE
PVSYAFGGGILAVGGKVAMMPIALGTADFLIHHIHAFQIHVTVLILLKGFLFARSSRLIPDKMNLGFRFPCD
GPGRGGTCQVSGWDHVFLGLFWMYNTISIAIFHFSWKMQSDVWGTVDSDGVVNHLTGGNFAQSAITINGWLR
DFLWAQAVQVINSYGSALSAYGLLFLGAHFVWAFSLMFLFSGRGYWQELIESIVWAHNKLKVAPAIQPRALS
IIQGRAVGVAHYLLGGIATTWAFFHARIISLG
>WP_179051026.1:1-752/1-752 photosystem I core protein PsaA [Nostoc sp. TCL26-01]
MTISPPEREEKKARVIVDNDPVPTSFEKWAQPGHFDRTLARGPKTTTWIWNLHALAHDFDTHTSDLEDISRK
IFAAHFGHLAVVTIWLSGMIFHGAKFSNYEAWLSDPLNVKPSAQVVWPIVGQDILNGDVGGGFHGIQITSGL
FQVWRGWGITNSFQLYVTAIGGLVLAGLFLFAGWFHYHKRAPKLEWFQNVESMLNHHLQVLLGCGSLGWAGH
LIHVSAPTNKLLDAGVAVKDIPLPHEFILNSALLTDLYPSFAKGLAPFFTLNWGVYSDFLTFKGGLNPVTGG
LWLTDISHHHLAIAVLFIVAGHQYRTNWGIGHSIKDILENHKGPFTGEGHKGLYENLTTSWHAQLATNLAFL
GSLTIIIAHHMYAMPPYPYLATDYATQLCIFTHHIWIGGFLIVGGAAHAAVFMVRDYDPVVNQNNVLDRVIR
HRDAIISHLNWVSIFLGFHSFGLYIHNDTMRALGRPQDMFSDTAIQLQPVFAQWVQNLHTLAPGGTAPNALE
PVSYVFGGGILAVGGKVAAAPIALGTADFLIHHIHAFTIHVTVLILLKGVLFARSSRLIPDKANLGFRFPCD
GPGRGGTCQVSGWDHVFLGLFWMYNSLSIVIFHFSWKMQSDVWGTVDAAGNVSHITGGNFAQSAITINGWLR
DFLWAQASQVINSYGSALSAYGLMFLGAHFVWAFSLMFLFSGRGYWQELIESIVWAHNKLKVAPAIQPRALS
ITQGRAVGVAHYLLGGIATTWAFFHAHILSVG
>MBN3951719.1:1-752/1-752 photosystem I core protein PsaA [Nostoc sp. NMS7]
MTISPPEREEKKARVIVDNDPVPTSFERWAQPGHYDKTLARGPKTTAWIWNLHALAHDFDTHTSDLEDISRK
IFSAHFGHLAVVMIWLSGMIFHGAKFSNYEAWLSDPLNVKPSAQVVWPIVGQDILNGDVGGGFHGIQITSGL
FQVWRGWGITNSFQLYVTAIGGLVLAGLFLFAGWFHYHKRAPKLEWFQNVESMLNHHLQVLLGCGSLGWAGH
LIHVSAPTNKLLDAGVALKDIPLPHEFILNKDLLTELYPGFAAGLAPFFTLNWGQYADFLTFKGGLNPVTGG
LWLTDISHHHLAIAVLFIVAGHQYRTNWGIGHSIKEILENHKGPFTGEGHKGLYENLTTSWHAQLATNLAFL
GSLTIIIAHHMYAMPPYPYLATDYATQLCIFTHHMWIGAFCIVGGAAHAAIFMIRDYDPVVNQNNLLDRVLR
HRDAIISHLNWVCIFLGFHSFGLYIHNDTMRALGRPQDMFSDTAIQLQPVFAQWVQNIHTLAPGGTAPNALE
PVSYAFGGGILAVGGKVAMMPIALGTADFLIHHIHAFQIHVTVLILLKGVLYARSSRLIPDKANLGFRFPCD
GPGRGGTCQVSGWDHVFLGLFWMYNTISIAIFHFSWKMQSDVWGTVDSAGNVTHITGGNFAQSAITINGWLR
DFLWAQATQVINSYGSALSAYGLLFLGAHFVWAFSLMFLFSGRGYWQELIESIVWAHNKLKVAPAIQPRALS
IIQGRAVGVAHYLLGGIATTWAFFHAHILSVG
>WP_168645261.1:1-752/1-752 photosystem I core protein PsaA [Dolichospermum sp. UHCC 0259]
MTISPPEREEKKARVIVDNDPVPTSFEKWAKPGHFDRSLSRGPKTTTWIWNLHALAHDFDTHTSDLEDISRK
IFAAHFGHLAVVAIWLSGMLFHGAKFSNYEAWLADPLGVKPSAQTVWSIVGQDILNGDMGGGFRGIQITSGL
FQVWRGWGITSSFQLYVTAIGGLVLAGLFLFAGWFHYHKRAPKLEWFQNVESMLNHHLSVLLGCGSLGWAGH
LIHVSAPINKLLDAGVAAKDIPLPHELLFDTAKMAALYPGFASGLTPFFTLNWGAYADILTFKGGLNPVTGG
LWMTDISHHHLAIAVLFIIAGHMYRTNWGIGHSIKDILEAHKGPFTGEGHKGLYENLTTSWHAQLATNLAFL
GSLTIIIAHHMYAMPPYPYLATDYATQLCIFTHHIWIGGFLIVGGAAHAAIFMVRDYDPVVNQNNVLDRVIR
HRDAIISHLNWVCIFLGFHSFGLYIHNDTMRALGRPQDMFSDSAIQLQPVFAQWVQNLHTLAPGNTAPNALQ
VVSHAFGGGIVAIGDKIAMMPITLGTADFMVHHIHAFTIHVTVLILLKGVLYARSSRLIPDKANLGFRFPCD
GPGRGGTCQVSGWDHIFLGLFWMYNSLSIVIFHFSWKMQSDVWGTVDADGTVNHITGGNFAESAITINGWLR
DFLWAQATQVINSYGTELSAYGLMFLGAHFVWAFSLMFLFSGRGYWQELIESIVWAHNKLKVAPTIQPRALS
ITQGRAVGVAHYLLGGIATTWAFFHAHILSVG
>WP_181931961.1:1-752/1-752 photosystem I core protein PsaA [Nostoc edaphicum]
MTISPPEREEKKARVIVDNDPVPTSFEAWAKPGHFDRSLARGPKTTTWIWNLHALAHDFDTHTSDLEDISRK
IFSAHFGHLAVVMVWLSGMIFHGAKFSNYEAWLSDPLNVKPSAQVVWPIVGQDILNGDVGGGFHGIQITSGL
FQVWRGWGITNSFQLYVTAIGGLVLAGLFLFAGWFHYHKRAPKLEWFQNVESMLNHHLQVLLGCGSLGWAGH
LIHVSNPTNKLLDAGVALKDIPLPHEFILNKDLLTELYPSFAAGLAPFFTLNWGQYADFLTFKGGLNPVTGG
LWMTDIAHHHLAIAVLFIVAGHQYRTNWGIGHSIKEILENHKGPFTGEGHKGLYENLTTSWHAQLATNLAFL
GSLTIIIAHHMYAMPPYPYLATDYATQLCIFTHHIWIGGFLIVGGAAHAAIFMVRDYDPVVNQNNVLDRVIR
HRDAIISHLNWVSIFLGFHSFGLYIHNDTMRALGRPQDLFSDTGIQLQPVFAQWIQNIHALAPGTTAPNALE
PVSYVFGGGVLAVGGKVAAAPIVLGTADFLIHHIHAFTIHVTVLILLKGVLYARSSRLIPDKANLGFRFPCD
GPGRGGTCQVSGWDHVFLGLFWMYNSLSIVIFHFSWKMQSDVWGTVDADGTVTHITGGNFAQSAITINGWLR
DFLWAQATQVINSYGSALSAYGLLFLGAHFVWAFSLMFLFSGRGYWQELIESIVWAHNKLKVAPAIQPRALS
IIQGRAVGVAHYLLGGIATTWAFFHAHILSVG
>WP_190915188.1:1-752/1-752 photosystem I core protein PsaA [Nostoc sp. FACHB-892]
MTISPPEREEKKARVIVDNDPVPTSFERWAQPGHFDRSLARGPKTTTWIWNLHALAHDFDTHTSDLEDISRK
IFSAHFGHLAVVMVWLSGMIFHGAKFSNYEAWLSDPLNVRPSAQVVWPIVGQDILNGDVGGGFHGIQITSGL
FQVWRGWGITNSFQLYVTAIGGLVLAGLFLFAGWFHYHKRAPKLEWFQNTESMLNHHLSVLLGCGSLGWAGH
IIHVSAPTNKLLDAGVALKDIPLPHEFILNKGLLTELYPSFAAGLAPFFTLNWGQYADFLTFKGGLNPVTGG
LWMTDIAHHHLAIAVVFIIAGHQYRTNWGIGHSIKEILENHKGPFTGEGHKGLYENMTSSWHAQLGTNLALL
GSLTIIVAHHMYAMPPYPYLATDYATQLCIFTHHMWIGAFFIVGGAAHATIFMVRDYDPVVNQNNVLDRVLR
HRDAIISHLNWVCIFLGFHSFGLYIHNDTMRALGRPQDMFSDTAIQLQPVFAQWVQNIHTLAPGGTAPNALE
PVSYAFGGGILAVGGKVAMMPIALGTADFMIHHIHAFQIHVTVLILLKGFLFARSSRLIPDKANLGFRFPCD
GPGRGGTCQVSGWDHVFLGLFWMYNTISIAIFHFSWKMQSDVWGTVDADGAVTHITGGNFAQSAITINGWLR
DFLWAQATQVINSYGSALSAYGLMFLGAHFVWAFSLMFLFSGRGYWQELIESIVWAHNKLKVAPAIQPRALS
IIQGRAVGVAHYLLGGIATTWAFFHAHILSVG
>MBN3925601.1:1-752/1-752 photosystem I core protein PsaA [Nostoc sp. NMS4]
MTISPPEREEKKARVIVDNDPVPTSFEAWAKPGHFDRSLARGPKTTTWIWNLHALAHDFDTHTSDLEDISRK
IFSAHFGHLAVVMIWLSGMIFHGAKFSNYEAWLTDPLNVKPSAQVVWPIVGQDILNADVGGGFHGIQITSGL
FQVWRGWGITNSFQLYVTAIGGLVLAGLFLFAGWFHYHKRAPKLEWFQNVESMLNHHLQILLGCGSLGWAGH
LIHVSNPTNKLLDAGVALKDIPLPHEFILNKDLLTELYPSFAAGLAPFFTLNWGQYADILTFKGGLNPVTGG
LWMTDIAHHHLAIAVLFIIAGHQYRTNWGIGHSIKEILENHKGPFTGEGHKGLYENLTTSWHAQLATNLAFL
GSLTIIIAHHMYAMPPYPYLATDYATQLCIFTHHMWIGGFCIVGGAAHAAIFMVRDYDPVVNQNNVLDRVIR
HRDAIISHLNWVCIFLGFHSFGLYIHNDTMRALGRPQDLFSDTGIQLQPVFAQWIQNIHTLAPGTTAPNAIE
PVSYAFGGGILAVGGKVAMMPIALGTADFLIHHIHAFTIHVTVLILLKGVLYARSSRLIPDKANLGFRFPCD
GPGRGGTCQVSGWDHVFLGLFWMYNSISIVIFHFSWKMQSDVWGTVDADGTVTHITGGNFAQSAITINGWLR
DYLWAQATQVINSYGSALSGYGLLFLGAHFIWAFSLMFLFSGRGYWQELIESIVWAHNKLKVAPAIQPRALS
IIQGRAVGVAHYLLGGIATTWAFFHAHILSVG
>WP_190407638.1:1-752/1-752 photosystem I core protein PsaA [Anabaena subtropica]
MTISPPEREEKKARVIVDKDPVPTSFEKWAQPGHFDRTLARGPKTTTWIWNLHALAHDFDTHTSDLEDISRK
IFAAHFGHLAVVTIWLSGMIFHGAKFSNYEAWLSDPLNVRPSAQVVWPIVGQDILNGDVGGGFHGIQITSGL
FQVWRGWGITNSFQLYVTAIGGLVLAGLFLFAGWFHYHKRAPKLEWFQNVESMLNHHLAVLLGCGSLGWTGH
LIHVSAPINKLMDAGVAVKDIPLPHEFILNKDLLIDLFPGFASGLTPFFTLNWGQYADFLTFKGGLNPVTGG
LWMTDIAHHHLAIAVLFIIAGHQYRTNWGIGHSIKEILENHKGPFTGEGHKGLYENLTTSWHAQLATNLAFL
GSLTIIIAHHMYAMPPYPYLATDYATQLCIFTHHIWIGGFLIVGGAAHAAIFMVRDYDPVVNQNNVLDRVIR
HRDAIISHLNWVSIFLGFHSFGLYIHNDTMRALGRPQDMFSDTAIQLQPVFAQWVQNLHTLAPGGTAPNALE
PVSYAFGGGVLAVGGKVAMMPIALGTADFLIHHIHAFTIHVTVLILLKGVLFARSSRLIPDKANLGFRFPCD
GPGRGGTCQVSGWDHVFLGLFWMYNSLSIVIFHFSWKMQSDVWGTVDAAGNVSHITGGNFAQSAITINGWLR
DFLWAQASQVINSYGSALSAYGLMFLGAHFVWAFSLMFLFSGRGYWQELIESIVWAHNKLKVAPAIQPRALS
ITQGRAVGVAHYLLGGIATTWAFFHAHILSVG
>WP_096535884.1:1-752/1-752 photosystem I core protein PsaA [Nostoc linckia]
MAISPPEREEKKARVIVDNDPVPTSFERWAKPGHFDRSLARGPKTTTWIWNLHALAHDFDTHTSDLEDISRK
IFSAHFGHLAVVTIWLSGMIFHGAKFSNYEAWLSDPLNVKPSAQVVWPIVGQDILNGDVGGGFHGIQITSGL
FYIWRGWGITNSFQLYVTAIGGLVLAGLFLFAGWFHYHKRAPKLEWFQNVESMLNHHLQVLLGCGSLGWAGH
LIHVSAPTNKLLDAGVAVKDIPLPHEFILNKDLLTELYPGFAAGLAPFFTLNWGQYADFLTFKGGLNPVTGS
LWLTDISHHHLAIAVLFIIAGHQYRTNWGIGHSIREILENHKGPFTGEGHKGLYENLTTSWHAQLATNLAFL
GSLTIIIAHHMYAMPPYPYLSTDYATQLCIFTHHIWIGGFLIVGGAAHAAIFMVRDYDPVVNQNNLLDRVIR
HRDAIISHLNWVSIFLGFHSFGLYIHNDTMRALGRPQDMFSDTAIQLQPVFAQWVQNIHALAPGTTAPNALE
PVSYVFGGGILAVGGKVAAAPIALGTADFLIHHIHAFTIHVTVLILLKGVLFARSSRLIPDKANLGFRFPCD
GPGRGGTCQVSGWDHVFLGLFWMYNSLSIVIFHFSWKMQSDVWGTVDPDGTVTHITGGNFAQSAITINGWLR
DFLWAQATQVINSYGSALSAYGLMFLGAHFVWAFSLMFLFSGRGYWQELIESIVWAHNKLRVAPSIQPRALS
IIQGRAVGVAHYLLGGIATTWAFFHAHILSVG
>WP_028082708.1:1-752/1-752 photosystem I core protein PsaA [Dolichospermum circinale]
MTISPPEREEKKARVIVDNDPVPTSFEKWAKPGHFERSLSRGPKTTTWIWDLHALAHDFDTHTSDLEDISRK
IFAAHFGHLAVVAIWLSGMLFHGAKFSNYEAWLADPLGVKPSAQTVWSIVGQDILNGDMGGGFRGIQTTSGL
FQVWRGWGITSSYQLYVTAIGGLVLAGLFLFAGWFHYHKRAPKLEWFQNVESMLNHHLSVLLGCGSLGWAGH
LIHVSAPINKLLDAGVAAKDIPLPHELLFDTAKMAELYPGFASGLTPFFTLNWGAYADILTFKGGLNPVTGG
LWMTDISHHHLAIAVLFIVAGHMYRTNWGIGHSIKDILEAHKGPFTGEGHKGLYENLTTSWHAQLATNLAFL
GSLTIIIAHHMYAMPPYPYLATDYATQLCIFTHHIWIGGFLIVGGAAHAAIFMVRDYDPVVNQNNVLDRVIR
HRDAIISHLNWVCIFLGFHSFGLYIHNDTMRALGRPQDMFSDSAIQLQPVFAQWVQNLHTLAPGNTAPNALQ
VVSHAFGGGIVAIGDKIAMMPITLGTADFMVHHIHAFTIHVTVLILLKGVLYARSSRLIPDKANLGFRFPCD
GPGRGGTCQVSGWDHVFLGLFWMYNSLSIVIFHFSWKMQSDVWGTVDPDGTVNHITGGNFAESAITINGWLR
DFLWAQATQVINSYGTELSAYGLMFLGAHFVWAFSLMFLFSGRGYWQELIESIVWAHNKLKVAPTIQPRALS
ITQGRAVGVAHYLLGGIATTWAFFHAHILSVG
>WP_190908686.1:1-752/1-752 photosystem I core protein PsaA [Anabaena catenula]
MTISPPEREEKKARVIVDNDPVPTSFQKWAQPGHFDRSLAKGPKTTTWIWNLHALAHDFDTHTSDLEDISRK
IFAAHFGHLAVVTIWLSGMLFHGAKFSNYEAWLSDPLGVKPSAQVVWPIVGQDILNGDVGGGFHGIQITSGL
FQVWRGWGITSSFQLYVTAIGGLVLAGLFLFAGWFHYHKRAPKLEWFQNVESMLNHHLSVLLGCGSLGWAGH
LIHVSAPINKLLDAGVAIKDIPLPHEFILNKDLLTELYPSFASGLTPFFTLNWGTYADILTFKGGLNPVTGG
LWMSDISHHHLAIAVLFIIAGHMYRTNWGIGHSIKDILENHKGPFTGEGHKGLYENLTTSWHAQLATNLAFL
GSLTIIIAHHMYAMPPYPYLATDYATQLCIFTHHIWIGGFLIVGGAAHAAIFMVRDYDPVVNQNNVLDRVIR
HRDAIISHLNWVCIFLGFHSFGLYIHNDTMRALGRPQDMFSDAAIQLQPVFAQWVQNLHTLAPGGTAPNALA
PVSYAFGGGVLAVGGKVAMMPIALGTADFLIHHIHAFTIHVTVLILLKGVLYARSSRLIPDKANLGFRFPCD
GPGRGGTCQVSGWDHVFLGLFWMYNSLSIVIFHFSWKMQSDVWGTVDADGVVNHITGGNFAESAITINGWLR
DFLWAQATQVINSYGSEFSAYGLMFLGAHFVWAFSLMFLFSGRGYWQELIESIVWAHNKLKVAPTIQPRALS
ITQGRAVGVAHYLLGGIATTWAFFHAHILSVG
>WP_019492903.1:1-752/1-752 photosystem I core protein PsaA [Calothrix sp. PCC 7103]
MTISPPEREEKKARVIVDKDPVPTSFERWGQPGHFDRTLAKGPKTTTWIWNLHALAHDFDTHTSDLEDISRK
VFAAHFGHLAVVTLWLSGMIFHGAKFSNYEAWLMDPLNVKPSAQVVWPIVGQDILNGDVGGGFHGIQITSGL
FQVWRGWGITNTFQLYCTAIGGLVLAGLFLFAGWFHYHKRAPKLEWFQNVESMLNHHLAVLLGCGSLGWTGH
IIHVSAPINKLLDAGVALKDVPLPHEFILNKDLLIELFPSFANGLTPFWTLNWGQYADFLTFKGGLNPVTGG
LWMTDIAHHHLAIAVLFIVAGHQYRTNWGIGHSIKEILENHKGPFTGEGHRGLYENLTTSWHAQLGINLAML
GSLTIIVAHHMYAMPPYPYLATDYATQLCIFTHHMWIGAFLIVGGAAHSAIFMVRDYDPVVNQNNVLDRVIR
HRDAIISHLNWVCMFLGFHSFGLYIHNDTMRALGRPQDMFSDTAIQLQPVFAQWVQNLHTVAPGATAPNALQ
VVSHAFGGGIVAVGGKVAMMPIALGTADFMIHHIHAFQIHVTVLILLKGVLFARSSRLIPDKANLGFRFPCD
GPGRGGTCQVSGWDHVFLGLFWMYNTISIAIFHFSWKMQSDVWGTVDSDGVVSHITGGNFAQSAITINGWLR
DFLWAQAAQVINSYGSALSAYGLMFLGAHFVWAFSLMFLFSGRGYWQELIESIVWAHNKLKVAPSIQPRALS
IIQGRAVGVAHYLLGGIATTWAFFHAHILSVG
>WP_162423309.1:1-752/1-752 photosystem I core protein PsaA [Myxacorys almedinensis]
MTISPPEREANKVRVVVDNDPTPTSFEKWGQPGHFDRALSKGPKTTTWIWNLHANAHDFDSHTSDLEDVSRK
IFSAHFGHLAVVFIWLSGMYFHGAKFSNYEAWLNNPLGVKPSAQVVWDIFGQEILNADVGGGFRGIQITSGF
FQLWRAAGITNTFQLYCTAIGGLVMAGLMLFAGWFHYHKRAPKLEWFQNAESMLNHHLAGLFGLGSLGWAGH
QIHVSLPINELLDRGVPADKIPLPHEFILNSQLMADIYPSFSKGLVPFFTLNWGEYADFLTFKGGLNPVTGG
LWLTDTAHHHLAIAVLFIIAGHMYRTNWGIGHSIKEMHEAHKGPFTGEGHKGLYDVLTTSWHAQLAINLAMV
GSLSIIVAQHMYAMPPYPYLATDYATQLSLFTHHMWLGGFFIVGGAAHAAIFMVRDYDPVVNQNNLLDRVLR
HRDAIISHLNWVCIFLGFHSFGLYVHNDTMRALGRPQDMFSDTAIQLQPVFAQWIQNIHTLAPGSTAPNALG
PASVAFGGDVVAVGGKVAMMPIVLGTADFMVHHIHAFTIHVTVLILLKGVLFARSSRLIPDKANLGFRFPCD
GPGRGGTCQVSGWDHVFLGLFWMYNSLSIAIFHFSWKMQSDVWGTVAPDGTVTHVTYGNFAQSAITINGWLR
DFLWAQASQVINSYGSALSAYGLLFLGAHFVWAFSLMFLFSGRGYWQELIESIVWAHNKLKVAPAIQPRALS
IIQGRAVGVAHYLLGGIVTTWAFFLARSLSIG
>WP_190567705.1:1-752/1-752 photosystem I core protein PsaA [Nostoc parmelioides]
MTISPPEREEKKARVIVDKDPVPTSFEKWAQPGHFDRTLARGPKTTTWIWNLHALAHDFDTHTSDLEDISRK
IFAAHFGHLAVVTIWLSGMIFHGAKFSNYEAWLSDPLNVRPSAQVVWPIVGQDILNGDVGGGFHGIQITSGL
FQVWRGWGITNSFQLYCTAIGGLVLAGLFLFAGWFHYHKRAPKLEWFQNVESMLNHHLQVLLGCGSLGWAGH
LIHVSAPINKLMDAGVAVKDIPLPHEFILNKSLLIDLFPGFAAGLTPFFTLNWGQYADFLTFKGGLNPVTGG
LWMTDIAHHHLAIAVVFIIAGHQYRTNWGIGHSIKEILENHKGPFTGEGHKGLYENLTTSWHAQLATNLAFL
GSLTIIIAHHMYAMPPYPYLATDYATQLCIFTHHIWIGGFLIVGGAAHAAIFMVRDYDPVVNQNNVLDRVIR
HRDAIISHLNWVSIFLGFHSFGLYIHNDTMRALGRPQDMFSDTAIQLQPVFAQWVQNLHTLAPGGTAPNALE
PVSYAFGGGVLAVGGKVAMMPIALGTADFLIHHIHAFTIHVTVLILLKGVLFARSSRLIPDKANLGFRFPCD
GPGRGGTCQVSGWDHVFLGLFWMYNSLSIVIFHFSWKMQSDVWGTVDAAGNVSHITGGNFAQSAITINGWLR
DFLWAQASQVINSYGSALSAYGLMFLGAHFVWAFSLMFLFSGRGYWQELIESIVWAHNKLKVAPAIQPRALS
ITQGRAVGVAHYLLGGIATTWAFFHAHILSVG
>WP_015111856.1:1-752/1-752 photosystem I core protein PsaA [Nostoc sp. PCC 7107]
MTISPPEREEKKARVIVDKDPVPTSFEKWALPGHFDRTLARGPKTTTWIWNLHALAHDFDTHTSDLEDISRK
IFAAHFGHLAVVTIWLSGMIFHGAKFSNYEAWLSDPLNVRPSAQVVWPIVGQDILNGDVGGGFHGIQITSGL
FQVWRGWGITNSFQLYCTAIGGLVLAGLFLFAGWFHYHKRAPKLEWFQNVESMLNHHLQVLLGCGSLGWAGH
LIHVSAPINKLMDAGVAVKDIPLPHEFILNKSLLIDVFPGFAAGLTPFFTLNWGQYADFLTFKGGLNPVTGG
LWMTDIAHHHLAIAVLFIIAGHQYRTNWGIGHSIKEILENHKGPFTGEGHKGLYENMTTSWHAQLATNLAFL
GSLTIIIAHHMYAMPPYPYLATDYATQLCIFTHHIWIGGFLIVGGAAHAAIFMVRDYDPVVNQNNVLDRVIR
HRDAIISHLNWVCIFLGFHSFGLYIHNDTMRALGRPQDMFSDSAIQLQPVFAQWVQNLHTLAPGGTAPNALE
PVSYAFGGGILAVGGKVAMMPIALGTADFLIHHIHAFTIHVTVLILLKGVLFARSSRLIPDKANLGFRFPCD
GPGRGGTCQVSGWDHVFLGLFWMYNSLSIVIFHFSWKMQSDVWGTVDAAGNVSHITGGNFAQSAITINGWLR
DFLWAQASQVINSYGSALSAYGLMFLGAHFVWAFSLMFLFSGRGYWQELIESIVWAHNKLKVAPAIQPRALS
ITQGRAVGVAHYLLGGIATTWAFFHAHILSVG
>WP_094328279.1:1-752/1-752 photosystem I core protein PsaA [Nostoc sp. 'Peltigera membranacea cyanobiont' 213]
MTISPPEREEKKARVIVDNDPVPTSFERWAQPGHFDRSLARGPKTTTWIWNLHALAHDFDTHTSDLEDISRK
IFSAHFGHLAVVMVWLSGMIFHGAKFSNYEAWLSDPLNVKPSAQVVWPIVGQDILNGDVGGGFHGIQITSGL
FQVWRGWGITNSFQLYCTAIGGLVLAGLFLFAGWFHYHKRAPKLEWFQNVESMLNHHLQVLLGCGSLGWAGH
LIHVSNPTNKLLDAGVALKDIPLPHEFILNKDLLTELYPSFAAGLAPFFTLNWGQYADILTFKGGLNPVTGG
LWMSDIAHHHLAIAVLFIVAGHQYRTNWGIGHSIKEILENHKGPFTGEGHKGLYENLTTSWHAQLATNLAFL
GSLTIIIAHHMYAMPPYPYLATDYATQLCIFTHHMWIGGFLIVGGAAHAAIFMVRDYDPVVNQNNVLDRVIR
HRDAIISHLNWVCIFLGFHSFGLYIHNDTMRALGRPQDLFSDTGIQLQPVFAQWIQNIHALAPGTTAPNALE
PVSYVFGGGILAVGGKVAAAPIVLGTADFLIHHIHAFTIHVTVLILLKGVLYARSSRLIPDKANLGFRFPCD
GPGRGGTCQVSGWDHVFLGLFWMYNSISIVIFHFSWKMQSDVWGTVDADGTVTHITGGNFAQSAITINGWLR
DFLWAQATQVINSYGSALSAYGLLFLGAHFVWAFSLMFLFSGRGYWQELIESIVWAHNKLKVAPAIQPRALS
IIQGRAVGVAHYLLGGIATTWAFFHAHILSVG
>WP_190710000.1:1-752/1-752 photosystem I core protein PsaA [Anabaena minutissima]
MTISPPEREEKKARVIVDNDPVPTSFEKWAQPGHFDRSLARGPKTTTWIWNLHALAHDFDTHTSDLEDISRK
IFAAHFGHLAVVTIWLSGMIFHGAKFSNYEAWLTDPLNVKPSAQVVWPIVGQDILNGDVGGGFHGIQITSGL
FQVWRGWGITNSFQLYCTAIGGLVLAGLFLFAGWFHYHKRAPKLEWFQNVESMLNHHLQVLLGCGSLGWAGH
LIHVSAPINKLLDAGVPLKDVPLPHEFILNKDLLIEQFPGFASGLTPFFTLNWGQYADILTFKGGLNPVTGG
LWMTDISHHHLAIAVVFIIAGHMYRTNWGIGHSIKEILENHKGPFTGEGHKGLYENMTTSWHAQLATNLAFL
GSLTIIIAHHMYAMPPYPYLATDYATQLCLFTHHMWIGGFLIVGGAAHAAIFMVRDYDPVVNQNNVLDRVIR
HRDAIISHLNWVCIFLGFHSFGLYIHNDTMRALGRPQDMFSDTAIQLQPVFAQWVQNLHTLAPGGTAPNALE
PVSYAFGGGILAVGGKVAMMPIALGTADFLVHHIHAFTIHVTVLILLKGVLFARSSRLIPDKANLGFRFPCD
GPGRGGTCQVSGWDHVFLGLFWMYNSLSIVIFHFSWKMQSDVWGTVDAAGNVSHITGGNFAQSAITINGWLR
DFLWAQASQVINSYGSALSAYGLMFLGAHFVWAFSLMFLFSGRGYWQELIESIVWAHNKLKVAPAIQPRALS
ITQGRAVGVAHYLLGGIATTWAFFHAHILSVG
>WP_073642050.1:1-752/1-752 photosystem I core protein PsaA [Nostoc calcicola]
MAISPPEREEKKARVIVDNDPVPTSFERWAKPGHFDRSLARGPKTTTWIWNLHALAHDFDTHTSDLEDISRK
IFSAHFGHLAVVTIWLSGMIFHGAKFSNYEAWLSDPLNVKPSAQVVWPIVGQDILNGDVGGGFHGIQITSGL
FQVWRGWGITNSFQLYCTAIGGLVLAGLFLFAGWFHYHKKAPKLEWFQNVESMLNHHLQVLLGCGSLGWAGH
LIHVSAPTNKLLDAGVALKDIPLPHEFILNKDLLTELYPSFAAGIAPFFTLNWGQYADFLTFKGGLNPVTGG
LWLTDISHHHLAIAVIFIIAGHQYRTNWGIGHSIKEILENHKGPFTGEGHKGLYENLTTSWHAQLATNLAFL
GSLTIIIAHHMYAMPPYPYLATDYATQLCIFTHHIWIGGFLIVGGAAHAAIFMVRDYDPVVNQNNLLDRVLR
HRDAIISHLNWVSIFLGFHSFGLYIHNDTMRALGRPQDMFSDTAIKLQPVFAQWVQNIHALAPGSTAPNALE
PVSYVFGGGILAVGGKVAAAPIALGTADFLIHHIHAFTIHVTVLILLKGVLFARSSRLIPDKANLGFRFPCD
GPGRGGTCQVSGWDHVFLGLFWMYNSLSIVIFHFSWKMQSDVWGTVDPDGTVTHITGGNFAQSAITINGWLR
DFLWAQATQVINSYGSALSAYGLLFLGAHFVWAFSLMFLFSGRGYWQELIESIVWAHNKLKVAPAIQPRALS
IVQGRAVGVAHYLLGGIATTWAFFHAHILSVG
>WP_193949875.1:1-752/1-752 photosystem I core protein PsaA [Nostoc sp. LEGE 12450]
MTISPPEREEKKARVIVDNDPVPTSFERWAKPGHFDRSLARGPKTTTWIWNLHALAHDFDTHTSDLEDISRK
IFSAHFGHLAVVMVWLSGMIFHGAKFSNYEAWLSDPLNVKPSAQVVWPIVGQDILNGDVGGGFHGIQITSGL
FQVWRGWGITNSFQLYVTAIGGLVLAGLFLFAGWFHYHKRAPKLEWFQNVESMLNHHLQVLLGCGSLGWAGH
LIHVSAPTNKLLDAGVALKDIPLPHEFILNKDLLTELYPSFAAGLAPFFTLNWGQYADFLTFKGGLNPVTGG
LWMTDIAHHHLAIAVLFIVAGHQYRTNWGIGHSIKEILENHKGPFTGEGHKGLYENLTTSWHAQLATNLAFL
GSLTIIIAHHMYAMPPYPYLATDYATQLCIFTHHIWIGGFLIVGGAAHAAIFMVRDYDPVVNQNNVLDRVLR
HRDAIISHLNWVCIFLGFHSFGLYIHNDTMRALGRPQDLFSDTGIQLQPVFAQWIQNIHALAPGTTAPNALE
PVSYVFGGGILAVGGKVAAAPIALGTADFLIHHIHAFTIHVTVLILLKGVLYARSSRLIPDKANLGFRFPCD
GPGRGGTCQVSGWDHVFLGLFWMYNSLSIVIFHFSWKMQSDVWGTVDADGTVTHITGGNFAQSAITINGWLR
DFLWAQATQVINSYGSALSAYGLLFLGAHFVWAFSLMFLFSGRGYWQELIESIVWAHNKLKVAPAIQPRALS
IIQGRAVGVAHYLLGGIATTWAFFHAHILSVG
>WP_185566422.1:1-752/1-752 photosystem I core protein PsaA [Nostoc sp. 2RC]
MAISPPEREEKKARVIVDNDPVPTSFERWAKPGHFDRSLARGPKTTTWIWNLHALAHDFDTHTSDLEDISRK
IFSAHFGHLAVVTIWLSGMIFHGAKFSNYEAWLSDPLNVKPSAQVVWPIVGQDILNGDVGGGFHGIQITSGL
FQVWRGWGITNSFQLYCTAIGGLVLAGLFLFAGWFHYHKKAPKLEWFQNVESMLNHHLQVLLGCGSLGWAGH
LIHVSAPTNKLLDAGVALKDIPLPHEFILNKDLLTELYPGFAAGIAPFFTLNWGQYADFLTFKGGLNPVTGG
LWLTDISHHHLAIAVLFIIAGHQYRTNWGIGHSIKEILENHKGPFTGEGHKGLYENLTTSWHAQLATNLAFL
GSLTIIIAHHMYAMPPYPYLATDYATQLCIFTHHIWIGGFLIVGGAAHAAIFMVRDYDPVVNQNNLLDRVIR
HRDAIISHLNWVSIFLGFHSFGLYIHNDTMRALGRPQDMFSDTAIQLQPVFAQWIQNIHALAPGSTAPNALE
PVSYVFGGGILAVGGKVAAAPIALGTADFLIHHIHAFTIHVTVLILLKGVLFARSSRLIPDKANLGFRFPCD
GPGRGGTCQVSGWDHVFLGLFWMYNSLSIVIFHFSWKMQSDVWGTVDPDGTVTHITGGNFAQSAITINGWLR
DFLWAQATQVINSYGSALSAYGLMFLGAHFVWAFSLMFLFSGRGYWQELIESIVWAHNKLKVAPAIQPRALS
IIQGRAVGVAHYLLGGIATTWAFFHAHILSVG
>WP_013190069.1:1-752/1-752 photosystem I core protein PsaA [Trichormus azollae]
MTISPPEREEKKARVIVDKDPVPTSFERWAQPGHFDRSLAKGPKTTTWIWNLHALAHDFDTHTSDLEDISRK
IFSAHFGHLAVVTIWLSGMLFHGAKFSNYEAWLTDPLGVKPSAQVVWPIVGQDILNGDVGGGFHGIQITSGL
FQVWRGWGITNSFQLYCTAIGGLVLAGLFLFAGWFHYHKRAPKLEWFQNVESMLNHHLQVLLGCGSLGWAGH
LIHVSAPTNKLLDAGVALKDIPLPHEFILNKDLLTELYPSFANGLTPFFTLNWGTYADILTFKGGLNPVTGG
LWMTDISHHHLAIAVLFIIAGHMYRTNWGIGHSIKDILENHKGPFTGEGHKGLYENMTTSWHAQLATNLAFL
GSLTIIIAHHMYAMPPYPYLATDYATQLCIFTHHIWIGGFLIVGGAAHAAIFMVRDYDPVLNQNNVLDRVIR
HRDAIISHLNWVCIFLGFHSFGLYIHNDTMRALGRPQDMFSDAAIQLQPVFAQWVQNLHTLAPGGTAPNALE
PVSYAFGGGVLAVGGKVAMMPITLGTADFLIHHIHAFTIHVTVLILLKGVLYARSSRLIPDKANLGFRFPCD
GPGRGGTCQVSGWDHVFLGLFWMYNSLSIVIFHFSWKMQSDVWGTVDADGVVEHITGGNFAQGAITINGWLR
DFLWAQATQVINSYGSELSAYGLMFLGAHFVWAFSLMFLFSGRGYWQELIESIVWAHNKLKVAPTIQPRALS
ITQGRAVGVAHYLLGGIATTWAFFHAHILSVG
>WP_069070058.1:1-752/1-752 photosystem I core protein PsaA [Nostoc sp. KVJ20]
MTISPPEREEKKARVIVDNDPVPTSFEAWAKPGHFDRSLARGPKTTTWIWNLHALAHDFDTHTSDLEDISRK
IFSAHFGHLAVVMVWLSGMIFHGAKFSNYEAWLSDPLNVKPSAQVVWPIVGQDILNGDVGGGFHGIQITSGL
FQVWRGWGITNSFQLYCTAIGGLVLAGLFLFAGWFHYHKRAPKLEWFQNVESMLNHHLQVLLGCGSLGWAGH
LIHVSNPTNKLLDAGVALKDIPLPHEFILNKDLLTELYPSFAAGLAPFFTLNWGQYADILTFKGGLNPVTGG
LWMTDIAHHHLAIAVLFIVAGHQYRTNWGIGHSIKEILENHKGPFTGEGHKGLYENLTTSWHAQLATNLAFL
GSLTIIIAHHMYAMPPYPYLATDYATQLCIFTHHIWIGGFLIVGGAAHAAIFMVRDYDPVVNQNNLLDRVIR
HRDAIISHLNWVCIFLGFHSFGLYIHNDTMRALGRPQDLFSDTGIQLQPVFAQWIQGIHALAPGTTAPNALE
PVSYVFGGGVLAVGGKVAAAPIVLGTADFLIHHIHAFTIHVTVLILLKGVLYARSSRLIPDKANLGFRFPCD
GPGRGGTCQVSGWDHVFLGLFWMYNSLSIVIFHFSWKMQSDVWGTVDADGTVTHITGGNFAQSAITINGWLR
DFLWAQATQVINSYGSALSAYGLLFLGAHFVWAFSLMFLFSGRGYWQELIESIVWAHNKLKVAPAIQPRALS
IIQGRAVGVAHYLLGGIATTWAFFHAHILSVG
>MBN3892997.1:1-752/1-752 photosystem I core protein PsaA [Nostoc sp. JL31]
MTISPPEREEKKARVIVDNDPVPTSFERWAQPGHFDRSLARGPKTTTWIWNLHALAHDFDTHTSDLEDISRK
IFSAHFGHLAVVTIWLSGMIFHGAKFSNYEAWLSDPLNVKPSAQVVWPIVGQDILNGDVGGGFHGIQITSGL
FQVWRGWGITNSFQLYCTAIGGLVLAGLFLFAGWFHYHKRAPKLEWFQNVESMLNHHLQVLLGCGSLGWAGH
LIHVSAPTNKLLDAGVALKDIPLPHEFILNKDLLTELYPGFAAGLAPFFTLNWGQYADFLTFKGGLNPVTGG
LWLTDISHHHLAIAVLFIVAGHQYRTNWGIGHSIKEILENHKGPFTGEGHKGLYENLTTSWHAQLATNLAFL
GSLTIIIAHHMYAMPPYPYLATDYATQLCIFTHHIWIGGFLIVGGAAHAAIFMVRDYDPVVNQNNLLDRVIR
HRDAIISHLNWVCIFLGFHSFGLYIHNDTMRALGRPQDLFSDTGIQLQPVFAQWIQNIHALAPGTTAPNALE
PVSYVFGGGVLAVGGKVAAAPIVLGTADFLIHHIHAFTIHVTVLILLKGVLYARSSRLIPDKANLGFRFPCD
GPGRGGTCQVSGWDHVFLGLFWMYNSLSIVIFHFSWKMQSDVWGTVDGDGTVTHITGGNFAQSAITINGWLR
DFLWAQATQVINSYGSALSAYGLLFLGAHFVWAFSLMFLFSGRGYWQELIESIVWAHNKLKVAPAIQPRALS
IIQGRAVGVAHYLLGGIATTWAFFHAHILSVG
>MBN3876324.1:1-752/1-752 photosystem I core protein PsaA [Nostoc sp. JL23]
MTISPPEREEKKARVIVDNDPVPTSFERWAQPGHFDRSLARGPKTTTWIWNLHALAHDFDTHTSDLEDISRK
IFSAHFGHLAVVTIWLSGMIFHGAKFSNYEAWLSDPLNVKPSAQVVWPIVGQDILNGDVGGGFHGIQITSGL
FQVWRGWGITNSFQLYCTAIGGLVLAGLFLFAGWFHYHKRAPKLEWFQNVESMLNHHLQVLLGCGSLGWAGH
LIHVSAPTNKLLDAGVALKDIPLPHEFILNKDLLTELYPGFAAGLAPFFTLNWGQYADFLTFKGGLNPVTGG
LWLTDISHHHLAIAVLFIVAGHQYRTNWGIGHSIKEILENHKGPFTGEGHKGLYENLTTSWHAQLATNLAFL
GSLTIIIAHHMYAMPPYPYLATDYATQLCIFTHHIWIGGFLIVGGAAHAAIFMVRDYDPVVNQNNLLDRVIR
HRDAIISHLNWVCIFLGFHSFGLYIHNDTMRALGRPQDLFSDTGIQLQPVFAQWIQNIHALAPGTTAPNALE
PVSYVFGGGVLAVGGKVAAAPIVLGTADFLIHHIHAFTIHVTVLILLKGVLYARSSRLIPDKANLGFRFPCD
GPGRGGTCQVSGWDHVFLGLFWMYNSLSIVIFHFSWKMQSDVWGTVDADGTVTHITGGNFAQSAITINGWLR
DFLWAQATQVINSYGSALSAYGLLFLGAHFVWAFSLMFLFSGRGYWQELIESIVWAHNKLKVAPAIQPRALS
IIQGRAVGVAHYLLGGIATTWAFFHAHILSVG
>WP_214433449.1:1-752/1-752 photosystem I core protein PsaA [Dendronalium phyllosphericum]
MTISPPEREEKKARVIVDNDPVPTSFEKWAQPGHFDRSLARGPKTTTWIWNLHALAHDFDTHTSDLEDISRK
IFAAHFGHLAVVTIWLSGMIFHGAKFSNYEAWLTDPLNVKPSAQVVWPIVGQDILNGDVGGGFHGIQITSGL
FQVWRGWGITNSFQLYCTAIGGLVLAGLFLFAGWFHYHKRAPKLEWFQNVESMLNHHLQVLLGCGSLGWAGH
LIHVSAPTNKLLDAGVALKDIPLPHEFILNKDLLIELYPGFASGLAPFFTLNWGQYADFLTFKGGLNPVTGG
LWLTDISHHHLAIAVLFIIAGHQYRTNWGIGHSIKEILENHKGPFTGEGHKGLYENLTTSWHAQLATNLAFL
GSLTIIIAHHMYAMPPYPYLATDYATQLCIFTHHIWIGGFLIVGGAAHAAIFMVRDYDPVVNQNNLLDRVIR
HRDAIISHLNWVCIFLGFHSFGLYIHNDTMRALGRPQDMFSDTAIQLQPVFAQWIQNIHALAPGTTAPNALE
PVSYVFGGGVLAVGGKVAAAPIALGTADFLIHHIHAFTIHVTVLILLKGVLFARSSRLIPDKANLGFRFPCD
GPGRGGTCQVSGWDHVFLGLFWMYNSLSIVIFHFSWKMQSDVWGTVDAAGNVTHITGGNFAQSAITINGWLR
DFLWAQASQVINSYGSALSAYGLMFLGAHFVWAFSLMFLFSGRGYWQELIESIVWAHNKLKVAPAIQPRALS
IIQGRAVGVAHYLLGGIATTWAFFHAHILSVG
>BAZ42213.1:1-752/1-752 photosystem I core protein A1 [Calothrix sp. NIES-4101]
MTISPPERGEKKARVIVDNDPVPTSFERWGNPGHFDRTLAKGPKTTTWIWNLHALAHDFDTHTSDLEDISRK
VFAAHFGHLAVVTLWLSGMIFHGAKFSNYEAWLSDPLGVKPSAQVVWPIVGQDILNGDVGGGFHGIQITSGL
FQVWRGWGITNSFQLYCTAIGGLVLAGLFLFAGWFHYHKRAPKLEWFQNVESMLNHHLAVLLGCGSLGWTGH
LIHVSNPINKLLDAGVALKDVPLPHEFILNKDLLIELYPSFANGLTPFWTLNWGAYADFLTFKGGLNPITGG
LWMTDIAHHHLAIAVLFIVAGHQYRTNWGIGHSIKDILENHKGPFTGEGHKGLYENLTTSWHAQLATNLAFL
GSLTIIVAHHMYSMPPYPYLATDYATQLCLFTHHMWIGGFLIVGGAAHAAIFMVRDYDPVVNQNNLLDRVIR
HRDAIISHLNWVSMFLGFHSFGLYIHNDTMRALGRPQDMFSDTAIQLQPVFAQWVQSLHTVAPGGTAPNALQ
VVSHAFGGGIVAVGGKVAMMPIALGTADFLVHHIHAFTIHVTVLILLKGVLFARSSRLIPDKANLGFRFPCD
GPGRGGTCQVSGWDHVFLGLFWMYNSLSIVIFHFSWKMQSDVWGTVDAAGNVSHITGGNFAQGAITINGWLR
DFLWAQAAQVINSYGSALSAYGLLFLGAHFVWAFSLMFLFSGRGYWQELIESIVWAHNKLKVAPAIQPRALS
IIQGRAVGVAHYLLGGIATTWAFFHAHILSVG
>MBN3882747.1:1-752/1-752 photosystem I core protein PsaA [Nostoc sp. JL34]
MTISPPEREEKKARVIVDNDPVPTSFERWAQPGHFDRSLARGPKTTTWIWNLHALAHDFDTHTSDLEDISRK
IFSAHFGHLAVVMVWLSGMIFHGAKFSNYEAWLSDPLNVKPSAQVVWPIVGQDILNGDVGGGFHGIQITSGL
FQVWRGWGITNSFQLYVTAIGGLVLAGLFLFAGWFHYHKRAPKLEWFQNVESMLNHHLQVLLGCGSLGWAGH
LIHVSAPTNKLLDAGVALKDIPLPHEFILNKDLLTELYPSFAAGLAPFFTLNWGQYADFLTFKGGLNPVTGG
LWLTDISHHHLAIAVLFIVAGHQYRTNWGIGHSIKEILENHKGPFTGEGHKGLYENLTTSWHAQLATNLAFL
GSLTIIIAHHMYAMPPYPYLATDYATQLCIFTHHIWIGGFLIVGGAAHAAIFMVRDYDPVVNQNNLLDRVIR
HRDAIISHLNWVCIFLGFHSFGLYIHNDTMRALGRPQDLFSDTGIQLQPVFAQWIQNIHALAPGTTAPNALE
PVSYVFGGGVLAVGGKVAAAPIVLGTADFLIHHIHAFTIHVTVLILLKGVLYARSSRLIPDKANLGFRFPCD
GPGRGGTCQVSGWDHVFLGLFWMYNSLSIVIFHFSWKMQSDVWGTVDADGTVTHITGGNFAQSAITINGWLR
DFLWAQATQVINSYGSALSAYGLLFLGAHFVWAFSLMFLFSGRGYWQELIESIVWAHNKLKVAPAIQPRALS
IIQGRAVGVAHYLLGGIATTWAFFHAHILSVG
>WP_099068405.1:1-752/1-752 photosystem I core protein PsaA [Nostoc linckia]
MAISPPEREEKKARVIVDNDPVPTSFERWAKPGHFDRSLARGPKTTTWIWNLHALAHDFDTHTSDLEDISRK
IFSAHFGHLAVVTIWLSGMIFHGAKFSNYEAWLSDPLNVKPSAQVVWPIVGQDILNGDVGGGFHGIQITSGL
FQVWRGWGITNSFQLYCTAIGGLVLAGLFLFAGWFHYHKKAPKLEWFQNVESMLNHHLQVLLGCGSLGWAGH
LIHVSAPTNKLLDAGVALKDIPLPHEFILNKDLLTELYPGFAAGIAPFFTLNWGQYADFLTFKGGLNPVTGG
LWLTDISHHHLAIAVMFIIAGHQYRTNWGIGHSIKEILENHKGPFTGEGHKGLYENLTTSWHAQLATNLAFL
GSLTIIIAHHMYAMPPYPYLATDYATQLCIFTHHIWIGGFLIVGGAAHAAIFMVRDYDPVVNQNNLLDRVIR
HRDAIISHLNWVSIFLGFHSFGLYIHNDTMRALGRPQDMFSDTAIQLQPVFAQWIQNIHALAPGSTAPNALE
PVSYVFGGGILAVGGKVAAAPIALGTADFLIHHIHAFTIHVTVLILLKGVLFARSSRLIPDKANLGFRFPCD
GPGRGGTCQVSGWDHVFLGLFWMYNSLSIVIFHFSWKMQSDVWGTVDPDGTVTHITGGNFAQSAITINGWLR
DFLWAQATQVINSYGSALSAYGLMFLGAHFVWAFSLMFLFSGRGYWQELIESIVWAHNKLKVAPAIQPRALS
IVQGRAVGVAHYLLGGIATTWAFFHAHILSVG
>WP_012410173.1:1-752/1-752 photosystem I core protein PsaA [Nostoc punctiforme]
MTISPPEREEKKARVIVDNDPVPTSFERWAKPGHFDRSLARGPKTTTWIWNLHALAHDFDTHTSDLEDISRK
IFSAHFGHLAVVMVWLSGMIFHGAKFSNYEAWLSDPLNVKPSAQVVWPIVGQDILNGDVGGGFHGIQITSGL
FQVWRGWGITNSFQLYVTAIGGLVLAGLFLFAGWFHYHKRAPKLEWFQNVESMLNHHLQVLLGCGSLGWAGH
LIHVSAPTNKLLDAGVALKDIPLPHEFILNKDLLTELYPSFAAGLAPFFTLNWGQYADFLTFKGGLNPVTGG
LWMTDIAHHHLAIAVLFIVAGHQYRTNWGIGHSIREILENHKGPFTGEGHKGLYENLTTSWHAQLATNLAFL
GSLTIIIAHHMYAMPPYPYLATDYATQLCIFTHHIWIGGFLIVGGAAHAAIFMVRDYDPVVNQNNVLDRVLR
HRDAIISHLNWVCIFLGFHSFGLYIHNDTMRALGRPQDLFSDTGIQLQPVFAQWIQNIHALAPGTTAPNALE
PVSYVFGGGILAVGGKVAAAPIALGTADFLIHHIHAFTIHVTVLILLKGVLYARSSRLIPDKANLGFRFPCD
GPGRGGTCQVSGWDHVFLGLFWMYNSLSIVIFHFSWKMQSDVWGTVDADGTVTHITGGNFAQSAITINGWLR
DFLWAQATQVINSYGSALSAYGLLFLGAHFVWAFSLMFLFSGRGYWQELIESIVWAHNKLKVAPAIQPRALS
IIQGRAVGVAHYLLGGIATTWAFFHAHILSVG
>WP_038074626.1:1-752/1-752 photosystem I core protein PsaA [Tolypothrix bouteillei]
MTISPPEREEKKARVIVDNDPVPTTFELWAKPGHFDRSLAKGPKTTTWIWNLHALAHDFDTHTSDLEDISRK
IFAAHFGHLAVVTLWLSGMIFHGARFSNYEAWLSDPLHIKPSAQVVWPIVGQQILNGDVGGGFHGIQITSGL
FYIWRGWGITNSFQLYCTAIGGLVLAGLFLFAGWFHYHKRAPKLEWFQNVESMLNHHLAVLLGCGSLGWAGH
IIHVSSPINKLLDAGVAVKDVPLPHEFILNKDLLIELFPGFANGLAPFFTLNWGQYADFLTFKGGLNPVTGG
LWLTDNAHHHLAIAVLFIIAGHQYRTNWGIGHSIKEILENHKGPFTGDGHKGIYENLTTSWHAQLSVNLAML
GSLTIIVAHHMYAMPPYPYLAVDYATQLCIFTHHMWIGAFLIVGAAAHGSIFMVRDYDPVVNQNNVLDRVLR
HRDAIISHLNWVCMFLGFHSFGLYIHNDTMRALGRPQDMFSDQAIQLQPVFAQWVQNLHTVAPGATAPNALE
PVSYAFGGGILAVGGKVAMMPIALGTADFLIHHIHAFQIHVTLLILLKGFLFARSSRLIPDKMNLGFRFPCD
GPGRGGTCQVSGWDHVFLGLFWMYNTISIAIFHFSWKMQSDVWGTVDSDGVVNHLTGGNFAQSAITINGWLR
DFLWAQAVQVINSYGSALSAYGLLFLGAHFVWAFSLMFLFSGRGYWQELIESIVWAHNKLKVAPSIQPRALS
IVQGRAVGVAHYLLGGIATTWAFFHARIISLG
>NET01137.1:1-752/1-752 photosystem I core protein PsaA [Sphaerospermopsis sp. SIO1G1]
MTISPPEREEKKAKVIVDNDPVPTSFERWAKPGHFDRTLAKGPKTTTWIWDLHALAHDFDTHTSDLEDISRK
IFSAHFGHLAIVTVWLSGMIFHGAKFSNYEAWLADPLGVKPSAQTVWPIVGQGILNGDVGGGFHGIQITSGL
FQVWRGWGITSSFQLYATAIGGLVLAGLFLFAGWFHYHKRAPKLEWFQNVESMLNHHLSVLLGCGSLGWTGH
LIHVSAPVNKLLDAGVAAKDIPLPHELLFDTAKMAELYPGFASGLTPFFTLNWGAYADILTFKGGLNPVTGG
LWMTDISHHHLAIAVLFIVAGHMYRTNWGIGHSIKDILEAHKGPFTGQGHKGLYEVMTTSWHAQLAVNLALL
GSLTIIIAHHMYAMPPYPYLATDYATQLCLFTHHMWIGGFLIVGAGAHAAIFMVRDYDPVVNQDNLLDRMIR
HRDAIISHLNWVCIFLGFHSFGLYIHNDTMRALGRPQDMFSDTAIQLQPVFAQWVQSLHTLAPGTTAPNALN
TVSYVFGGDVLAVGGKVAAAAIPLGTADFMVHHIHAFTIHVTVLILLKGVLYARSSRLIPDKANLGFRFPCD
GPGRGGTCQVSGWDHVFLGLFWMYNSLSIVIFHFSWKMQSDVWGTVDASGTVSNITGGNFAQSAITINGWLR
DFLWAQAAQVINSYGSELSAYGLMFLGAHFIWAFSLMFLFSGRGYWQELIESIVWAHNKLKVAPTIQPRALS
ITQGRAVGVAHYLLGGIATTWAFFHAHILSVG
>WP_210618819.1:1-752/1-752 photosystem I core protein PsaA [Brasilonema sp. CT11]
MTISPPEREEKKARVIVDNDPVPTSFERWGKPGHFDRVLAKGPKTTTWIWNLHALAHDFDTHTSDLEDISRK
IFAAHFGHLAVVTIWLSGMIFHGARFSNYEAWLSDPLNIKPSAQVVWPIVGQDILNGDVGGGFHGIQITSGF
FQIWRGWGITNSFQLYCTAIGGLVLAGLFLFAGWFHYHKRAPKLEWFQNVESMLNHHLQVLLGCGSLGWAGH
LIHVSAPTNKLLDAGVAVKDIPLPHEFILNKDLLIELYPSFANGIAPFFTLNWGVYSDFLTFKGGLNSVTGG
LWLTDNAHHHLAIAVLFIVAGHMYRTNWGIGHSIKEILENHKGPFTGDGHKGLYENMTTSWHAQLGTNLAFL
GSLTIIIAHHMYAMPPYPYLATDYATQLCIFTHHMWIGAFLIVGGAAHATIFMVRDYDPVVNRNNVLDRVLR
HRDAIISHLNWVSMFLGFHSFGLYIHNDTMRALGRPQDMFSDTAIQLQPVFAQWIQNIHTVAPGTTAPNALE
PVSYAFGGGVLAVGGKVAMMPITLGTADFLVHHIHAFTIHVTVLILLKGFLFARSSRLIPDKMNLGFRFPCD
GPGRGGTCQVSGWDHVFLGLFWMYNSISIVIFHFSWKMQSDVWGTVDADGTVSHITGGNFAQSAITINGWLR
DFLWAQAVQVINSYGSALSAYGLLFLGAHFVWAFSLMFLFSGRGYWQELIESIVWAHNKLKVAPAIQPRALS
IIQGRAVGVAHYLLGGIATTWAFFHARILSLG
>WP_071190290.1:1-752/1-752 photosystem I core protein PsaA [Trichormus sp. NMC-1]
MTISPPEREEKKARVIVDNDPVPTSFQKWAQPGHFDRSLAKGPKTTTWIWNLHALAHDFDTHTSDLEDISRK
IFAAHFGHLAVVTIWLSGMLFHGAKFSNYEAWLSDPLGVKPSAQVVWPIVGQDILNGDVGGGFHGIQITSGL
FQVWRGWGITSSFQLYVTAIGGLVLAGLFLFAGWFHYHKRAPKLEWFQNVESMLNHHLSVLLGCGSLGWAGH
LIHVSAPINKLLDAGVAIKDIPLPHEFILNKDLLTELYPSFASGLTPFFTLNWGTYADILTFKGGLNPVTGG
LWMTDISHHHLAIAVLFIIAGHMYRTNWGIGHSIKDILENHKGPFTGEGHKGLYENLTTSWHAQLATNLAFL
GSLTIIIAHHMYAMPPYPYLATDYATQLCIFTHHIWIGGFLIVGGAAHAAIFMVRDYDPVVNQNNVLDRVIR
HRDAIISHLNWVCIFLGFHSFGLYIHNDTMRALGRPQDMFSDAAIQLQPVFAQWVQNLHTLAPGGTAPNALA
PVSYAFGGGVLAVGGKVAMMPIALGTADFLIHHIHAFTIHVTVLILLKGVLYARSSRLIPDKANLGFRFPCD
GPGRGGTCQVSGWDHVFLGLFWMYNSLSIVIFHFSWKMQSDVWGTVDSDGVVNHITGGNFAESAITINGWLR
DFLWAQATQVINSYGSEFSAYGLMFLGAHFVWAFSLMFLFSGRGYWQELIESIVWAHNKLKVAPTIQPRALS
ITQGRAVGVAHYLLGGIATTWAFFHAHILSVG
>WP_190978499.1:1-752/1-752 photosystem I core protein PsaA [Nostoc sp. FACHB-280]
MTISPPEREEKKARVIVDNDPVPTSFERWAQPGHFDRTLARGPKTTTWIWNLHALAHDFDTHTSDLEDISRK
IFAAHFGHLAVVTIWLSGMIFHGAKFSNYEAWLSDPLNVKPSAQVVWPIVGQDILNGDVGGGFHGIQITSGL
FQVWRGWGITNSFQLYCTAIGGLVLAGLFLFAGWFHYHKRAPKLEWFQNVESMLNHHLQVLLGCGSLGWAGH
LIHVSAPINKLLDAGVAVKDIPLPHEFILNKSLLIDLFPGFAAGLTPFFTLNWGQYADFLTFKGGLNPVTGG
LWLTDISHHHLAIAVLFIIAGHQYRTNWGIGHSIKEILENHKGPFTGEGHKGLYENMTTSWHAQLATNLAFL
GSLTIIIAHHMYAMPPYPYLATDYATQLCIFTHHIWIGGFLIVGGAAHAAIFMVRDYDPVVNQNNVLDRVIR
HRDAIISHLNWVCIFLGFHSFGLYIHNDTMRALGRPQDMFSDTAIQLQPVFAQWVQNLHTLAPGGTAPNALE
PVSYAFGGGILAIGGKVAMMPIALGTADFMVHHIHAFTIHVTVLILLKGVLFARSSRLIPDKANLGFRFPCD
GPGRGGTCQVSGWDHVFLGLFWMYNSLSIVIFHFSWKMQSDVWGTVDASGNVSHITGGNFAQSAITINGWLR
DFLWAQASQVINSYGSALSAYGLMFLGAHFVWAFSLMFLFSGRGYWQELIESIVWAHNKLKVAPAIQPRALS
ITQGRAVGVAHYLLGGIATTWAFFHAHILSVG
>WP_193882912.1:1-752/1-752 photosystem I core protein PsaA [Fortiea sp. LEGE XX443]
MTISPPEREEKKARVIVDNDPVPTSFEKWAQPGHFDRSLARGPKTTTWIWNLHALAHDFDTHTSDLEDISRK
IFAAHFGHLAVVTIWLSGMIFHGAKFSNYEAWLSDPLGVRPSAQVVWPIVGQDILNGDVGGGFHGIQITSGL
FQVWRGWGITNSFQLYCTAIGGLVLAGLFLFAGWFHYHKRAPKLEWFQNVESMMNHHLAVLLGCGSLGWAGH
LIHVSAPINKLMDAGVAVKDIPLPHEFILNKDLLIDLFPGFASGLTPFFTLNWGQYADFLTFKGGLNPVTGG
LWMTDIAHHHLAIAVLFIIAGHQYRTNWGIGHSMKEILENHKGPFTGEGHKGLYENMTTSWHAQLATNLAFL
GSLTIIIAHHMYAMPPYPYLATDYATQLCIFTHHIWIGGFLIVGGAAHAAIFMVRDYDPVVNQNNVLDRVIR
HRDAIISHLNWVCIFLGFHSFGLYIHNDTMRALGRPQDMFSDTAIQLQPVFAQWVQNLHTLAPGGTAPNALE
PVSYAFGGGVLAVGGKVAMMPIALGTADFLIHHIHAFTIHVTVLILLKGVLFARSSRLIPDKANLGFRFPCD
GPGRGGTCQVSGWDHVFLGLFWMYNSLSIVIFHFSWKMQSDVWGTVDAAGNVSHITGGNFAQSAITINGWLR
DFLWAQASQVINSYGSALSAYGLMFLGAHFVWAFSLMFLFSGRGYWQELIESIVWAHNKLKVAPAIQPRALS
ITQGRAVGVAHYLLGGIATTWAFFHAHILSVG
>WP_190382841.1:1-752/1-752 photosystem I core protein PsaA [Aphanizomenon flos-aquae]
MTISPPEREEKKARVIVDNDPVPTSFEKWAKPGHFDRSLTRGPKTTTWIWNLHALAHDFDTHTSDLEDISRK
IFAAHFGHLAVVAIWLSGMLFHGAKFSNYEAWLADPLGIKPSAQTVWSIVGQDILNGDMGGGFRGIQITSGL
FQVWRGWGITSSFQLYVTAIGGLVLAGLFLFAGWFHYHKRAPKLEWFQNVESMLNHHLSVLLGCGSLGWAGH
LIHVSAPINKLLDAGVAAKDIPLPHELLFDTAKMAALYPGFASGLTPFFTLNWGAYADILTFKGGLNPVTGG
LWMTDISHHHLAIAVLFIVAGHMYRTNWGIGHNIKDILEAHKGPFTGEGHKGLYENLTTSWHAQLATNLAFL
GSLTIIIAHHMYAMPPYPYLATDYATQLCIFTHHIWIGGFLIVGGAAHAAIFMVRDYDPVVNQNNVLDRVIR
HRDAIISHLNWVCIFLGFHSFGLYIHNDTMRALGRPQDMFSDSAIQLQPVFAQWVQNLHTLAPGNTAPNALQ
VVSHAFGGGIVAIGDKIAMMPITLGTADFMVHHIHAFTIHVTVLILLKGVLYARSSRLIPDKANLGFRFPCD
GPGRGGTCQVSGWDHIFLGLFWMYNSLSIVIFHFSWKMQSDVWGTVDADGTVNHITGGNFAESAITINGWLR
DFLWAQATQVINSYGTELSAYGLMFLGAHFVWAFSLMFLFSGRGYWQELIESIVWAHNKLKVAPTIQPRALS
ITQGRAVGVAHYLLGGIATTWAFFHAHILAVG
>WP_190950545.1:1-752/1-752 photosystem I core protein PsaA [Nostoc punctiforme]
MAISPPEREEKKARVIVDNDPVPTSFERWAKPGHFDRSLARGPKTTTWIWNLHALAHDFDTHTSDLEDISRK
IFSAHFGHLAVVTIWLSGMIFHGAKFSNYEAWLSDPLNVKPSAQVVWPIVGQDILNGDVGGGFHGIQITSGL
FQIWRGWGITNSFQLYVTAIGGLVLAGLFLFAGWFHYHKRAPKLEWFQNVESMLNHHLQVLLGCGSLGWAGH
LIHVSAPTNKLLDAGVAVKDIPLPHEFILNKDLLTELYPGFAAGIAPFFTLNWGQYADFLTFKGGLNPVTGG
LWLTDISHHHLAIAVLFIIAGHQYRTNWGIGHSIKEILENHKGPFTGEGHKGLYENLTTSWHAQLATNLAFL
GSLTIIIAHHQYAMPPYPYLATDYATQLAIFTHHTWIGGFLIVGGAAHAAIFMVRDYDPVVNQNNLLDRVIR
HRDAIISHLNWVSIFLGFHSFGLYIHNDTMRALGRPQDMFSDTAIQLQPVFAQWIQNIHALAPGSTAPNALE
PVSYVFGGGILAVGGKVAAAPIALGTADFLIHHIHAFTIHVTVLILLKGVLFARSSRLIPDKANLGFRFPCD
GPGRGGTCQVSGWDHVFLGLFWMYNSLSIVIFHFSWKMQSDVWGTVDPDGTVTHITGGNFAQSAITINGWLR
DFLWAQATQVINSYGSALSAYGLIFLGAHFVWAFSLMFLFSGRGYWQELIESIVWAHNKLKVAPAIQPRALS
IIQGRAVGVAHYLLGGIATTWAFFHAHILSVG
>TVP58168.1:1-752/1-752 photosystem I core protein PsaA [Nodularia sp. (in: Bacteria)]
MTISPPEREEKKARVIVDKDPVPTSFEKWAKPGHFDRSLAKGPKTTTWIWNLHALAHDFDTHTSDLEDISRK
IFAAHFGHLSVVAIWLSGMLFHGAKFSNYEAWLSDPLNVRPSAQVVWPIVGQDILNGDVGGGFRGIQITSGL
FQVWRGWGITSSFQLYVTAIGGLVLAGLFLFAGWFHYHKRAPKLEWFQNVESMLNHHLAVLLGCGSLGWTGH
LIHVSAPINKLMDAGVAAKDIPLPHEFILNKDLLTDLYPSFANGLTPFFTLNWGQYADFLTFKGGLNPVTGG
LWMTDIAHHHLAIAVLFIIAGHMYRTNWGIGHSIKEILENHKGPFTGEGHKGLYENLTTSWHAQLATNLAFL
GSLTIIIAHHMYAMPPYPYLATDYATQLCIFTHHMWIGGFLIVGGAAHAAIFMVRDYDPVVNQNNVLDRVIR
HRDAIISHLNWVCIFLGFHSFGLYIHNDTMRALGRPQDMFSDSAIQLQPVFAQWVQNLHTLAPGGTAPNAIE
PVSYAFGGGILAVGGKVAMMPIALGTADFLVHHIHAFTIHVTVLILLKGVLYARSSRLIPDKANLGFRFPCD
GPGRGGTCQVSGWDHVFLGLFWMYNSLSIVIFHFSWKMQSDVWGTVDAAGNVSHITGGNFAQSAITINGWLR
DFLWAQASQVINSYGSALSAYGLLFLGAHFVWAFSLMFLFSGRGYWQELIESIVWAHNKLKVAPAIQPRALS
IIQGRAVGVAHYLLGGIVTTWAFFHAHILSVG
>WP_196515846.1:1-752/1-752 photosystem I core protein PsaA [Nostoc sp. WHI]
MTISPPEREEKKARVIVDNDPVPTSFERWAQPGHYDRTLARGPKTTAWIWNLHALAHDFDTHTSDLEDISRK
IFSAHFGHLAIVMIWLSGMIFHGAKFSNYEAWLTDPLNVKPSAQVVWPIVGQDILNADVGGGFHGIQITSGL
FQVWRGWGITNSFQLYVTAIGGLVLAALFLFAGWFHYHKRAPKLEWFQNTESMLNHHLSVLLGCGSLGWTGH
LIHVSNPTNKLLDAGVALKDIPLPHEFILNKDLLTELYPSFAAGLAPFFTLNWGQYADILTFNGGLNPVTGG
LWMTDIAHHHLAIAVLFIIAGHQYRTNWGIGHSIKEILENHKGPFTGEGHKGLYENLTTSWHAQLATNLAFL
GSLTIIIAHHMYAMPPYPYLATDYATQLCIFTHHMWIGAFCIVGGAAHAAIFMVRDYDPVVNQNNLLDRVIR
HRDAIISHLNWVCIFLGFHSFGLYIHNDTMRALGRPQDMFSDTAIQLQPVFAQWVQNIHTLAPGGTAPNALE
PVSYAFGGGILAVGGKVAMMPIALGTADFLIHHIHAFQIHVTVLILLKGVLFARSSRLIPDKANLGFRFPCD
GPGRGGTCQVSGWDHVFLGLFWMYNTISIVIFHFSWKMQSDVWGTVDAAGNVTHITGGNFAQSAITINGWLR
DFLWAQASQVINSYGSALSAYGLMFLGAHFVWAFSLMFLFSGRGYWQELIESIVWAHNKLKVAPAIQPRALS
IIQGRAVGVAHYLLGGIATTWAFFHAHILSVG
>MBO1043263.1:1-752/1-752 photosystem I core protein PsaA [Aphanizomenon flos-aquae UKL13-PB]
MTISPPEREEKKARVIVDNDPVPTSFEKWAKPGHFDRSLSRGPKTTTWIWDLHALAHDFDTHTSDLEDISRK
IFAAHFGHLSVVAIWLSGMLFHGAKFSNYEAWLADPLGVKPSAQTVWSIVGQDILNGDMGGGFRGIQTTSGL
FQVWRGWGITSSFQLYVTAIGGLVLAGLFLFAGWFHYHKRAPKLEWFQNVESMLNHHLSVLLGCGSLGWAGH
LIHVSAPINKLLDAGVAAKDIPLPHELLFNTAKMAELYPGFASGLTPFFTLNWGAYADILTFKGGLNPVTGG
LWMTDISHHHLAIAVLFIVAGHMYRTNWGIGHSIKDILEAHKGPFTGEGHKGLYENLTTSWHAQLATNLAFL
GSLTIIIAHHMYSMPPYPYLATDYATQLCIFTHHIWIGGFLIVGGAAHAAIFMVRDYDPVVNQNNVLDRVIR
HRDAIISHLNWVCIFLGFHSFGLYIHNDTMRALGRPQDMFSDSAIQLQPVFAQWVQNLHTLAPGNTAPNALQ
VVSHAFGGGIVAIGDKIAMMPITLGTADFMVHHIHAFTIHVTVLILLKGVLYARSSRLIPDKANLGFRFPCD
GPGRGGTCQVSGWDHIFLGLFWMYNSLSIVIFHFSWKMQSDVWGTVDPDGTVNHITGGNFAESAITINGWLR
DFLWAQATQVINSYGTELSAYGLMFLGAHFIWAFSLMFLFSGRGYWQELIESIVWAHNKLKVAPTIQPRALS
ITQGRAVGVAHYLLGGIATTWAFFHAHILSVG
>WP_191755599.1:1-752/1-752 photosystem I core protein PsaA [Komarekiella sp. 'clone 1']
MTISPPEREEKKARVIVDNDPVPTSFEKWSQPGHFDRSLARGPKTTTWIWNLHALAHDFDTHTSDLEDISRK
IFSAHFGHLAVVTIWLSGMIFHGAKFSNYEAWLSDPLNVKPSAQVVWPIVGQDILNGDVGGGFHGIQITSGL
FQVWRGWGITNSFQLYCTAIGGLVLAGLFLFAGWFHYHKRAPKLEWFQNVESMLNHHLQVLLGCGSLGWAGH
IIHVSAPTNKLLDAGVALKDIPLPHEFILNKDLLTELYPSFAAGLAPFFTLNWGQYADFLTFKGGLNPVTGG
LWMTDIAHHHLAIAVLFIIAGHQYRTNWGIGHSIKEILENHKGPFTGEGHKGLYENMTSSWHAQLATNLAFL
GSLTIIIAHHMYAMPPYPYLATDYATQLCIFTHHMWIGGFLIVGGAAHAAIFMVRDYDPVVNQNNVLDRVIR
HRDAIISHLNWVCIFLGFHSFGLYIHNDTMRALGRPQDMFSDTAIQLQPVFAQWVQNIHTLAPGGTAPNALE
PVSYAFGGGILAVGGKVAMMPIALGTADFLIHHIHAFTIHVTVLILLKGVLFARSSRLIPDKANLGFRFPCD
GPGRGGTCQVSGWDHVFLGLFWMYNSLSIVIFHFSWKMQSDVWGTVDAAGNVTHITGGNFAQSAITINGWLR
DFLWAQASQVINSYGSALSAYGLMFLGAHFVWAFSLMFLFSGRGYWQELIESIVWAHNKLKVAPAIQPRALS
IIQGRAVGVAHYLLGGIATTWAFFHAHILSVG
>WP_144863195.1:1-752/1-752 photosystem I core protein PsaA [Hyella patelloides]
MTISPQKGEAKVKVTVDNDPVPTSFEKWGQPGHFDRTLKKGPKTTTWIWNLHADAHDFDSHTSDLEDVSRKI
FSAHFGHLAVVFVWLSGMYFHGARFSNYEAWLGDPTAIKPSAQVVWPIVGQGILNADVGGGFHGIQITSGFF
YLWRASGFTNSYQLYCTAIGGLVMAGLMLFAGWFHYHKKAPKLEWFQNTESMLNHHLAGLLGLGSLGWAGHQ
IHVSLPVNKLLDAGVAPSDIPLPHEFILDPGKMAELYPSFAEGLRPFFTLNWGVYSDFLTFKGGLNPVTGGL
WLSDTAHHHLAIAVLFIIAGHMYRTNWGIGHSLKEILEGHKGDPLLFGGEGHQGLYEILTTSWHAQLAVNLA
MLGSLTIIVAQHMYAMPPYPYQAIDYGTQISLFTHHMWIGAFFIVGAGAHASIFMVRDYDPAKNVNNVLDRM
IRSRDAIISHLNWVCIFLGFHSFGLYIHNDTMRALGRPQDMFSDTAIQLQPIFAQWIQSVHTAAPGATAPSA
LGTASVAFGGDVVAVGGKVAMMPIALGTADFMVHHIHAFTIHVTVLILLKGVLYSRNSRLIPDKSELGFRFP
CDGPGRGGTCQVSGWDHVFLGLFWMYNSISVVIFHFSWKMQSDVWGTVAPDGSVSHITAGNFAQSAITINGW
LRDFLWAQASQVINSYGSALSAYGIMFLAGHFIFAFSLMFLFSGRGYWQELIESIVWAHNKLKVAPAIQPRA
LSITQGRAVGVAHYLLGGIVTTWAFFLARTLS
>MBI1241601.1:1-752/1-752 photosystem I core protein PsaA [Nostoc sp. RI_552]
MTISPPEREEKKARVIVDKDPVPTSFEKWAKPGHFDRSLAKGPKTTTWIWNLHALAHDFDTHTSDLEDISRK
IFAAHFGHLAVVAIWLSGMLFHGAKFSNYEAWLSDPLNVSPSAQVVWPIVGQDILNGDVGGGFHGIQITSGL
FQVWRGWGITSSFQLYVTAIGGLVLAGLFLFAGWFHYHKRAPKLEWFQNVESMLNHHLAVLLGCGSLGWTGH
LIHVSAPVNKLLDAGVAAKDIPLPHEFILNKDLLTDLYPSFANGLTPFFTLNWGQYADFLTFKGGLNPVTGG
LWMTDIAHHHLAIAVLFIIAGHMYRTNWGIGHSIKEILENHKGPFTGEGHKGLYENLTTSWHAQLATNLAFL
GSLTIIIAHHMYAMPPYPYLATDYATQLCIFTHHMWIGGFLIVGGAAHAAIFMVRDYDPVVNQNNVLDRVIR
HRDAIISHLNWVCIFLGFHSFGLYIHNDTMRALGRPQDMFSDTAIQLQPVFAQWVQNLHTLAPGGTAPNALE
PVSYAFGGGILAVGGKVAMMPIALGTADFLVHHIHAFTIHVTVLILLKGVLFARSSRLIPDKANLGFRFPCD
GPGRGGTCQVSGWDHVFLGLFWMYNSLSIVIFHFSWKMQSDVWGTVDAAGNVSHITYGNFAQSAITINGWLR
DFLWAQSAQVINSYGSALSAYGLLFLGAHFVWAFSLMFLFSGRGYWQELIESIVWAHNKLKVAPAIQPRALS
IIQGRAVGVAHYLLGGIVTTWAFFHAHILSVG
>WP_190792056.1:1-752/1-752 photosystem I core protein PsaA [Leptolyngbya sp. FACHB-711]
MTTSPREREATKQVRVVVDKDPVKTSFEKWAQPGHFDRTLAKGPKTTTWIWNLHADAHDFDSHTSDLEDISR
KIFSAHFGHLAVVFVWLSGMFFHGAKFSNYSGWMADPLNVKPSAQVVWPIFGQEILNGDVGGGFHGIQITSG
FFQIWRAAGITNEFQLYVTAIGGLVAAALMLFAGWFHYHKRAPKLEWFQNVESMLNHHLAGLLGLGCLSWAG
HQIHVALPINKMLDAGVPPNQIPLPHEFILNSSLMSDLYPSFSKGLTPFFTLNWGEYADFLTFKGGLNPVTG
GLWLSDTAHHHLALAVLFIIAGHMYRTNWGIGHSIREILENHKGPFTGEGHKGLYENLTTSWHAQLAVNLAM
LGSLTIIVAQHMYSMPPYPYLATDYPTQLSIFTHHMWIGAFFIVGAGAHAAIFMVRDYDPARNMNNLLDRVI
RHRDAIISHLNWVCIFLGFHSFGLYIHNDTMRALGRPQDMFSDTAIQLQPVFAQWIQNIHTLAPGATAPNQL
EPVSYAFGGGIAAVGGKVAMMPIALGTADFMVHHIHAFTIHVTVLILLKGVLFARSSRLVPDKANLGFRFPC
DGPGRGGTCQVSGWDHVFLGLFWMYNSISIAIFHFSWKMQSDVWGTVAPDGTVSHITGGNFAQSAITINGWL
RDFLWAHATQVIGSYGSALSAYGLLFLGAHFVWAFSLMFLFSGRGYWQELIESIVWAHNKLKVAPSIQPRAL
SIIQGRAVGVAHYLLGGIVTTWAFFLARIIAV
>RCJ42407.1:1-752/1-752 photosystem I core protein PsaA [Nostoc minutum NIES-26]
MTISPPEREEKKARVIVDNDPVPTSFEKWAQPGHFDRSLARGPKTTTWIWNLHALAHDFDTHTSDLEEISRK
IFAAHFGHLAVVTIWLSGMIFHGAKFSNYEAWLTDPLNVKPSAQVVWPIVGQDILNGDVGGGFHGIQITSGL
FQVWRGWGITNSFQLYCTAIGGLVLAALFLFAGWFHYHKRAPKLEWFQNVESMLNHHLQVLLGCGSLGWAGH
LIHVSAPTNKLLDAGVALKDIPLPHEFILNKDLLIELYPGFASGLAPFFTLNWGQYADFLTFKGGLNPVTGG
LWLTDISHHHLAIAVLFIIAGHQYRTNWGIGHSIKEILENHKGPFTGEGHKGLYENLTTSWHAQLATNLAFL
GSLTIIIAHHMYAMPPYPYLATDYATQLCIFTHHIWIGGFLIVGGAAHAAIFMVRDYDPVVNQNNLLDRVIR
HRDAIISHLNWVSIFLGFHSFGLYIHNDTMRALGRPQDMFSDTAIQLQPVFAQWIQNIHALAPGTTAPNALE
PVSYVFGGGVLAVGGKVAAAPIALGTADFLIHHIHAFTIHVTVLILLKGVLFARSSRLIPDKANLGFRFPCD
GPGRGGTCQVSGWDHVFLGLFWMYNSLSIVIFHFSWKMQSDVWGTVDAAGNVTHITGGNFAQSAITINGWLR
DFLWAQASQVINSYGTALSAYGLLFLGAHFVWAFSLMFLFSGRGYWQELIESIVWAHNKLKVAPAIQPRALS
IIQGRAVGVAHYLLGGIATTWAFFHAHILSVG
>WP_200988040.1:1-752/1-752 photosystem I core protein PsaA [Anabaenopsis elenkinii]
MTISPPEREEKKARVIVDKDPVPTSFEKWAKPGHFDRTLAKGPKTTTWIWNLHALAHDFDTHTSDLEDISRK
IFAAHFGHLAVVAIWLSGMLFHGAKFSNYEAWLSDPLNVSPSAQVVWPIVGQDILNGDVGGGFRGIQITSGL
FQVWRGWGITSSFQLYVTAIGGLVLAGLFLFAGWFHYHKRAPKLEWFQNVESMLNHHLAVLLGCGSLGWTGH
LIHVSAPVNKLLDAGVAAKDIPLPHEFILNKDLLIDLYPSFANGLTPFFTLNWGQYADFLTFKGGLNPVTGG
LWMTDIAHHHLAIAVLFIIAGHMYRTNWGIGHSIKEILENHKGPFTGEGHKGLYENLTTSWHAQLATNLAFL
GSLTIIIAHHMYAMPPYPYLATDYATQLCIFTHHMWIGGFLIVGGAAHAAIFMVRDYDPVVNQNNVLDRVIR
HRDAIISHLNWVCIFLGFHSFGLYIHNDTMRALGRPQDMFSDTAIQLQPVFAQWVQNLHTLAPGGTAPNALE
PVSYAFGGGILAVGGKVAMMPIALGTADFLVHHIHAFTIHVTVLILLKGVLFARSSRLIPDKANLGFRFPCD
GPGRGGTCQVSGWDHVFLGLFWMYNSLSIVIFHFSWKMQSDVWGTVDAAGNVSHITGGNFAQSAITINGWLR
DFLWAQATQVINSYGSALSAYGLLFLGAHFVWAFSLMFLFSGRGYWQELIESIVWAHNKLKVAPAIQPRALS
IIQGRAVGVAHYLLGGIVTTWAFFHAHILSVG
>ARV61631.1:1-752/1-752 photosystem I core protein PsaA [Nostocales cyanobacterium HT-58-2]
MTISPPEREEKKARVIVDNDPVPTTFDLWAKPGHFDRTLAKGPKTTTWIWNLHALAHDFDTHTSDLEDISRK
IFAAHFGHLAVVTLWLSGMIFHGARFSNYEAWLSDPLNVKPSAQVVWPIVGQDILNADVGGGFHGIQITSGL
FYIWRGWGITNSFQLYVTAIGGLVLAGLFLFAGWFHYHKRAPKLEWFQNVESMLNHHLAVLLGCGSLGWAGH
LIHVSAPINKLLDAGVAVKDVPLPHEFILNRDLLTELFPSFANGLTPFWTLNWGQYADFLTFKGGLNPVTGS
LWITDISHHHLAIAVLFIIAGHQYRTNWGIGHSIKEILENHKGPFTGEGHKGLYENLTTSWHAQLATNLAFL
GSLTIIIAHHQYAMPPYPYISTDYATQLAIFTHHIWIGGFLIVGGAAHAAIFMVRDYDPAVNQNNLLDRVLR
HRDAIISHLNWVSIFLGFHSFGLYIHNDTMRALGRPQDTFSDTAIQLQPIFAQWIQNLHTLAPGTTAPNALE
PVSYVFGGGILAVGGKVAAAPIPLGTADFLIHHIHAFTIHVTVLILLKGVLYARSSRLIPDKANLGFRFPCD
GPGRGGTCQVSGWDHVFLGLFWMYNSLSIVIFHFSWKMQSDVWGTVDPDGVVTHITGDNFAQSAITINGWLR
DFLWAQAVQVINSYGSALSAYGLLFLGAHFVWAFSLMFLFSGRGYWQELIESIVWAHNKLKVAPSIQPRALS
IVQGRAVGVAHYLLGGIVTTWAFFHARILSLG
>WP_198128842.1:1-752/1-752 photosystem I core protein PsaA [Amazonocrinis nigriterrae]
MTISPPEREEKKARVIVDNDPVPTSFEKWAQPGHFDRTLARGPKTTTWIWNLHALAHDFDTHTSDLEEISRK
IFAAHFGHLAVVTIWLSGMIFHGAKFSNYEAWLSDPLNVKPSAQVVWPIVGQDILNGDVGGGFHGIQITSGL
FQVWRGWGITNSFQLYVTAIGGLVLAGLFLFAGWFHYHKRAPKLEWFQNVESMLNHHLQVLLGCGSLGWAGH
LIHVSAPTNKLLDAGVALKDIPLPHEFILNKDLLIELYPGFASGLAPFFTLNWGQYADFLTFKGGLNPVTGG
LWLTDISHHHLAIAVLFIIAGHQYRTNWGIGHSIKEILENHKGPFTGEGHKGLYENLTTSWHAQLATNLAFL
GSLTIIIAHHMYAMPPYPYLATDYATQLCIFTHHIWIGGFLIVGGAAHAAIFMVRDYDPVVNQNNLLDRVIR
HRDAIISHLNWVSIFLGFHSFGLYIHNDTMRALGRPQDMFSDTAIQLQPVFAQWVQNIHALAPGSTAPNALE
PVSYVFGGGILAVGGKVAAAPIALGTADFLIHHIHAFTIHVTVLILLKGVLFARSSRLIPDKANLGFRFPCD
GPGRGGTCQVSGWDHVFLGLFWMYNSLSIVIFHFSWKMQSDVWGTVDADGTVTTITGGNFAQSAITINGWLR
DFLWAQASQVINSYGSALSAYGLMFLGAHFVWAFSLMFLFSGRGYWQELIESIVWAHNKLRVAPSIQPRALS
IIQGRAVGVAHYLLGGIATTWAFFHAHILSVG
>PZV10229.1:1-752/1-752 photosystem I core protein PsaA [Leptolyngbya sp.]
MTITPQREAKVRVVVDRNPVPTSFEKWSQPGHFDRTLARGPKTTTWIWNLHALAHDFDSHTSDLEDVSRKIF
SAHFGHLAVVFIWLSGMYFHGAKFSNYEAWLTNPTVIKPSAQVVWPIVGQEILNADVGGGFHGIQITSGLFY
LWRASGFTNSFQLYCTAIGGLVMAGLMLFAGWFHYHKAAPKLEWFQNVESMLNHHLAGLFGLGSLGWAGHQI
HVSLPINELLDRGVAAKDIPLPHEFILNSKLMADIYPSFAQGLTPFFTLNWGAYSDFLTFKGGLNPVTGGLW
LTDTAHHHLAIAVMFIVAGHMYRTNWGIGHSIKEILEAHKDPIIITGEGHKGLYEVLTTSWHAQLAINLAMA
GSVTIIVAQHMYAMPPYPYMATDYATQISLFTHHMWIGAFLIVGGAAHGAIFMVRDYDPAVNRGNVLDSMLR
HRDAIISHLNWVCIFLGFHSFGLYVHNDTMSALGRPQDMFSDTAIQLQPIFAQWVQNLHTLAPGATAPNALA
PASYAFGGGIVAVGGKIAMMPIALGTADFMVHHIHAFTIHVTVLILLKGVLFARSSRLVPDKANLGFRFPCD
GPGRGGTCQVSGWDHVFLGLFWMYNCISIVIFHFSWKMQSDVWGTLNADGSVAHIAGGNFAQSSITINGWLR
DFLWAQAAQVITSYGSALSAYGLLFLGAHFVWAFSLMFLFSGRGYWQELIESIVWAHNKLKVAPAIQPRALS
IIQGRAVGVAHYLLGGIVTTWAFFLARTLALG
>HFS10548.1:1-752/1-752 photosystem I core protein PsaA [Anabaena sp.]
MTISPPEREEKKARVIVDNDPVPTSFEKWAQPGHFDRTLARGPKTTTWIWNLHALAHDFDTHTSDLEDISRK
IFAAHFGHLAVVTIWLSGMIFHGAKFSNYEAWLSDPLNVKPSAQVVWPIVGQDILNGDVGGGFHGIQITSGL
FQVWRGWGITNSFQLYCTAIGGLVLAGLFLFAGWFHYHKRAPKLEWFQNVESMLNHHLQVLLGCGSLGWAGH
LIHVSAPINKLLDAGVAVKDIPLPHEFILNKDLLIAQFPGFASGLTPFFTLNWGQYADFLTFKGGLNPVTGG
LWMTDISHHHLAIAVLFIIAGHQYRTNWGIGHSIKEILENHKGPFTGEGHKGLYENMTTSWHAQLATNLAFL
GSLTIIIAHHMYAMPPYPYLATDYATQLCLFTHHMWIGGFLIVGGAAHAAIFMVRDYDPVVNQNNVLDRVIR
HRDAIISHLNWVCIFLGFHSFGLYIHNDTMRALGRPQDMFSDTAIQLQPVFAQWVQNLHTLAPGGTAPNALE
PVSYAFGGGILAVGGKVAMMPIALGTADFMVHHIHAFTIHVTVLILLKGVLFARSSRLIPDKANLGFRFPCD
GPGRGGTCQVSGWDHVFLGLFWMYNSLSIVIFHFSWKMQSDVWGTVDAAGNVSHITGGNFAQSAITINGWLR
DFLWAQASQVINSYGSALSAYGLMFLGAHFVWAFSLMFLFSGRGYWQELIESIVWAHNKLKVAPAIQPRALS
ITQGRAVGVAHYLLGGIATTWAFFHAHILSVG
>WP_127081509.1:1-752/1-752 photosystem I core protein PsaA [Calothrix desertica]
MTISPPEREEKKARVIVDKDPVPTSFERWGQPGHFDRTLAKGPKTTTWIWNLHALAHDFDTHTSDLEDISRK
VFAAHFGHLAVVTLWLSGMIFHGAKFSNYEAWLMDPLNVKPSAQVVWPIVGQDILNGDVGGGFHGIQITSGL
FQVWRGWGITNTFQLYVTAIGGLVLAGLFLFAGWFHYHKRAPKLEWFQNVESMLNHHLAVLLGCGSLGWTGH
LIHVSAPINKLLDAGVALKDVPLPHEFILNKDLLIELFPSFANGLTPFWTLNWGQYADFLTFKGGLNPVTGG
LWMTDIAHHHLAIAVLFIVAGHQYRTNWGIGHSIKEILENHKGPFTGDGHRGLYENLTTSWHAQLGINLAML
GSLTIIVAHHMYAMPPYPYLATDYATQLCIFTHHMWIGAFLIVGGAAHSAIFMVRDYDPVVNQNNVLDRVIR
HRDAIISHLNWVCMFLGFHSFGLYIHNDTMRALGRPQDMFSDTAIQLQPVFAQWVQNLHTVAPGATAPNALQ
VVSHAFGGGIVAVGGKIAMMPIALGTADFMIHHIHAFQIHVTVLILLKGVLFARSSRLIPDKANLGFRFPCD
GPGRGGTCQVSGWDHVFLGLFWMYNTISIAIFHFSWKMQSDVWGTVDSDGMVSHITGGNFAQSAITINGWLR
DFLWAQAAQVINSYGSALAGYGLMFLGAHFVWAFSLMFLFSGRGYWQELIESIVWAHNKLKVAPSIQPRALS
IIQGRAVGVAHYLLGGIATTWAFFHAHILSVG
>WP_096592175.1:1-752/1-752 photosystem I core protein PsaA [Calothrix sp. NIES-2098]
MTISPPEREEKKARVIVDNDPVPTSFERWATPGHFDRTLARGPKTTTWIWNLHALAHDFDTHTSDLEDISRK
IFAAHFGHLAVVTIWLSGMIFHGAKFSNYEAWLSDPLNVRPSAQVVWPIVGQDILNGDVGGGFHGIQITSGL
FQVWRGWGITNSFQLYVTAIGGLVLAGLFLFAGWFHYHKRAPKLEWFQNVESMLNHHLQVLLGCGSLGWAGH
LIHVSAPTNKLLDAGVAVKDIPLPHEFILNKDLLTELYPSFANGLAPFFTLNWGQYADFLTFKGGLNPVTGG
LWLTDISHHHLAIAVLFIIAGHQYRTNWGIGHSIKEILENHKGPFTGEGHKGLYENLTTSWHAQLGTNLAFL
GSLTIIIAHHMYAMPPYPYLATDYATQLCIFTHHIWIGGFLIVGGAAHAAIFMVRDYDPVVNQNNVLDRVIR
HRDAIISHLNWVCIFLGFHSFGLYIHNDTMRALGRPQDMFSDTAIQLQPVFAQWVQNIHALAPGTTAPNALE
PVSYVFGGGILAVGGKVAAAPIALGTADFLIHHIHAFTIHVTVLILLKGVLFARSSRLIPDKANLGFRFPCD
GPGRGGTCQVSGWDHVFLGLFWMYNSLSIVIFHFSWKMQSDVWGTVDAAGNVTHITGGNFAQSAITINGWLR
DFLWAQASQVINSYGSALSAYGLMFLGAHFVWAFSLMFLFSGRGYWQELIESIVWAHNKLKVAPSIQPRALS
ITQGRAVGVAHYLLGGIATTWAFFHAHILSVG
>OWY65824.1:1-752/1-752 photosystem I core protein PsaA [cyanobacterium TDX16]
MTISPPEREEKKARVVVDNDPVPTSFELWSKPGHFDRTLSRGPKTTTWIWNLHALAHDFDTHTSDLEDISRK
IFAAHFGHLAVIFIWLSGMYFHGARFSNYEAWLADPLGVKPSAQVVWSVVGQDILNADVGGGFHGIQITSGF
FQIWRGAGITNTFQLYCTAIGGLVMAALMLFAGWFHYHKRAPKLEWFQNVESMLNHHLAGLLGLGSLAWAGH
QIHVSLPINKLLDAGVAPKDIPLPQEFILNSNLMTELYPSFAQGLTPFWTLNWGAYADFLTFKGGLNPVTGG
LWLTDQAHHHLAIAVLFIIAGHMYRTNWGIGHSLKEILENHKGPFTGDGHRGLFENMTTSWHAQLGTNLAML
GSLTIIVAHHMYAMPPYPYLATDYATQLSIFTHHMWIGAFCIVGGAAHATIFMVRDYDPATNMNNVLDRVLR
HRDAIISHLNWVCMFLGFHSFGLYIHNDTMQALGRPQDMFSDTAIQLQPVFAQWVQNLHTLAPGSTAPNALE
PVSYAFGGGVLAVGGKVAMMPIALGTADFMIHHIHAFQIHVTVLILLKGFLFARNSRLIPDKANLGFRFPCD
GPGRGGTCQVSGWDHVFLGLFWMFNTISIAVYHFSWKMQSDVWGTVDPDGTINHITAGNFALSATTINGWLR
DFQWAQAAQVIQSYGSALSAYGLLFLGAHFVWAFSLMFLFSGRGYWQELIESIVWAHNKLKVAPTVQPRALS
IIQGRAVGVAHYLLGAIVTIWAFFEARILSVG
>MBU7581727.1:1-752/1-752 photosystem I core protein PsaA [Nostoc sp. TH1S01]
MTISPPEREEKKARVIVDNDPVPTSFEKWAQPGHFDRTLARGPKTTTWIWNLHALAHDFDTHTSDLEDISRK
IFAAHFGHLAVVTIWLSGMIFHGAKFSNYEAWLSDPLNVKPSAQVVWPIVGQDILNGDVGGGFHGIQITSGL
FQVWRGWGITNSFQLYCTAIGGLVLAGLFLFAGWFHYHKRAPKLEWFQNVESMLNHHLQVLLGCGSLGWAGH
IIHVSAPINKLLDAGVAVKDIPLPHEFILNKSLLIDLFPGFAAGLTPFFTLNWGQYADFLTFKGGLNPVTGG
LWMTDIAHHHLAIAVLFIIAGHQYRTNWGIGHSIKEILENHKGPFTGEGHKGLYENMTTSWHAQLATNLAFL
GSLTIIIAHHMYAMPPYPYLATDYATQLCIFTHHIWIGGFLIVGGAAHAAIFMVRDYDPVVNQNNVLDRVIR
HRDAIISHLNWVCIFLGFHSFGLYIHNDTMRALGRPQDMFSDNAIQLQPVFAQWVQNLHTLAPGGTAPNALE
PVSYAFGGGILAIGGKVAMMPIALGTADFMVHHIHAFTIHVTVLILLKGVLFARSSRLIPDKANLGFRFPCD
GPGRGGTCQVSGWDHVFLGLFWMYNSLSIVIFHFSWKMQSDVWGTVDAAGNVSHITGGNFAQSAITINGWLR
DFLWAQASQVINSYGSALSAYGLMFLGAHFVWAFSLMFLFSGRGYWQELIESIVWAHNKLKVAPSIQPRALS
ITQGRAVGVAHYLLGGIATTWAFFHAHILSVG
>WP_190619060.1:1-752/1-752 photosystem I core protein PsaA [Calothrix membranacea]
MTISPPEREEKKAKVIVDNDPVPTSFERWAQPGHFDRTLARGPKTTTWIWNLHALAHDFDTHTSDLQDISRK
IFAAHFGHLAVVTIWLSGMIFHGAKFSNYEAWLSDPLNVKPSAQVVWPIVGQDILNGDVGGGFHGIQITSGL
FQVWRGWGITNSFQLYCTAIGGLVLAGLFLFAGWFHYHKRAPKLEWFQNVESMLNHHLQVLLGCGSLGWAGH
LIHVSAPTNKLLDAGVAIKDIPLPHEFILNKSLLIDLFPGFASGLAPFFTLNWGQYADFLTFKGGLNPVTGG
LWMTDISHHHLAIAVLFIIAGHQYRTNWGIGHSIKEILENHKGPFTGEGHKGLYENLTTSWHAQLGTNLAFL
GSLTIIIAHHMYAMPPYPYLATDYATQLCIFTHHIWIGGFLIVGGAAHAAIFMVRDYDPVVNQNNVLDRVIR
HRDAIISHLNWVCIFLGFHSFGLYIHNDTMRALGRPQDMFSDTAIQLQPVFAQWVQNIHALAPGTTAPNALE
PVSYAFGGGILAVGGKVAAAPIALGTADFLIHHIHAFTIHVTVLILLKGVLYARSSRLIPDKANLGFRFPCD
GPGRGGTCQVSGWDHVFLGLFWMYNSLSIVIFHFSWKMQSDVWGTVDAAGNVTHITGGNFAQSAITINGWLR
DFLWAQASQVINSYGSALSGYGLMFLGAHFVWAFSLMFLFSGRGYWQELIESIVWAHNKLKVAPAIQPRALS
ITQGRAVGVAHYLLGGIATTWAFFHAHILSVG
>WP_169246428.1:1-752/1-752 photosystem I core protein PsaA [Chroococcidiopsis sp. PCC 6712]
MTISPQKGEAKVKVTVDNDPVPTSFEKWGKPGHFDRTLAKGPKTTTWIWNLHADAHDFDSHTSDLEDVSRKI
FSAHFGHLAVVFVWLSGMYFHGARFSNYEAWLTNPTGIKPSAQVVWPIVGQGILNADVGGGFHGIQITSGFF
YLWRASGFTNSYQLYCTAIGGLVMAGLMLFAGWFHYHKKAPKLEWFQNAESMLNHHLAGLLGCGSLGWAGHQ
IHVSLPINKLLDAGVAPEDIPLPHEFILNGGSKMAELYPSFAQGLRPFFTLNWGVYSDFLTFKGGLNPVTGG
LWLSDTAHHHLAIAVLFIVAGHMYRTNWGIGHSMKEMYEAHRGPFTGDGHRGIYEMFMNSWHLQLAWNLAGL
GSLTIIVAQHMYAMPPYPYQAIDYATQISLFTHHMWIGGFLIVGAGAHAAIYMVRDYNPTLTQNNVLDRMIR
HRDAVISHLNWVCIFLGFHSFGLYIHNDTMRALGRPQDMFSDTAIQLQPIFAQWVQNLHTLAPGNTAPSAIE
PVSYAFGGDVVAVGGKVAMMPIVLGTADFMVHHIHAFTIHVTVLILLKGVLFARNSRLIPDKSELGFRFPCD
GPGRGGTCQVSGWDHVFLGLFWMYNSISVVIFHFSWKMQSDVWGIVGPDGSVSHVTAGNFAQSAITINGWLR
DFLWAQASQVINSYGSALSAYGIMFLAGHFVFAFSLMFLFSGRGYWQELIESIVWAHNKLKVAPAIQPRALS
ITQGRAVGVAHYLLGGIVTTWAFFLARTLSLG
>MBD0385146.1:1-752/1-752 photosystem I core protein PsaA [Nostoc sp. C3-bin3]
MTISPPEREEKKARVIVDNDPVPTSFERWAQPGHFDRSLARGPKTTTWIWNLHALAHDFDTHTSDLEDISRK
IFSAHFGHLAVVMVWFSGMIFHGAKFSNYEAWLSDPLNVRPSAQVVWPIVGQDILNGDVGGGFHGIQITSGL
FQVWRGWGITNSFQLYVTAIGGLVLAGLFLFAGWFHYHKRAPKLEWFQNTESMLNHHLSVLLGCGSLGWAGH
IIHVSAPTNKLLDAGVALKDVPLPHEFILNKDLLTELYPSFAAGLAPFFTLNWGQYADFLTFKGGLNPVTGG
LWMTDIAHHHLAIAVVFIIAGHQYRTNWGIGHSIKEILENHKGPFTGEGHKGLYENMTSSWHAQLGTNLALL
GSLTIIVAHHMYAMPPYPYLATDYATQLCIFTHHMWIGAFFIVGGAAHATIFMVRDYDPVVNQNNVLDRVLR
HRDAIISHLNWVCIFLGFHSFGLYIHNDTMRALGRPQDMFSDTAIQLQPVFAQWVQNIHTLAPGGTAPNALE
PVSYAFGGGILAVGGKVAMMPIALGTADFMIHHIHAFQIHVTVLILLKGFLFARSSRLIPDKANLGFRFPCD
GPGRGGTCQVSGWDHVFLGLFWMYNTISIAIFHFSWKMQSDVWGTVDADGAVTHITGGNFAQSAITINGWLR
DFLWAQATQVINSYGSALSAYGLMFLGAHFVWAFSLMFLFSGRGYWQELIESIVWAHNKLKVAPAIQPRALS
IIQGRAVGVAHYLLGGIATTWAFFHAHILSVG
>WP_015196515.1:1-752/1-752 photosystem I core protein PsaA [Calothrix sp. PCC 6303]
MTISPPEREEKKARVIVDNDPVPTSFERWGKPGHFDRTLAKGPKTTTWIWNLHALAHDFDTHTSDLEDISRK
IFAAHFGHLAVVTLWLSGMIFHGAKFSNYEAWLTDPLNVKPSAQVVWPIVGQGILNGDVGGGFHGIQITSGL
FQVWRGWGITNSFQLYVTAIGGLVLAGLFLFAGWFHYHKRAPKLEWFQNAESMLNHHLAVLLGCGSLGWTGH
LIHVSNPTNKLLDAGVALKDVPLPHEFILNKDLLTELYPSFVNGLTPFFTLNWGTYSDFLTFKGGLNPVTGG
LWMTDIAHHHLAIAVLFIVAGHMYRTNWGIGHSLKEILENHKGPFTGEGHKGLYEVLTTSWHAQLAINLAMM
GSLSIIVAQHMYAMPPYPYLATDYATQLCIFTHHMWIGGFLIVGGAAHGAIFMVRDYDPVVNQNNLLDRVLR
HRDAIISHLNWVSMFLGFHSFGLYIHNDTMRALGRPQDMFSDSAIQLQPVFAQWVQSLHTVAPGNTAPNAMN
VVSHAFGGGVVAVGGKVAMMPIALGTADFLVHHIHAFTIHVTVLILLKGVLFARSSRLIPDKANLGFRFPCD
GPGRGGTCQVSGWDHVFLGLFWMYNSLSIVIFHFSWKMQSDVWGTVDADGVVSHITGGNFAQSAITINGWLR
DFLWAQASQVINSYGSALSAYGLMFLGAHFVWAFSLMFLFSGRGYWQELIESIVWAHNKLKVAPAIQPRALS
ITQGRAVGVAHYLLGGIATTWAFFHAHILSVG
>WP_190469195.1:1-752/1-752 photosystem I core protein PsaA [Anabaena azotica]
MTISPPEREEKKARVIVDKDPVPTSFEKWAQPGHFDRTLARGPKTTTWIWNLHALAHDFDTHTSDLEDISRK
IFAAHFGHLAVVTIWLSGMIFHGAKFSNYEAWLSDPLNVRPSAQVVWPIVGQDILNGDVGGGFHGIQITSGL
FQVWRGWGITNSFQLYVTAIGGLVLAGLFLFAGWFHYHKRAPKLEWFQNVESMLNHHLAVLLGCGSLGWTGH
LIHVSAPINKLLDAGVAVKDIPLPHEFILNKDLLIDLFPGFAAGLAPFFTLNWGQYADFLTFKGGLNPVTGG
LWLTDISHHHLAIAVLFIIAGHQYRTNWGIGHSIKEILENHKGPFTGEGHKGLYENLTTSWHAQLATNLAFL
GSLTIIIAHHMYAMPPYPYLATDYATQLCIFTHHIWIGGFLIVGGAAHAAIFMVRDYDPVVNQNNLLDRVIR
HRDAIISHLNWVSIFLGFHSFGLYIHNDTMRALGRPQDMFSDTAIQLQPVFAQWVQNLHTLAPGGTAPNALE
PVSYAFGGGILAVGGKVAMMPIALGTADFMIHHIHAFTIHVTVLILLKGVLFARSSRLIPDKANLGFRFPCD
GPGRGGTCQVSGWDHVFLGLFWMYNSLSIVIFHFSWKMQSDVWGTVDAAGNVSHITGGNFAQSAITINGWLR
DFLWAQASQVINSYGSALSGYGLMFLGAHFVWAFSLMFLFSGRGYWQELIESIVWAHNKLKVAPSIQPRALS
ITQGRAVGVAHYLLGGIATTWAFFHAHILSVG
>MBN4001626.1:1-752/1-752 photosystem I core protein PsaA [Nostoc sp. LPT]
MTISPPEREEKKARVIVDNDPVPTSFERWSQPGHFDKSLARGPKTTTWIWNLHALAHDFDTHTSDLEDISRK
IFSAHFGHLAVVTIWLSGMIFHGAKFSNYEAWLSDPLNVKPSAQVVWPIVGQDILNGDVGGGFHGIQITSGL
FQVWRGWGITNSFQLYVTAIGGLVLAGLFLFAGWFHYHKRAPKLEWFQNVESMLNHHLQVLLGCGSLGWAGH
LIHVSAPTNKLLDAGVALKDIPLPHEFILNKDLLTELYPGFAAGLAPFFTLNWGQYADFLTFKGGLNPVTGG
LWLTDISHHHLAIAVLFIVAGHQYRTNWGIGHSIKEILENHKGPFTGEGHKGLYENLTTSWHAQLATNLAFL
GSLTIIIAHHMYAMPPYPYLATDYATQLCIFTHHMWIGAFCIVGGAAHAAIFMVRDYDPVVNQNNLLDRVIR
HRDAIISHLNWVCIFLGFHSFGLYIHNDTMRALGRPQDMFSDTAIQLQPVFAQWIQNIHALAPGTTAPNALE
PVSYAFGGGILAVGGKVAMMPIALGTADFLIHHIHAFQIHVTVLILLKGVLYARSSRLIPDKANLGFRFPCD
GPGRGGTCQVSGWDHVFLGLFWMYNTISIAIFHFSWKMQSDVWGTVDSAGNVTHITGGNFAQSAITINGWLR
DFLWAQATQVINSYGSALSAYGLLFLGAHFVWAFSLMFLFSGRGYWQELIESIVWAHNKLKVAPAIQPRALS
IIQGRAVGVAHYLLGGIATTWAFFHAHILSVG
>RAM48264.1:1-752/1-752 photosystem I core protein PsaA [Hapalosiphonaceae cyanobacterium JJU2]
MTISPPEREEKKARVIVDNDPVPTSFDRWAKPGHFDRSLAKGPKTTTWIWNLHALAHDFDTHTSDLEDISRK
IFAAHFGHLAVVTLWLSGMIFHGARFSNYEAWLSDPLNVKPSAQVVWPIVGQDILNGDVGGGFHGIQITSGL
FQIWRGWGITNSFQLYCTAIGGLVLAGLLLFAGWFHYHKRAPKLEWFQNAESMLNHHLQVLLGCGSLGWAGH
LIHVSAPINKLLDAGVAVKDIPLPHEFILNSANLIDLYPSFAKGLAPFFTLNWGVYSDFLTFKGGLNPVTGG
LWLTDISHHHLAIAVLFIIAGHQYRTNWGIGHSLKEILENHKGPFTGEGHKGLYENMTTSWHAQLGTNLAFL
GSLTIIVAHHMYAMPPYPYLATDYATQLCIFTHHMWIGGFLIVGGAAHAAIFMVRDYDPVVNQNNVLDRVIR
HRDAIISHLNWVCIFLGFHSFGLYIHNDTMRALGRPQDMFSDTAIQLQPVFAQWVQNLHTLAPGATAPNALQ
PVSYAFGGGIVAVGGKIAMMPIALGTADFLVHHIHAFTIHVTVLILLKGVLFARSSRLIPDKANLGFRFPCD
GPGRGGTCQVSGWDHVFLGLFWMYNSISIVIFHFSWKMQSDVWGTVDAAGNVSHITGGNFAQSAITINGWLR
DFLWAQATQVINSYGSALSAYGLMFLGAHFIWAFSLMFLFSGRGYWQELIESIVWAHNKLKVAPAIQPRALS
IIQGRAVGVAHYLLGGIATTWAFFHAHILSVG
>WP_190463184.1:1-752/1-752 photosystem I core protein PsaA [Cylindrospermum sp. FACHB-282]
MTISPPEREEKKARVIVDNDPVPTSFEKWAQPGHFDRSLAKGPKTTTWIWNLHALAHDFDTHTSDLEDISRK
IFSAHFGHLSIVFIWLSGMLFHGAKFSNYEAWLSDPLNVKPSAQVVWPIVGQDILNGDVGGGFHGIQITSGL
FQVWRGWGITNSFQLYVTAIGGLVMAALMLFAGWFHYHKRAPKLEWFQNVESMLNHHLSVLLGCGSLGWTGH
LIHVSAPVNKLLDAGVAAKDIPLPHEFILNKDLLTELYPSFANGLTPFFTLNWGQYADFLTFKGGLNPVTGG
LWMTDIAHHHLAIAVLFIIAGHMYRTNWGIGHSIKEILENHKGPFTGEGHKGLYENLTTSWHAQLATNLAFL
GSLTIIVAHHMYAMPPYPYLATDYATQLCIFTHHMWIGGFCIVGGAAHAAIFMVRDYDPVVNQNNVLDRVIR
HRDAIISHLNWVSIFLGFHSFGLYIHNDTMRALGRPQDMFSDSAIQLQPVFAQWVQNLHTLAPGGTAPNALE
PVSYAFGGGILAVGGKVAMMPIALGTADFLVHHIHAFTIHVTVLILLKGVLFARSSRLIPDKANLGFRFPCD
GPGRGGTCQVSGWDHVFLGLFWMYNSLSIVIFHFSWKMQSDVWGTVDSDGVVSHITGGNFAESAITINGWLR
DFLWAQAAQVINSYGSALSAYGLLFLGAHFVWAFSLMFLFSGRGYWQELIESIVWAHNKLKVAPAIQPRALS
IIQGRAVGVAHYLLGGIATTWAFFHAHILSVG
>WP_028090460.1:1-752/1-752 photosystem I core protein PsaA [Dolichospermum circinale]
MTISPPEREEKKARVIVDNDPVPTSFEKWAKPGHFDRSLSKGPKTTTWIWDLHALAHDFDTHTSDLEDISRK
IFAAHFGHLAVVAIWLSGMLFHGAKFSNYEAWLADPLGVKPSAQTVWSIVGQDILNGDMGGGFRGIQTTSGL
FQVWRGWGITSSYQLYVTAIGGLVLAGLFLFAGWFHYHKRAPKLEWFQNVESMLNHHLSVLLGCGSLGWAGH
LIHVSAPINKLLDAGVAAKDIPLPHELLFDTAKMAELYPGFASGLTPFFTLNWGAYADILTFKGGLNPVTGG
LWMTDISHHHLAIAVLFIVAGHMYRTNWGIGHSIKDILEAHKGPFTGEGHKGLYENLTTSWHAQLATNLAFL
GSLTIIIAHHMYAMPPYPYLATDYATQLCIFTHHIWIGGFLIVGGAAHAAIFMVRDYDPVVNQNNVLDRVIR
HRDAIISHLNWVCIFLGFHSFGLYIHNDTMRALGRPQDMFSDSAIQLQPVFAQWVQNLHTLAPGNTAPNALQ
VVSHAFGGGIVAIGDKIAMMPITLGTADFMVHHIHAFTIHVTVLILLKGVLYARSSRLIPDKANLGFRFPCD
GPGRGGTCQVSGWDHVFLGLFWMYNSLSIVIFHFSWKMQSDVWGTVDADGTVNHITGGNFAESAITINGWLR
DFLWAQATQVINSYGTELSAYGLMFLGAHFVWAFSLMFLFSGRGYWQELIESIVWAHNKLKVAPTIQPRALS
ITQGRAVGVAHYLLGGIATTWAFFHAHILSVG
>WP_169155654.1:1-752/1-752 photosystem I core protein PsaA [Brasilonema bromeliae]
MTISPPEREEKKARVIVDNDPVPTSFERWAKPGHFDRVLAKGPKTTTWIWNLHALAHDFDTHTSDLEDISRK
IFAAHFGHLAVVTIWLSGMIFHGARFSNYEAWLSDPLNIKPSAQVVWPIVGQDILNGDVGGGFHGIQITSGL
FQIWRGWGITNSFQLYVTAIGGLVLAGLFLFAGWFHYHKRAPKLEWFQNVESMLNHHLAVLLGCGSLGWAGH
IIHVSAPTNKLLDAGVAIKDVPLPHEFILNKDLLIELFPSFANGLAPFFTLNWGVYSDFLTFKGGLNPVTGG
LWLTDNAHHHLAIAVLFIIAGHQYRTNWGIGHSIREILENHKGPFTGEGHKGLYENLTTSWHAQLGTNLAFL
GSLTIIIAHHMYAMPPYPYLATDYATQLCIFTHHMWIGGFLIVGGAAHATIFMVRDYDPVVNRNNVLERVLR
HRDAIISHLNWVCMFLGFHSFGLYVHNDTMRALGRPQDMFSDTAIQLQPVFAQWVQNLHTVAPGATAPNALE
PVSYAFGGGILAVGGKVAMMPIALGTADFLIHHIHAFQIHVTVLILLKGFLFARSSRLIPDKMNLGFRFPCD
GPGRGGTCQVSGWDHVFLGLFWMYNTISIAIFHFSWKMQSDVWGTVDADGTVSHITGGNFAQSALTINGWLR
DFLWAQAVQVINSYGSALSAYGLLFLGAHFVWAFSLMFLFSGRGYWQELIESIVWAHNKLKVAPSIQPRALS
IIQGRAVGVAHYLLGGIATTWAFFHARIISLG
>WP_015216346.1:1-752/1-752 photosystem I core protein PsaA [Anabaena cylindrica]
MTISPPQREEKKARVIVDKDPVPTSFEKWALPGHFDRSLAKGPKTTTWIWNLHALAHDFDTHTSDLEDISRK
IFAAHFGHLAVVTIWLSGMLFHGAKFSNYEAWLTDPLGVKPSAQTVWPIVGQDILNGDMGGGFHGIQITSGL
FQVWRGWGITNSFQLYCTAIGGLVLAGLFLFAGWFHYHKRAPKLEWFQNAESMLNHHLSVLLGCGSLGWAGH
LIHVSAPINKLLDAGVAIKDIPLPHEFILNKDLLIELYPSFASGLTPFFTLNWGTYADILTFKGGLNPVTGG
LWMSDISHHHLAIAVLFIIAGHMYRTNWGIGHSIKDILENHKGPFTGEGHKGLYENMTTSWHAQLATNLAFL
GSLTIIIAHHMYAMPPYPYLATDYATQLCIFTHHIWIGGFLIVGGAAHAAIFMVRDYDPVVNQNNVLDRVIR
HRDAIISHLNWVCIFLGFHSFGLYIHNDTMRALGRPQDMFSDAAIQLQPVFAQWVQNLHTLAPGGTAPNAIE
PVSYAFGGGILAVGGKVAMMPIALGTADFLIHHIHAFTIHVTVLILLKGVLYARSSRLIPDKANLGFRFPCD
GPGRGGTCQVSGWDHVFLGLFWMYNSLSIVIFHFSWKMQSDVWGTVDSDGVVSHITGGNFAESAITINGWLR
DFLWAQATQVINSYGSELSAYGLMFLGAHFVWAFSLMFLFSGRGYWQELIESIVWAHNKLKVAPTIQPRALS
ITQGRAVGVAHYLLGGIATTWAFFHAHILSVG
>WP_015121715.1:1-752/1-752 photosystem I core protein PsaA [Rivularia sp. PCC 7116]
MTISPPEREEKKAKVVVDNDPVPTSFERWGKPGHFDRTLAKGPKTTTWIWNLHALAHDFDSHTSDLEDISRK
VFAAHFGHLAVVFIWLSGMIFHGARFSNYEAWLTDPLAIKPSAQVVWPVVGQQILNGDVGGGFHGIQITSGL
FQVWRGWGITNSFQLYCTAIGGLVMAGLMLFAGWFHYHKKAPKLEWFQNVESMLNHHLSVLLGCGSLGWAGH
LIHVSNPTNKLLDAGVPLKDVPLPHEFILNKDLLTELYPGFASGLAPFFTLNWGQYADILTFKGGLNPVTGG
LWMTDIAHHHLAIAVVFIVAGHMYRTNWGIGHDIKTILENHKGPFTGEGHKGLYENMTTSWHAQLATNLAFL
GSLTIIIAHHMYAMPPYPYLATDYATQLCIFTHHMWIGGFIIVGAAAHAAIFMVRDYDPVVNQDNLLDRVIR
HRDAIISHLNWVCIFLGFHSFGLYIHNDTMRALGRPQDMFSDTAIQLQPVFAQWVQNLHTLAPGGTAPNALE
PVSYAFGGGVLAVGGKVAMMPIALGTADFMVHHIHAFTIHVTVLVLLKGVLFARSSRLIPDKANLGFRFPCD
GPGRGGTCQVSGWDHVFLGLFWMYNSLSIVIFHFSWKMQSDVWGTVDASGNVSHLTGGNFAQSAITINGWLR
DFLWAQASQVINSYGSALSAYGLMFLAGHFVWAFSLMFLFSGRGYWQELIESIVWAHNKLKVAPAIQPRALS
IIQGRAVGVAHYLLGGIVVTWAFFHARILSLG
>WP_096620574.1:1-752/1-752 photosystem I core protein PsaA [Calothrix sp. NIES-3974]
MTISPPEREEKKARVIVDNDPVPTSFEKWGQPGHFDRTLARGPKTTTWIWNLHALAHDFDTHTSDLEDISRK
IFAAHFGHLSVVFLWLSGMIFHGAKFSNYEAWLSDPLNIKPSAQVVWPIVGQDILNGDVGGGFHGIQITSGL
FQIWRGWGITSSFQLYVTAIGGLVMAALMLFAGWFHYHKRAPKLEWFQNVESMLNHHLAVLLGCGSLGWAGH
LIHVSAPINKMMDAGVAVKDIPLPHEFILNKSVLIDLFPGFASGLTPFFTLNWGQYADFLTFKGGLNPVTGG
LWMTDIAHHHLAIAVVFIVAGHMYRTNWGIGHSIKEILENHKGPFTGEGHKGLYENLTTSWHAQLATNLAFL
GSLTIIVAHHMYAMPPYPYLATDYATQLCIFTHHMWIGGFCIVGGAAHAAIFMVRDYDPVVNQNNVLDRVIR
HRDAIISHLNWVCIFLGFHSFGLYIHNDTMRALGRPQDMFSDTAIQLQPVFAQWVQSLHTLAPGGTAPNAAQ
VVSHAFGGGVVAVGGKVAMMPIALGTADFLVHHIHAFTIHVTVLILLKGMLFARSSRLIPDKANLGFRFPCD
GPGRGGTCQVSGWDHVFLGLFWMYNSLSIVIFHFSWKMQSDVWGTVDAAGNVSHITGGNFAQSAITINGWLR
DFLWAQASQVINSYGSALSAYGIMFLGAHFIWAFSLMFLFSGRGYWQELIESIVWAHNKLKVAPAIQPRALS
IVQGRAVGVAHYLLGGIATTWAFFHAHILSVG
>WP_089127085.1:1-752/1-752 photosystem I core protein PsaA [Tolypothrix sp. NIES-4075]
MTISPPEREEKKARVIVDNDPVPTSFERWATPGHFDRNLARGPKTTTWIWNLHALAHDFDTHTSDLEDISRK
IFAAHFGHLSVVFIWLSGMIFHGAKFSNYEAWLSDPLNIKPSAQVVWPIVGQDILNGDVGGGFHGIQITSGL
FQIWRGWGITNSFQLYCTAIGGLVMAALMLFAGWFHYHKRAPKLEWFQNVESMLNHHLAVLLGCGSLGWAGH
IIHVSAPINKLLDAGVSIKDVPLPHEFILNKDLLIELFPSFANGLTPFWTLNWGQYADFLTFKGGLNPVTGG
LWMTDIAHHHLAIAVVFLIAGHQYRTNWGIGHSMREILENHKGPFTGDGHRGLYENMTTSWHAQLGTNLAML
GSLTIIVAHHMYAMPPYPYLATDYATQLCIFTHHMWIGAFCIVGGAAHATIFMVRDYDPVVNRNNVLDRVIR
HRDAIISHLNWVCMFLGFHSFGLYIHNDTMRALGRPQDMFSDTAIQLQPVFAQWVQNIHTLAPGGTAPNALE
PVSYAFGGGILAVGGKVAMMPIALGTADFMIHHIHAFQIHVTVLILLKGFLFARGSRLIPDKANLGFRFPCD
GPGRGGTCQVSGWDHVFLGLFWMYNTISIAIFHFSWKMQSDVWGTVDSDGVVSHLTGGNFAESAITINGWLR
DFLWAQAVQVINSYGSALSAYGLLFLGGHFVWAFSLMFLFSGRGYWQELIESIVWAHNKLKVAPSIQPRALS
IIQGRAVGVAHYLLGGIVTTWAFFHAHILTLG
>NJL78040.1:1-752/1-752 photosystem I core protein PsaA [Richelia sp. SM2_1_7]
MTISPPEREEKKARVIVDKDPVPTSFERWGKPGHFDRTLAKGPKTTTWIWNLHALAHDFDSHTSDLEDVSRK
IFAAHFGHLAVVFIWLSGMIFHGARFSNYEAWLMDPLNIKPSAQVVWPIVGQQILNGDVGGGFHGIQITSGL
FQIWRGWGITNSFQLYCTAIGGLVMAGLMLFAGWFHYHKRAPKLEWFQNVESMLNHHLSVLLGCGSLGWAGH
IIHVSAPTNKLLDAGVALKDVPLPHEFILNKDLLTELYPGFANGLAPFFTLNWGQYADILTFKGGLNPVTGG
LWMSDIAHHHLAIAVVFIVAGHMYRTNWGIGHSIKTILENHKGPFTGEGHKGLYENLTTSWHAQLATNLAFL
GSLTIIIAHHMYAMPPYPYLATDYATQLCIFTHHMWIGAFCIVGGAAHAAIFMVRDYDPVVNQNNLLDRVIR
HRDAIISHLNWVCIFLGFHSFGLYIHNDTMRALGRPQDMFSDTAIQLQPVFAQWVQNLHTLAPGGTAPNALE
PVSYAFGGGILAVGGKVAMMPIALGTADFLVHHIHAFTIHVTVLILLKGVLFARSSRLIPDKANLGFRFPCD
GPGRGGTCQVSGWDHVFLGLFWMYNCISVVIFHFSWKMQSDVWGTVDAAGNVSHLTGGNFAQSAITINGWLR
DFLWAQASQVINSYGSALSAYGLLFLGAHFVWAFSLMFLFSGRGYWQELIESIVWAHNKLRVAPAIQPRALS
IIQGRAVGVAHYLLGGIVTTWAFFHARIISLG
>MBN3908819.1:1-752/1-752 photosystem I core protein PsaA [Nostoc sp. NMS1]
MTISPPEREEKKARVIVDNDPVPTSFEAWAKPGHFDRSLARGPKTTTWIWNLHALAHDFDTHTSDLEDISRK
IFSAHFGHLAVVMVWLSGMIFHGAKFSNYEAWLSDPLNVKPSAQVVWPIVGQDILNGDVGGGFHGIQITSGL
FQVWRGWGITNSFQLYVTAIGGLVLAGLFLFAGWFHYHKRAPKLEWFQNVESMLNHHLQVLLGCGSLGWAGH
LIHVSAPTNKLLDAGVALKDIPLPHEFILNKDLLTELYPSFAAGLAPFFTLNWGQYADFLTFKGGLNPVTGG
LWMSDIAHHHLAIAVLFIVAGHQYRTNWGIGHSIKEILENHKGPFTGEGHKGLYENLTTSWHAQLATNLAFL
GSLTIIIAHHMYAMPPYPYLATDYATQLCIFTHHMWIGGFLIVGGAAHAAIFMVRDYDPVVNQNNVLDRVIR
HRDAIISHLNWVSIFLGFHSFGLYIHNDTMRALGRPQDLFSDTGIQLQPVFAQWIQNIHALAPGTTAPNALE
PVSYVFGGGILAVGGKVAAAPIVLGTADFLIHHIHAFTIHVTVLILLKGVLYARSSRLIPDKANLGFRFPCD
GPGRGGTCQVSGWDHVFLGLFWMYNSISIVIFHFSWKMQSDVWGTVDSAGNVTHITGGNFAQSAITINGWLR
DFLWAQATQVINSYGSALSAYGLLFLGAHFVWAFSLMFLFSGRGYWQELIESIVWAHNKLKVAPAIQPRALS
IIQGRAVGVAHYLLGGIATTWAFFHAHILSVG
>WP_016862668.1:1-752/1-752 photosystem I core protein PsaA [Fischerella muscicola]
MTISPPEREEKKARVIVDNDPVPTSFDRWAKPGHFDRSLAKGPKTTTWIWNLHALAHDFDTHTSDLEDISRK
IFAAHFGHLAVVTLWLSGMIFHGARFSNYEAWLSDPLNVKPSAQVVWPIVGQDILNGDVGGGFHGIQITSGL
FQIWRGWGITNSFQLYCTAIGGLVLAGLLLFAGWFHYHKRAPKLEWFQNAESMLNHHLQVLLGCGSLGWAGH
LIHVSAPINKLLDAGVAVKDIPLPHEFILNSANLIDLYPSFAKGLAPFFTLNWGVYSDFLTFKGGLNPVTGG
LWLTDISHHHLAIAVLFIIAGHQYRTNWGIGHSLKEILENHKGPFTGEGHKGLYENMTTSWHAQLGTNLAFL
GSLTIIVAHHMYAMPPYPYLATDYATQLCIFTHHMWIGGFLIVGGAAHAAIFMVRDYDPVVNQNNVLDRVIR
HRDAIISHLNWVCIFLGFHSFGLYIHNDTMRALGRPQDMFSDTAIQLQPVFAQWVQNLHTLAPGATAPNALQ
PVSYAFGGGIVAVGGKVAMMPIALGTADFLIHHIHAFTIHVTVLILLKGVLFARSSRLIPDKANLGFRFPCD
GPGRGGTCQVSGWDHVFLGLFWMYNSISIVIFHFSWKMQSDVWGTVDAAGNVSHITGGNFAQSAITINGWLR
DFLWAQATQVINSYGSALSAYGLMFLGAHFVWAFSLMFLFSGRGYWQELIESIVWAHNKLKVAPSIQPRALS
IIQGRAVGVAHYLLGGIATTWAFFHAHILSVG
>MBE9049982.1:1-752/1-752 photosystem I core protein PsaA [Nostocales cyanobacterium LEGE 11386]
MTISPPEREEKKARVIVDKDPVPTSFEKWAKPGHFDRSLARGPKTTTWIWNLHALAHDFDTHTSDLEDISRK
IFAAHFGHLAVVAIWLSGMLFHGAKFSNYEAWLSDPLNVSPSAQVVWPIVGQDILNGDVGGGFHGIQITSGL
FQVWRGWGITSSFQLYVTAIGGLVLAGLFLFAGWFHYHKRAPKLEWFQNVESMLNHHLAVLLGCGSLGWAGH
LIHVSAPVNKLLDAGVAAKDIPLPHEFILNKDLLTELYPSFANGLTPFFTLNWGQYADFLTFKGGLNPVTGG
LWLTDISHHHLAIAVLFIVAGHMYRTNWGIGHSIKEILENHKGPFTGEGHKGLYENMTTSWHAQLATNLAFL
GSLTIIIAHHMYAMPPYPYLATDYATQLCIFTHHMWIGGFLIVGGAAHAAIFMVRDYDPVVNQNNVLDRVIR
HRDAIISHLNWVCIFLGFHSFGLYIHNDTMRALGRPQDMFSDTAIQLQPVFAQWVQNLHTLAPGGTAPNALE
PVSYAFGGGILAVGGKVAMMPIALGTADFLVHHIHAFTIHVTVLILLKGVLFARSSRLIPDKANLGFRFPCD
GPGRGGTCQVSGWDHVFLGLFWMYNSLSIVIFHFSWKMQSDVWGTVDAAGNVSHITGGNFAQSAITINGWLR
DFLWAQASQVINSYGSALSAYGLLFLGAHFVWAFSLMFLFSGRGYWQELIESIVWAHNKLKVAPAIQPRALS
IIQGRAVGVAHYLLGGIVTTWAFFHAHILSVG
>MBF2013701.1:1-752/1-752 photosystem I core protein PsaA [Rivularia sp. T60_A2020_040]
MTISPPEREEKKARVIVDKDPVPTSFERWGKPGHFDRTLAKGPKTTTWIWNLHALAHDFDSHTSDLEDVSRK
IFAAHFGHLAVVFIWLSGMIFHGARFSNYEAWLMDPLNIKPSAQVVWPIVGQQILNGDVGGGFHGIQITSGL
FQVWRGWGITNSFQLYCTAIGGLVMAGLMLFAGWFHYHKRAPKLEWFQNVESMLNHHLSVLLGCGSLGWAGH
IIHVSGPTNKLLDAGVALKDVPLPHEFILNKDLLTELYPGFANGLAPFFTLNWGQYADILTFKGGLNPVTGG
LWMSDIAHHHLAIAVVFIVAGHMYRTNWGIGHSIKTILENHKGPFTGEGHKGIYENLTTSWHAQLAVNLAAL
GSLTIIVAHHMYAMPPYPYLATDYATQLCIFTHHMWIGGFCIVGGAAHAAIFMVRDYDPVVNRDNIVDRMIR
HRDAIISHLNWVCIFLGFHSFGLYIHNDTMRALGRPQDMFSDTAIQLQPVFAQWVQNIHTLAPGGTAPNALE
PVSYAFGGGILAVGGKIAMMPIALGTADFMVHHIHAFTIHVTVLILLKGVLFARSSRLIPDKANLGFRFPCD
GPGRGGTCQVSGWDHVFLGLFWMYNSLSIVIFHFSWKMQSDVWGTVDAAGNVSHLTGGNFAQSAITINGWLR
DFLWAQASQVINSYGSALSAYGLLFLGAHFVWAFSLMFLFSGRGYWQELIESIVWAHNKLKVAPAIQPRALS
IIQGRAVGVAHYLLGGIVTTWAFFHARIISLG
>WP_193922288.1:1-752/1-752 photosystem I core protein PsaA [Plectonema radiosum]
MTISPPEREEKKARVIVDKDPVPTSFERWGKPGHFDRTLAKGPKTTTWIWNLHALAHDFDSHTSDLEDVSRK
IFAAHFGHLAVVFIWLSGMIFHGARFSNYEAWLMDPLNIKPSAQVVWPIVGQQILNGDVGGGFHGIQITSGL
FQVWRGWGITNSFQLYCTAIGGLVMAGLMLFAGWFHYHKRAPKLEWFQNVESMLNHHLSVLLGCGSLGWAGH
IIHVSAPTNKLLDAGVALKDVPLPHEFILNKDLLTELYPGFANGLAPFFTLNWGQYADILTFKGGLNPVTGG
LWMSDIAHHHLAIAVVFIVAGHMYRTNWGIGHSIKTILENHKGPFTGEGHKGIYENLTTSWHAQLAVNLAAL
GSLTIIVAHHMYAMPPYPYLATDYATQLCIFTHHMWIGGFCIVGGAAHAAIFMVRDYDPVVNRDNIVDRMIR
HRDAIISHLNWVCIFLGFHSFGLYIHNDTMRALGRPQDMFSDTAIQLQPVFAQWVQNLHTLAPGGTAPNALE
PVSYAFGGGILAVGGKVAMMPIALGTADFLVHHIHAFTIHVTVLILLKGVLFARSSRLIPDKANLGFRFPCD
GPGRGGTCQVSGWDHVFLGLFWMYNSLSIVIFHFSWKMQSDVWGTVDAAGNVSHLTGGNFAQSAITINGWLR
DFLWAQASQVINSYGSALSAYGLLFLGAHFVWAFSLMFLFSGRGYWQELIESIVWAHNKLKVAPSIQPRALS
IIQGRAVGVAHYLLGGIVTTWAFFHARIISLG
>WP_104907567.1:1-752/1-752 photosystem I core protein PsaA [Nostoc sp. 'Lobaria pulmonaria (5183) cyanobiont']
MTISPPEREEKKARVIVENDPVPTSFERWAQPGHFDKSLARGPKTTTWIWNLHALAHDFDTHTSDLEDISRK
IFSAHFGHLAVVMVWLSGMIFHGAKFSNYEAWLSDPLNVKPSAQVVWPIVGQDILNADVGGGFHGIQITSGL
FQVWRGWGITNSFQLYVTAIGGLVLAGLFLFAGWFHYHKRAPKLEWFQNVESMLNHHLQVLLGCGSLGWAGH
LIHVSAPTNKLLDAGVALKDIPLPHEFILNKDLLTELYPSFAAGLAPFFTLNWGQYADFLTFKGGLNPVTGG
LWMTDISHHHLAIAVLFIVAGHQYRTNWGIGHSIKEILENHKGPFTGEGHKGLYENLTTSWHAQLATNLAFL
GSLTIIIAHHMYAMPPYPYLATDYATQLCIFTHHMWIGAFCIVGGAAHAAIFMVRDYDPVVNQNNLLDRVIR
HRDAIISHLNWVCIFLGFHSFGLYIHNDTMRALGRPQDLFSDTGIQLQPVFAQWIQNIHALAPGTTAPNALE
PVSYVFGGGVLAVGGKVAAAPIVLGTADFLIHHIHAFTIHVTVLILLKGVLYARSSRLIPDKANLGFRFPCD
GPGRGGTCQVSGWDHVFLGLFWMYNSLSIVIFHFSWKMQSDVWGTVDADGTVTHITGGNFAQSAITINGWLR
DFLWAQATQVINSYGSALSAYGLMFLGAHFVWAFSLMFLFSGRGYWQELIESIVWAHNKLKVAPAIQPRALS
IIQGRAVGVAHYLLGGIATTWAFFHAHILSVG
>MBD1211442.1:1-752/1-752 photosystem I core protein PsaA [Dolichospermum circinale Clear-D4]
MTISPPEREEKKARVIVDNDPVPTSFEKWAKPGHFDRSLSKGPKTTTWIWDLHALAHDFDTHTSDLEDISRK
IFAAHFGHLAVVAIWLSGMLFHGAKFSNYEAWLADPLGVKPSAQTVWSIVGQDILNGDMGGGFRGIQTTSGL
FQVWRGWGITSSYQLYVTAIGGLVLAGLFLFAGWFHYHKRAPKLEWFQNVESMLNHHLSVLLGCGSLGWAGH
LIHVSAPVNKLLDAGVAAKDIPLPHELLFDTAKMAELYPGFASGLTPFFTLNWGAYADILTFKGGLNPVTGG
LWMTDISHHHLAIAVLFIVAGHMYRTNWGIGHSIKDILEAHKGPFTGEGHKGLYENLTTSWHAQLATNLAFL
GSLTIIIAHHMYAMPPYPYLATDYATQLCIFTHHIWIGGFLIVGGAAHAAIFMVRDYDPVVNQNNVLDRVIR
HRDAIISHLNWVCIFLGFHSFGLYIHNDTMRALGRPQDMFSDSAIQLQPVFAQWVQNLHTLAPGNTAPNALQ
VVSHAFGGGIVAIGDKIAMMPITLGTADFMVHHIHAFTIHVTVLILLKGVLYARSSRLIPDKANLGFRFPCD
GPGRGGTCQVSGWDHIFLGLFWMYNSLSIVIFHFSWKMQSDVWGTVDADGTVNHITGGNFAESAITINGWLR
DFLWAQATQVINSYGTELSAYGLMFLGAHFVWAFSLMFLFSGRGYWQELIESIVWAHNKLKVAPTIQPRALS
ITQGRAVGVAHYLLGGIATTWAFFHAHILSVG
>WP_168359696.1:1-752/1-752 photosystem I core protein PsaA [Dolichospermum planctonicum]
MTISPPEREEKKARVIVDNDPVPTSFEKWAKPGHFERSLSRGPKTTTWIWDLHALAHDFDTHTSDLEDISRK
IFAAHFGHLAVVAIWLSGMLFHGAKFSNYEAWLADPLGVKPSAQTVWSIVGQDILNGDMGGGFRGIQTTSGL
FQVWRGWGITSSFQLYVTAIGGLVLAGLFLFAGWFHYHKRAPKLEWFQNVESMLNHHLSVLLGCGSLGWAGH
LIHVSAPINKLLDAGVAAKDIPLPHELLFNTAKMAELYPGFASGLTPFFTLNWGAYADILTFKGGLNPVTGG
LWMTDISHHHLAIAVLFIVAGHMYRTNWGIGHSIKDILEAHKGPFTGEGHKGLYENLTTSWHAQLATNLAFL
GSLTIIIAHHMYAMPPYPYLATDYATQLCIFTHHIWIGGFLIVGGAAHAAIFMVRDYDPVVNQNNVLDRVIR
HRDAIISHLNWVCIFLGFHSFGLYIHNDTMRALGRPQDMFSDSAIQLQPVFAQWVQNLHTLAPGNTAPNALQ
VVSHAFGGGIVAIGDKIAMMPITLGTADFMVHHIHAFTIHVTVLILLKGVLYARSSRLIPDKANLGFRFPCD
GPGRGGTCQVSGWDHIFLGLFWMYNSLSIVIFHFSWKMQSDVWGTVDPDGTVNHITGGNFAESAITINGWLR
DFLWAQATQVINSYGTELSAYGLMFLGAHFVWAFSLMFLFSGRGYWQELIESIVWAHNKLKVAPTIQPRALS
ITQGRAVGVAHYLLGGIATTWAFFHAHILSVG
>WP_096555851.1:1-752/1-752 photosystem I core protein PsaA [Nostoc sp. NIES-4103]
MTISPPEREEKKARVIVDNDPVPTSFEKWAQPGHFDRTLTRGPKTTTWIWNLHALAHDFDTHTSDLEEISRK
IFAAHFGHLAVVTIWLSGMIFHGAKFSNYEAWLSDPLNVKPSAQVVWPIVGQDILNGDVGGGFHGIQITSGL
FQVWRGWGITNSFQLYCTAIGGLVLAGLFLFAGWFHYHKRAPKLEWFQNVESMLNHHLQVLLGCGSLGWAGH
LIHVSAPTNKLLDAGVALKDIPLPHEFILNKDLLIELYPGFASGLAPFFTLNWGQYADFLTFKGGLNPVTGG
LWLTDISHHHLAIAVLFIIAGHQYRTNWGIGHSIKEILENHKGPFTGEGHKGLYENLTTSWHAQLATNLAFL
GSLTIIIAHHMYAMPPYPYLATDYATQLCIFTHHIWIGGFLIVGGAAHAAIFMVRDYDPVVNQNNLLDRVIR
HRDAIISHLNWVSIFLGFHSFGLYIHNDTMRALGRPQDMFSDTAIQLQPVFAQWVQNIHALAPGSTAPNALE
PVSYVFGGGILAVGGKVAAAPIALGTADFMIHHIHAFTIHVTVLILLKGVLFARSSRLIPDKANLGFRFPCD
GPGRGGTCQVSGWDHVFLGLFWMYNSLSIVIFHFSWKMQSDVWGTVDADGTVSTITGGNFAQSAITINGWLR
DFLWAQASQVINSYGSALSAYGLLFLGAHFVWAFSLMFLFSGRGYWQELIESIVWAHNKLKVAPAIQPRALS
IIQGRAVGVAHYLLGGIATTWAFFHAHILSVG
>NEQ23156.1:1-753/1-753 photosystem I core protein PsaA [Microcoleus sp. SIO2G3]
MTTSSRERDATKKVRVVVDKDPVPTSFEKWGKPGHFDRTLSKGPKTTTWIWNLHADAHDFDSHTSDLEDISR
KIFSAHFGHLAIIFIWLSGMYFHGARFSNYEAWLLDPTGIKPSAQVVWPIVGQEILNGDVGGGFHGIQITSG
FFQIWRAAGITSSFQLYCTAIGGLVMAGLMLFAGWFHYHKRAPKLEWFQNVESMLNHHLAGLLGLGSLSWAG
HQIHVALPINKLLDAGVAPKDIPLPQEFILNSGLMSELFPSFSKGLAPFFTLNWGEYSDFLTFKGGLNPVTG
GLWLTDSAHHHLAIAVLFIIAGHQYRTNWGIGHSIKQILEAHKGPFSGEGHKGLYEILTTSWHAQLAINLAM
LGSLTIIVAQHMYAMPPYPYLATDYPTQLSIFTHHMWIGAFLIVGAGAHGAIFMVRDYDPEVNQNNLLDRVI
RHRDAIISHLNWVCIFLGFHSFGLYVHNDTMQALGRPQDMFSDSAIQLQPVFAQWIQNIHTLAPGGTAPNAL
APASYAFGGGVVAVGGKVAMMPIALGTADFMIHHIHAFTIHVTVLILLKGVLFARSSRLIPDKANLGFRFPC
DGPGRGGTCQVSGFDHVFLGLFWMYNSISIAIYHFSWKMQSDVWRTVNSDGSVSHITGGNFAASSMTINGWL
RDFQWAQATQVIGSYGSALSAYGLLFLGAHFVWAFSLMFLFSGRGYWQELIESIVWAHNKLKVAPSVQPRAL
SIIQGRAVGVAHFLLGGIVTIWAFFLARIIAVG
>OUC13810.1:1-753/1-753 photosystem I core protein PsaA [Alkalinema sp. CACIAM 70d]
MSPPEREAKVKVVVDKDPVPTSTEKWGQPGHFDRTLAKGPKTTTWIWNLHANAHDFDSHTSDLEDVSRKIFS
AHFGHLAVVFIWLSGMYFHGAKFSNYEAWLTDPLGVKPSAQVVWPIVGQEILNGDVGGGFHGIQITSGLFQM
WRAAGITNSFQLYCTAIGGLVMAGLMLFAGWFHYHKAAPKLEWFQNAESMMNHHLAGLFGLGSLAWAGHQIH
VSLPINELLDKGVPASKIPLPHEFILNPQLMADIYPSFAKGLTPFFTLDWGAYADFLTFKGGLNPVTGGLWL
TDTAHHHLALAVMFIVAGHMYRTNWGIGHSMKEILEANGPDPVMITGNGHKGLYETLTTSWHANLAINLAIG
GSVTIIVAQHMYAMPPYPYLATDYATQLSLFTHHMWIGGFLIVGAAAHGAIFMVRDYDPVVNQGNVLDNVIR
HRDAIISHLNWVCIFLGFHSFGLYIHNDTMRAFGRPQDMFSDTAIQLQPIFAQWLQGIHAAAAGLGSTAPGA
LAPASVAFGGDVVAVGGKVAMMPIALGTADFLVHHIHAFTIHVTVLILFKGVLFARSSRLIPDKANLGFRFP
CDGPGRGGTCQVSGWDHVFLGLFWMYNSISVVIFHFSWKMQSDVWGTVSPDGTVNHITYGNFAQSAITINGW
LRDFLWAQASQVINSYGSALSAYGLMFLAAHFIWAFSLMFLFSGRGYWQELIESIVWAHNKLKVAPAIQPRA
LSIIQGRAVGVAHYLLGGIATTWAFFLARSLSL
>WP_088242450.1:1-753/1-753 photosystem I core protein PsaA [Calothrix rhizosoleniae]
MTISPPEREEKKAKVVVDTDPVPTSFEKWAKPGHFDRTLARGPKTTTWIWNLHALAHDFDTHTSDLEDISRK
IFSAHFGHLAIVTLWLSGMIFHGAKFSNYEAWLSDPTGVKPSAQVVWSIVGQDILNGDVGGGFHGIQITSGL
FQVWRGWGITSSFQLYATAIGGLVLAGLFLFAGWFHYHKKAPKLEWFQNVESMLNHHLAVLLGCGSLGWTGH
LIHVSAPVNKLLDAGVAAKDIPLPHELLFNADKMAEFYPSFAQGLTPFFTLNWGVYADFLTFKGGLNPVTGG
LWMTDIAHHHLAIAVLFIVAGHMYRTNWGIGHSIKEILENHKGPFTGEGHKGLYEILTTSWHAQLAINLAML
GSLSIIVAHHMYAMPPYPYLATDYATQLCLFTHHVWIGGFLIVGAGAHGAIFMVRDYDPVVNQNNLLDRAIR
HRDAIISHLNWVCIFLGFHSFGLYIHNDTMRALGRPEDMFSDTAIKLQPVFAQWVQNVHAMAPTSGTAPNAL
ATVSHAFGGGVVAVGGKVAMMPIALGTADFMVHHIHAFTIHVTVLILLKGLLFARSSRLIPDKANLGFRFPC
DGPGRGGTCQVSGWDHVFLGLFWMYNSLSIVIFHFSWKMQSDVWGTVDAAGNVSHITGGNFAQSAITINGWL
RDFLWAQATQVINSYGSELSAYGLMFLAGHFIWAFSLMFLFSGRGYWQELIESIVWAHNKLKVAPAIQPRAL
SIIQGRAVGVAHYLLGGIVVTWAFFHAHILSIG
>WP_008233456.1:1-753/1-753 photosystem I core protein PsaA [Richelia intracellularis]
MTISPPEREEKKAKVLVDTDPVATSFEKWAKPGHFDRTLARGPKTTTWIWNLHALAHDFDTHTSDLEDISRK
IFSAHFGHLAVVTLWLSGMIFHGAKFSNYEAWLNNPIGVKPSAQVVWSIVGQDILNGDVGGGFHGIQITSGL
FHVWRGWGITSSFQLYCTAIGGLLLAGLFLFAGWFHYHKKAPKLEWFQNVESMMNHHLAVLLGCGSLGWAGH
LIHVSAPINQLLDKGIVARDIPLPHELLFNADKMAEFYPSFAQGLSPFFTFNWGVYADFLTFKGGLNPTTGS
LWMTDIAHHHLAIAVLFIVAGHMYRTNWGIGHSMKEILESHKGPFTGEGHKGLYEILTTSWHAQLAVNLAMM
GSLSIIVAHHMYSMPPYPYLATDYATQLCLFTHHIWIGGFLIVGAGAHGAIFMVRDYDPVINQNNLLDRMIR
HRDAIISHLNWVCIFLGFHSFGLYVHNDTMRALGRPQDMFSDASIKLQPVFAQWLQNLHTMAPGSGTAPNAL
TTVSHAFGGGAVAIGGKVAMMPIALGTADFMVHHIHAFTIHVTVLILLKGLLFARSSRLIPDKSNLGFRFPC
DGPGRGGTCQVSGWDHVFLGLFWMYNSLSIVIFHFSWKMQSDIWGTIDTAGNVSHITGGNFAQSAITINGWL
RDFLWAQSTQVINSYGSELSAYGLMFLAGHFIWAFSLMFLFSGRGYWQELIESIVWAHNKLKVAPAIQPRAL
SIIQGRAVGVAHYLLGGITVTWAFFHAHILSIG
>WP_023064347.1:1-753/1-753 photosystem I core protein PsaA [Lyngbya aestuarii]
MTISPPEPEAKVKVTVDKDPVNTSFEKWAKPGHFRRDLAKGPNTTTWIWNLHADAHDFDSHTSDLEDISRKI
FSAHFGHLAVIFIWLSGAYFHGAKFSNYEAWLTNPTGIKPSAQVVWPIFGQEILNADVGGGFQGIQITSGLF
QLWRASGITNEFQLYCTAIGGLVMAGLMLFAGWFHYHKRAPKLEWFQNVESMMNHHLAGLLGLGCLGWAGHQ
IHVSLPINKLLDSGVAPADIPLPHEFILNRDLMTELYPSFAEGLRPFFTLNWGVYSDFLTFKGGLNPVTGGL
WLSDTAHHHLALAVLFIIAGHMYRTNWGIGHSMKEILEAHKDPLLIGGTGHKGLYETLTTSWHAQLAINLAM
LGSLTIIVAHHMYAMPPYPYIATDYPTQLSLFTHHMWIGGFLIVGAGAHGAIFMVRDYDPAKNVNNVLDRVI
RHRDAIISHLNWVCIFLGFHSFGLYVHNDTMRAFGRPQDMFSDTGIQLQPVFAQWVQHLHTLAPGSTAPNAL
ASVSPAFGGDVVAVGGKVAMMPITLGTADFMIHHIHAFTIHVTVLILLKGVLFARSSRLVPDKSELGFRFPC
DGPGRGGTCQVSGWDHVFLGLFWMYNSLSIVIFHFSWKMQSDVWGTVGADGTISHITNGNFAQSAITINGWL
RDFLWAQASQVITSYGSALSAYGLLFLGAHFVWAFSLMFLFSGRGYWQELIESIVWAHNKLKVAPAIQPRAL
SIIQGRAVGVAHYLLGGIVTTWAFFLARIISVG
>WP_009783700.1:1-753/1-753 photosystem I core protein PsaA [Lyngbya sp. PCC 8106]
MTISPPEPEAKVKVTVDNDPVTTSFEKWAKPGHFRRDLAKGPNTTTWIWNLHADAHDFDSHTSDLEDISRKI
FSAHFGHLAVIFIWLSGAYFHGAKFSNYEAWLTNPTGIKPSAQVVWPIFGQEILNADVGGGFQGIQITSGLF
QLWRASGITNEYQLYCTAIGGLVMAGLMLFAGWFHYHKRAPKLEWFQNVESMMNHHLAGLLGLGCLGWAGHQ
IHVSLPINKLLDSGVAPADIPLPHEFILNRDLMTELYPSFAEGLKPFFTLNWGVYSDFLTFKGGLNPVTGGL
WLSDTAHHHLALAVLFIIAGHMYRTNWGIGHSMKEILEAHRDPLLIGGTGHKGLYETLTTSWHAQLAINLAM
VGSLSIIVAHHMYAMPPYPYIATDYPTQLSLFTHHMWIGGFLIVGAGAHGAIFMVRDYDPAKNVNNVLDRVI
RHRDAIISHLNWVCIFLGFHSFGLYVHNDTMRAFGRPQDMFSDTGIQLQPVFAQWVQHLHTLAPGSTAPNVL
ASVSPAFGGDVVAVGGKVAMMPITLGTADFMIHHIHAFTIHVTVLILLKGVLFARSSRLVPDKSELGFRFPC
DGPGRGGTCQVSGWDHVFLGLFWMYNSLSIVIFHFSWKMQSDVWGTVGSDGTISHITNGNFAQSAITINGWL
RDFLWAQASQVITSYGSALSAYGLLFLGAHFVWAFSLMFLFSGRGYWQELIESIVWAHNKLKVAPAIQPRAL
SIIQGRAVGVAHYLLGGIVTTWAFFLARIISVG
>WP_010468887.1:1-753/1-753 photosystem I core protein PsaA [Acaryochloris sp. CCMEE 5410]
MTTSPGGPETKGRTAEVDINPVKASLEVAGKPGHFNKSLSKGPQTTTWIWNLHALAHDFDTQTNDLEEISRK
IFSAHFGHLAIVFVWISGMIFHAARFSNYYAWLADPLGNKPSAHVVWPIVGQDILNADVGNGFHGIQITSGL
FHILRGAGMTAPIELYSTSIGALVAAAVTMYAGYFHYHKKAPKLEWFQNAEATIGGHLINLLGLGNLAWTGH
LIHVSLPINKMLDSGMAPEDIPIPHEYLLDKAFMADLYPSFAQGLAPYFTLNWGVYSDFLTFKGGLDPQTGG
LWMTDIAHHHLALAVMYIIAGHMYRTNWGIGHHMREIMDAHKGPFTGEGHKGLYDVLTTSWHAQLAINLACW
GSFSIVCAHHMYAMPPYPYLATDYATQLNLFVHHMWLGGFYIVGGAAHAAIFMVRDYDPAMNQNNVLDRMLR
HRDTIIAHLNWVCLFLGFHSFDLYIHNDEMRSLGRPQDMFSDTAIQLQPIFAQWVQNLQANVAGTIRAPLAE
GATSLAWGGDPLFVGGKVAMQHVSLGTADFMIHHIHAFQIHVTVLILLKGVLYARSSRLIPDKANLGFRFPC
DGPGRGGTCQSSGWDHVFLGLFWMYNCISIVNFHFFWKMQSDVWGSANASGGINYLTAGNWAQSSITINGWL
RDFLWAQSVQVINSYGSALSAYGILFLGAHFIWAFSLMFLFSGRGYWQELIESIVWAHSKLKIAPAIQPRAM
SITQGRAVGLGHYLLGGIVTSWSFYLARILALG
>WP_022607750.1:1-753/1-753 photosystem I core protein PsaA [Rubidibacter lacunae]
MTISPPDREAKVKVTVDEDPVPTSFERWAKPGHFDRTLAKGPKTTTWIWNLHADVHDFDSQGNLEEISRKIF
SAHFGHLAVIFLWLSGMYFHGARFSNYEAWLADPTAIKPSAQVVWPIVGQEILNADVGGGFHGIQITSGFFY
LWRASGFVHSYELYATAIGALVMAGLMLFAGWFHYHKRAPKLEWFQNVESMLNHHLAGLLGLGSLAWAGHQI
HVSLPINELLDRGVSPADIPLPHEFILNTNLMAELYPSFAQGLKPFFALNWGAYADFLTFKGGLNPVTGGLW
LTDTAHHHLAIAVLFIIAGHMYRTNWGIGHSLKELLDGHQGDPLLFGGKGHQGLYEVLTTSWHAQLAINLAM
LGSLTIIVAQHMYSMPPYPYMATDYATQLSLFTHHMWIGGFLIVGAAAHGAIFLVRDYDPAKNVDNALDRVL
RVRDAIISHLNWVCIFLGFHSFGLYVHNDTMRALGRPQDMFSDTGIQLQPVFAQWLQNLHTLAPGSTAPHAA
ATASVAFGGDVVAVGGKVAMMPIVLGTADFMVHHIHAFTIHVTVLVLLKGVLYARNSRLIPDKSELGFRFPC
DGPGRGGTCQVSGWDHVFLGLFWMYNSLSIAIFHFSWKMQSDVWGTVAPDGTVSHITGGNFATSAICINGWL
RDFLWGQAANVINSYGSALSAYGLLFLGAHFVWAFSLMFLFSGRGYWQELIESIVWAHNKLKVAPAIQPRAL
SIIQGRAVGVAHYLLGGIVTTWAFFLARIIAVG
>WP_046279892.1:1-753/1-753 photosystem I core protein PsaA [Limnoraphis robusta]
MTISPPEPEAKVRITVDNDPVPTSFEKWAKPGHFRRDLAKGPNTTTWIWNLHADAHDFDSHTSDLEDISRKI
FSAHFGHLAVIFIWLSGAYFHGAKFSNYEAWLTNPTGIKPSAQVVWPIFGQEILNADVGGGFHGIQITSGLF
QLWRASGITNEYQLYCTAIGGLVMAGLMLFAGWFHYHKRAPKLEWFQNVESMMNHHLAGLLGLGCLGWAGHQ
IHVSLPINKLLDSGVAPADIPLPHEFILNRDLMTELYPSFAEGLKPFFTLNWGVYSDFLTFKGGLNPVTGGL
WLSDTAHHHLALAVLFIIAGHMYRTNWGIGHSMKEILEAHRDPLLIGGTGHKGLYETLTTSWHAQLAINLAM
MGSLSIIVAHHMYAMPPYPYIATDYPTQLSLFTHHMWIGGFLIVGAGAHGAIFMVRDYDPAKNVNNVLDRVI
RHRDAIISHLNWVCIFLGFHSFGLYVHNDTMRAFGRPQDMFSDTGIQLQPIFAQWVQHLHTLAPGNTAPNAL
ASVSPAFGGDVVAVAGKVAMMPITLGTADFMIHHIHAFTIHVTVLILLKGVLYARSSRLIPDKAELGFRFPC
DGPGRGGTCQVSGWDHVFLGLFWMYNSLSIVIFHFSWKMQSDVWGTVGSDGTISHITNGNFAQSAITINGWL
RDFLWAQASQVITSYGSALSAYGLMFLAAHFVWAFSLMFLFSGRGYWQELIESIVWAHNKLKVAPAIQPRAL
SITQGRAVGVAHYLLGGIVTTWAFFLARIISVG
>WP_075598386.1:1-753/1-753 photosystem I core protein PsaA [Leptolyngbya sp. 'hensonii']
MAVSPQERESKARVVVDNDPVSTSFEKWAQPGHFDRTLARGPKTTTWIWNLHALAHDFDSHTSDLEDVSRKI
FSAHFGHLAVVFVWLSGMYFHGARFSNYEAWLANPLAVKPSAQVVWPIVGQEILNADVGGGFHGIQITSGFF
YLWRAAGYTNTFQLYCTAIGGLVMAALMLFAGWFHYHKRAPKLEWFQNAESMLNHHLAGLFGLGSLAWAGHQ
IHVSLPINAMLDAGTPANQIPLPHEFILNSSLMAKIYPSFAEGLTPFFTLDWGKYADFLTFKGGLNPVTGGL
WLTDTAHHHLAIAVMFIVAGHMYRTNWGIGHSIKEMLEAHKDPVMISGEGHKGLYEVLTTSWHAQLAINLAI
GGSVTIITAQHMYAMPPYPYIATDYATQLSIFTHHMWIGGFMIVGGAAHGAIFMVRDYDPVVNQNNVLDSML
RHRDAIISHLNWVCIFLGFHSFGLYIHNDTMRALGRPQDMFSDSAIQLQPIFAQWVQHLHTLAPGGTAPQAL
APTSLAFGGDLVAIGGKVAMMPITLGTADFLVHHIHAFTIHVTVLILLKGVLFARSSRLVPDKANLGFGFPC
DGPGRGGTCQVSGWDHVFLGLFWMYNSISVVIFHFSWKMQSDVWGSVSPDGTVSHITNGNFAESALTINGWL
RDFLWAQASQVIGSYGSALSAYGLLFLGAHFVWAFSLMFLFSGRGYWQELIESIVWAHNKLKVAPSIQPRAL
SIIQGRAVGVAHYLLGGIVTTWSFFLARIISVG
>NEO87465.1:1-753/1-753 photosystem I core protein PsaA [Spirulina sp. SIO3F2]
MTISPPGREAKVKVVVDTDPVSTSTEKWGKPGHFSRALAKGPKTTTWIWDLHADAHDFDSQTSDLEDISRKI
FSAHFGHLAVVFVWLSGMYFHGARFSNYTAWLDNPTAIKPSAQVVWPVVGQGILNGDVGGGFHGIQITSGLF
YMWRAAGFTTSSQLMATAIGGLVMAALCLFAGWFHYHKAAPKLEWFQNTESMLNHHLAVLLGCGSLGWTGHL
IHVSLPVNKLLDAGVAAADIPLPQEYFMDADKMAEWFPSFAQGITPFFTLNWAAYSDFLTFKGGLNPATGSL
WLTDVAHHHLAIAVLFIIAGHMYRTNWGIGHSLKEILDAHQGDPVLFGGKGHQGLYEVLSTSWHAQLSLNLA
MMGSLSIIVAQHMYAMPPYPYQAIDYGTQLSLFTHHMWIGGFLIVGAGAHAAIFMVRDYDPAKNVDNALDRM
LRSRDAIISHLNWVCIWLGFHSFGLYIHNDTMRALGRPQDMFSDNAIQLQPIFAQWIQNLHAVAPGGTAPFS
AGPVSYAFGGDIVAVGGKVAMMPIALGTADFMVHHIHAFTIHVTALILLKGVLYARSSRLIPDKAELGFRFP
CDGPGRGGTCQVSGWDHVFLGLFWMYNSLSVVLFHFSWKMQSDVWGTVSGDTVSHITAGNFAQSAITINGWL
RDFLWAQAANVITSYGSALSAYGIMFLAGHFVFAFSLMFLFSGRGYWQEFIESIVWAHNKLNVAPAIQPRAL
SITQGRAVGVAHYLLGGIVTTWAFFLARTLSIG
>MBE9045953.1:1-753/1-753 photosystem I core protein PsaA [Pleurocapsales cyanobacterium LEGE 10410]
MTISPQKDEAKVKVTVDVDPVPTSFEKWGKPGHFDRTLARGPKTTAWIWNLHADAHDFDSHTSDLEDISRKI
FSAHFGHLAVVFVWLSGMYFHGARFSNYEAWLTDPTVIKPSAQVVWPIVGQDILNADVGGGFHGIQITSGFF
YLWRASGFTNSFQLYCTAIGGLVMAGLMIFAGWFHYHKRAPKLEWFQNVESMMNHHLAGLLGLGCLSWAGHQ
IHVSLPVNKMLDAGVAAADIPLPHEFILNRDLMAELYPSFSEGLRPFFTLNWGVYSDFLTFKGGLNPVTGGL
WLSDTAHHHLALAVLFIIAGHMYRTNFGIGHSMKEILDNHKGDPLLFGGEGHRGLYEILTTSWHAQLAVNLA
MLGSLTVIVAQHMYAMPPYPYMATDYATQISLFTHHMWIGGFLIVGAGAHAAIYMVRDYDPAKNVNNVVDRV
LRVRDAIISHLNWVCIFLGFHSFGLYIHNDTMRALGRPQDMFSDTAIQLQPIFAQWVQNLHTLAPGNTAPTA
IEPASYAFGGDVIAVGGKVAMMPIALGTADFMVHHIHAFTIHVTALILLKGVLYARNSRLIPDKANLGFRFP
CDGPGRGGTCQVSAWDHVFLGLFWMYNSISVVIFHFSWKMQSDVWGTVSPDGTVSHITAGNFAQSAICINGW
LRDFLWAQASQVINSYGSALSAYGIMFLAGHFIFAFSLMFLFSGRGYWQELIESIVWAHNKLKVAPAIQPRA
LSITQGRAVGVAHYLLGGIVTTWAFFLARTLSL
>WP_124155055.1:1-753/1-753 photosystem I core protein PsaA [Okeania hirsuta]
MTISPPEREAKVKVTVDKDPVPTSFEKWGKPGHFDRTLAKGPKTTTWIWNLHADAHDFDSHTSDLEDVSRKI
FSAHFGHLAVIFIWLSGAYFHGAKFSNYEAWLTDPIGIKPSAQVVWPIFGQEILNGDVGGGFHGIQITSGLF
QLWRASGITNEFQLYCTAIGALVMAALMLFAGWFHYHKKAPKLEWFQNVESMMNHHLAGLLGLGCLSWAGHQ
IHVSLPINKLLDSGVAPQDIPLPHEFILNSSLMAELYPSFAKGLTPFFTLNWGEYADFLTFKGGLNPVTGGL
WLSDTAHHHLALAVLFIVAGHMYRTNWGIGHSMKEILEAHKDPLLIGGEGHKGLYEILTTSWHAQLAINLAM
MGSLSIIVAHHMYAMPPYPYIATDYPTQLSLFTHHMWIGGFLIVGAGAHAAIFMVRDYDPAKNVNNVLDRVI
RHRDAIISHLNWVCIFLGFHSFGLYVHNDTMRAFGRPQDMFSDTGIQLQPIFAQWVQNLHTLAPGNTAPNAL
ASVSPVFGGDIVAVGGKVAMMPMTLGTADFMVHHIHAFTIHVTALILLKGVLYARNSRLIPDKSELGFRFPC
DGPGRGGTCQVSGWDHVFLGLFWMYNSLSIVIFHFSWKMQSDVWGTVDPDGTVSHITYGNFAQSAITINGWL
RDFLWAQASQVLTSYGSALSAYGLLFLGAHFVWAFSLMFLFSGRGYWQELIESIVWAHNKLKVAPAIQPRAL
SIIQGRAVGVAHYLLGGIVTTWAFFLARIISVG
>MBL1174238.1:1-753/1-753 photosystem I core protein PsaA [Pantanalinema sp. GBBB05]
MTTTPREREAKARVVVDKNPVPTSFEKWSQPGHFDRTLARGPKTTTWIWNLHADAHDFDSHTSDLEDVSRKI
FSAHFGHLAVVFIWLSGMYFHGAKFSNYEAWLTNPTAIKPSAQVVWPIVGQEILNADVGGGFHGIQITSGLF
YMWRAAGFTNSFQLYCTAIGGLVMAALMLFAGWFHYHKSAPKLEWFQNAESMMNHHLAGLFGLGSLGWAGHQ
IHVSLPINKLLDAGVAPKDIPLPHEFILNKQLMADLFPSFAKGLTPFFTLNWGAYSDFLTFKGGLNPVTGSL
WLTDQAHHHLALAVMFIVAGHMYRTNWGIGHSMKEILEAHRDPIMITGEGHKGLYEVLTTSWHAQLAINLAI
GGSVSIITAQHMYAMPPYPYLAVDYATQLSIFTHHMWIGGFLICGAAAHGAIFMVRDYDPVVNKGNVLDNII
RHRDAVISHLNWVCIFLGFHSFGLYVHNDTMRAFGRPQDMFSDTGIQLQPIFAQWVQNIHTLAPGNTAPNAL
APASFAFGGDVVAIGGKVAMMPIVLGTADFMVHHIHAFTIHVTVLILLKGVLFARNSRLIPDKANLGFRFPC
DGPGRGGTCQVSGWDHVFLGLFWMYNCISVVIFHFSWKMQSDVWGTVNPDGSVAHITAGNFAQSAITINGWL
RDFLWAQATQVITSYGSALSAYGLMFLGAHFVWAFSLMFLFSGRGYWQELIESIVWAHNKLKVAPTIQPRAL
SITQGRAVGVAHYLLGGIATTWAFFLARTLSLG
>WP_011613954.1:1-753/1-753 photosystem I core protein PsaA [Trichodesmium erythraeum]
MTISPPEREAKVRVTVDTDPVPTSFEKWGKPGHFSRSLARGPKTTTWIWNLHADAHDFDSHTSDLEDVSRKI
FSAHFGHLAIIFVWLSGAYFHGAKFSNYEAWLADPTGIKPSAQVVWPVLGQGILNGDMGGGFHGIQITSGLF
QLWRASGITNEYQLYCTAIGGLVMAALMMFAGWFHYHKKAPKLEWFQNVESMMNHHLAGLLGLGCLSWAGHQ
IHVSLPINKLLDSGVAPEDIPLPHEFLFNKSLMAELYPSFAKGLTPFFTLNWGEYADFLTFKGGLNPVTGGL
WLSDTAHHHLALAVLFIVAGHMYRTNWGIGHSMKEILEAHKDPLIIGGEGHKGLYEALTTSWHAQLAINLAM
LGSLSIIVAHHMYAMPPYPYIATDYPTQLSLFTHHMWIGGFLIVGAGAHGAIFMVRDYDPAKNVNNVLDRVI
RHRDAIISHLNWVCIFLGFHSFGLYVHNDTLRALGRPQDMFSDTGIQLQPIFAQWVQNLHSLAPGNTAPNAL
ASVSPIFGGDVLAVGGKVAMMPMTLGTADFMVHHIHAFTIHVTALILLKGVLYARNSRLIPDKSELGFRFPC
DGPGRGGTCQVSGWDHVFLGLFWMYNSLSIVIFHFSWKMQSDVWGTVDPDGTVSHITYGNFAQSAVTINGWL
RDFLWAQASNVITSYGSELSAYGLLFLGAHFIWAFSLMFLFSGRGYWQELIESIVWAHNKLKVAPAIQPRAL
SITQGRAVGVAHYLLGGIVTTWAFFLARIIAVG
>NEQ36072.1:1-753/1-753 photosystem I core protein PsaA [Okeania sp. SIO3I5]
MTISPPEREAKVKVTVDTDPVPTSFEKWGKPGHFSRSLSKGPKTTTWIWNLHADAHDFDSHTSDLEDVSRKI
FSAHFGHLAVIFVWLSGAYFHGAKFSNYEAWLADPTGIKPSAQVVWPIVGQGILNGDVGGGFHGIQITSGLF
QLWRASGITNEYQLYCTAIGGLVMAALMMFAGWFHYHKKAPKLEWFQNVESMMNHHLAGLLGLGCLSWAGHQ
IHVSLPINKLLDSGVAPADIPLPHEFLFNKSLMAELYPSFAKGLTPFFTLNWGEYSDFLTFKGGLNPVTGGL
WLSDTAHHHLALAVLFIVAGHMYRTNWGIGHSMKEILEAHKDPLLIGGQGHKGLYEALTTSWHAQLAINLAM
MGSLSIIVAHHMYAMPPYPYIATDYPTQLSLFTHHIWIGGFLIVGAGAHGAIFMVRDYDPAKNVNNVLDRVI
RHRDAIISHLNWVCIFLGFHSFGLYVHNDTMRALGRPQDMFSDSAIQLQPIFAQWVQNLHALAPGNTAPNAL
ASVSPVFGGDIVAVGGKVAMMPITLGTADFMVHHIHAFTIHVTALILLKGVLYARSSRLIPDKSELGFRFPC
DGPGRGGTCQVSGWDHVFLGLFWMYNSLSIVIFHFSWKMQSDVWGTVASDGTVSHITYGNFAESAITINGWL
RDFLWAQASNVITSYGSALSAYGLLFLGAHFIWAFSLMFLFSGRGYWQELIESIVWAHNKLKVAPAIQPRAL
SITQGRAVGVAHYLLGGIATTWAFFLCRIIAVG
>WP_212663318.1:1-753/1-753 photosystem I core protein PsaA [Acaryochloris marina]
MTNSPGGPETKGRTAEVDINPVKASLEVAGKPGHFNKSLSKGPQTTTWIWNLHALAHDFDTQTNDLEEISRK
IFSAHFGHLAIVFVWISGMIFHAARFSNYYAWLADPLGNKPSAHVVWPIVGQDILNADVGNGFHGIQITSGL
FHILRGAGMTAPIELYSTSIGALVAAAVTMYAGYFHYHKKAPKLEWFQNAEATIGGHLINLLGLGNLAWTGH
LIHVALPINKMLDSGMAPEDIPIPHEYLLDKAFMADLYPSFAQGLTPFFTLNWGVYSDFLTFKGGLDPQTGG
LWMTDIAHHHLALAVMYIIAGHMYRTNWGIGHHMREIMDAHKGPFTGEGHKGLYDVLTTSWHAQLAINLACW
GSFSIVCAHHMYAMPPYPYLATDYATQLNLFVHHMWLGGFYIVGGAAHAAIFMVRDYDPAMNQNNVLDRMLR
HRDTIIAHLNWVCLFLGFHSFDLYIHNDEMRSLGRPQDMFSDTAIQLQPIFAQWVQNLQANVAGTIRAPLAE
GATSLAWGGDPMFVGGKVAMQHVSLGTADFMIHHIHAFQIHVTVLILLKGVLYARSSRLIPDKASLGFRFPC
DGPGRGGTCQSSGWDHVFLGLFWMYNCISIVNFHFFWKMQSDVWGTANASGGINYLTAGNWAQSSITINGWL
RDFLWAQSVQVINSYGSALSAYGILFLGAHFIWAFSLMFLFSGRGYWQELIESIVWAHSKLKIAPAIQPRAM
SITQGRAVGLGHYLLGGIVTSWSFYLARILALG
>WP_190766005.1:1-753/1-753 photosystem I core protein PsaA [Microcoleus sp. FACHB-1515]
MTTSSRERDATKKVRVVVDKDPVPTSFEKWGKPGHFDRTLSKGPKTTTWIWNLHADAHDFDSHTSDLEDISR
KIFSAHFGHLAIIFIWLSGMYFHGARFSNYEAWLLDPTGIKPSAQVVWPIVGQEILNGDVGGGFHGIQITSG
FFQIWRAAGITSSFQLYCTAIGGLVMAGLMLFAGWFHYHKRAPKLEWFQNVESMLNHHLAGLLGLGSLSWAG
HQIHVALPINKLLDAGVAPKDIPLPQEFILNSGLMAELFPSFSKGLAPFFTLNWGEYSDFLTFKGGLNPVTG
GLWLTDSAHHHLAIAVLFIIAGHQYRTNWGIGHSIKQILEAHRGPFSGEGHKGLYEILTTSWHAQLAINLAM
LGSLTIIVAQHMYAMPPYPYLATDYPTQLSIFTHHMWIGAFLIVGAGAHGAIFMVRDYDPEVNQNNLLDRVL
RHRDAIISHLNWVCIFLGFHSFGLYVHNDTMQALGRPQDMFSDSAIQLQPVFAQWIQNIHTLAPGGTAPNAL
APASYAFGGGIVAVGGKVAMMPIALGTADFMIHHIHAFTIHVTVLILLKGVLFARSSRLIPDKANLGFRFPC
DGPGRGGTCQVSGFDHVFLGLFWMYNSISIAIYHFSWKMQSDVWGTVNSDGSVSHITGGNFAASSMTINGWL
RDFQWAQATQVIGSYGSALSAYGLLFLGAHFVWAFSLMFLFSGRGYWQELIESIVWAHNKLKVAPSVQPRAL
SIIQGRAVGVAHFLLGGIVTIWAFFLARIIAVG
>HFM96616.1:1-753/1-753 photosystem I core protein PsaA [Oscillatoriales cyanobacterium SpSt-418]
MTTTPRERGAKARVVVDKNPVPTSFEKWSQPGHFDRTLARGPKTTTWIWNLHANAHDFDSHTSDLEDVSRKI
FSAHFGHLAVVFIWLSGMYFHGAKFSNYEAWLANPTAIKPSAQVVWPIFGQEILNADVGGGFHGIQITSGFF
YLWRAAGFTNSFQLYVTAIGALVMAGLMLFAGWFHYHKAAPKLEWFQNVESMLNHHLAGLFGLGSLSWAGHQ
IHVSLPVNKLLDAGVAPKDIPLPHEFILNKQLMIDLYPSFKQGLVPFFTLNWGAYSDFLTFKGGLNPVTGSL
WLTDTAHHHLAIAVLFIIAGHMYRTNWGIGHSIKEILENHKDPLLIGGEGHKGLYEVLTTSWHAQLAINLAM
VGSLSIIVAQHMYSMPPYPYMATDYATQLSLFTHHMWLGGFFIVGGAAHGAIFMVRDYDPAVNYNNVLDRVI
RHRDAIISHLNWVCIFLGFHSFGLYIHNDTMRALGRPQDMFSDTAIQLQPIFAQWVQNLHTLAPGGTAPNAL
APASFAFGGDVVAVGGKVAMMPIALGTADFMVHHIHAFTIHVTVLILLKGVLFARSSRLIPDKANLGFRFPC
DGPGRGGTCQVSGWDHVFLGLFWMYNSLSIVIFHFSWKMQSDVWGTVNPDGSVAHVTAGNFAQSAITINGWL
RDFLWAQATQVITSYGSALSAYGLLFLGAHFVWAFSLMFLFSGRGYWQELIESIVWAHNKLKVAPSIQPRAL
SIIQGRAVGVAHYLLGGIVTTWAFFLARTLSLG
>WP_036483400.1:1-753/1-753 photosystem I core protein PsaA [Myxosarcina sp. GI1]
MTISPQQKGEEKVKVTVDVDPTPTSFEKWGKPGHFDRTLSRGPKTTTWIWNLHADAHDFDSHTSDLEDISRK
IFSAHFGHLAVVFVWLSGMYFHGARFSNYEAWLTDPTNIKPSAQVVWPIVGQDILNADVGGGFHGIQITSGF
FYLWRASGFTDSFQLYCTAIGGLVMAGLMIFAGWFHYHKRAPKLEWFQNVESMLNHHLAGLLGLGSLGWAGH
QIHVSLPINKLLDAGVAPSDIPLPHEFILDPSKMAELYPSFAEGIRPFFTLNWGVYSDFLTFKGGLNPVTGG
LWLSDTAHHHLAIAVLFIIAGHMYRTNWGIGHSIKEILNNHKGDPLLFGGNGHQGLYEVLTTSWHAQLAINL
ALLGSLTIIVAQHMYAMPPYPYMAVDYATQISLFTHHMWIGGFLIVGAGAHGAIFMVRDYDPAKNVNNVLDR
VIRVRDAIISHLNWVCIFLGFHSFGLYIHNDTMRALGRPQDMFSDTAIQLQPIFAQWVQNLHTLAPGNTAPT
ALEPASYAFGGDVIAVGGKVAMMPITLGTADFMVHHIHAFTIHVTVLILLKGVLYARSSRLIPDKMNLGFRF
PCDGPGRGGTCQVSAWDHVFLGLFWMYNSLSIVIFHFSWKMQSDVWGTVAPDGSVSHITYGNFAQSAICING
WLRDFLWAQASQVINSYGTALSAYGIMFLAGHFVFAFSLMFLFSGRGYWQELIESIVWAHNKLKVAPAIQPR
ALSITQGRAVGVAHYLLGGIVTTWAFFLARTLS
>NJO47732.1:1-753/1-753 photosystem I core protein PsaA [Oscillatoriales cyanobacterium RM2_1_1]
MTISPPEREAKVKVTVDKDPVPTSFERWGKPGHFRRDLAKGPSTTTWIWNLHANAHDFDSHTNDLEDISRKI
FSAHFGHLAVIFVWLSGAYFHGAKFSNYEAWLTNPTGIKPSAQVVWPIFGQEILNADVGGGFHGIQITSGLF
QLWRASGFTNSYQLYCTAIGALVMAGLMLFAGWFHYHKRAPKLEWFQNVESMMNHHLAGLLGLGCLSWAGHQ
IHVSLPVNKLLDAGVAPKDIPLPHEFILNPNLMAELYPSFAQGLKPFFTLNWGVYSDFLTFKGGLNPQTGGL
WLSDTAHHHLALAVLFIIAGHMYRTNWGIGHSMKEILEAHKDPIIIGGTGHKGLYEILTTSWHAQLAINLAL
VGSLSIIVAHHMYAMPPYPYIATDYPTQLSLFTHHMWIGGFLIVGAGAHGAIFMVRDYDPAKNVNNVLDRVI
RHRDAIISHLNWVCIFLGFHSFGLYVHNDTMRAFGRPQDMFSDTGIQLQPVFAQWVQHLHMMAPGNTAPNVL
SSVSPIFGGDVVAVGGKVAMMPMTLGTADFMVHHIHAFTIHVTILILLKGVLFARSSRLIPDKSELGFAFPC
DGPGRGGTCQVSGFDHVFLGLFWMYNSLSIVIFHFSWKMQSDVWGTVDADGTISHITNGNFAQSAITINGWL
RDFLWAQASQVITSYGSALSAYGLMFLAAHFIWAFSLMFLFSGRGYWQELIESIVWAHNKLKVAPAIQPRAL
SILQGRAVGVAHYLLGGIVTTWAFFLARIISVG
>NER33660.1:1-753/1-753 photosystem I core protein PsaA [Oscillatoria sp. SIO1A7]
MTISPPEREAKVAVDKDPVPTSFEKWGQPGHFDRTLKRGPKTTTWIWNLHADAHDFDSHTSDLEDVSRKIFS
AHFGHLAVIFIWLSGAYFHGARFSNYEAWLSDPTGIKPSAQVVWPIVGQEILNADVGGGFHGIQITSGLFQL
WRASGFTNSTQLYATAIGGLVMAALMLFAGWFHYHKKAPKLEWFQNVESMMNHHLAGLLGLGCLSWAGHQIH
VSLPVNKLLDSGVAPDKIPLPHEFITNPSLMTDLYPSVTWGMPQGIIPFFTLNWGAYSDFLTFKGGLNPLTG
GLWLSDTAHHHLALAVLFIVAGHMYRTNWGIGHSMKEILENHKGPFTGQGHKGLYEILTTSWHAQLAINLAL
MGSLSIIVAHHMYAMPPYPYIATDYPTQISLFTHHVWIGGFLIVGAGAHGAIFMVRDYDPAKNVDNLLDRVI
RHRDAIISHLNWVCIWLGFHSFGLYVHNDTMRALGRPEDMFSDSAIKLQPIFAQWVQGLHAAAPGTTAPHAL
ASVSPAFGGDVVAVGGKVAMMPIALGTADFMVHHIHAFTIHVTVLILLKGVLYARSSRLIPDKMNLGFRFPC
DGPGRGGTCQVSGWDHVFLGLFWMYNSLSIVIFHFSWKMQSDVWGTVAPDGSVSHITYGNFAQSAITINGWL
RDFLWAQASQVINSYGSALSAYGLMFLAGHFIFAFSLMFLFSGRGYWQELIESIVWAHNKLKVAPSIQPRAL
SITQGRAVGVAHYLLGGIVTTWAFFLARVISVG
>WP_168186640.1:1-753/1-753 photosystem I core protein PsaA [Hydrocoleum sp. CS-953]
MTISPPEREAKVKVTVDKDPVPTSFEKWAKPGHFERSLAKGPKTTTWIWNLHADAHDFDSHTSDLEDVSRKI
FSAHFGHLAVIFIWLSGAYFHGAKFSNYEAWLTDPTGIKPSAQVVWPIVGQGILNGDVGGGFHGIQITSGLF
QLWRASGITNEFQLYCTAIGGLVMAALMLFAGWFHYHKSAPKLEWFQNVESMMNHHLSGLLGLGCLSWAGHQ
IHVSLPINKLLDSGVAPADIPLPHEFLFNKSLMAELYPSFAKGLTPFFTLNWGEYADFLTFKGGLNPVTGGL
WLSDTAHHHLALAVLFIVAGHMYRTNWGIGHSMKEILEAHKDPLLIGGEGHKGLYEALTTSWHAQLAINLAM
MGSLSIIVAHHMYAMPPYPYIATDYPTQLSLFTHHMWIGGFLIVGAGAHGAIFMVRDYDPAKNVNNVLDRVI
RHRDAIISHLNWVCIFLGFHSFGLYVHNDTMRALGRPQDMFSDTAIQLQPVFAQWVQNIHMMAPGNTAPNAL
SSVSPIFGGDVLAVGGKVAMMPMTLGTADFMVHHIHAFTIHVTALILLKGVLYARSSRLIPDKSELGFRFPC
DGPGRGGTCQVSGWDHVFLGLFWMYNSLSIVIFHFSWKMQSDVWGTVAADGSVSHITYGNFAQSAITINGWL
RDFLWAQASNVITSYGSALSAYGLLFLGAHFIWAFSLMFLFSGRGYWQELIESIVWAHNKLKVAPAIQPRAL
SIIQGRAVGVAHYLLGGIATTWAFFLCRIISVG
>NJK99360.1:1-753/1-753 photosystem I core protein PsaA [Spirulinaceae cyanobacterium SM2_1_0]
MTISPPQREAKVKVTVDNDPVPTSFEKWGKPGHFDRTLAKGPKTTTWIWNLHADAHDFDSQTSDLEDISRKI
FSAHFGHLAVVFVWLSGMYFHGARFSNYTAWLQDPINIKPSAQVVWPIVGQDILNADVGGGFHGIQITSGFF
QLWRASGFTNEFQLYCTAIGGLVMAALCIFAGWFHYHKRAPKLEWFQNVESMLNHHLSVLLGCGSLGWAGHQ
IHVSLPINKLLNAGVAPEDIPLPHEFILNSQLMSELYPSFAQGLKPFFTLNWGVYSDFLTFKGGLNPVTGGL
WLTDTAHHHLAIAVLFIIAGHMYRTNWGIGHSMKEILEAHKDPLLIGGEGHKGLYEILTTSWHAQLAVNLAM
LGSLTIIVAQHMYAMPPYPYLATDYGTQLSIFTHHMWIGGFLIVGAGAHGAIFMVRDYDPAKNVNNVLDRVI
RHRDAIISHLNWVCIFLGFHSFGLYVHNDTMRAFGRPQDMFSDTGIQLQPIFAQWVQHLHTMAPGGTAPNAL
EPASYAFGGSVVAVGGKVAMMPIALGTADFMVHHIHAFTIHVTALILLKGVLYARSSRLIPDKAELGFRFPC
DGPGRGGTCQVSGWDHVFLGLFWMYNSLSIVIFHFSWKMQSDVWGTVSPDGTVSHITAGNWAQSAITINGWL
RDFLWAQASQVITSYGSALSAYGIMFLAGHFVFAFSLMFLFSGRGYWQELIESIVWAHNKLKVAPAIQPRAL
SIVQGRAVGVAHYLLGGIVTTWAFFLARILAVG
>WP_124144880.1:1-753/1-753 photosystem I core protein PsaA [Okeania hirsuta]
MTISPPEREAKVKVTVDKDPVPTSFEKWGKPGHFDRTLAKGPKTTTWIWNLHADAHDFDSHTSDLEDVSRKI
FSAHFGHLAVIFIWLSGAYFHGAKFSNYEAWLTDPIGIKPSAQVVWPIFGQEILNADVGGGFHGIQITSGLF
QLWRASGITNEFQLYCTAIGALVMAALMLFAGWFHYHKRAPKLEWFQNVESMMNHHLAGLLGLGCLGWAGHQ
IHVSLPINKLLDSGVAPQDIPLPHEFILNSSLMAELYPSFAKGLTPFFTLNWGEYADFLTFKGGLNPVTGGL
WLSDTAHHHLALAVLFIVAGHMYRTNWGIGHSMKEILEAHKDPLLIGGEGHKGLYEILTTSWHAQLAINLAM
MGSLSIIVAHHMYAMPPYPYIATDYPTQLSLFTHHMWIGGFLIVGAGAHAAIFMVRDYDPAKNVNNVLDRVI
RHRDAIISHLNWVCIFLGFHSFGLYVHNDTMRAFGRPQDMFSDTGIQLQPIFAQWVQNLHTLAPGNTAPNAL
ASVSPVFGGDIVAVGGKVAMMPMTLGTADFMVHHIHAFTIHVTALILLKGVLYARNSRLIPDKSELGFRFPC
DGPGRGGTCQVSGWDHVFLGLFWMYNSLSIVIFHFSWKMQSDVWGTVDPDGTVSHITYGNFAQSAITINGWL
RDFLWAQASQVLTSYGSALSAYGLLFLGAHFVWAFSLMFLFSGRGYWQELIESIVWAHNKLKVAPAIQPRAL
SIIQGRAVGVAHYLLGGIVTTWAFFLARIISVG
>NJM64147.1:1-753/1-753 photosystem I core protein PsaA [Acaryochloris sp. RU_4_1]
MTTSPGGPETKGRTATVDVNPVRASLEVAGQPGHFDRALSKGPQTTTWIWNLHALAHDFDTQTNDLEEISRK
IFSAHFGHLAIVFVWISGMIFHAARFSNYYAWLADPLGNKPSAHVVWPIVGQDILNADVGNGFHGIQITSGL
FHILRGAGMTAPIELYSTSIGALVAAAVTMYAGYFHYHKKAPKLEWFQNAEATIGGHLINLLGLGNLAWTGH
LIHVSLPINKMLDSGMAPADIPIPHEYLLDKAFMANMYPSFAQGLAPFFTLNWGVYSDFLTFKGGLDPTTGG
LWMTDIAHHHLALAVMYIIAGHMYRTNWGIGHHMKEIMEAHKGPFTGEGHKGLYEVLTTSWHAQLAINLACW
GSFSIVCAHHMYAMPPYPYLATDYATQLNLFVHHMWLGGFYIVGGAAHAAIFMVRDYDPAMNQNNVLDRMLR
HRDTIISHLNWVCLFLGFHSFDLYIHNDEMRSLGRPQDMFSDTAIQLQPIFAQWVQNLQANVAGTIRAPLAE
SATSLVWGGDPLIVGGKVAMAHVPLGTADFMIHHIHAFQIHVTVLILLKGVLYARSSRLIPDKANLGFRFPC
DGPGRGGTCQSSGWDHVFLGLFWMYNCISIVNFHFFWKMQSDVWGTANADGGISYITAGNWAQSSITINGWL
RDFLWAQSVQVINSYGSALSAYGIMFLAAHFLWAFSLMFLFSGRGYWQELIESIVWAHRKLKIAPAIQPRAM
SITQGRAVGLGHYLLGGIVTSWAFYLARILALG
>WP_106233576.1:1-753/1-753 photosystem I core protein PsaA [Pleurocapsa sp. CCALA 161]
MTISPQKDEAKVKVTVDVDPVPTSFEKWGKPGHFDRTLARGPKTTAWIWNLHADAHDFDSHTSDLEDISRKI
FSAHFGHLAVVFVWLSGMYFHGARFSNYEAWLTDPTVIKPSAQVVWPIVGQDILNADVGGGFHGIQITSGFF
YLWRASGFTNSFQLYCTAIGGLVMAALMIFAGWFHYHKRAPKLEWFQNVESMMNHHLAGLLGLGCLGWAGHQ
IHVSLPINKMLDAGVAAADIPLPHEFILNRDLMTELYPSFAEGLRPFFTLNWGVYSDFLTFKGGLNPVTGGL
WLSDTAHHHLALAVLFIIAGHMYRTNFGIGHSMKEILDGHKGDPLLFGGEGHRGLYEILTTSWHAQLAVNLA
MLGSLTIIVAQHMYAMPPYPYMAIDYATQISLFTHHMWIGAFLIVGAGAHAAIYMVRDYDPAKNVNNVVDRV
LRVRDAIISHLNWVCIFLGFHSFGLYIHNDTMRALGRPQDMFSDTAIQLQPIFAQWVQNIHTLAPGTTAPTA
IEPVSYAFGGGIVAVGGKVAMMPIALGTADFMVHHIHAFTIHVTALILLKGVLYARSSRLIPDKANLGFRFP
CDGPGRGGTCQVSAWDHVFLGLFWMYNSISVVIFHFSWKMQSDVWGTVSPDGTVSHITAGNFAQSAICINGW
LRDFLWAQASQVINSYGSALSAYGIMFLAGHFVFAFSLMFLFSGRGYWQELIESIVWAHNKLKVAPAIQPRA
LSITQGRAVGVAHYLLGGIVTTWAFFLARTLSL
>NJN38188.1:1-753/1-753 photosystem I core protein PsaA [Acaryochloridaceae cyanobacterium CSU_3_4]
MTTSPGGPETKGRTATVDVNPVRASLEVAGQPGHFDRALSKGPQTTTWIWNLHALAHDFDTQTNDLEEISRK
IFSAHFGHLAIVFVWISGMIFHAARFSNYYAWLADPLGNKPSAHVVWPIVGQDILNADVGNGFHGIQITSGL
FHILRGAGMTAPIELYSTSIGALVAAAVTMYAGYFHYHKKAPKLEWFQNAEATIGGHLINLLGLGNLAWTGH
LIHVSLPINRMLDSGMDPADIPIPHEYLLDKAFMANMYPSFAQGLAPFFTLNWGVYSDFLTFKGGLDPTTGG
LWMTDIAHHHLALAVMYIIAGHMYRTNWGIGHHMKEIMEAHKGPFTGEGHKGLYEVLTTSWHAQLAINLACW
GSFSIVCAHHMYAMPPYPYLATDYATQLNLFVHHMWLGGFYIVGGAAHAAIFMVRDYDPAMNQNNVLDRMLR
HRDTIISHLNWVCLFLGFHSFDLYIHNDEMRSLGRPQDMFSDTAIQLQPIFAQWVQNLQANVAGTIRAPLAE
SATSLAWGGDPLIVGGKVAMAHVPLGTADFMIHHIHAFQIHVTVLILLKGVLYARSSRLIPDKANLGFRFPC
DGPGRGGTCQSSGWDHVFLGLFWMYNCISIVNFHFFWKMQSDVWGTANADGGISYITAGNWAQSSITINGWL
RDFLWAQSVQVINSYGSALSAYGIMFLAAHFLWAFSLMFLFSGRGYWQELIESIVWAHRKLKIAPAIQPRAM
SITQGRAVGLGHYLLGGIVTSWAFYLARILALG
>NJK58137.1:1-753/1-753 photosystem I core protein PsaA [Pleurocapsa sp. SU_5_0]
MTISPQKDEAKVKVTVDVDPVPTSFEKWGKPGHFDRTLARGPKTTAWIWNLHADAHDFDSHTSDLEDISRKI
FSAHFGHLAVVFVWLSGMYFHGARFSNYEAWLTDPTVIKPSAQVVWPIVGQDILNADVGGGFHGIQITSGFF
YLWRASGFTNSFQLYCTAIGGLVMAALMIFAGWFHYHKRAPKLEWFQNVESMMNHHLAGLLGLGCLGWAGHQ
IHVSLPINKMLDAGVAAADIPLPHEFILNRDLMTELYPSFAEGLRPFFTLNWGVYSDFLTFKGGLNPVTGGL
WLSDTAHHHLALAVLFIIAGHMYRTNFGIGHSMKEILDGHKGDPLLFGGEGHRGLYEILTTSWHAQLAVNLA
MLGSLTIIVAQHMYAMPPYPYMAIDYATQISLFTHHMWIGAFLIVGAGAHAAIYMVRDYDPAKNVNNVVDRV
LRVRDAIISHLNWVCIFLGFHSFGLYIHNDTMRALGRPQDMFSDTAIQLQPIFAQWVQNIHTLAPGTTAPTA
IEPASYAFGGGIVAVGGKVAMMPIALGTADFMVHHIHAFTIHVTALILLKGVLYARSSRLIPDKANLGFRFP
CDGPGRGGTCQVSAWDHVFLGLFWMYNSISVVIFHFSWKMQSDVWGTVSPDGTVSHITAGNFAQSAICINGW
LRDFLWAQASQVINSYGSALSAYGIMFLAGHFVFAFSLMFLFSGRGYWQELIESIVWAHNKLKVAPAIQPRA
LSITQGRAVGVAHYLLGGIVTTWAFFLARTLSL
>MBE9102270.1:1-753/1-753 photosystem I core protein PsaA [filamentous cyanobacterium LEGE 07170]
MTTTPREPEAKVKVTVDRDPVPTSFEKWAKPGHFERTLAKGPKTTTWIWNLHADAHDFDSHTSDLEDISRKI
FSAHFGHLAVIFIWLSGMYFHGARFSNFEAWLSDPIGIKPSAQVVWPIVGQDILNADVGGGFQGIQITSGLF
QLWRASGFTNSFQLYCTAIGALVMAGLMLFAGWFHYHKAAPKLEWFQNVESMMNHHLAGLLGLGSLGWAGHQ
IHVSLPINKLLDAGVAPADIPLPHEFILNKGLMADLYPSFAKGLTPFFTLNWAEYSDFLTFKGGLNPVTGGL
WLSDTAHHHLAIAVLFIIAGHMYRTNWGIGHSMKEILEAHKDPLLIGGEGHKGLYEALTTSWHAQLALNLAM
LGSLTIIVAHHMYAMPPYPYLATDYPTQLSLFTHHMWIGGFLIVGAGAHGAIFMVRDYDPAQHVNNVLDRVL
RHRDAIISHLNWVCIFLGFHSFGLYIHNDTMRALGRPQDMFSDTAIQLQPVFAQWVQNLHTMAPGNTAPNAL
ATASVAFGGEVVAVGGKVAMMPIALGTADFMVHHIHAFTIHVTALILLKGVLYARSSRLIPDKGNLGFRFPC
DGPGRGGTCQVSGWDHVFLGLFWMYNSLSIVIFHFSWKMQSDVWGTVSPDGTVSHITNGNFAQSAITINGWL
RDFLWAQATQVIGSYGSALSAYGLLFLGAHFIWAFSLMFLFSGRGYWQELIESIVWAHNKLKVAPAIQPRAL
SIIQGRAVGVAHYLLGGIATTWAFFLARIIAVG
>NEN87735.1:1-753/1-753 photosystem I core protein PsaA [Okeania sp. SIO3H1]
MTISPPEREAKVKVSVDKDPVATSFEKWGKPGHFDRTLAKGPKTTTWIWNLHADAHDFDSHTSDLEDVSRKI
FSAHFGHLAVIFIWLSGAYFHGAKFSNYEAWLTDPIGIKPSAQVVWPIFGQEILNADVGGGFQGIQITSGLF
QLWRASGITNEFQLYCTAIGALVMAALMLFAGWFHYHKRAPKLEWFQNVESMMNHHLAGLLGLGCLSWAGHQ
IHVSLPINKLLDSGVAPKDIPLPHEFLFNKSLMAELYPSFAKGLTPFFTLNWGEYADFLTFKGGLNPVTGGL
WLSDTAHHHLALAVLFIVAGHMYRTNWGIGHSMKEILEAHKDPLLIGGEGHKGLYEILTTSWHAQLAINLAM
MGSLSIIVAHHMYAMPPYPYIATDYPTQLSLFTHHMWIGGFLIVGAGAHAAIFMVRDYEPAKNVNNVLDRVI
RHRDAIISHLNWVCIFLGFHSFGLYVHNDTLRAFGRPQDMFSDTGIQLQPIFAQWVQNLHTLAPGNTAPNAL
ASVSPVFGGDLVAVGGKVAMMPMTLGTADFMVHHIHAFTIHVTALILLKGVLYARNSRLIPDKSELGFRFPC
DGPGRGGTCQVSGWDHVFLGLFWMYNSLSIVIFHFSWKMQSDIWGTVDPDGTVSHITYGNFAQSAITINGWL
RDFLWAQASNVITSYGSALSAYGLMFLAAHFVWAFSLMFLFSGRGYWQELIESIVWAHNKLKVAPAIQPRAL
SIIQGRAVGVAHYLLGGIVTTWAFFLARIISVG
>WP_096721883.1:1-753/1-753 photosystem I core protein PsaA [Chondrocystis sp. NIES-4102]
MTISPQKEEAKVKVTVDVDPVPTSFERWGKPGHFDRTLAKGPLTTAWIWNLHADAHDFDSHTSDLEDISRKI
FSAHFGHLAVIFVWLSGMYFHGARFSNYEAWLSNPTAIKPSAQVVWPIVGQGILNADVGGGFHGIQITSGLF
YLWRASGFTNSYQLYCTAIGGLVMAGLMIFAGWFHYHKRAPKLEWFQNVESMMNHHLAGLLGLGCLSWAGHQ
IHVSLPINKLLDAGVAPADIPLPHEFILNSDKMAELYPSFAQGIKPFFTLNWGVYSDFLTFKGGLNPVTGGL
WLSDTAHHHLALAVLFIIAGHMYRTNFGIGHSMKEILDNHKGDPLLFGGEGHRGLYEVLTTSWHAQLSVNLA
ILGSLTIIVAQHMYAMPPYPYMAIDYGTQLSLFTHHMWIGGFLIVGAGAHGAIFMVRDYDPAKNVNNVIDRV
LRVRDAIISHLNWVCIFLGFHSFGLYIHNDTMRALGRPQDMFSDTAIQLQPIFAQWVQNIHTLAPGNTAPTA
LEPVSYAFGGGVVAVGGKVAMMPIALGTADFMVHHIHAFTIHVTVLILLKGVLYARSSRLIPDKGNLGFRFP
CDGPGRGGTCQVSAWDHVFLGLFWMYNSISVVIFHFSWKMQSDVWGIVDPDGTVSHITAGNFAQSAICINGW
LRDFLWAQASQVINSYGSALSAYGIMFLGGHFIFAFSLMFLFSGRGYWQELIESIVWAHNKLKVAPAIQPRA
LSITQGRAVGVAHYLLGGIVTTWAFFLARTLSL
>WP_198805371.1:1-754/1-754 photosystem I core protein PsaA [Leptolyngbya sp. BL0902]
MTTTPREREAKVKVIVDKDPVPTSFEKWGKPGHFDRTLAKGPKTTTWIWNLHADAHDFDSHTSDLEDISRKI
FSAHFGHLAVIFIWLSGMYFHGAKFSNYEAWMTNPTGFKPSAQVVWPIFGQEILNADVGGGFQGIQITSGLF
QLWRASGFTNGFQLYCTAIGALVMAGLMLFAGWFHYHKAAPKLEWFQNVESMMNHHLAGLLGLGCLGWAGHQ
IHVSLPVNKMLDAGVAPQDIPLPHEFILNKSLMADLYPSFAEGLKPFFTLNWGVYADFLTFKGGINPVTGGL
WLSDTAHHHLALAVLFIVAGHMYRTNWGIGHSMKEILEGHKGDPLLFGGKGHDGLYENLTTSWHAQLAVNLA
ILGSITIIVAQHMYAMPPYPYIATDYPTQLSLFTHHMWIGGFLIVGAAAHAAIFMVRDYDPAVNMDNALDRM
LRSRDAIISHLNWVCIFLGFHSFGLYIHNDTMRALGRPQDMFSDSAIQLQPIFAQWVQSFHAAAAGGTAPNA
LAGVSPIFGGDVIAVAGKVAMMPMTLGTADFMVHHIHAFTIHVTALILLKGVLYARSSRLVPDKGELGFRFP
CDGPGRGGTCQVSGWDHVFLGLFWMYNSLSIVIFHFSWKMQSDIWGTVSPDGTVSHITGGNFAQSAITINGW
LRDFLWAQASQVIGSYGSALSAYGLMFLGAHFVWAFSLMFLFSGRGYWQELIESIVWAHNKLKVAPAIQPRA
LSITQGRAVGVAHYLLGGIATTWAFFLARIIAVG
>WP_194025796.1:1-754/1-754 photosystem I core protein PsaA [Nodosilinea sp. LEGE 07298]
MTTTPREREAKAKVIVDKDPVPTSFERWGKPGHFDRTLAKGPKTTTWIWNLHADAHDFDSHTSDLEDISRKI
FSAHFGHLAVIFIWLSGMYFHGAKFSNFEAWMTNPTGIKPSAQVVWPIFGQEILNADVGGGFHGIQITSGLF
QYWRAAGFTNGFQLYCTAIGALVMAGLMLFAGWFHYHKRAPKLEWFQNVESMMNHHLAGLLGLGCLSWAGHQ
IHVALPVNKMLDAGVAPQDIPLPHEFILNKALMADLYPSFAEGLKPFFTLNWGVYADFLTFKGGLNPVTGGL
WLSDTAHHHLALAVLFIVAGHMYRTNWGIGHSMKEILEGHKGDPLLFGGKGHDGLYENLTTSWHAQLAVNLA
ILGSITIIVAQHMYAMPPYPYIATDYPTQLSLFTHHMWIGGFLIVGAGAHAAIFMVRDYDPAVNMDNALDRM
LRSRDAIISHLNWVCIFLGFHSFGLYIHNDTMRALGRPQDMFSDSAIQLQPIFAQWVQGFHAAAAGATAPNA
MASVSPVFGGDVVAVAGKVAMMPMTLGTADFMVHHIHAFTIHVTALILLKGVLYARSSRLVPDKGELGFRFP
CDGPGRGGTCQVSAWDHVFLGLFWMYNCLSIVIFHFSWKMQSDIWGTVSPDGTVSHITGGNFAQSAITINGW
LRDFLWAQASQVIGSYGSALSAYGLMFLGAHFVWAFSLMFLFSGRGYWQELIESIVWAHSKLKVAPAIQPRA
LSITQGRAVGVAHYLLGGIATTWAFFLARIIAVG
>PZO37257.1:1-754/1-754 photosystem I core protein PsaA [Shackletoniella antarctica]
MTTTPREREAKAKVIVDRDPVPTSFEKWGKPGHFDRTLAKGPKTTTWIWNLHADAHDFDSHTSDLEDISRKI
FSAHFGHLAVVFIWLSGMYFHGAKFSNFEAWMTNPTGIKPSAQVVWPIFGQEILNADVGGGFQGIQITSGLF
QLWRAAGITNGFQLYVTAIGALVMAGLMLFAGWFHYHKAAPKLEWFQNVESMMNHHLAGLLGLGCLSWAGHQ
IHVSLPINKMLDAGVAPQDIPLPHEFILNKSLMADLYPSFAEGLKPFFTLNWGVYADFLTFKGGINPVTGGL
WLSDTAHHHLALAVLFIVAGHMYRTNWGIGHSMKEILEGHKGDPLLFGGNGHDGMYENLTTSWHAQLAVNLA
ILGSITIIVAQHMYAMPPYPYIATDYPTQLSLFTHHMWIGGFLIVGAGAHASIFMVRDYDPAVNVDNVLDRM
LRSRDAIISHLNWVCIFLGFHSFGLYIHNDTMRALGRPQDMFSDTAINLQPVFAQWVQGFHAAAAGSTAPNL
LAGVSPVFGGDVVAVAGKVAMMPMTLGTADFMVHHIHAFTIHVTALILLKGVLYARSSRLVPDKGELGFRFP
CDGPGRGGTCQVSGWDHVFLGLFWMYNSLSIVIFHFSWKMQSDIWGTVSPDGTVSHITGGNFAQSAITINGW
LRDFLWAQASQVISSYGSALSAYGLLFLGAHFIWAFSLMFLFSGRGYWQELIESIVWAHSKLKVAPAIQPRA
LSITQGRAVGVAHYLLGGIATTWAFFLARIIAVG
>MBF2073700.1:1-754/1-754 photosystem I core protein PsaA [Synechococcales cyanobacterium C42_A2020_086]
MTTTPREREAATSKVRVVVDKDPVPTSFEKWAQPGHFDRTLAKGPKTTAWIWNLHADAHDFDSHTSDLEDIS
RKIFSAHFGHLAVVFVWLSGMYFHGARFSNYEAWLADPLSIKPSAQVVWPIVGQEILNGDVGGGFHGIQITS
GFFQLWRAAGITNEFQLYCTAIGGLVMAGLMLFAGWFHYHKRAPKLEWFQNVESMMNHHLAGLLGLGSLSWA
GHQIHVALPINKMLDAGVAPQDIPLPQEFILNRDLIADLYPSFAKGLVPFFTLNWGEYSDFLTFKGGLNPVT
GGLWLSDTAHHHLAIAVLFLIAGHMYRTNWGIGHSMKEILENHKGPFTGEGHKGLYEILTTSWHAQLAINLA
LLGSLTIIVAQHMYAMPPYPYLATDYATQLSIFTHHMWIGGFLIVGAGAHGAIFMVRDYDPAKNVNNLLDRV
IRHRDAIISHLNWVCIFLGFHSFGLYIHNDTMRALGRPQDMFSDTAIQLQPVFAQWIQNLHTLAPGNTAPNA
IEPASYAFGGGIVAVGGKVAMMPIALGTADFMVHHIHAFTIHVTVLILLKGVLYARSSRLIPDKANLGFRFP
CDGPGRGGTCQVSGWDHVFLGLFWMYNSLSVAIFHFSWKMQSDVWGTVGADGSVSHITGGNFAQSALTINGW
LRDFLWAQAAQVIGSYGSALSAYGLLFLGAHFVWAFSLMFLFSGRGYWQELIESIVWAHNKLRVAPAIQPRA
LSIIQGRAVGVAHYLLGGIVTTWSFFLARIIAVG
>MBF2049154.1:1-754/1-754 photosystem I core protein PsaA [Elainella sp. C42_A2020_010]
MTTTSREREAATPKARVVVDKDPVPTSFEKWAQPGHFDRTLAKGPKTTTWIWNLHADAHDFDSHTSDLEDIS
RKIFSAHFGHLAVVFVWLSGMYFHGAKFSNYEAWLADPLHIKPSAQVVWPIVGQEILNGDVGGGFHGIQVTS
GFFQLWRAAGITNEFQLYCTAIGGLVMAGLMLFAGWFHYHKRAPKLEWFQNVESMLNHHLAGLLGLGSLSWA
GHQIHVSLPINKMLDAGVAVKDIPLPHEFILNKSLMVDLYPSFAQGLTPFFTLNWGAYADFLTFKGGLNPVT
GGLWLSDTAHHHLAIAVLFLIAGHMYRTNWGIGHSIKEILENHKGPFTGEGHKGLYEILTTSWHAQLAINLA
LLGSLTIIVAQHMYSMPPYPYLATDYPTQLSIFTHHMWIGGFLIVGAGAHGAIFMVRDYDPAKNVNNLLDRV
IRHRDAIISHLNWVCIFLGFHSFGLYIHNDTMRALGRPQDMFSDTAIQLQPVFAQWIQNIHTLAPGNTAPNA
LAPASFAFGGDVVAVGGKVAMMPIALGTADFMVHHIHAFTIHVTVLILLKGVLFARSSRLIPDKANLGFRFP
CDGPGRGGTCQVSGWDHVFLGLFWMYNSLSVAIFHFSWKMQSDVWGTVNADGTISHITGGNFAQSAITINGW
LRDFLWAQAAQVIGSYGSALSAYGILFLGAHFVWAFSLMFLFSGRGYWQELIESIVWAHNKLRVAPAIQPRA
LSIVQGRAVGVAHYLLGGIVTTWSFFLARIIAVG
>WP_194057845.1:1-754/1-754 photosystem I core protein PsaA [Nodosilinea sp. LEGE 06152]
MTTTPREREAKAKVIVDKDPVPTSFERWGKPGHFDRTLAKGPKTTTWIWNLHADAHDFDSHTSDLEDISRKI
FSAHFGHLAVIFIWLSGMYFHGAKFSNFEAWMANPTGIKPSAQVVWPIFGQEILNADVGGGFHGIQITSGLF
QLWRGAGFTNGFQLYCTAIGALVMAGLMLFAGWFHYHKRAPKLEWFQNVESMMNHHLAGLLGLGCLSWAGHQ
IHVALPVNKMLDAGVAPQAIPLPHEFILNKSLMADLYPSFAEGLKPFFTLNWGVYSDFLTFKGGLNPVTGGL
WLSDTAHHHLALAVLFIVAGHMYRTNWGIGHSMKEILDNHQGDPLLFGGRGHQGLFEDLTTSWHAQLAVNLA
MLGSLTIIVAHHMYAMPPYPYLATDYATQLSLFTHHMWIGGFLIVGAGAHAAIFMVRDYDPAVNRDNALDRM
LRSRDAIISHLNWVCIFLGFHSFGLYVHNDTMRALGRPQDMFSDTAIQLQPIFAQWVQGFHAAAAGNTAPNA
LASVSPVFGGVGVAVAGKVAMMPMALGTADFMVHHIHAFTIHVTALILLKGVLFARSSRLIPDKGELGFRFP
CDGPGRGGTCQVSGWDHVFLGLFWMYNSISIVIFHFSWKMQSDIWGTVSPDGTVSHITGGNFAASAITINGW
LRDFLWAQASQVIGSYGSALSAYGLMFLGAHFVWAFSLMFLFSGRGYWQELIESIVWAHSKLKVAPSIQPRA
LSITQGRAVGVAHYLLGGIATTWAFFLARIIAVG
>NEQ45571.1:1-754/1-754 photosystem I core protein PsaA [Leptolyngbya sp. SIOISBB]
MTTTPREREANVKVTVDKDPVPTSFEKWAKPGHFDRTLARGPKTTTWIWNLHADAHDFDSHSSDLEDISRKI
FSAHFGHLAVIFIWLSGMYFHGAKFSNYEAWMADPLAIKPSAQVVWPIFGQEILNADVGGGFQGIQITSGFF
QLWRASGITNSYQLYCTAIGGLVMAGLMLFAGWFHYHKAAPKLEWFQNVESMMNHHLAGLLGLGCLSWAGHQ
IHVSLPVNALLDAGVAPQDIPLPHEFLFDKSFMAELYPSFAQGLTPFFTLNWSAYSDFLTFKGGLNPVTGGL
WLSDTAHHHLALAVLFIVAGHMYRTNWGIGHSMKEILEGHKGDPLLFGGKGHDGLYENLTTSWHAQLAVNLA
ILGSLTIIVAHHMYAMPPYPYIATDYPTQLSLFTHHMWIGGFIIVGAGAHAAIFMVRDYDPEVNFDNALDRM
LRSRDAIISHLNWVCIFLGFHSFGLYIHNDTMRALGRPQDMFSDSAIQLQPIFAQWVQGLHAAAAGATAPNA
LASVSPAFGGDVVAVGGKVAMMPITLGTADFMVHHIHAFTIHVTALILLKGVLYARSSRLIPDKGELGFRFP
CDGPGRGGTCQVSGWDHVFLGLFWMYNSLSIVIFHFSWKMQSDVWGTVSDSGAVSHITAGNFANSAITINGW
LRDFLWAQASQVIGSYGSALSAYGLMFLGAHFIWAFSLMFLFSGRGYWQELIESIVWAHNKLKVAPAIQPRA
LSITQGRAVGVAHYLLGGIATTWAFFLARIIAVG
>WP_193969649.1:1-754/1-754 photosystem I core protein PsaA [Nodosilinea sp. LEGE 07088]
MTTTPREREAKAKVIVDKDPVPTSFEKWGKPGHFDRTLAKGPKTTTWIWNLHADAHDFDSHTSDLEDISRKI
FSAHFGHLAVIFIWLSGMYFHGAKFSNYEAWMTNPTGIKPSAQVVWPIFGQEILNADVGGGFHGIQITSGLF
QMWRAAGITNGFQLYVTAIGALVMAGLMLFAGWFHYHKAAPKLEWFQNVESMMNHHLAGLLGLGCLSWAGHQ
IHVALPINKMLDAGVAPQDIPLPHQFILDKSLMADLYPSFAEGLKPFFTLNWGVYADFLTFKGGINPVTGGL
WLSDTAHHHLALAVLFIVAGHMYRTNWGIGHSMKEILEGHKGDPLLFGGKGHDGLYENLTTSWHAQLAVNLA
ILGSITIIVAQHMYAMPPYPYIATDYPTQLSLFTHHMWIGGFLIVGAGAHASIFMVRDYDPAVNMDNALDRM
LRSRDAIISHLNWVCIFLGFHSFGLYIHNDTMRALGRPQDMFSDSAIQLQPIFAQWVQSFHAAAAGATAPNA
LAGVSPIFGGDVVAVAGKVAMMPMTLGTADFMVHHIHAFTIHVTALILLKGVLYARSSRLVPDKGELGFRFP
CDGPGRGGTCQVSGWDHVFLGLFWMYNSLSIVIFHFSWKMQSDIWGTVSPDGTVSHITGGNFAQSAITINGW
LRDFLWAQASQVIGSYGSALSAYGLMFLGAHFVWAFSLMFLFSGRGYWQELIESIVWAHSKLKVAPAIQPRA
LSITQGRAVGVAHYLLGGIATTWAFFLARIIAVG
>WP_168569344.1:1-754/1-754 photosystem I core protein PsaA [Oxynema sp. AP17]
MTISPPEREAKVKVTVENDPVPTSFEKWSKPGHFDRSLSRGPKTTTWIWNLHANAHDFDSHTSDLEDVSRKI
FSAHFGHLAVIFIWLSGAYFHGAKFSNYEAWLGDPTGIKPSAQVVWPIFGQEILNADVGGGFHGIQITSGLF
QLWRASGITNEFQLYCTAIGALVMAGLMLFAGWFHYHKRAPKLEWFQNVESMMNHHLAGLLGLGSLGWAGHQ
IHVSLPINNLLDRGVAAKDIPLPHEFILNPSLMTDLYPGVEWGFFKGVMPFFTLNWGAYSDFLTFKGGLNPV
TGGLWLSDTAHHHVAIAVLFIIAGHMYRTNWGIGHSMKEMLEAHKGPFTGQGHKGLYEILTTSWHAQLAINL
ALMGSLSIIVAHHMYSMPPYPYIATDYPTQLSLFTHHVWIGGFLIVGAGAHAAIFMVRDYDPAKNVDNLLDR
VIRHRDAIISHLNWVCLFLGFHSFGLYVHNDTMRAFGRPQDMFSDTGIQLQPIFAQWVQNLHALAPGNTAPN
AVEAASYAFGGDVVAVGGKVAMMPITLGTADFLVHHIHAFTIHVTVLILLKGVLFARNSRLIPDKSELGFRF
PCDGPGRGGTCQVSGWDHVFLGLFWMYNSLSIVIFHFSWKMQSDVWGTVAPDGTVSHITGGNFAQSAITING
WLRDFLWAQASQVIQSYGSALSAYGLMFLAAHFVWAFSLMFLFSGRGYWQELIESIVWAHNKLKVAPAIQPR
ALSIIQGRAVGVAHYLLGGIVTTWAFFLARIISV
>WP_200665260.1:1-754/1-754 photosystem I core protein PsaA [Oxynema sp. CENA135]
MTISPPEREAKVKVTVENDPVPTSFEKWSKPGHFDRSLSRGPKTTTWIWNLHANAHDFDSHTSDLEDVSRKI
FSAHFGHLAVIFIWLSGAYFHGAKFSNYEAWLGDPTGIKPSAQVVWPIFGQEILNADVGGGFHGIQITSGLF
QLWRASGITNEFQLYCTAIGALVMAGLMLFAGWFHYHKRAPKLEWFQNVESMMNHHLAGLLGLGSLGWAGHQ
IHVSLPINNLLDRGVAAKDIPLPHEFILNPSLMTDLYPSVEWGFFKGVMPFFTLNWGAYSDFLTFKGGLNPV
TGGLWLSDTAHHHVAIAVLFIIAGHMYRTNWGIGHSMKEMLEAHKGPFTGQGHKGLYEILTTSWHAQLAINL
ALMGSLSIIVAHHMYSMPPYPYIATDYPTQLSLFTHHVWIGGFLIVGAGAHAAIFMVRDYDPAKNVDNLLDR
VIRHRDAIISHLNWVCLFLGFHSFGLYVHNDTMRAFGRPQDMFSDTGIQLQPIFAQWVQNLHALAPGNTAPN
AVEAASYAFGGDVVAVGGKVAMMPITLGTADFLVHHIHAFTIHVTVLILLKGVLFARNSRLIPDKSELGFRF
PCDGPGRGGTCQVSGWDHVFLGLFWMYNSLSIVIFHFSWKMQSDVWGTVAPDGTVSHITGGNFAQSAITING
WLRDFLWAQASQVIQSYGSALSAYGLMFLAAHFVWAFSLMFLFSGRGYWQELIESIVWAHNKLKVAPAIQPR
ALSIIQGRAVGVAHYLLGGIVTTWAFFLARIISV
>NEP18317.1:1-754/1-754 photosystem I core protein PsaA [Leptolyngbya sp. SIO4C1]
MTTTPREREAQVKVTVDTDPVPTSFEKWAKPGHFDRTLARGPKTTTWIWNLHADAHDFDSHTSDLEDISRKI
FSAHFGHLAIVFIWLSGMYFHGARFSNFEAWMSDPTGIKPSAQVVWPIFGQEILNADVGGGFQGIQITSGLF
QMWRASGITNSFQLYCTAIGGLVMAGLMLFAGWFHYHKRAPKLEWFQNVESMLNHHLAGLFGLGSLAWAGHQ
IHVSLPINKLLDAGVAPQDIPLPHEFILDKSLMADLFPSFAQGLKPFFTLNWAVYSDFLTFKGGLNPVTGGL
WLTDTAHHHLAIAVMFLVAGHMYRTNWGIGHSIKEILNNHQGDPLLFGGKGHEGLYEFLTTSWHAQLAINLA
LGGSVSIIVAQHMYAMPPYPYIATDYPTQLSLFTHHMWIGGFLIVGAGAHGAIALIRDYDPAQHVDNVLDRV
LRVRDAIISHLNWVCIFLGFHSFGLYIHNDTMRALGRPQDMFSDSAIQLQPIFAQWIQGLHTAAAGSTAPNA
LAPASYAFGGDIVAVGGKVAMMPIALGTADFMVHHIHAFTIHVTVLILLKGVLYARNSRLIPDKGELGFRFP
CDGPGRGGTCQVSAWDHVFLGLFWMYNALSIVIFHFSWKMQSDVWGTVSANGTVSHITGGNFATSALTINGW
LRDFLWAQASQVINSYGSALSAYGLMFLGAHFVWAFSLMFLFSGRGYWQELIESIVWAHNKLKVAPAIQPRA
LSITQGRAVGVAHYLLGGIATTWAFFLARIIAVG
>WP_088431356.1:1-754/1-754 photosystem I core protein PsaA [Halomicronema hongdechloris]
MTTTPREREANVKVTVDMDPVPTSFEKWAKPGHFDRTLSRGPKSTTWIWNLHADAHDFDSHTSDLEDISRKI
FSAHFGHLAIVFVWLSGMYFHGARFSNYEAWMGDPTGIQPSAQVVWPIFGQEILNADVGGGFQGIQITSGFF
QLWRAAGITNSYQLYVTAIGALVMAGLMLFAGWFHYHKKAPKLEWFQNVESMMNHHLAGLLGLGCLGWAGHQ
IHVSLPINKLLDSGVAPQNIPLPHEFILDKSLMAELYPSFAQGLKPFFTLNWGVYADFLTFKGGLNPVSGGL
WLSDTAHHHLALAVLFIVAGHMYRTNWGIGHSMKEILEGHKGDPLLFGGKGHDGLYENLTTSWHAQLAVNLA
LLGSLTIIVAHHMYAMPPYPYIATDYPTQLSLFTHHMWIGGFLVVGAGAHAAIFMVRDYDPGVNLDNALDRM
IRSRDAIISHLNWVCIFLGFHSFGLYIHNDTMRALGRPQDMFSDSAIQLQPVFAQWVQNLHAAAAGSTAPTA
LAGVSPAFGGDAVAVAGKVAMMPITLGTADFMVHHIHAFTIHVTVLILLKGVLFARNSRLIPDKGELGFRFP
CDGPGRGGTCQVSGWDHVFLGLFWMYNSLSIVIFHFSWKMQSDVWGSVSPDGSVSHITAGNFAQSAITINGW
LRDFLWAQASQVIGSYGSALSAYGLLFLGAHFVWAFSLMFLFSGRGYWQELIESIVWAHNKLKVAPAIQPRA
LSIVQGRAVGVAHFLLGGIATTWAFFLARIIAVG
>WP_207086248.1:1-754/1-754 photosystem I core protein PsaA [Phormidium pseudopriestleyi]
MTISPPEREAKVKVTVDKDPVPTSFEKWAKPGHFDRTLSRGPKTTTWIWNLHANAHDFDSHTSDLEDVSRKI
FSAHFGHLAVIFIWLSGAYFHGAKFSNYEAWLTDPTGIKPSAQVVWPIFGQEILNANVGGGFHGIQITSGLF
QLWRASGITNEFQLYCTAIGGLVMAALMLFAGWFHYHKRAPKLEWFQNVESMMNHHLAGLLGLGSLGWAGHQ
IHVSLPINKLLDSGVNAKDIPLPHEFILNPSLMTQLYPSVDWGFFKGVIPFFTLNWGVYSDFLTFKGGLNPV
TGGLWLTDTAHHHVAIAVLFIIAGHMYRTNWGIGHSMKEIMEAHKGPFTGEGHKGLYEILTTSWHAQLAINL
AMMGSLSIIVAHHMYAMPPYPYIATDYPTQLSLFTHHMWIGGFLIVGAGAHASIFMVRDYDPAKNVNNLLDR
VLRHRDAIISHLNWVCMFLGFHSFGLYVHNDTMRAFGRPQDMFSDSGIQLQPIFAQWVQNLHLLAPGSTAPN
ALAPASFAFGGDVIAVGGKVAMMPITLGTADFLIHHIHAFTIHVTVLILLKGVLFARNSRLVPDKSELGFRF
PCDGPGRGGTCQVSGWDHVFLGLFWMYNSLSIVIFHFSWKMQSDVWGAVSPDGSVAHITGGNFAQGSITING
WLRDFLWAQASQVIQSYGTALSAYGLLFLGAHFVWAFSLMFLFSGRGYWQELIESIVWAHNKLKVAPAIQPR
ALSIIQGRAVGVAHYLLGGIVTTWAFFLARIIAV
>WP_204137072.1:1-754/1-754 photosystem I core protein PsaA [Halomicronema sp. CCY15110]
MTTTPREREAAVKVTVDKDPVPTSFEKWAKPGHFDRTLARGPKTTTWIWNLHADAHDFDSHTSDLEDISRKI
FSAHFGHLAVVFIWLSGMYFHGAKFSNYEAWMADPLSIKPSAQVVWPIFGQEILNADVGGGFQGIQITSGFF
QLWRASGITNSYQLYCTAIGGLVMAGLMLFAGWFHYHKRAPKLEWFQNVESMMNHHLAGLLGLGCLSWAGHQ
IHVSLPINALLDAGVAPQDIPLPHEFILDKSLMAELYPSFSQGLTPFFTLNWSAYSDFLTFKGGLNPVTGGL
WLSDTAHHHLALAVLFIVAGHMYRTNWGIGHSMKEILEGHKGDPLLFGGKGHDGLYENLTTSWHAQLAVNLA
ILGSLTIIVAHHMYAMPPYPYIATDYPTQLSLFTHHMWIGGFLVVGAGAHAAIFMVRDYDPEVNFDNALDRM
IRSRDAIISHLNWVCIFLGFHSFGLYIHNDTMRALGRPQDMFSDSAIQLQPIFAQWVQGLHAAAAGATAPNA
LASVSPAFGGDVVAVGGKVAMMPITLGTADFMVHHIHAFTIHVTVLILLKGVLYARSSRLVPDKGELGFRFP
CDGPGRGGTCQVSGWDHVFLGLFWMYNSLSIVIFHFSWKMQSDVWGTVSDSGAVSHITAGNFANSAITINGW
LRDFLWAQASQVIGSYGSALSAYGLLFLGAHFVWAFSLMFLFSGRGYWQELIESIVWAHNKLKVAPAIQPRA
LSITQGRAVGVAHYLLGGIVTTWAFFLARIIAVG
>WP_015151894.1:1-754/1-754 photosystem I core protein PsaA [Oscillatoria acuminata]
MTISPPEREAKVKVTVDQDPVPTSFEKWAKPGHFDRTLSRGPKTTTWIWNLHANAHDFDSHTSDLEDVSRKI
FSAHFGHLAVIFIWLSGAYFHGAKFSNYEAWLTDPTGIKPSAQVVWPIFGQEILNANVGGGFHGIQITSGLF
QLWRASGITNEFQLYCTAIGALVMAALMLFAGWFHYHKRAPKLEWFQNVESMMNHHLAGLLGLGSLGWAGHQ
IHVSLPINKLLDSGVNAKDIPLPHEFILNPSLMTQLYPSVDWGFFKGVIPFFTLNWGVYSDFLTFKGGLNPV
TGGLWLTDSAHHHVAIAVLFIIAGHMYRTNWGIGHSMKEMLEAHKGPFTGEGHKGLYEILTTSWHAQLAINL
AMMGSLSIIVAHHMYSMPPYPYIATDYPTQLSLFTHHMWIGGFLIVGAGAHASIFMVRDYDPAKNVNNLLDR
VLRHRDAIISHLNWVCMFLGFHSFGLYVHNDTMRAFGRPQDMFSDTGIQLQPIFAQWVQNLHFLAPGNTAPN
ALAPASFAFGGDVIAVGGKVAMMPITLGTADFLIHHIHAFTIHVTVLILLKGVLFARNSRLIPDKSELGFRF
PCDGPGRGGTCQVSGWDHVFLGLFWMYNSLSIVIFHFSWKMQSDVWGTVSPDGSVAHITGGNFAQSAITING
WLRDFLWAQASQVIQSYGTALSAYGLLFLGAHFVWAFSLMFLFSGRGYWQELIESIVWAHNKLKVAPAIQPR
ALSIIQGRAVGVAHYLLGGIVTTWAFFLARIIAV
>PZU98151.1:1-754/1-754 photosystem I core protein PsaA [Leptolyngbya sp.]
MTTTPREREAKAKVIVDRDPVPTSFEKWGKPGHFDRTLAKGPKTTTWIWNLHADAHDFDSHTSDLEDISRKI
FSAHFGHLAVVFIWLSGMYFHGAKFSNFEAWMTNPTGIKPSAQVVWPIFGQEILNGDVGGGFHGIQITSGLF
QMWRAAGITNGYQLYVTAIGALVMAALMLFAGWFHYHKAAPKLEWFQNVESMMNHHLAGLLGLGCLSWAGHQ
IHVALPINKMLDAGVAPQDIPLPHEFILNKSLMADLYPSFAEGLKPFFTLNWGVYADFLTFKGGLNPVTGGL
WLSDTAHHHLALAVLFIVAGHMYRTNWGIGHSMKEILEGHKGDPLLFGGKGHDGLYENLTTSWHAQLAVNLA
ILGSLTIIVAQHMYAMPPYPYIATDYPTQLSLFTHHMWIGGFLIVGAGAHAAIFMVRDYDPAVNMDNALDRM
LRSRDAIISHLNWVCIFLGFHSFGLYIHNDTMRALGRPQDMFSDTAIKLQPVFAQWVQGFHSAAAGATAPNA
MASVSPVFGGDVVAVAGKVAMMPMTLGTADFMVHHIHAFTIHVTALILLKGVLYARSSRLVPDKGDLGFRFP
CDGPGRGGTCQVSAWDHVFLGLFWMYNSLSIVIFHFSWKMQSDIWGTVSPDGTVSHITGGNFAQSAITINGW
LRDFLWAQASQVIGSYGSALSAYGLLFLGAHFVWAFSLMFLFSGRGYWQELIESIVWAHSKLKVAPAIQPRA
LSITQGRAVGVAHYLLGGIATTWAFFLARIIAVG
>MBF2035492.1:1-754/1-754 photosystem I core protein PsaA [Leptolyngbyaceae cyanobacterium T60_A2020_046]
MTTTPREREAAAKVLVDKDPVPTSFEKWGKPGHFDRTLARGPKTTTWIWNLHADAHDFDSHTSDLEDISRKI
FSAHFGHLAVIFIWLSGMYFHGAKFSNYEAWMSDPTGIKPSAQVVWPIFGQEILNADVGGGFHGIQITSGFF
QLWRASGITNSYQLYCTAIGALVMAGLMLFAGWFHYHKAAPKLEWFQNVESMMNHHLAGLLGLGCLSWAGHQ
IHVSLPINALLDAGVAPHDIPLPHEFILDKSLMAELYPSFAQGLTPFFTLNWAAYADFLTFKGGLNPVTGGL
WLSDTAHHHLALAVLFIVAGHMYRTNWGIGHSMKEILEGHKGDPLLFGGKGHDGLYEVLTTSWHAQLAVNLA
LVGSLSIIVAQHMYAMPPYPYIATDYPTQLSLFTHHMWIGGFLIVGAGAHAAIFMVRDYDPAVNMDNALDRM
IRSRDAIISHLNWVCIFLGFHSFGLYIHNDTMRALGRPQDMFSDSAIQLQPIFAQWVQSLHTTAAGATAPNA
LAGVSPVFGGDLVAVGGKVAMMPMTLGTADFMVHHIHAFTIHVTVLILLKGVLYARSSRLVPDKGELGFRFP
CDGPGRGGTCQVSGWDHVFLGLFWMYNSLSIVIFHFSWKMQSDIWGTVSDGGAVSHITGGNFANSAITINGW
LRDFLWAQASQVIGSYGSALSAYGLLFLGAHFVWAFSLMFLFSGRGYWQELIESIVWAHNKLKVAPAIQPRA
LSITQGRAVGVAHYLLGGIVTTWSFFLARIIAVG
>WP_019508782.1:1-754/1-754 photosystem I core protein PsaA [Pleurocapsa sp. PCC 7319]
MTISPQKEEAKVKVTVDVDPVPTSFEKWGKPGHFDRTLARGPKTTTWIWNLHADAHDFDSHTSDLEDISRKI
FSAHFGHLAVVFVWLSGMYFHGARFSNYEAWLSDPTAIKPSAQVVWPIVGQGILNGDVGGGFHGIQITSGFF
YLWRASGFTNSYQLYCTAIGGLVMAALMIFAGWFHYHKKAPKLEWFQNVESMMNHHLAGLLGLGSLGWAGHQ
IHVSLPINKLLDAGVAPADIPLPHEFILNGGSKMAELYPSFAEGLRPFFTLNWGVYSDFLTFKGGLNPVTGG
LWLSDTAHHHLAIAVLFIIAGHMYRTNYGIGHSMKEILDGHQGDPLLFGGKGHQGLYEVLTTSWHAQLAVNL
ALLGSLTIIVAQHMYAMPPYPYQAIDYGTQISLFTHHMWIGGFLIVGAGAHGAIYMVRDYDPAKNVDNVIDR
VLRVRDAIISHLNWVCIFLGFHSFGLYIHNDTMRALGRPQDMFSDTAIQLQPIFAQWIQNIHTLAPGNTAPT
ALEPVSHAFGGGVVAVGGKVAMMPIALGTADFMVHHIHAFTIHVTVLILLKGVLYARSSRLIPDKGNLGFRF
PCDGPGRGGTCQVSGWDHVFLGLFWMYNSISVVIFHFSWKMQSDVWGTVSPDGTVSHITAGNFAQSAICING
WLRDFLWAQASQVINSYGSALSAYGIMFLAGHFIFAFSLMFLFSGRGYWQELIESIVWAHNKLKVAPAIQPR
ALSITQGRAVGVAHYLLGGIVTTWAFFLARTLSL
>HAA30138.1:1-754/1-754 photosystem I core protein PsaA [Cyanobacteria bacterium UBA8553]
MTISPPGSPPGGEAKAKIVVDKDPVPTSLQKWAQPGHFDRTLARGPKTTTWIWNLHANAHDFDTHTSDLEDI
SRKIFSAHFGHLAVVFVWLSGMYFHGARFSNYEAWLTDPTNIKPSAQVVWPIVGQGILNGDVGGGFHGIQIT
SGFFQLWRASGITNEFQLYCTAIGGLVMAALMLFAGWFHYHKRAPKLEWFQNVESMMNHHLAGLLGLGSLGW
AGHQIHVSLPINKLLDSGVAPKDIPLPHEFILDSSKMAELFPSFAQGLKPFYTLNWGQYADFLTFKGGLNPI
TGGLWLSDTAHHHLAIAVLFIIAGHMYRTNWGIGHSMKEILENHKGPFTGEGHKGLYETLTTSWHAQLAINL
AMLGSLTIIVAHHMYAMPPYPYIATDYPTQLSLFTHHMWIGAFLIVGGAAHGAIYMVRDYDPALHQNNLLDR
VIRHRDAIISHLNWVCIFLGFHSFGLYVHNDTMRAFGRPQDMFSDTAIQLQPVFAQWVQNIHAIAPGNTAPN
ALEPASYAFGGGIVAVGGKVAMMPIALGTADFMVHHIHAFTIHVTVLILLKGVLFARSSRLIPDKANLGFRF
PCDGPGRGGTCQVSGWDHVFLGLFWMYNSISVVIFHFSWKMQSDVWGSVSPDGTVNHITYGNFAQSAITING
WLRDFLWAQASQVINSYGSALSAYGLMFLGAHFVWAFSLMFLFSGRGYWQELIESIVWAHNKLKVAPAIQPR
ALSIIQGRAVGVAHYLLGGIATTWAFFLARSLSL
>WP_190499436.1:1-754/1-754 photosystem I core protein PsaA [Phormidium sp. FACHB-1136]
MTTTPREREAKVKVIVDKDPVPTSFEKWGKPGHFDRTLAKGPKTTTWIWNLHADAHDFDSHTSDLEDISRKI
FSAHFGHLAVIFIWLSGMYFHGAKFSNYEAWMTNPTGIKPSAQVVWPIFGQEILNADVGGGFHGIQITSGLF
QMWRAAGFTNGYQLYVTAIGALVMAGLMLFAGWFHYHKAAPKLEWFQNVESMMNHHLAGLLGLGCLSWAGHQ
IHVALPVNKMLDAGVAPQDIPLPHEFILNKSLMADLYPSFAEGLKPFFTLNWGVYSDFLTFKGGINPVTGGL
WLSDTAHHHLALAVLFIVAGHMYRTNWGIGHSMKEILEGHKGDPLLFGGKGHDGLYENLTTSWHAQLAVNLA
ILGSITIIVAQHMYAMPPYPYIATDYPTQLSLFTHHMWIGGFLIVGAAAHAAIFMVRDYDPAVNMDNALDRM
LRSRDAIISHLNWVCIFLGFHSFGLYIHNDTMRALGRPQDMFSDSAIQLQPIFAQWVQSFHAAAAGGTAPNA
LAGVSPIFGGDVIAVAGKVAMMPMTLGTADFMVHHIHAFTIHVTALILLKGVLYARSSRLVPDKGELGFRFP
CDGPGRGGTCQVSGWDHVFLGLFWMYNSLSIVIFHFSWKMQSDIWGTVSPDGTVSHITGGNFAQSAITINGW
LRDFLWAQASQVIGSYGSALSAYGLMFLGAHFVWAFSLMFLFSGRGYWQELIESIVWAHNKLKVAPAIQPRA
LSITQGRAVGVAHYLLGGIATTWAFFLARIIAVG
>WP_169613540.1:1-754/1-754 photosystem I core protein PsaA [Nodosilinea sp. P-1105]
MTTTPREREAKAKVTVDKDPVPTSFEKWAKPGHFDRTLAKGPKTTTWIWNLHADAHDFDSHTSDLEDISRKI
FSAHFGHLAVIFIWLSGMYFHGAKFSNYEAWMTNPAGIKPSAQVVWPIFGQEILNADVGGGFQGIQITSGLF
QLWRASGFTNSYQLYCTAIGGLVMAGLMLFAGWFHYHKAAPKLEWFQNVESMMNHHLAGLLGLGCLSWAGHQ
IHVSLPINKMLDAGVAPQDIPLPHEFILNKSLMADLYPSFAEGLKPFFTLNWGVYADFLTFKGGLNPVTGGL
WLSDTAHHHLALAVLFIVAGHMYRTNWGIGHSMKEILEGHKGDPLLFGGKGHDGLYENLTTSWHAQLAVNLA
ILGSLTIIVAHHMYAMPPYPYIATDYPTQLSLFTHHMWIGGFLIVGAGAHAAIFMVRDYDPAVNMDNALDRM
IRSRDAIISHLNWVCIFLGFHSFGLYIHNDTMRALGRPQDMFSDSAIQLQPIFAQWVQGLHTAAAGSTAPNA
LAGVSPVFGGDVVAVAGKVAMMPMTLGTADFMVHHIHAFTIHVTALILLKGVLYARSSRLIPDKGELGFRFP
CDGPGRGGTCQVSGWDHVFLGLFWMYNSLSIVIFHFSWKMQSDIWGTVSPDGTVSHITAGNFANSAITINGW
LRDFLWAQASQVIGSYGSALSAYGLLFLGAHFVWAFSLMFLFSGRGYWQELIESIVWAHNKLKVAPAIQPRA
LSITQGRAVGVAHYLLGGIATTWAFFLARIIAVG
>WP_015785086.1:1-754/1-754 photosystem I core protein PsaA [Rippkaea orientalis]
MTISPPEREAKVKVTVDTDPVPASFEKWGQPGHFSRTLAKGPKTTTWIWNLHADAHDFDSQTSDLEDVSRKI
FSAHFGHLAVIFVWLSGMYFHGARFSNYEAWLTDPTAIKPSAQVVWPIVGQGILNADVGGGFHGIQITSGLF
YLWRASGFTNSYQLYCTAIGGLVMAGLMLFAGWFHYHKKAPKLEWFQNVESMMNHHLAGLLGLGSLGWAGHQ
IHVSLPINKLLDAGVAAKDIPLPHEFILDSSKMAELYPSFAQGLTPFFTLNWGVYSDFLTFKGGLNPVTGGL
WLSDTAHHHLAIAVLFIIAGHMYRTNWGIGHSMKEILDGHKGDPLLFGGEGHTGLYEVLTTSWHAQLAINLA
LLGSLSIIVAHHMYAMPPYPYQAIDYGTQLSLFTHHVWIGGFLIVGAGAHGAIFMVRDYDPAKNVNNALDRV
IRSRDAIISHLNWVCIFLGFHSFGLYIHNDTMRALGRPQDMFSDTAIKLQPIFAQWVQNLHFLAPGGTAPYA
GAPASYAFGGETVAIAGKVAIMPIALGTADFMVHHIHAFTIHVTVLILLKGVLYARNSRLIPDKSNLGFRFP
CDGPGRGGTCQVSGWDHVFLGLFWMYNSLSIVIFHFSWKMQSDVWGTVAPDGTVSHVTGGNFAQSAITINGW
LRDFLWAQAANVINSYGSALSAYGIMFLAGHFVFAFSLMFLFSGRGYWQELIESIVWAHNKLKVAPAIQPRA
LSIIQGRAVGVAHYLLGGIVTTWAFFLARSLSIG
>MBE7380137.1:1-754/1-754 photosystem I core protein PsaA [Leptolyngbya sp. SIO1E4]
MTTTPREQAASVKVTVDKDPVSTSFEKWAKPGHFDRTLARGPKTTTWIWNLHADAHDFDSHTSDLEDISRKI
FSAHFGHLAVVFIWLSGMYFHGARFSNYEAWMADPIAMKPSAQVVWPVFGQEILNADVGGGFQGIQITSGFF
QLWRASGITNSYQLYCTAIGGLVMAGLMLFAGWFHYHKKAPKLEWFQNVESMMNHHLAGLLGLGCLGWAGHQ
IHVSLPINKLLDAGVAPQDIPLPHEFILDKSLMAELYPSFAQGLTPFFTLNWSAYADFLTFKGGLNPVTGGL
WLSDTAHHHLALAVLFIVAGHMYRTNWGIGHSMKEILEGHKGDPLLFGGKGHDGLYENLTTSWHAQLAVNLA
ILGSLTIIVAHHMYAMPPYPYIATDYPTQLSLFTHHMWIGGFIIVGAGAHAAIFMVRDYDPEVNFDNALDRM
LRSRDAIISHLNWVCIFLGFHSFGLYIHNDTMRALGRPQDMFSDSAIQLQPIFAQWVQGLHTAAVGSTAPNV
MASVSPAFGGDVMAVGGKVAMMPITLGTADFMVHHIHAFTIHVTALILLKGVLYARSSRLVPDKGELGFRFP
CDGPGRGGTCQVSGWDHVFLGLFWMYNSLSIVIFHFSWKMQSDVWGTVSDSGAVSHITAGNFATSAITINGW
LRDFLWAQASQVIGSYGSALSAYGLLFLGAHFVWAFSLMFLFSGRGYWQELIESIVWAHNKLKVAPAIQPRA
LSITQGRAVGVAHYLLGGIVTTWAFFLARIIAVG
>HIK28068.1:1-754/1-754 photosystem I core protein PsaA [Oscillatoriaceae cyanobacterium M7585_C2015_266]
MTISPPEREAKVRVIVDKDPVPTSFEKWSKPGHFDRSLARGPKTTTWIWNLHANAHDFDSHTSDLEDVSRKI
FSAHFGHLAVIFIWLSGAYFHGAKFSNYEAWMSNPAAIKPSAQVVWPIVGQDILNADVGGGFHGIQITSGLF
QLWRASGITNSYQLYVTAIGALVMAGLMLFAGWFHYHKQAPKLEWFQNVESMMNHHLAGLLGLGCLGWAGHQ
IHVSLPINKLLDAGVAVKDIPLPHEFILKPSLMTELYPGVEWGIFKGVIPFFTLNWSAYSDFLTFKGGLNPV
TGGLWLSDTAHHHLALAVLFIIAGHMYRTNWGIGHSMKEILEAHRGPFTGQGHKGLYEILTTSWHAQLAINL
ALMGSLSIIVAHHMYAMPPYPYIATDYPTQLSLFTHHMWIGGFLIVGAGAHAAIFMVRDYDPAKNVDNLLDR
VIRHRDAIISHLNWVCMFLGFHSFGLYVHNDTMRAFGRPQDMFSDTAIQLKPVFAQWVQNLHALAPGNTAPN
ALEIVSHAFGGSTVAVAGKVAMMPITLGTADFMVHHIHAFTIHVTVLILLKGVLFARSSRLIPDKMNLGFRF
PCDGPGRGGTCQVSAWDHVFLGLFWMYNSLSIVIFHFSWKMQSDVWGTVAPDGSINYITGGNFAQGAITING
WLRDFLWAQSSQVIQSYGSALSAYGLIFLGAHFIWAFSLMFLFSGRGYWQELIESIVWAHNKLKVAPAIQPR
ALSIIQGRAVGVAHYLLGGIATTWAFFLARIIAV
>WP_027844781.1:1-754/1-754 photosystem I core protein PsaA [Mastigocoleus testarum]
MTISPPEREEKKARVIVDKDPVPTSFEKWAKPGHFDRSLGRGPKTTTWIWNLHALAHDFDTHTSDLEDISRK
IFAAHFGHLAVVTLWLSGMIFHGAKFSNYEAWLSDPLGVKPSAQVVWPIVGQDILNGDVGGGFHGIQITSGI
FHVWRGWGITSSFQLYCTAIGGLVLAGLFLFAGWFHYHKRAPKLEWFQNVESMLNHHLAVLLGCGSLGWAGH
LIHVSAPTNKLLDAGVALKDIPLPHELILNKELLTDLYPGFVNGLTPFFTLDWGQYADFLTFKGGLNPVTGS
LWMTDIAHHHLAIAVVFIVAGHMYRTNWGIGHSIKEILENHKGPFTGQGHKGLYEVLTTSWHAQLAINLAML
GSLTIIVAHHMYSMPPYPYLATDYATQLCLFTHHMWIGGFLIVGGAAHGAIFMVRDYDPVVNQDNLLDRVIR
HRDAIISHLNWVCIFLGFHSFGLYIHNDTMRALGRPQDMFSDAAIQLQPVFAQWVQNIHTMAPGIGGTAPNA
LATVSHAFGGGVVAVGGKVAMMPIALGTADFMVHHIHAFTIHVTVLILLKGVLYARSSRLIPDKGNLGFRFP
CDGPGRGGTCQVSGWDHVFLGLFWMYNCLSVVIFHFSWKMQSDVWGTVDASGNVSHITYGNFAQSAITINGW
LRDFLWAQAAQVINSYGSPLSGYGLMFLGAHFIWAFSLMFLFSGRGYWQELIESIVWAHNKLKVAPAIQPRA
LSITQGRAVGLAHYLLGGIATTWAFFHAHILSVG
>WP_026099861.1:1-754/1-754 photosystem I core protein PsaA [Prochlorothrix hollandica]
MTTSSPEQKAKVKVVVDKDPVATSFEKWAQPGHFDRVLKRGPKTTTWIWNLHSRVHDFDSHTSDLEDVSRKI
FSAHFGHLAVIFIWLSGAYFHGARFSNYTAWLSDPISIKPSAQVVWPIFGQEILNGDVGGGFHGIQITSGLF
HLWRACGITHSSELYATAIGALVMAGLMLFAGWFHYHKAAPKLEWFQNVESMLNHHLSVLLGCGSLGWAGHL
IHISLPVNALLDAGVSPADIPLAKDYVLDAGYMAKFFPSFAEGLTPFFTLNWGVYSDFLTFKGGLNPQTGSL
WLTDIAHHHLAIAVLFIIAGHMYRTNWGIGHDMKALLDGHKGPVGEVGTGHAGLYEILTTSWHAQLAINLAL
LGSLSIIVAHHMYAMPPYPYLAIDYPTQLSLFTHHVWIGGFLIVGAGAHAAIFMIRDYDPAKNVDNLLDRVI
RHRDAIISHLNWVCIWLGFHSFGLYIHNDTMRALGRPQDMFSDSAIQLQPIFAQGIQSIQAAVAGSAQAPWV
GAATSPVWGGDTIAVGGKVAMSAIPLGTADFMVHHIHAFTIHVTVLILLKGVLYARNSRLVPDKAELGFAFP
CDGPGRGGTCQVSAWDHVFLGLFWMYNSLSIVIFHFSWKMQSDVWGTVYPDGSVLNITVGNFAESALTINGW
LRDFLWAQAASVINSYGSALSAYGLMFLAAHFVWAFSLMFLFSGRGYWQELIESIVWAHNKLKVAPAIQPRA
LSITQGRAVGVAHYLLGGIATTWAFFLARIISVG
>MBF2001506.1:1-754/1-754 photosystem I core protein PsaA [Synechococcales cyanobacterium M58_A2018_015]
MTTTPREREAATSKVRVVVDNDPVPTSFEKWAQPGHFDRTLAKGPKTTAWIWNLHADAHDFDSHTSDLEDIS
RKIFSAHFGHLAVVFVWLSGMYFHGARFSNYEAWLADPLSIKPSAQVVWPIVGQEILNGDVGGGFHGIQITS
GFFQLWRAAGITNEFQLYCTAIGGLVMAGLMLFAGWFHYHKRAPKLEWFQNVESMMNHHLAGLLGLGSLSWA
GHQIHVALPINKMLDAGVAPQDIPLPQEFILNRDLIADLYPSFAKGLVPFFTLNWGEYSDFLTFKGGLNPVT
GGLWLSDTAHHHLAIAVLFLIAGHMYRTNWGIGHSMKEILENHKGPFTGEGHKGLYEILTTSWHAQLAINLA
LLGSLTIIVAQHMYAMPPYPYLATDYATQLSIFTHHMWIGGFLIVGAGAHGAIFMVRDYDPAKNVNNLLDRV
IRHRDAIISHLNWVCIFLGFHSFGLYIHNDTMRALGRPQDMFSDTAIQLQPVFAQWIQNLHTLAPGNTAPNA
IEPASYAFGGGIVAVGGKVAMMPIALGTADFMVHHIHAFTIHVTVLILLKGVLYARSSRLIPDKANLGFRFP
CDGPGRGGTCQVSGWDHVFLGLFWMYNSLSVAIFHFSWKMQSDVWGTVGADGSVSHITGGNFAQSALTINGW
LRDFLWAQAAQVIGSYGSALSAYGLLFLGAHFVWAFSLMFLFSGRGYWQELIESIVWAHNKLRVAPAIQPRA
LSIIQGRAVGVAHYLLGGIVTTWSFFLARIIAVG
>WP_017300142.1:1-754/1-754 photosystem I core protein PsaA [Nodosilinea nodulosa]
MTTTPREREAKAKVIVDKDPVPTSFEKWGKPGHFDRTLAKGPKTTTWIWNLHADAHDFDSHTSDLEDISRKI
FSAHFGHLAVVFIWLSGMYFHGAKFSNFEAWMTNPTGIKPSAQVVWPIFGQEILNADVGGGFQGIQITSGLF
QMWRAAGITNGFQLYVTAIGALVMAGLMLFAGWFHYHKAAPKLEWFQNVESMMNHHLAGLLGLGCLSWAGHQ
IHVALPINKMLDAGVAPQNIPLPHEFILNKSLMADLYPSFAEGLKPFFTLNWGVYADFLTFKGGLNPVTGGL
WLSDTAHHHLALAVLFIVAGHMYRTNWGIGHSMKEILEGHKGDPLLFGGKGHDGLYENLTTSWHAQLAVNLA
ILGSITIIVAQHMYAMPPYPYIATDYPTQLSLFTHHMWIGGFLIVGAGAHASIFMVRDYDPAVNMDNALDRM
LRSRDAIISHLNWVCIFLGFHSFGLYIHNDTMRALGRPQDMFSDSAIQLQPIFAQWVQGFHAAAAGATAPNA
LASVSPVFGGDVVAVAGKVAMMPMALGTADFMVHHIHAFTIHVTALILLKGVLYARSSRLVPDKGELGFRFP
CDGPGRGGTCQVSGWDHVFLGLFWMYNSLSIVIFHFSWKMQSDIWGTVSPDGTVSHITGGNFAASAITINGW
LRDFLWAQASQVIGSYGSALSAYGLLFLGAHFVWAFSLMFLFSGRGYWQELIESIVWAHSKLKVAPAIQPRA
LSITQGRAVGVAHYLLGGIATTWAFFLARIIAVG
>WP_073606694.1:1-754/1-754 photosystem I core protein PsaA [Phormidium tenue]
MTTTPREREAKAKVIVDKDPVPTSFEKWGKPGHFDRTLAKGPKTTTWIWNLHADAHDFDSHTSDLEDISRKI
FSAHFGHLAVVFIWLSGMYFHGAKFSNFEAWMTNPTGIKPSAQVVWPIFGQEILNGDVGGGFHGIQITSGLF
QMWRAAGITNGFQLYVTAIGALVMAALMLFAGWFHYHKRAPKLEWFQNVESMMNHHLAGLLGLGCLSWAGHQ
IHVALPINKMLDAGVAVQDIPLPHQFILNKSLMADLYPSFAEGLKPFFTLNWGVYSDFLTFKGGLNPVTGGL
WLSDTAHHHLALAVLFIVAGHMYRTNWGIGHSMKEILEGHKGDPLLFGGKGHDGLYENLTTSWHAQLAVNLA
ILGSLTIIVAQHMYAMPPYPYIATDYPTQLSLFTHHMWIGAFLIVGAGAHASIFMVRDYDPAVNMDNALDRM
LRSRDAIISHLNWVCIFLGFHSFGLYIHNDTMRALGRPQDMFSDTAIKLQPVFAQWVQGFHAAAAGATAPNA
MASVSPVFGGDVVAVAGKVAMMPMTLGTADFMVHHIHAFTIHVTALILLKGVLFARSSRLIPDKGDLGFRFP
CDGPGRGGTCQVSGWDHVFLGLFWMYNSISIVIFHFSWKMQSDIWGTVSPDGTVSHITGGNFAQSAITINGW
LRDFLWAQASQVIGSYGSALSAYGLLFLGAHFVWAFSLMFLFSGRGYWQELIESIVWAHSKLKLAPAIQPRA
LSITQGRAVGVAHYLLGGIATTWAFFLARIIAVG
>WP_035985929.1:1-754/1-754 photosystem I core protein PsaA [Leptolyngbya sp. KIOST-1]
MTTTPREREAKAKVIVDKDPVPTSFERWGKPGHFDRTLAKGPKTTTWIWNLHADAHDFDSHTSDLEDISRKI
FSAHFGHLAVIFIWLSGMYFHGAKFSNFEAWMTNPTGIKPSAQVVWPIFGQEILNADVGGGFHGIQITSGLF
QYWRAAGFTNGFQLYCTAIGALVMAALMLFAGWFHYHKRAPKLEWFQNVESMMNHHLAGLLGLGCLSWAGHQ
IHVALPVNKMLDAGVAPQDIPLPHEFILNKALMADLYPSFAEGLKPFFTLNWNVYADFLTFKGGLNPVTGGL
WLSDTAHHHLALAVLFIVAGHMYRTNWGIGHSMKEILEGHKGDPLLFGGRGHDGLYENLTTSWHAQLAVNLA
ILGSLTIIVAHHMYAMPPYPYIATDYPTQLSLFTHHMWIGGFLIVGAGAHAAIFMVRDYDPAVNQNNALDRM
LRSRDAIISHLNWVCIFLGFHSFGLYIHNDTMRALGRPQDMFSDTAIQLQPIFAQWVQGFHAAAAGNTAPNA
LASVSPVFGGAGVAVAGKVAMMPMALGTADFMVHHIHAFTIHVTALILLKGVLFARSSRLIPDKGELGFRFP
CDGPGRGGTCQVSGWDHVFLGLFWMYNSLSIVIFHFSWKMQSDIWGTVSPDGTVSHITGGNFAASAITINGW
LRDFLWAQASQVIGSYGSALSAYGLMFLGAHFVWAFSLMFLFSGRGYWQELIESIVWAHSKLKVAPAIQPRA
LSITQGRAVGVAHYLLGGIATTWAFFLARIIAVG
>WP_190630880.1:1-754/1-754 photosystem I core protein PsaA [Phormidium sp. FACHB-77]
MTTTPREREAKAKVIVDKDPVPTSFEKWGKPGHFDRILAKGPKTTTWIWNLHADAHDFDSHTSDLEDISRKI
FSAHFGHLAVVFIWLSGMYFHGAKFSNYEAWMTNPTGIKPSAQVVWPIFGQEILNGDVGGGFHGIQITSGLF
QLWRAAGFTNGFQLYVTAIGALVMAALMLFAGWFHYHKRAPKLEWFQNVESMMNHHLAGLLGLGCLSWAGHQ
IHVALPINKMLDAGVAVQDIPLPHQFILNKALMADLYPSFAEGIRPFFTLNWGVYSDFLTFKGGLNPVTGGL
WLSDTAHHHLALAVLFIVAGHMYRTNWGIGHSMKEILDNHQGDPLLFGGRGHQGLFEDLTTSWHAQLAVNLA
MLGSITIIVAHHMYAMPPYPYLATDYPTQLSIFTHHMWIGGFLIVGAGAHASIFMVRDYDPAVNRDNALDRM
LRSRDAIISHLNWVCIFLGFHSFGLYVHNDTMRALGRPQDMFSDTAINLQPVFAQWVQGFHSAAAGATAPNA
LASVSPVFGGAGVAVAGKVAMMPMALGTADFMVHHIHAFTIHVTALILLKGVLFARSSRLIPDKGDLGFRFP
CDGPGRGGTCQVSGWDHVFLGLFWMYNSISIVIFHFSWKMQSDIWGTVSPDGTVSHITGGNFAQSAITINGW
LRDFLWAQASQVIGSYGSALSAYGLLFLGAHFVWAFSLMFLFSGRGYWQELIESIVWAHSKLKVAPSIQPRA
LSITQGRAVGVAHYLLGGIATTWAFFLARIIAVG
>WP_099887336.1:1-755/1-755 photosystem I core protein PsaA [Synechococcus sp. 63AY4M2]
MTTTPKEREPKVKVSVDIDPVPTSFEKWAKPGHFDRSLARGPKTTTWIWNLHALAHDFDSHTSDLEDVSRKI
FSAHFGHLAVVFVWLSGMYYHGAQFSNYSAWLADPINIKPSAQVVWPIFGQEILNGDVGGGFEGIRITSGLF
HLWRAAGITNEFQLLCTAIGGLVMAGLCLFAGWFHYHKRAPKLEWFQNVESMLNHHLAGLLGLGSLAWAGHQ
IHVAIPINKMLDAGVPAAQIPLPHEFILKPALMKEMFPSVDWGLFSGVVPFFTLDWGKYAEFLTFKGGLDPQ
TGALWLTDQAHHHLAIAVLFIVAGHMYRTNWGIGHSIKEILEAHKGPFTGEGHKGLYEVLTTSWHAQLAINL
AMVGSLSIIVAQHMYAMNPYPYMGIDYATQISLFTHHMWIGGLFIVGGAAHGAIYMVRDYDPAVNRNNVLDR
VIRHRDAIISHLNWVCLFLGFHAFGFYVHNDTMQALGRPQDMFSDTGIQLQPIFAQWIQSLHTKAIASTAPY
VGASVSPIFGGDVVAVGGKVSMMPMVLGTADFMVHHIHAMTIHITVLILLKGVLFARSSRLIPDKAKLGFRF
PCDGPGRGGTCQVSAWDHVFLGLFWMYNCISIVIFHFSWKMQSDIWGTVNPDGTIEHITGGNFAASAINING
WLRDFLWAQSVQVINSYGSALSAYGLLFLGAHFVWAFSLMFLFSGRGYWQELIESIVWAHNKLKVAPAIQPR
ALSIIQGRAVGVAHYLLGGIVTTWAFFLARFAALG
>WP_190278102.1:1-755/1-755 photosystem I core protein PsaA [Thermosynechococcus sp. CL-1]
MTISPPEREPKVKVVVDNDPVPTSFEKWAKPGHFDRTLARGPQTTTWIWNLHALAHDFDTHTSDLEDISRKI
FSAHFGHLAVVFIWLSGMYFHGAKFSNYEAWLADPTGIKPSAQVVWPIVGQGILNGDVGGGFHGIQITSGLF
QLWRASGITNEFQLYCTAIGGLVMAGLMLFAGWFHYHKRAPKLEWFQSVESMLNHHLAGLLGLGSLAWAGHQ
IHVSLPINKLLDAGVAAKDIPLPHEFILNPSLMADLYPKVDWGFLSGVIPFFTFNWAAYSDFLTFNGGLNPV
TGGLWLSDTAHHHVAIAVLFIVAGHMYRTNWGIGHSLKEILEAHKGPFTGAGHKGLYEVLTTSWHAQLAINL
AMMGSLSIIVAQHMYAMPPYPYLATDYPTQLSLFTHHMWIGGFLIVGGAAHGAIFMVRDYDPAMNQNNVLDR
VLRHRDAIISHLNWVCIFLGFHSFGLYVHNDTMRAFGRPQDMFSDTGIQLQPVFAQWVQHLHTLAPGGTAPN
AAATASVAFGGDVVAVGGKVAMMPIVLGTADFMVHHIHAFTIHVTVLILLKGVLFARSSRLIPDKANLGFRF
PCDGPGRGGTCQVSGWDHVFLGLFWMYNCISVVIFHFSWKMQSDVWGTVAPDGTVSHITGGNFAQSAITING
WLRDFLWAQASQVIGSYGSALSAYGLLFLGAHFIWAFSLMFLFSGRGYWQELIESIVWAHNKLKVAPAIQPR
ALSIIQGRAVGVAHYLLGGIATTWAFFLARIISVG
[truncated: 262,130 more chars]
