# Supplementary material for: The structure of photosystem I from a high-light-tolerant cyanobacteria
Source: eLife. 2021 Aug 26;10:e67518. doi: 10.7554/eLife.67518 (PMC8428864; doi:10.7554/eLife.67518)
Supplement: Figure 6—figure supplement 4—source data 1. [file elife-67518-fig6-figsupp4-data1.zip › Figure6_Figure_Supplement4_Eukaryote_PsaA_sequence.txt]

>4Y28_A:1-758/1-758 The structure of plant photosystem I super-complex at 2.8 angstrom resolution. [Pisum sativum]
MIIRSPEPKVQILADPEVKIILDRDPIKTSFEQWAKPGHFSRTIAKGPDTTTWIWNLHADAHDFDSHTSDLE
EISRKVFSAHFGQLSIIFLWLSGMYFHGARFSNYEAWLNDPTHIRPSAQVVWPIVGQEILNGDVGGGFRGIQ
ITSGFFQIWRASGITSELQLYCTAIGALVFAGLMLFAGWFHYHKAAPKLAWFQDVESMLNHHLAGLLGLGSL
SWAGHQVHVSLPINQFLNAGVDPKEIPLPHEFILNRDLLAQLYPSFAEGATPFFTLNWSKYADFLTFRGGLD
PLTGGLWLTDIAHHHLAIAILFLIAGHMYRTNWGIGHGIKDILEAHKGPFTGQGHKGLYEILTTSWHAQLSI
NLAMLGSLTIVVAQHMYSMPPYPYLATDYATQLSLFTHHMWIGGFLIVGAAAHAAIFMVRDYDPTTRYNDLL
DRVLRHRDAIISHLNWVCIFLGFHSFGLYIHNDTMSALGRPQDMFSDTAIQLQPVFAQWIQNTHALAPGTTA
PGATASTSLTWGGGDLVAVGNKVALLPIPLGTADFLVHHIHAFTIHVTVLILLKGVLFARSSRLIPDKANLG
FRFPCDGPGRGGTCQVSAWDHVFLGLFWMYNSISVVIFHFSWKMQSDVWGTINDQGVVTHITTGNFAQSSIT
INGWLRDFLWAQASQVIQSYGSSLSAYGLFFLGAHFVWAFSLMFLFSGRGYWQELIESIVWAHNKLKVAPAT
QPRALSIVQGRAVGVTHYLLGGIATTWAFFLARIIAVG
>AWX53472.1:1-753/1-753 PsaA [Scotinosphaera sp. NIES-154]
MTISPPEREAKKVKILVDRNPVETSFERWAKPGHFSRALSKGPATTTWIWNLHADAHDFDSQTSDLEDISRK
VFSAHFGQLGVILIWLSGMYFHGARFSNYEAWLTDPTHIKPSVQVVWPIVGQEILNADVGGGFQGIQTTSGF
FQLWRASGITSELQLYSTAIGGLILAAAMFFAGWFHYHKAAPKLEWFQNVESMLNHHLGGLLGLGSLGWAGH
QIHVSLPINKLLDAGVDPKEIPLPHELLFNRDLLAQLYPSFAKGLAPFFTLNWADYSDFLTFKGGLNPVTGG
LWLTDSAHHHLAIAVLFLVAGHMYRTNWGIGHSMKEMLEAHKGPFTGEGHKGLYEILTTSWHAQLAINLALF
GSLSIIVAHHMYSMPPYPYLATDYGTQLSIFTHHMWIGSFCIVGAGAHAAIFMVRDYDPTNNYNNLLDRVIR
HRDAIISHLNWVCIFLGFHSFGLYIHNDTMSALGRPQDMFADTAIQLQPVFAQWIQKLHFLAPQLSAPNAVS
GTSVSWGGDLVAVGGKVAMMPIALGTADFMVHHIHAFTIHVTVLILLKGVLFARSSRLIPDKANLGFRFPCD
GPGRGGTCQVSAWDHVFLGLFWAYNSISVVIFHFSWKMQSDVWGTVSASGVSHITGGNFAQSANTINTINGW
LRDFLWAQSSQVIQSYGSALSAYGLIFLGAHFVWAFSLMFLFSGRGYWQELIESIVWAHNKLKVAPTIQPRA
LSITQGRAVGVAHYLLGGIATTWSFFLARIIAV
>QUE28791.1:1-752/1-752 PsaA [Porphyropsis coccinea]
MTVSSTEQEAKKVKISVDKDPVATSFDSWANPGHFSRTLAKGPKTTTWIWNLHADAHDFDSHTSSLEEVSRK
IFSAHFGQLSVIFLWLSGMYFHGARFSNYTAWLSNPTGIKPSAQVVWPIVGQEILNGDVGGGFQGVQVTSGW
FQMWRAAGITTESQLYATAIGGLVMSGLMLWAGWFHYHKAAPKLEWFQNVESMMNHHLAGLLGLGCLSWAGH
QIHISLPINKLLDAGVSPKEIPLPHEFLLNKQLLTELYPSFGKGLTPFFTLNWNEYSDFLTFKGGLNPVTGG
LWLSDTAHHHLALAVLFIVAGHMYRTNWGIGHSMKEILEAHKGPLTGEGHKGLYEILTTSWHAQLAINLAMM
GSLSIIVAHHMYAMPPYPYIATDYPTQLSLFTHHVWIGGFCIVGGAAHAAIFMVRDYSPSQNYNNLLDRMIR
HRDAIISHLNWVCIFLGFHSFGLYIHNDTMRALGRSQDMFSDTAIQLQPVFAQWVQGIHSVAPGNTAPNALA
NVSYAFGGDVVAVGGKIAMMPISLGTADFMVHHIHAFTIHVTALILLKGVLFARNSRLIPDKSNLGFRFPCD
GPGRGGTCQVSAWDHVFLGLFWMYNSLSIVLFHFSWKMQSDVWGSVTPAGAVSHITGGNFAQSAITINGWLR
DFLWAQASQVIQSYGSAVSAYGLIFLGAHFVWAFSLMFLFSGRGYWQELIESIVWAHNKLKVAPSIQPRALS
ITQGRAVGVAHYLLGGIGTTWAFFLARIVSVG
>QUE28979.1:1-752/1-752 PsaA [Madagascaria erythrocladioides]
MTVSSTEQEAKKVKISVDKDPVATSFEKWASPGHFSRTLAKGPKTTTWIWNLHADAHDFDSHTSSLEDVSRK
IFSAHFGQLSVIFLWISGMHFHGARFSNYTAWLSNPTSIKPSAQVVWPIVGQEVLNGDVGGGFQGVQVTSGW
FQMWRASGITTEDQLYATAIGGLVMSGLMLLAGWFHYHKAAPKLEWFQNVESMLNHHLAGLLGLGCLSWSGH
QIHVSLPINKLLDAGVSPQEIPLPHDFLIKKELMTQLYPSFSKGVTPFFTLNWNEYADFLTFKGGLNPVTGG
LWLSDTAHHHLALAVLFIVAGHMYRTNWGIGHSMKEILEAHKGPLTGEGHKGLYEILTTSWHAQLAINLAMM
GSLSIIIAHHMYAMPPYPYIATDYPTQLSLFTHHMWIGGFCIVGGAAHAAIFMVRDYNPSQNYNNLLDRMIR
HRDAIISHLNWVCIFLGFHSFGLYIHNDTMRALGRSQDMFSDTAIQLQPVFAQWVQNTHSIAPGNTAPNALA
SVSYAFGGDVVSVGGKVAMMPISLGTADFMVHHIHAFTIHVTALILFKGVLFARNSRLIPDKSNLGFRFPCD
GPGRGGTCQVSAWDHVFLGLFWMYNSLSIVIFHFSWKMQSDVWGTVTSSGSVSHITGGNFAQSAITINGWLR
DFLWAQASQVIQSYGSAVSAYGLIFLAAHFVWAFSLMFLFSGRGYWQELIESIVWAHNKLKVAPSIQPRALS
ITQGRAVGVAHYLLGGIGTTWAFFLARIISVG
>QUE29946.1:1-752/1-752 PsaA [Erythrocladia irregularis]
MAVSSTEQQAKKVKISVDKDPVATSFERWSTPGHFSRTLAKGPKTTTWIWNLHADAHDFDSHTSSLEEVSRK
IFSAHFGQLSVIFLWLSGMYFHGARFSNYTAWLSNPTAIKPSAQVVWPIVGQEILNGDVGGGFQGVQVTSGW
FQMWRASGITTETELYATAIGGLVMSGLMLWAGWFHYHKAAPKLEWFQNVESMMNHHLAGLLGLGCLSWAGH
QIHVSLPINKLLDAGVSPKEIPLPHEFILNKQLIAELYPSFGKGLTPFFTLNWNEYSDFLTFKGGLNPVTGG
LWLSDTAHHHLALAVLFIVAGHMYRTNWGIGHSMKEILEAHQGPLTGEGHKGLYEILTTSWHAQLAINLAMM
GSLSIIVAHHMYAMPPYPYIATDYPTQLSLFTHHVWIGGFCIVGGAAHAGIFMVRDYTPSQNYNNLLDRMIR
HRDAIISHLNWVCIFLGFHSFGLYIHNDTMRALGRSQDMFSDTAIQLQPVFAQWVQSMHSLAPGNTAPNALA
NVSYAFGGDVVAVGGKVAMMPISLGTADFMVHHIHAFTIHVTALILLKGVLFARNSRLIPDKSNLGFRFPCD
GPGRGGTCQVSAWDHVFLGLFWMYNSLSIVLFHFSWKMQSDVWGTVTPAGTVSHITGGNFAQSAITINGWLR
DFLWAQASQVIQSYGSAVSAYGLIFLGAHFVWAFSLMFLFSGRGYWQELIESIVWAHNKLKVAPSIQPRALS
ITQGRAVGVAHYLLGGIGTTWAFFLARIVSVG
>YP_005089888.1:1-752/1-752 psaA gene product [Pedinomonas minor]
MTITPPEREAKKVKIVVDRDPVATNFEKWAKPGHFSRSLSKGPSTTTWIWNLHADAHDFDSHTSDLEDISRK
VFSAHFGQLGIILIWISGMYFHGARFSNYEAWLNDPTHIKPSAQVVWPIVGQEILNGDVGGGFQGVQITSGF
FQLWRASGITSELQLYSTAIGGLLLAGAMFFAGWFHYHKAAPKLEWFQNVESMLNHHLAGLLGLGSLSWAGH
QIHISLPVNKLLDAGVDPKEIPLPHELLLNRDLMAQLYPSFAKGLTPFFTLHWSEYSDFLTFQGGLNPVTGG
LWLSDTAHHHLAIAVMFIVAGHMYRTNWGIGHSMREILEAHKGPFTGEGHKGLYEILTTSWHAQLAINLAML
GSLSIIVAHHMYAMPPYPYLATDYGTQLSLFTHHMWIGGFCIVGAGAHAAIFMVRDYDPTNNYNNLLDRVIR
HRDAIISHLNWVSIFLGFHSFGLYIHNDTMSALGRPQDMFSDTAIQLQPVFAQWVQNTHFLAPQGTAPNALA
ATSQVWGGDVVAVGGKVAMMPISLGTADFMVHHIHAFTIHVTVLILLKGVLYARSSRLIPDKANLGFRFPCD
GPGRGGTCQVSAWDHVFLGLFWMYNALSIVIFHFSWKMQSDVWGTVTAAGGVSHITGGNFAQSANTINGWLR
DFLWAQSSQVIQSYGSALSAYGLIFLGAHFVWAFSLMFLFSGRGYWQELIESIVWAHNKLKVAPAIQPRALS
ITQGRAVGVAHYLLGGIATTWSFFLARIISVG
>QUE29167.1:1-752/1-752 PsaA [Erythrotrichia welwitschii]
MTTSSTEQEAKKVKISVDKDPVATSFESWATPGHFSRTLAKGPKTTTWIWNLHADAHDFDSHTSSLEEVSRK
IFSAHFGQLSIIFLWISGMHFHGARFSNYTAWLSSPTAIKPSAQVVWPIVGQEILNGDVGGGFQGVQITSGW
FQMWRASGITTEAQLYATAIGGLVMSGLMLWAGWFHYHKAAPKLEWFQNVESMMNHHLAGLLGLGCLSWSGH
QIHVSLPINKLLDAGVSPQEIPLPHEFILNKQLLSELYPSFSKGLAPFFSLNWSEYSDFLTFKGGLNPVTGG
LWLSDTAHHHLALAVLFIVAGHMYRTNWGIGHSMKEILEAHKGPLTGEGHKGLYEILTTSWHAQLAINLAMI
GSLSIIVAHHMYAMPPYPYIATDYPTQLSLFTHHVWIGGFCVVGGAAHGAIFMVRDYNPSQNYNNLLDRMIR
HRDAIISHLNWVCIFLGFHSFGLYIHNDTMRALGRSQDMFSDTAIQLQPVFAQWVQGIHSAAPGNTAPNALA
NVSYAFGGDVIAVGGKVAMMPISLGTADFMVHHIHAFTIHVTALILLKGVLFARNSRLIPDKANLGFRFPCD
GPGRGGTCQVSAWDHVFLGLFWMYNSISIVIFHFSWKMQSDVWGTVTSAGSVSHITGGNFAQSAITINGWLR
DFLWAQASQVIQSYGSAVSAYGLIFLGAHFVWAFSLMFLFSGRGYWQELIESIVWAHNKLKVAPAIQPRALS
ITQGRAVGVAHYLVGGIGTTWAFFLARIVSVG
>QQV72806.1:1-752/1-752 PsaA [Angelica morii]
MIIRSPEPEVKILVDRDHIKTSFEEWARPGHFSRTLAKGPDTTTWIWNLHADAHDFDSHTSDLEEISRKVFS
AHFGQLSIIFLWLSGMYFHGARFSNYEAWLSDPTHIGPSAQVVWPIVGQEILNGDVGGGFRGIQITSGFFQL
WRASGITSELQLYCTAIGALIFAALMLFAGWFHYHKAAPKLAWFQDVESMLNHHLAGLLGLGSLSWAGHQVH
VSLPINQFLNAGVDPKEIPLPHEFIFNRDLLAQLYPSFAEGATPFFTLNWSKYSDFLTFRGGLDPVTGGLWL
TDIAHHHLAIAILFLIAGHMYKTNWGIGHGLKDILEAHKGPFTGQGHKGLYEILTTSWHAQLSLNLAMLGSL
TIIVAHHMYSMPPYPYLATDYGTQLSLFTHHMWIGGFLIVGAAAHAAIFMVRDYDPTTRYNDLLDRVLRHRD
AIISHLNWACIFLGFHSFGLYIHNDTMSALGRPQDMFSDTAIQLQPVFAQWIQNTHALAPSATAPGATTSTS
LTWGGGDLVAVGVGGKVALLPIPLGTADFLVHHIHAFTIHVTVLILLKGVLFARSSRLIPDKANLGFRFPCD
GPGRGGTCQVSAWDHVFLGLFWMYNAISVVIFHFSWKMQSDVWGSISDQGVVTHITGGNFAQSSITINGWLR
DFLWAQASQVIQSYGSSLSAYGLFFLGAHFVWAFSLMFLFSGRGYWQELIESIVWAHNKLKVAPATQPRALS
IVQGRAVGVTHYLLGGIATTWAFFLARIIAVG
>QUE29831.1:1-752/1-752 PsaA [Erythrotrichia carnea]
MTTSSKEQEAKKVKISVDKDPVATSFESWATPGHFSRTLAKGPKTTTWIWNLHADAHDFDSHTSSLEEVSRK
IFSAHFGQLSIIFLWISGMHFHGARFSNYTAWLSNPTAIKPSAQVVWPIVGQEILNGDVGGGFQGVQITSGW
FQMWRASGITTETQLYATAIGGLVMSGLMLWAGWFHYHKAAPKLEWFQNVESMMNHHLAGLLGLGCLSWSGH
QIHVSLPINKLLDAGVSPQEIPLPHEFILNKQLLAELYPSFSKGLAPFFTLNWGEYSDFLTFKGGLNPVTGG
LWLSDTAHHHLALAVLFIIAGHMYRTNWGIGHSMKEILEAHKGPLTGEGHKGLYEILTTSWHAQLAINLAMI
GSLSIIVAHHMYAMPPYPYIATDYPTQLSLFTHHVWIGGFCVVGGAAHGAIFMVRDYNPSQNYNNLLDRMIR
HRDAIISHLNWVCIFLGFHSFGLYIHNDTMRALGRSQDIFSDTAIQLQPVFAQWVQSIHSAAPGNTAPNALA
NVSYAFGGDVVAVGGKVAMMPISLGTADFMVHHIHAFTIHVTALILLKGVLFARNSRLIPDKANLGFRFPCD
GPGRGGTCQVSAWDHVFLGLFWMYNSISIVIFHFSWKMQSDVWGTVTPAGSVSHITGGNFAQSAITINGWLR
DFLWAQASQVIQSYGSAVSAYGLIFLGAHFVWAFSLMFLFSGRGYWQELIESIVWAHNKLKVAPSIQPRALS
ITQGRAVGVAHYLVGGIGTTWAFFLARIVSVG
>QUE28220.1:1-752/1-752 PsaA [Pseudoerythrocladia kornmannii]
MTLSSTEQEAKKVKISVDKDPVATSFDSWATPGHFSRTLAKGPKTTTWIWNLHADAHDFDSHTSSLEEVSRK
IFSAHFGQLSVIFLWISGMYFHGARFSNYTAWLSNPTAIKPSAQVVWPIVGQEILNGDVGGGFQGVQVTSGW
FQMWRASGITNETELYATAVGGLVMSGLMLWAGWFHYHKAAPKLEWFQNVESMMNHHLAGLLGLGCLSWAGH
QIHISLPINKLLDAGVSPKEIPLPHEFLLNKQLLTELYPSFGKGLTPFFTLNWNEYSDFLTFKGGLNPVTGG
LWLSDTAHHHLALAVLFLVAGHMYRTNWGIGHSMKEILEAHKGPLTGEGHKGLYEILTTSWHAQLAINLAMM
GSLSIIVAHHMYAMPPYPYIATDYPTQLSLFTHHVWIGGFCIVGGAAHAAIFMVRDYSPSQNYNNLLDRMIR
HRDAIISHLNWVCIFLGFHSFGLYIHNDTMRALGRSQDMFSDTAIQLQPVFAQWVQGIHSAAPGNTAPNALA
NVSYAFGGDIVSVGGKVAMMPISLGTADFMVHHIHAFTIHVTVLILLKGVLFARNSRLIPDKSTLGFRFPCD
GPGRGGTCQVSAWDHIFLGLFWMYNSLSIVLFHFSWKMQSDVWGTVTPAGAVSHITGGNFAQSAITINGWLR
DFLWAQASQVIQSYGSAVSAYGLIFLSAHFVWAFSLMFLFSGRGYWQELIESIVWAHNKLKVAPSIQPRALS
ITQGRAVGVAHYLLGGIGTTWAFFLARIVSVG
>QUE29344.1:1-752/1-752 PsaA [Erythrotrichia longistipitata]
MTTSSKEQEAKKVKISVDKDPVATSFESWATPGHFSRTLAKGPKTTTWIWNLHADAHDFDSHTSSLEEVSRK
IFSAHFGQLSIIFLWISGMHFHGARFSNYTAWLSNPNAIKPSAQVVWPIVGQEILNGDVGGGFQGVQITSGW
FQMWRASGITTETQLYATAIGGLVMSGLMLWAGWFHYHKAAPKLEWFQNVESMMNHHLAGLLGLGCLSWSGH
QIHISLPINKLLDAGVSPQEIPLPHEFILNKQLLAELYPSFSKGLAPFFTLNWNEYSDFLTFKGGLNPVTGG
LWLSDTAHHHLALAVLFIIAGHMYRTNWGIGHSMKEILEAHKGPLTGEGHKGLYEILTTSWHAQLGINLAMI
GSLSIIVAHHMYAMPPYPYIATDYPTQLSLFTHHVWIGGFCIVGGAAHGAIFMVRDYNPSQNYNNLLDRMIR
HRDAIISHLNWVCIFLGFHSFGLYIHNDTMRALGRSQDIFSDTAIQLQPVFAQWVQGIHSAAPGNTAPNALA
NVSYAFGGDVVAVGGKVAMMPISLGTADFMVHHIHAFTIHVTALILLKGVLFARNSRLIPDKANLGFRFPCD
GPGRGGTCQVSAWDHVFLGLFWMYNSISIVIFHFSWKMQSDVWGTVTRGGSISHITGGNFAQSSITINGWLR
DFLWAQASQVIQSYGSAVSAYGLIFLGAHFVWAFSLMFLFSGRGYWQELIESIVWAHNKLKVAPSIQPRALS
ITQGRAVGVAHYLVGGIGTTWAFFLARIVSVG
>QUE28043.1:1-752/1-752 PsaA [Sahlingia subintegra]
MTISSTEQEAKKVKISVDKDPVATSFESWATPGHFSRTLAKGPKTTTWIWNLHADAHDFDSHTSSLEEVSRK
IFSAHFGQLSVIFLWISGMHFHGARFSNYTAWLSNPTAIKPSAQVVWPIVGQEILNGDVGGGFQGVQVTSGW
FQMWRASGITNETQLYATAIGGLVMSGLMLWAGWFHYHKAAPKLEWFQNVESMMNHHLAGLLGLGCLSWSAH
QIHISLPINKLLDAGVSPQEIPLPHEFILNKELLTELYPSFSKGIVPFFTLNWNEYSDFLTFKGGLNPITGG
LWLSDTAHHHLALAVLFLIAGHMYRTNWGIGHSMKEILEAHKGPLTGEGHKGLYEILTTSWHAQLAINLAMM
GSLSIIVAHHMYAMPPYPYIATDYPTQLSLFTHHVWIGGFCIVGGAAHGAIFMVRDYNPSQNYNNLLDRMIR
HRDAIISHLNWVCIFLGFHSFGLYVHNDTMRALGRSQDMFSDTAIQLQPVFAQWVQGIHSAAPGNTAPNALS
NVSYAFGGDVIAVGGKVAMMPISLGTADFMVHHIHAFTIHVTALILLKGVLFARNSRLIPDKANLGFRFPCD
GPGRGGTCQVSGWDHVFLGLFWMYNSLSIVLFHFSWKMQSDVWGSVTSTGSVSHITGGNFAQGAITINGWLR
DFLWAQASQVIQSYGSAVSAYGLIFLSAHFVWAFSLMFLFSGRGYWQELIESIVWAHNKLKVAPSIQPRALS
ITQGRAVGVAHYLLGGIGTTWSFFLARIVSVG
>QUE28427.1:1-752/1-752 PsaA [Porphyrostromium boryanum]
MTTSSTEQEAKKVKISVDKDPVATSFESWATPGHFSRTLAKGPKTTTWIWNLHADAHDFDVHTSSLEEVSRK
IFSAHFGQLSIIFLWISGMHFHGARFSNYTAWLSNPTAIKPSAQVVWPIVGQEILNGDVGGGFQGVQVTSGW
FQMWRASGITTEMQLYATAIGGLVMSALMLWAGWFHYHKAAPKLEWFQNVESMMNHHLAGLLGLGCLSWSGH
QIHVSLPINKLLDAGVSAQEIPLPHEFILNKQLLAELYPSFSKGLVPFFSLNWNEYSDFLTFKGGLNPVTGG
LWLSDTAHHHLALAVLFIIAGHMYRTNWGIGHSMKEILEAHKGPLTGEGHKGLYEILTTSWHAQLAINLAMI
GSLSIIVAHHMYAMPPYPYIATDYPTQLSLFTHHVWIGGFCIVGGAAHGAIFMVRDYNPSQNYNNLLDRMIR
HRDAIISHLNWVCIFLGFHSFGLYIHNDTMRALGRSQDMFSDTAIQLQPVFAQWVQGIHSAAPGNTAPNALA
NVSYAFGGSVVAVGGKVAMMPISLGTADFMVHHIHAFTIHVTALILLKGVLFARNSRLIPDKANLGFRFPCD
GPGRGGTCQVSAWDHVFLGLFWMYNSISIVIFHFSWKMQSDVWGSVTSTGSVSHITGGNFAQSAITINGWLR
DFLWAQASQVIQSYGSAVSAYGLIFLGAHFVWAFSLMFLFSGRGYWQELIESIVWAHNKLKVAPSIQPRALS
ITQGRAVGVAHYLVGGIGTTWAFFLARIVSVG
>QUE27972.1:1-752/1-752 PsaA [Tsunamia transpacifica]
MATSSQEQETKKVLVTVEKDPVATSFDKWAQPGHFARTLAKGPKTTTWIWNLHADAHDFDSHTSSLEDVSRK
IFSAHFGQLAIIFLWISGMYFHGARFSNYVAWLSNPTSIKPSAQIVWPIVGQEILNADVGGGFQGVQITSGF
FQLWRASGIVNETQLYATALGGLIMSALMLFAGWFHYHKSAPKLEWFQNVESMLNHHLAGLLGLGCLSWAGH
QIHVSLPINKLLDAGVAPQEIPLPHELIFNRDLMAQLYPSFSKGLTPFFTLNWNEYADFLTFKGGLNPVTGG
LWLSDTAHHHLALAVLFIVAGHMYRTNWGIGHSMKEILEAHKGPFTGEGHQGIYEILTTSWHAQLAINLAMM
GSLSIIVAHHMYAMPPYPYLATDYPTQLSLFTHHMWIGGFCIAGAGAHAAIFMVRDYNPAQNYNNLLDRMIR
HRDAIISHLNWVCIFLGFHSFGLYIHNDTMRALGRSQDMFSDTAIQLQPIFAQWVQNIHTLAAGNTAPNSLA
TVSYAFGGDIVSVGGKIAMMPISLGTADFLVHHIHAFTIHVTVLILFKGVLFARSSRLIPDKSNLGFRFPCD
GPGRGGTCQVSGWDHNFLGLFWMYNSISIVIFHFSWKMQSDVWGTVAPSGAVSHLTGGNFTQSSITINGWLR
DFLWAQASQVIQSYGSALSAYGLIFLGAHFIWAFSLMFLFSGRGYWQELIESIVWAHNKLKVAPTIQPRALS
ITQGRAVGLAHYLLGGIGTTWAFFLARIISVG
>QUE28691.1:1-752/1-752 PsaA [Porphyrostromium japonicum]
MTTSSTEQEAKKVKVSVDKDPVATSFESWATPGHFSRTLAKGPKTTTWIWNLHADAHDFDSHTSSLEEVSRK
IFSAHFGQLSIIFLWISGMHFHGARFSNYTAWLSNPTAIKPSAQVVWPIVGQEILNGDVGGGFQGVQITSGW
FQMWRASGVTTEMQLYATAIGGLVMSALMLWAGWFHYHKAAPKLEWFQNVESMMNHHLAGLLGLGCLSWSGH
QIHVSLPINKLLDAGISPQEVPLPHEFILNKQLLAELYPSFSKGLAPFFSLNWNEYSDFLTFKGGLNPVTGG
LWLSDTAHHHLALAVLFIIAGHMYRTNWGIGHSMKEILEAHKGPLTGEGHKGLYEILTTSWHAQLAINLAMI
GSLSIIVAHHMYAMPPYPYIATDYPTQLSLFTHHVWIGGFCIVGGAAHGAIFMVRDYNPSQNYNNLLDRMIR
HRDAIISHLNWVCIFLGFHSFGLYIHNDTMRALGRSQDMFSDTAIQLQPVFAQWVQGIHSAAPGNTAPNALA
NVSYAFGGGVVAVGGKVAMMPISLGTADFMVHHIHAFTIHVTALILLKGVLFARNSRLIPDKANLGFRFPCD
GPGRGGTCQVSAWDHVFLGLFWMYNSISIVIFHFSWKMQSDVWGSVTSTGSVSHITGGNFAQSAITINGWLR
DFLWAQASQVIQSYGSAVSAYGLIFLGAHFVWAFSLMFLFSGRGYWQELIESIVWAHNKLKVAPSIQPRALS
ITQGRAVGVAHYLVGGIGTTWAFFLARIVSVG
>QUE29639.1:1-752/1-752 PsaA [Erythrotrichia foliiformis]
MTISSTEQEAKKVKISVDKDPVATSFERWAKPGHFSRTLAKGPKTTTWIWNLHADAHDFDSHTSSLEEVSRK
IFSAHFGQLSIIFLWISGMHFHGARFSNYTAWLSNPTAIKPSAQVVWPIVGQEILNGDVGGGFQGVQVTSGW
FQMWRASGITNETQLYATAIGGLVMSALMLWAGWFHYHKAAPKLEWFQNVESMMNHHLAGLLGLGCLAWSGH
QIHISLPINKLLDAGVSAQEIPLPHEFILNKQLLAELYPSFSKGLAPFFTLNWNDYSDFLTFKGGLNPVTGG
LWLSDTAHHHLALAVLFIIAGHMYRTNWGIGHSMKEILEAHKGPLTGEGHKGLYEILTTSWHAQLAINLAMM
GSLSIIVAHHMYAMPPYPYIATDYPTQLSLFTHHVWIGGFCIVGGAAHAAIFMVRDYNPSQNYNNLLDRMIR
HRDAIISHLNWVCIFLGFHSFGLYVHNDTMRALGRSQDILSDTAIQLQPVFAQWVQGIHNVAPGNTAPNALA
DTSYAFGGGVVAVGGKIAMMPISLGTADFMVHHIHAFTIHVTALILLKGVLFSRNSRLIPDKSNLGFRFPCD
GPGRGGTCQVSAWDHVFLGLFWMYNSLSIVLFHFSWKMQSDVWGTVTAKGAVSHITGGNFSQSSITINGWLR
DFLWAQASQVIQSYGSAVSAYGLIFLGAHFVWAFSLMFLFSGRGYWQELIESIVWAHNKLKVAPSIQPRALS
ITQGRAVGVAHYLVGGIGTTWAFFLARIVSVG
>YP_009550154.1:1-752/1-752 PsaA [Tisochrysis lutea]
MKVGSKELEASKVRVIVDKDPVATSFEKWAQPGHFSRTLAKGPKTTTWIWNLHADAHDFDSQTSSLEDISRK
IFSAHFGQLAIIFLWVSQAYFHGARFSNYSAWLQNPTAIKPSAQVVWPIVGQEILNGDVGGGFSGVQITSGV
FQMWRASGITNETELYWTAMGGLVMSALMVFAGWFHYHKAAPKLEWFQNVESMMNHHLAGLLGLGCLSWSGH
QIHISLPINKLLDAGVAPQEIPLPHELLFNQDLMAQLYPSFKKGLLPFFTLNWSEYSDFLTFKGGLNPITGS
LWLSDTAHHHLALAVLFIFAGHMYRTNWGIGHSMKEILEAHKGPLTGEGHKGLYEILTTSWHAQLAINLAMM
GSLSIIVAHHMYAMPPYPYIGVDYPTQLSLFTHHMWIGGFCICGAAAHGAIFMVRDYSPVQSYNNLLDRVLR
HRDAIISHLNWVCIFLGTHSFGFYIHNDTMRALGRPQDMFSDKAIQLQPIFAKWVQSLHTLAPGSTAPNALA
TSSYAFGGDVVAVNGKIAMMPITLGTADFMVHHIHAFTIHVTVLILLKGVLFARSSRLIPDKANLGFRFPCD
GPGRGGTCQVSAWDHIFLGLFWMYNCISVVIFHFSWKMQSDVWGTISSSGKISHVTGGNFANSALTINGWLR
DFLWSQASQVIQSYGSALSAYGLIFLGAHFIWAFSLMFLFSGRGYWQELIESIVWAHNKLKLAPAIQPRALS
ITQGRAVGLAHYLLGGIGTTWSFFLARIISVG
>BBP06220.1:1-751/1-751 photosystem I reaction center protein A [Chaetoceros gracilis]
MAISSTERRAKNVQIFVEKDAVETSFEKWAQPGHFSRTLAKGPKTTTWIWNLHADAHDFDSQTNSLEEVSRK
IFSAHFGQLAAIFLWISGMHFHGAYFSNYSAWLSDPIRIKQSSQVVWPIVGQEILNADVGGNFQGVQTTSGW
FQMWRAEGITSEVELYWIAIGGLIMSALMLFAGWFHYHKAAPKLEWFQNAESMMNHHLAGLLGLGCLSWSGH
QIHIALPINKLLDAGVSPQEIPLPHEFLINRDLMAQLYPSFEKGLTPFFSGQWSVYSDFLTFKGGLNPVTGG
LWLSDIAHHHLALSVLFIVAGHMYRTNWGIGHSMKEILEAHKGPFTGEGHKGLYEILTTSWHAQLAINLAMM
GSLSIIVAHHMYAMPPYPYIATDYATQLSLFTHHMWIGGFCVVGGAAHGAIFMVRDYMPANNYNNLLDRVLR
HRDAIISHLNWVCIFLGCHAFGFYIHNDTMRALGRPQDMFSDKAIQLQPIFAQWIQNIHLLAPGTTAPNALA
TTSYAFGGDVVEVGGKIAMMPIKLGTADFMVHHIHAFTIHVTVLILLKGVLYARSSKLIPDKANLGFRFPCD
GPGRGGTCQSSSWDHVFLGLFWMYNAISVVIFHFSWKMQSDVWGTVTADGSISHITGGNFAQSSITINGWLR
DFLWSQASQVIQSYGSASSAYGLIFLGAHFIWAFSLMFLFSGRGYWQELIESIVWAHNKLNFAPAIQPRALS
ITQGRAVGLAHYLLGGIGTTWAFFLARSLSI
>YP_004581328.1:1-751/1-751 psaA gene product [Schizomeris leibleinii]
MTINLPEKEAKKVKIAVDRNPVETSFQKWAKPGHFSRTLAKGPNTTTWIWNLHADAHDFDSHTSDLQDISRK
VFSAHFGQLGIILIWLSGMYFHGARFSNYEAWLSDPTHIKPSAQIVWPIVGQEILNGDVGGGFQGVQITSGF
FQLWRASGITSELQLYSTAVVGLVLAGAMFFAGWFHYHKASPKLEWFQSVESMLNHHLGGLLGLGSLAWAGH
QIHVSLPINKLLDAGVDPKEIPLPHEFILNKQLMVDLYPSFAKGLTPFFTVQWSEYSDFLTFKGGLNEVTGG
LYLSDTAHHHLAIAVLFLIAGHMYRTNWGIGHSIKEILDAHKGPLTGEGHKGLYEILTTSWHAQLAINLALF
GSLSIIVAHHMYSMPPYPYLATDYGTQLSLFTHHTWIGGFCIVGAGAHAAIFMVRDYDPTNNYNNLLDRVLR
HRDAIISHLNWVSIFLGFHSFGLYIHNDTMSALGRPQDMFSDTAIQLQPVFAQWVQNTHFLAPQLTAPNALA
ATSASWGGDVVAVGGKVAMMPIPLGTADFMVHHIHAFTIHVTVLILLKGVLFARSSRLIPDKANLGFRFPCD
GPGRGGTCQVSAWDHVFLGLFWMYNSLSIVIFHFSWKMQSDVWGSVANNTVSHITAGNFAQSANTINGWLRD
FLWGQSSQVIQSYGSALSAYGLIFLGAHFIWAFSLMFLFSGRGYWQELIESILWSHAKLKVAPTIQPRALSI
TQGRAVGVAHYLLGGIATTWSFFLARIISVG
>CUR01344.1:1-751/1-751 psaA [Acacia cerastes]
MIIRSPEPEVKILVDMDPVKTSFEEWAKPGHFSRTIAKGPDTTTWIWNLHADAHDFDSHTSDLEEISRKVFS
AHFGQLSIIFLWLSGMYFHGARFSNYEAWLSDPTHIGPSAQVVWPIVGQEILNGDVGGGFRGIQITSGFFQI
WRASGITSELQLYCTAIGALVFAALMLFAGWFHYHKAAPKLAWFQDVESMLNHHLAGLLGLGSLSWAGHQVH
VSLPINQFLNAGVDPKEIPLPHEFILNRDLLAQLYPSFAEGATPFFTLNWSKYAEFLTFRGGLDPVTGGLWL
TDIAHHHLAIAILFLIAGHMYRTNWGIGHGIKDILEAHKGPFTGQGHKGLYEILTTSWHAQLSINLAMLGSL
TIVVAHHMYSMPPYPYLATDYGTQLSLFTHHMWIGGFLIVGAAAHAAIFMVRDYDPTTRYNDLLDRVLRHRD
AIISHLNWVCIFLGFHSFGLYIHNDTMSALGRPQDMFSDTAIQLQPVFAQWIQNTHALAPGATAPGATTSTS
LTWGGGGDLVAVGGKVALLPIPLGTADFLVHHIHAFTIHVTVLILLKGVLFARSSRLIPDKANLGFRFPCDG
PGRGGTCQVSAWDHVFLGLFWMYNSISVVIFHFSWKMQSDVWGSISDQGVVTHITGGNFAQSSITINGWLRD
FLWAQASQVIQSYGSSLSAYGLFFLGAHFVWAFSLMFLFSGRGYWQELIESIVWAHNKLKVAPATQPRALSI
VQGRAVGVTHYLLGGIATTWAFFLARIIAVG
>CUR06074.1:1-751/1-751 psaA [Acacia restiacea]
MIIRSPEPEVKILVDMDPVKTSFEEWAKPGHFSRTIAKGPDTTTWIWNLHADAHDFDSHTSDLEEISRKVFS
AHFGQLSIIFLWLSGMYFHGARFSNYEAWLSDPTHIGPSAQVVWPIVGQEILNGDVGGGFRGIQITSGFFQI
WRASGITSELQLYCTAIGALVFAALMLFAGWFHYHKAAPKLSWFQDVESMLNHHLAGLLGLGSLSWAGHQVH
VSLPINQFLNAGVDPKEIPLPHEFILNRDLLAQLYPSFAEGATPFFTLNWSKYAEFLTFRGGLDPVTGGLWL
TDIAHHHLAIAILFLIAGHMYRTNWGIGHGIKDILEAHKGPFTGQGHKGLYEILTTSWHAQLSINLAMLGSL
TIVVAHHMYSMPPYPYLATDYGTQLSLFTHHMWIGGFLIVGAAAHAAIFMVRDYDPTTRYNDLLDRVLRHRD
AIISHLNWVCIFLGFHSFGLYIHNDTMSALGRPQDMFSDTAIQLQPVFAQWIQNTHALAPGATAPGATTSTS
LTWGGGGDLVAVGGKVALLPIPLGTADFLVHHIHAFTIHVTVLILLKGVLFARSSRLIPDKANLGFRFPCDG
PGRGGTCQVSAWDHVFLGLFWMYNSISVVIFHFSWKMQSDVWGSISDQGVVTHITGGNFAQSSITINGWLRD
FLWAQASQVIQSYGSSLSAYGLFFLGAHFVWAFSLMFLFSGRGYWQELIESIVWAHNKLKVAPATQPRALSI
VQGRAVGVTHYLLGGIATTWAFFLARIIAVG
>YP_009265021.1:1-751/1-751 photosystem I P700 chlorophyll a [Licania majuscula]
MIIRSPEPEVKILVDRDPIKTSFEEWARPGHFSRTIAKGPDTTTWIWNLHADAHDFDSHTSDLEEISRKVFS
AHFGQLSIIFLWLSGMYFHGARFSNYEAWLSDPTHIGPSAQVVWPIVGQEILNGDVGGGFRGIQITSGFFQI
WRASGITSELQLYCTAIGALVFAALMLFAGWFHYHKAAPKLAWFQDVESMLNHHLAGLLGLGSLSWAGHQVH
VSLPINQFLNAGVDPKEIPLPHEFILNRDLLAQLYPSFAEGATPLFTLNWSKYSEFLTFRGGLDPVTGGLWL
TDIAHHHLAIAILFLIAGHMYRTNWGIGHGIKDILEAHKGPFTGQGHKGLYEILTTSWHAQLSLNLAMLGSL
TIVVAHHMYSMPPSYPYLATDYGTQLSLFTHHMWIGGFLIVGAAAHAAIFMVRDYDPTTRYNDLLDRVLRHR
DAIISHLNWVCIFLGFHSFGLYIHNDTMSALGRPQDMFSDTAIQLQPVFAQWIQNTHALAPDATAPGATAST
SLTWGGSDLVAVGGKVALLTIPLGTADFLVHHIHAFTIHVTVLILLKGVLFARSSRLIPDKANLGFRFPCDG
PGRGGTCQVSAWDHVFLGLFWMYNAISVVIFHFSWKMQSDVWGSISDQGVVTHITGGNFAQSSITINGWLRD
FLWAQASQVIQSYGSSLSAYGLFFLGAHFVWAFSLMFLFSGRGYWQELIESIVWAHNKLKVAPATQPRALSI
IQGRAVGVTHYLLGGIATTWAFFLARIIAVG
>6IGZ_A:1-751/1-751 Structure of PSI-LHCI [Bryopsis corticulans]
MTISPPEREIKKVKVIVDRNTTDTSFEKWAKPGHFSRTLAKGPTTTTWIWNLHADAHDFDSHTSDLEDISRK
VFSAHFGQLGIILIWLSGMYFHGARFSNYEAWLSDPTHIKPSAQVVWPIVGQEILNGDVGGGFQGIQITSGF
FQLWRASGITSELELYSTALGGLLLASAMFFAGWFHYHKAAPKLEWFQNVESMMNHHLAGLLGLGSLGWAGH
QIHLSIPINKLLDAGVDPKEIPLPHEFLLNRELMAGLYPSFSAGLKPFFTLNWSEYSDFLTFKGGLNPINGG
LWLTDIAHHHLAIAVLFIIAGHMYRTNWGIGHSMKEILESHKGPFTGAGHQGLYEILTNSWHAQLAINLALF
GSLSIIVAHHMYAMPPYPYLATDYGTQLSLFTHHTWIGGFCIVGAGAHAAIFMVRDYDPTNNYNNLLDRVIR
HRDAIISHLNWVCIFLGFHSFGLYIHNDTMSALGRPQDMFSDTTIQLQPIFAQWIQSIHYAAPQLTAPTASA
ATSLTWGGDIVSVGGKVAMMPISLGTSDFMVHHIHAFTIHVTALILLKGVLYSRSSRLIPDKANLGFRFPCD
GPGRGGTCQVSAWDHVFLGLFWMYNSLSIVIFHFSWKMQSDVWGTVSESGVSHITGGNFANSANAINGWLRD
FLWAQSSQVIQSYGSALSAYGLVFLGAHFVWAFSLMFLFSGRGYWQELIESILWAHNKLKVAPAIQPRALSI
TQGRAVGVAHYIFGGIVTTWSFFLARIIAVG
>YP_717254.1:1-751/1-751 PsaA [Ostreococcus tauri]
MTISPPEREIKTVKIVVDRDPVPTSFEKWAKPGHFSRTLAKGPATTTWVWDLHADAHDFDSHTTDLEDISRK
VFSAHFGQLGVIFIWLSGMYFHGARFSNYEAWLSDPTHIKPSAQVVWPIVGQEILNGDVGGGFQGVQITSGF
FQLWRGSGITSELQLYSTAIGALICAGLMFFAGWWHYHKAAPKLEWFQNVESMMNHHLAGLLGLGSLAWAGH
QIHIALPVNTLLDAGVDPKEIPLPHEFMLNRALMAELYPSFAKGLTPFFTFNWTEYSDFLTFRGGLNPVTGG
LWLTDMAHHHLAIAVLFLVAGHQYRTNWGIGHSMKEILEAHKGPFTGEGHKGLYEILTTSWHAQLAINLALM
GSLSIIVSHHMYSMPPYPYLATDYGTQLSLFTHHMWIGGFCICGAAAHAAIFMVRDYDPATNYNNVLDRVLR
HRDAIISHLNWVCIFLGFHSFGLYIHNDTMSALGRPQDMFSDTAIQLQPIFAQFVQHTHALAPELTAPTAAG
STSASWGGDIVAVGGKIAMMPISLGTSDFMVHHIHAFTIHVTVLILLKGVLFARSSRLIPDKANLGFRFPCD
GPGRGGTCQVSAWDHVFLGLFWMYNSISIVIFHFSWKMQSDVWGSVTGNGVSHITGGNFAQSANTINGWLRD
FLWAQSSQVIQSYGSALSAYGLIFLGAHFIWAFSLMFLFSGRGYWQELIESIVWAHNKLKVAPAIQPRALSI
TQGRAVGVAHYLLGGIATTWSFFLARIIAVG
>YP_005089772.1:1-751/1-751 psaA gene product [Dunaliella salina]
MTISSPEREAKKVKIAVDRNPVETNFEKWAKPGHFSRALAKGPNTTTWIWNLHADAHDFDNHTSDLEEISRK
VFSAHFGQLGIILIWLSGMYFHGARFSNYEGWLSDPTHIKPSAQVVWPIVGQEILNGDVGGGFQGIQITSGF
FQLWRASGITSELQLYSTAIGGLVLAAACFFAGWFHYHKAAPKLEWFQNVESMLNHHLAGLLGLGSLAWAGH
QIHVSLPVNKLLDAGVDPKEIPLPHEFLLNQSIIADLYPSFSKGLAPFFTLNWAEYSDFLTFKGGLNPVTGG
LWLSDTAHHHLAIAVLFLVAGHQYRTNWGIGHSIKDILESHKGPFTGNGHAGLYEILTTSWHAQLAINLALF
GSLSIIVAHHMYAMPPYPYLATDYGTQLSLFTHHMWIGGFCVVGAGAHAAIFMVRDYDPTNNYNNLLDRVIR
HRDAIISHLNWVSIFLGFHSFGLYIHNDTMSALGRPQDMFSDTAIQLQPVFAQWIQNTHFTAPQLTAPNALA
ATSLTWGGDVVAVGGKVAMMPIALGTSDFLVHHIHAFTIHVTVLILLKGVLFARSSRLIPDKANLGFRFPCD
GPGRGGTCQVSAWDHVFLGLFWMYNSLSIVIFHFSWKMQSDVWGTVTDSGVSHITGGNFAQSANTINGWLRD
FLWAQSSQVIQSYGSALSAYGLMFLGAHFVWAFSLMFLFSGRGYWQELIESIVWAHNKLRVAPSIQPRALSI
TQGRAVGVAHYLLGGIATTWSFFLARIIAVG
>AWX53136.1:1-751/1-751 PsaA [Blidingia minima]
MTISPPEREAKKVKILVDRDPVETSFERWAKPGHFSRSLAKGPTTTTWIWNLHADAHDFDSHTTDLEDISRK
VFSAHFGQLGIIFIWLSGMYFHGARFSNYEAWLSDPTHIKPSAQVVWPIVGQEILNGDVGGGFQGIQITSGF
FQLWRASGITTELQLYSTAIGGLVMAAAMFFAGWFHYHKSAPKLEWFQNVESMLNHHLAGLLGLGSLAWAGH
QIHVSLPINKLLDAGVDPQEIPLPHELLLNPSLMAQLYPSFKQGLAPFFTLNWAEYTDFLTFQGGLNPVTGG
LWLSDTAHHHLAIAVLFIVAGHMYRTNWGIGHSMKEILDSHSGPFTGRGHEGLYEILTTSWHAQLAINLALF
GSLSIIVSNLMYAMPPYPYLATDYGTQLSLFTHHFWIGGFCITGAAAHAAIFMVRDYDPANNYNNLLDRMIR
HRDAIISHLNWVCIFLGFHSFGLYIHNDTLSALGRPADMFSDTAIQLQPVFAQWIQKTHFLAPGFTAPNALA
STSPSWGGDVVAVGNKVAMMPIALGTSDFMVHHVHAFTIHVTVLILLKGVLYARSSRLIPDKANLGFRFPCD
GPGRGGTCQVSAWDHIFLGLFWMYNCISVAIFHFSWKMQSDVWGTVSSSGVSHITGGNFAQSANTINGWLRD
FLWAQSAQVIQSYGSALSAYGLMFLGAHFVWAFSLMFLFSGRGYWQELIESILWAHNKLKVAPAIQPRALSI
TQGRAVGVAHYLLGGIATTWSFFLARIISVG
>AWX53331.1:1-751/1-751 PsaA [Halochlorococcum sp. NIES-1838]
MTISPPEREAKKVKIVVDRDPVETSFERWAKPGHFSRTLSKGPATTTWIWNLHADAHDFDAQTTDLETISRK
VFSAHFGQLGVIFIWLSGMYFHGARFSNYEAWLSDPTHIKPSAQVVWPIVGQEILNGDVGGGFQGVQITSGF
FQLWRASGITTELQLYSTAIGGLVMAAAMFFAGWFHYHKSAPKLEWFQNVESMLNHHLAGLLGLGSLAWAGH
QIHVSLPINKLLDAGVDPQEIPLPHELLLNPSLMAQLYPSFKQGLMPLFTLNWAEYTDFLTFQGGLNPVTGG
LWLTDTAHHHLAIAVLFIVAGHMYRTNWGIGHSMKEILEAHKGPFTGEGHVGLYEILTTSWHAQLAINLALF
GSLSIIVAHHMYAMPPYPYLATDYGTQLSLFTHHNWIGGFCIVGAGAHAAIFMVRDYDPTNNYNNLLDRVIR
HRDAMISHLNWVCIFLGFHSFGLYIHNDTLSALGRPADMFSDTAIQLQPVFAQWIQKTHFLAPNATAPNALA
STSPSWGGDVVAVGGKVAMMPISLGTSDFMVHHIHAFTIHVTVLILLKGVLYARSSRLIPDKASLGFRFPCD
GPGRGGTCQVSAWDHVFLGLFWMYNALSIAIFHFSWKMQSDVWGTVNASGISHITGGNFAQSANTINGWLRD
FLWAQSAQVIQSYGSALSAYGLIFLGAHFVWAFSLMFLFSGRGYWQELIESILWAHNKLKVAPAIQPRALSI
TQGRAVGVAHYLLGGIATTWSFFLARIISVG
>AWX53400.1:1-751/1-751 PsaA [Ulothrix zonata]
MTISPPEREAKKVKIVVDRDPVETSFEKWAKPGHFSRTLSKGPTTTTWIWNLHADAHDFDAHTTDLEEISRK
VFSAHFGQLGIIFIWLSGMYFHGARFSNYEAWLSDPTHIKPSAQVVWPIVGQEILNGDVGGGFQGIQITSGF
FQLWRASGITTELQLYSTAIGGLVMAAAMFFAGWFHFHKSAPKLEWFQNVESMLNHHLSGLLGLGSLAWAGH
QVHVSLPINKLLDAGVDPHEIPLPHELLLNPSLMAQLYPSFKQGLVPFFTLNWAEYSDFLTFQGGLNPVTGG
LWLTDTAHHHLAIAVLFIVAGHMYRTNWGIGHSLKEILEAHKGPFTGEGHKGLYEILTTSWHAQLAINLALL
GSLSIIVAHHQYAMPPYPYLATDYATQLSLFTHHNWIGGFCIVGGAAHAAIFMIRDYDPTNNYNNLLDRVIR
HRDAIISHLNWVCIFLGFHSFGLYIHNDTLSALGRPADMFSDTAIQLQPVFAQWIQKTHFLAPGFTAPNALA
STSPAWGGDVVAVGGKVAMMPIALGTSDFLVHHIHAFTIHVTVLILLKGVLYARSSRLIPDKANLGFRFPCD
GPGRGGTCQVSAWDHVFLGLFWMYNSISIVIFHFSWKMQSDVWGTANASGVSHITGGNFAQSANTINGWLRD
FLWAQSSQVIQSYGSSLSAYGLIFLGAHFIWAFSLMFLFSGRGYWQELIESIVWAHNKLKVAPAIQPRALSI
TQGRAVGVAHYLLGGIATTWSFFLARIIAVG
>YP_008080504.1:1-751/1-751 photosystem I protein A [Pharus latifolius]
MITRSPEPEVKIVVDRDPVKTSFEEWARPGHFSRTIAKGPDTTTWIWNLHADAHDFDSHTGDLEEISRKVFS
AHFGQLSIIFLWLSGMYFHGARFSNYEAWLSDPTHIGPSAQVVWPIVGQEILNGDVGGGFRGIQITSGFFQL
WRASGITNELQLYCTAIGALIFASLMLFAGWFHYHKAAPKLAWFQDVESMLNHHLAGLLGLGSLSWAGHQIH
VSLPINQFLDAGVDFLKRYPFPHEFILNRDLLAQLYPSFAEGATPFFTLNWSKYAEFLSFRGGLNPITGGLW
LSDIAHHHLAIAILFLIAGHMYRTNWGIGHGLKDILEAHKGPFTGQGHKGLYEILTTSWHAQLSLNLAMLGS
LTIVVAHHMYSMPPYPYLATDYGTQLSLFTHHMWIGGFLIVGAAAHAAIFMVRDYDPTTRYNDLLDRVLRHR
DAIISHLNWVCIFLGFHSFGLYIHNDTMSALGRPQDMFSDTAIQLQPIFAQWIQNIHALAPGVTAPGATTST
SLTWGGGELVAVGGKVALLPIPLGTADFLVHHIHAFTIHVTVLILLKGVLFARSSRLIPDKANLGFRFPCDG
PGRGGTCQVSAWDHVFLGLFWMYNAISVVIFHFSWKMQSDVWGTISDQGMVTHVTGGNFAQSSITINGWLRD
FLWAQASQVIQSYGSSLSAYGLFFLGAHFVWAFSLMFLFSGRGYWQELIESIVWAHNKLKVAPATQPRALSI
IQGRAVGVTHYLLGGIATTWAFFLARIIAVG
>AJE75065.1:1-750/1-750 photosystem I P700 chlorophyll a [Tragopogon dubius]
MIIRSPEPEVKILVDRDHIKTSFEEWARPGHFSRTIAKGPETTTWIWNLHADAHDFDSHTSDLEEISRKVFS
AHFGQLSIIFLWLSGMYFHGARFSNYEAWLSDPTHIGPSAQVVWPIVGQEILNGDVGGGFRGIQITSGFFQI
WRASGITSELQLYCTAIGGLIFAALMLFAGWFHYHKAAPKLAWFQDVESMLNHHLAGLLGLGSLSWAGHQVH
VSLPINQFLNAGVDPKEIPLPHEFILNRDLLAQLYPSFAEGATPFFTLNWSKYADFLTFRGGLDPVTGGLWL
TDTAHHHLAIAILFLIAGHMYRTNWGIGHGLKDILEAHKGPFTGQGHKGLYEILTTSWHAQLALNLAMLGSL
TIVVAHHMYAMPPYPYLATDYGTQLSLFTHHMWIGGFLIVGAAAHAAIFMVRDYDPTTRYNDLLDRVLRHRD
AIISHLNWACIFLGFHSFGLYIHNDTMSALGRPQDMFSDTAIQLQPVFAQWIQNTHALAPGATAPGATASTS
LTWGGGDLVAVGGKVALLPIPLGTADFLVHHIHAFTIHVTVLILLKGVLFARSSRLIPDKANLGFRFPCDGP
GRGGTCQVSAWDHVFLGLFWMYNAISVVIFHFSWKMQSDVWGSISDQGVVTHITGGNFAQSSITINGWLRDF
LWAQASQVIQSYGSSLSAYGLFFLGAHFVWAFSLMFLFSGRGYWQELIESIVWAHNKLKVAPATQPRALSIV
QGRAVGVTHYLLGGIATTWAFFLARIIAVG
>QJQ26635.1:1-750/1-750 PsaA [Euphorbia helioscopia]
MIIRSPEPEVKILVDRDPVKTSFEEWARPGHFSRTIAKGPDTTTWIWNLHADAHDFDSHTNDLEEISRKVFS
AHFGQLSIIFLWLSGMYFHGARFSNYEAWLSDPTHIGPSAQVVWPIVGQEILNGDVGGGFRGIQITSGFFQL
WRASGITSELQLYCTAIGALVFAALMLFAGWFHYHKAAPKLAWFQDVESMLNHHLAGLLGLGSLSWAGHQVH
VSLPINQFLNAGVDPKEIPLPHEFILNRDLLAQLYPSFAEGATPFFTLNWSKYSEFLTFRGGLDPVTGGLWL
TDIAHHHLAIAILFLIAGHMYRTNWGIGHGIKDILEAHKGPFTGQGHKGLYEILTTSWHAQLSLNLAMLGSL
TIVVAHHMYSMPPYPYLATDYGTQLSLFTHHMWIGGFLIVGAAAHAAIFMVRDYDPTTRYNDLLDRVLRHRD
AIISHLNWVCIFLGFHSFGLYIHNDTMSALGRPQDMFSDTAIQLQPVFAQWIQNTHALAPSATAPGATASTS
LTWGGVDLVAVGGKVALLPIPLGTADFLVHHIHAFTIHVTVLILLKGVLFARSSRLIPDKANLGFRFPCDGP
GRGGTCQVSAWDHVFLGLFWMYNSISIVIFHFSWKMQSDVWGSISDQGVVTHITGGNFAQSSITINGWLRDF
LWAQASQVIQSYGSSLSAYGLFFLGAHFVWAFSLMFLFSGRGYWQELIESIVWAHNKLKVAPATQPRALSII
QGRAVGVTHYLLGGIATTWAFFLARIIAVG
>CUR08513.1:1-750/1-750 psaA [Paraserianthes lophantha subsp. lophantha]
MIIRSPEPEVKILVDMDPVKTSFEEWAKPGHFSRTIAKGPDTTTWIWNLHADAHDFDSHTSDLEEISRKVFS
AHFGQLSIIFLWLSGMYFHGARFSNYEAWLSDPTHIGPSAQVVWPIVGQEILNGDVGGGFRGIQITSGFFQI
WRASGITSELQLYCTAIGALVFAALMLFAGWFHYHKAAPKLAWFQDVESMLNHHLAGLLGLGSLSWAGHQVH
VSLPINQFLNAGVDPKEIPLPHEFILNRDLLAQLYPSFAEGATPFFTLNWSKYAEFLTFRGGLDPVTGGLWL
TDIAHHHLAIAILFLIAGHMYRTNWGIGHGIKDLLEAHKGPFTGQGHKGLYEILTTSWHAQLSINLAMLGSL
TIVVAHHMYSMPPYPYLATDYGTQLSLFTHHMWIGGFLIVGAAAHAAIFMVRDYDPTTRYNDLLDRVLRHRD
AIISHLNWVCIFLGFHSFGLYIHNDTMSALGRPQDMFSDTAIQLQPVFAQWIQNTHALAPGATAPGATTSTS
LTWGGGDLVAVGGKVALLPIPLGTADFLVHHIHAFTIHVTVLILLKGVLFARSSRLIPDKANLGFRFPCDGP
GRGGTCQVSAWDHVFLGLFWMYNSISVVIFHFSWKMQSDVWGSISDQGVVTHITGGNFAQSSITINGWLRDF
LWAQASQVIQSYGSSLSAYGLLFLGAHFVWAFSLMFLFSGRGYWQELIESIVWAHNKLKVAPATQPRALSIV
QGRAVGVTHYLLGGIATTWAFFLARIIAVG
>YP_009471444.1:1-750/1-750 PsaA [Allium victorialis]
MIIRSPEPEVKIVVDRDPVKTSFEEWARPGHFSRTIAKGPDTTTWIWNLHADAHDFDSHTSDLEEISRKVFS
AHFGQLSIIFLWLSGMYFHGARFSNYEAWLSDPTHIGPSAQVVWPIVGQEILNGDVGGGFRGIQITSGFFQI
WRASGITSELQLYCTAIGALVFALLMLFAGWFHYHKAAPKLAWFQDVESMLNHHLAGLLGLGSLSWAGHQIH
VSLPINQFLDAGVDPKEIPLPHEFILNRDLLAQLYPSFAEGATPFFTLNWSKYADFLSFRGGLDPITGGLWL
SDIAHHHLAIAILFLIAGHMYRTNWGIGHGLKDILEAHKGPFTGQGHKGLYEILTTSWHAQLSLNLAMLGSL
TIVVAHHMYSMPPYPYLATDYGTQLSLFTHHMWIGGFLIVGAAAHAAIFMVRDYDPTTRYNDLLDRVLRHRD
AIISHLNWACIFLGFHSFGLYIHNDTMSALGRPQDMFSDTAIQLQPIFAQWVQNTHALAPGVTAPGATTSTS
LTWGGGELVAVGGKVALLPIPLGTADFLVHHIHAFTIHVTVLILLKGVLFARSSRLIPDKANLGFRFPCDGP
GRGGTCQVSAWDHVFLGLFWMYNAISVVIFHFSWKMQSDVWGTISDQGVVTHITGGNFAQSSITINGWLRDF
LWAQASQVIQSYGSSLSAYGLFFLGAHFVWAFSLMFLFSGRGYWQELIESIVWAHNKLKVAPATQPRALSIV
QGRAVGVTHYLLGGIATTWAFFLARIIAVG
>QHF17019.1:1-750/1-750 PsaA [Stahlianthus involucratus]
MIIRSPEPEVKIVVDRDPIKTSFEEWARPGHFSRTIVKGPDTTTWIWNLHADAHDFDSHTSDLEEISRKVFS
AHFGQLSIIFLWLSGMYFHGARFSNYEAWLSDPTHIAPSAQVVWPIVGQEILNGDVGGGFRGIQITSGFFQI
WRASGITNELQLYCTAIGALVFASLMLFAGWFHYHKAAPKLAWFQDVESMLNHHLAGLLGLGSLSWAGHQIH
VSLPINQFLDAGVDPKEIPLPHEFILNRNLLAQLYPSFAEGATPFFTLNWSKYAEFLTFRGGLDPITGGLWL
TDIAHHHLAIAILFLIAGHMYRTNWGIGHGLKDILEAHKGPFTGQGHKGLYEILTTSWHAQLSLNLAMLGSL
TIVVAHHMYSMPPYPYLAIDYGTQLSLFTHHMWIGGFLIVGAAAHAAIFLVRDYDPTTRYNDLLDRVLRHRD
AIISHLNWVCIFLGFHSFGLYIHNDTMSALGRPQDMFSDTAIQLQPILAQWVQNTHALAPDITAPGATASTS
LTWGGGELVAVGGKVALLPIPLGTADFLVHHIHAFTIHVTVLILLKGVLFARSSRLIPDKANLGFRFPCDGP
GRGGTCQVSAWDHVFLGLFWMYNSISVVIFHFSWKMQSDVWGTISDQGVVTHITGGNFAQSSITINGWLRDF
LWAQASQVIQSYGSSLSAYGLFFLGAHFVWAFSLMFLFSGRGYWQELIESIVWAHNKLKVAPATQPRALSIV
QGRAVGVTHYLLGGIATTWAFFLARIIAVG
>AJE73165.1:1-750/1-750 photosystem I P700 chlorophyll a [Liatris squarrosa]
MIIRSPEPEVKILVDRDHIKTSFEEWARPGHFSRTIAKGPETTTWIWNLHADAHDFDSHTSDLEEISRKVFS
AHFGQLSIIFLWLSGMYFHGARFSNYEAWLSDPTHIGPSAQVVWPIVGQEILNGDVGGGFRGIQITSGFFQI
WRASGITSELQLYCTAIGALIFAALMLFAGWFHYHKAAPKLAWFQDVESMLNHHLAGLLGLGSLSWAGHQVH
VSLPINQFLNAGVDPKEIPLPHEFILNRDLLAQLYPSFAEGATPFFTLNWSKYADFLTFRGGLDPVTGGLWL
TDTAHHHLAIAILFLIAGHMYRTNWGIGHGLKDILEAHKGPFTGQGHKGLYEILTTSWHAQLSLNLAMLGSL
TIVVAHHMYAMPPYPYLATDYGTQLSLFTHHMWIGGFLIVGAAAHAAIFMVRDYDPTTRYNDLLDRVLRHRD
AIISHLNWACIFLGFHSFGLYIHNDTMSALGRPQDMFSDTAIQLQPVFAQWIQNTHALAPGATAPGATASTS
LTWGGGDLVAVGGKVALLPIPLGTADFLVHHIHAFTIHVTALILLKGVLFARSSRLIPDKANLGFRFPCDGP
GRGGTCQVSAWDHVFLGLFWMYNAISVVIFHFSWKMQSDVWGSISDQGVVTHITGGNFAQSSITINGWLRDF
LWAQASQVIQSYGSSLSAYGLFFLGAHFVWAFSLMFLFSGRGYWQELIESIVWAHNKLKVAPATQPRALSIV
QGRAVGVTHYLLGGIATTWAFFLARIIAVG
>YP_009254078.1:1-750/1-750 PsaA [Solanum melongena]
MIIRSPEPEVKILVDRDPVKTSFEEWARPGHFSRTIAKGPDTTTWIWNLHADAHDFDSHTSDLEEISRKVFS
AHFGQLSIIFLWLSGMYFHGARFSNYEAWLSDPTHIGPSAQVVWPIVGQEILNGDVGGGFRGIQITSGFFQL
WRASGITSELQLYCTAIGALIFAALMLFAGWFHYHKAAPKLAWFQDVESMLNHHLAGLLGLGSLSWAGHQVH
VSLPINQFLNAGVDPKEIPLPHEFILNRDLLAQLYPSFAEGATPFFTLNWSKYADFLTFRGGLDPVTGGLWL
TDIAHHHLAIAILFLIAGHMYRTNWGIGHGLKDILEAHKGPFTGQGHKGLYEILTTSWHAQLSLNLAMLGSL
TIVVAHHMYSMPPYPYLATDYGTQLSLFTHHMWIGGFLIVGAAAHAAIFMVRDYDPTTRYNDLLDRVLRHRD
AIISHLNWACIFLGFHSFGLYIHNDTMSALGRPQDMFSDTAIQLQPVFAQWIQNTHALAPSATAPGATASTS
LTWGGGDLVAVGGKVALLPIPLGTADFLVHHIHAFTIHVTVLILLKGVLFARSSRLIPDKANLGFRFPCDGP
GRGGTCQVSAWDHVFLGLFWMYNSISVVIFHFSWKMQSDVWGSVSDQGVVTHITGGNFAQSSITINGWLRDF
LWAQASQVIQSYGSSLSAYGLFFLGAHFVWAFSLMFLFSGRGYWQELIESIVWAHNKLKVAPATQPRALSII
QGRAVGVTHYLLGGIATTWAFFLARIIAVG
>QEU53177.1:1-750/1-750 PsaA [Myristica yunnanensis]
MIIRSPEPEVKIVVDRDPIKTSFEEWARPGHFSRTIAKGPDTTTWIWNLHADAHDFDSHTSDLEEISRKVFS
AHFGQLSIIFLWLSGMYFHGARFSNYEAWLSDPTHIGPSAQVVWPIVGQEILNGDVGGGFRGIQITSGFFQI
WRASGITSELQLYCTAIGALVFSALMLFAGWFHYHKAAPKLVWFQDVESMLNHHLAGLLGLGSLSWAGHQVH
VSLPINKFLDAGVDPKEIPLPHEFILNRDLLAQLYPSFAEGATPFFTLNWAKYTEFLSFRGGLDPVTGGLWL
TDIAHHHLAIAILFLIAGHMYRTNWGIGHGLKDILEAHKGPFTGQGHKGLYEILTTSWHAQLSLNLAMLGSS
TIVVAHHMYSMPPYPYLAIDYGTQLSLFTHHMWIGGFLIVGAAAHAAIFMVRDYDPTTRYNDLLDRVLRHRD
AIISHLNWACIFLGFHSFGLYIHNDTMSALGRPQDMFSDTAIQLQPIFAQWVQNTHALAPGATAPGATTSTS
LTWGGSDLVAVGGKVALLPIPLGTADFLVHHIHAFTIHVTVLILLKGVLFARSSRLIPDKANLGFRFPCDGP
GRGGTCQVSAWDHVFLGLFWMYNAISVVIFHFSWKMQSDVWGSISDQGAVTHITGGNFAQSSITINGWLRDF
LWAQASQVIQSYGSSLSAYGLLFLGAHFVWAFSLMFLFSGRGYWQELIESIVWAHNKLKVAPAIQPRALSIV
QGRAVGVTHYLLGGIATTWAFFLARIIAVG
>YP_001531283.1:1-750/1-750 psaA gene product [Lolium perenne]
MIIRSPEPEVKIVVDRDPVKTSFEEWSRPGHFSRTLAKGPDTTTWIWNLHADAHDFDSHTGDLEEISRKVFS
AHFGQLSIIFLWLSGMYFHGARFSNYEAWLSDPTHIGPSAQVVWPIVGQEILNGDVGGGFRGIQITSGFFQL
WRASGITSELQLYCTAIGALIFAALMLFAGWFHYHKAAPKLAWFQDVESMLNHHLAGLLGLGSLSWAGHQIH
VSLPINQFLDAGVDPKEIPLPHEFILNRDLLAQLYPSFAEGATPFFTLNWSKYAEFLTFRGGLDPVTGGLWL
TDIAHHHLAIAILFLIAGHMYRTNWGIGHGLKDILEAHKGPFTGQGHKGLYEILTTSWHAQLALNLAMLGST
TIVVAHHMYSMPPYPYLATDYGTQLSLFTHHMWIGGFLIVGAAAHAAIFMVRDYDPTTRYNDLLDRVLRHRD
AIISHLNWVCIFLGFHSFGLYIHNDTMSALGRPQDMFSDTAIQLQPIFAQWVQNIHATAPGVTAPGATTSTS
LTWGGGELVAVGGKVALLPIPLGTADFLVHHIHAFTIHVTVLILLKGVLFARSSRLIPDKANLGFRFPCDGP
GRGGTCQVSAWDHVFLGLFWMYNAISVVIFHFSWKMQSDVWGTISDQGVVTHITGGNFAQSSITINGWLRDF
LWAQASQVIQSYGSSLSAYGLFFLGAHFVWAFSLMFLFSGRGYWQELIESIVWAHNKLKVAPATQPRALSII
QGRAVGVTHYLLGGIATTWAFFLARIIAVG
>YP_009561448.1:1-750/1-750 PsaA [Deutzianthus tonkinensis]
MIIRSPEPEVKILVDRDPIKTSFEEWARPGHFSRTIAKGPDTTTWIWNLHADAHDFDSHTSDLEEISRKVFS
AHFGQLSIIFLWLSGMYFHGARFSNYEAWLSDPTHIGPSAQVVWPIVGQEILNGDVGGGFRGIQITSGFFQI
WRAAGITSELQLYCTAIGALVFAALMLFAGWFHYHKAAPKLAWFQDVESMLNHHLAGLLGLGSLSWAGHQVH
VSLPINQFLNAGVDPKEIPLPHEFILNRDLLAQLYPSFAEGATPFFTLNWSKYSEFLTFRGGLDPVTGGLWL
TDIAHHHLAIAILFLIAGHMYRTNWGIGHGIKDILEAHKGPFTGQGHKGLYEILTTSWHAQLSLNLAMLGSL
TIVVAHHMYSMPPYPYLATDYGTQLSLFTHHMWIGGFLIVGAAAHAAIFMVRDYDPTTRYNDLLDRVLRHRD
AIISHLNWVCIFLGFHSFGLYIHNDTMSALGRPQDMFSDTAIQLQPVFAQWIQNTHALAPGATAPGATASTS
LTWGGDDLVAVGGKVALLPIPLGTADFLVHHIHAFTIHVTVLILLKGVLFARSSRLIPDKANLGFRFPCDGP
GRGGTCQVSAWDHVFLGLFWMYNSISVVIFHFSWKMQSDVWGSISDQGVVTHITGGNFAQSSITINGWLRDF
LWAQASQVIQSYGSSLSAYGLFFLGAHFVWAFSLMFLFSGRGYWQELIESIVWAHNKLKVAPATQPRALSII
QGRAVGVTHYLLGGIATTWAFFLARIIAVG
>YP_009564110.1:1-750/1-750 PsaA [Dysphania pumilio]
MIIRSPEPEVKILVDRDPVKTSFEEWARPGHFSRTIAKGPETTTWIWNLHADAHDFDSHTSDLEEISRKIFS
AHFGQLSIIFLWLSGMYFHGARFSNYEAWLSDPTHIGPSAQVVWPIVGQEILNGDVGGGFRGIQITSGFFQI
WRASGITSELQLYCTAIGALVFAALMLFAGWFHYHKAAPKLAWFQDVESMLNHHLAGLLGLGSLSWAGHQIH
VSLPINQFLNAGVDPKEIPLPHEFILNRDLLAQLYPSFAEGATPFFTLNWSKYSEFLTFRGGLDPITGGLWL
TDIAHHHLAIAILFLIAGHMYRTNWGIGHGLKDILEAHKGPFTGQGHKGLYEILTTSWHAQLSLNLAMLGSL
TIVVAHHMYAMPPYPYLATDYGTQLSLFTHHMWIGGFLIVGAAAHAAIFMVRDYDPTTRYNDLLDRVLRHRD
AIISHLNWACIFLGFHSFGLYIHNDTMSALGRPQDMFSDTAIQLQPVFAQWIQNTHTLAPSATAPGATTSTS
LTWGGSDLVAVGGKVALLPIPLGTADFLVHHIHAFTIHVTVLILLKGVLFARSSRLIPDKANLGFRFPCDGP
GRGGTCQVSAWDHVFLGLFWMYNAISVVIFHFSWKMQSDVWGSISDQGVVTHITGGNFAQSSITINGWLRDF
LWAQASQVIQSYGSSLSAYGLFFLGAHFVWAFSLMFLFSGRGYWQELIESIVWAHNKLKVAPATQPRALSIV
QGRAVGVTHYLLGGIATTWAFFLARIIAVG
>YP_009262863.1:1-750/1-750 PsaA [Capsicum chinense]
MIIRSPEPEVKILVDRDPVKTSFEEWARPGHFSRTIAKGPDTTTWIWNLHADAHDFDSHTSDLEEISRKVFS
AHFGQLSIIFLWLSGMYFHGARFSNYEAWLSDPTHIGPSAQVVWPIVGQEILNGDVGGGFRGIQITSGFFQI
WRASGITSELQLYCTAIGALVFAALMLFAGWFHYHKAAPKLAWFQDVESMLNHHLAGLLGLGSLSWAGHQVH
VSLPINQFLNAGVDPKEIPLPHEFILNRDLLAQLYPSFAEGATPFFTLNWSKYADFLTFRGGLDPVTGGLWL
TDIAHHHLAIAILFLIAGHMYKTNWGIGHGLKDILEAHKGPFTGQGHKGLYEILTTSWHAQLSLNLAMLGSL
TIVVAHHMYSMPPYPYLATDYGTQLSLFTHHMWIGGFLIVGAAAHAAIFMVRDYDPTTRYNDLLDRVLRHRD
AIISHLNWACIFLGFHSFGLYIHNDTMSALGRPQDMFSDTAIQLQPVFAQWIQNTHALAPGATAPGATASTS
LTWGGGDLVAVGGKVALLPIPLGTADFLVHHIHAFTIHVTVLILLKGVLFARSSRLIPDKANLGFRFPCDGP
GRGGTCQVSAWDHVFLGLFWMYNSISVVIFHFSWKMQSDVWGSVSDQGVVTHITGGNFAQSSITINGWLRDF
LWAQASQVIQSYGSSLSAYGLFFLGAHFVWAFSLMFLFSGRGYWQELIESIVWAHNKLKVAPATQPRALSII
QGRAVGVTHYLLGGIATTWAFFLARIIAVG
>YP_009746144.1:1-750/1-750 PsaA [Eremurus robustus]
MIIRSPEPEVKIVVDRDPIKTSFEEWARPGHFSRTIAKGPDTTTWIWNLHADAHDFDSHTSDLEEISRKVFS
AHFGQLSIIFLWLSGMYFHGARFSNYEAWLSDPIHIRPSAQVVWPIVGQEILNGDVGGGFRGIQITSGFFQL
WRASGITSELQLYCTAIGALVFALLMLFAGWFHYHKAAPKLAWFQDVESMLNHHLAGLLGLGSLSWAGHQIH
VSLPINQFLDAGVDPKEIPLPHEFILNRDLLAQLYPSFAEGATPFFTLNWSKYADFLTFRGGLDPITGGLWL
SDIAHHHLAIAILFLIAGHMYRTNWGIGHGLKDILEAHKGPFTGQGHKGLYEILTTSWHAQLSLNLAMLGSS
TIVVAHHMYSMPPYPYLAIDYGTQLSLFTHHMWIGGFLIVGAAAHAAIFMVRDYDPTTRYNDLLDRVLRHRD
AIISHLNWACIFLGFHSFGLYIHNDTMSALGRPQDMFSDTAIQLQPIFAQWVQNTHALAPGVTAPGATTSTS
LTWGGGELVAVGGKVALLPIPLGTADFLVHHIHAFTIHVTVLILLKGVLFARSSRLIPDKANLGFRFPCDGP
GRGGTCQVSAWDHVFLGLFWMYNAISVVIFHFSWKMQSDVWGTISDQGVVTHITGGNFAQSSITINGWLRDF
LWAQASQVIQSYGSSLSAYGLFFLGAHFVWAFSLMFLFSGRGYWQELIESIVWAHNKLKVAPATQPRALSIV
QGRAVGVTHYLLGGIATTWAFFLARIIAVG
>AXN54636.1:1-750/1-750 PsaA [Thelymitra longifolia]
MIIRSPEPEVKIVVDRNPIKTSFEEWARPGHFSRTIAKGPDTTTWIWNLHADAHDFDSHTSDLEEISRKVFS
AHFGQLSIIFLWLSGMYFHGARFSNYEAWLSDPTHIAPSAQVVWPIVGQEILNGDVGGGFRGIQITSGFFQI
WRASGITSELQLYCTAIGALVFASLMLFAGWFHYHKAAPKLAWFQDVESMLNHHLAGLLGLGSLSWAGHQIH
VSLPINQFLDAGVDPKEIPLPHEFILNRDLLAQLYPSFSEGATPFFTLNWAKYAEFLSFRGGLDPITGGLWL
SDIAHHHLAIAILFLIAGHMYRTNWAIGHGLKDILEAHKGPFTGQGHKGLYEILTTSWHAQLSLNLAMLGSL
TIVVAHHMYSMPPYPYLAIDYGTQLSLFTHHMWIGGFLIVGAAAHAAIFMVRDYDPTTRYNDLLDRVLRHRD
AIISHLNWACIFLGFHSFGLYIHNDTMSALGRPQDMFSDTAIQLQPIFAQWVQNTHALAPSVTAPGATTSTS
LTWGGSELVAVGGKVALLPIPLGTADFLVHHIHAFTIHVTVLILLKGVLFARSSRLIPDKANLGFRFPCDGP
GRGGTCQVSAWDHVFLGLFWMYNAISVVIFHFSWKMQSDVWGTISDQGVVTHITGGNFAQSSITINGWLRDF
LWAQASQVIQSYGSSLSAYGLFFLGAHFVWAFSLMFLFSGRGYWQELIESIVWAHNKLKVAPATQPRALSIV
QGRAVGVTHYLLGGIATTWAFFLARIIAVG
>CUR07072.1:1-750/1-750 psaA [Acacia stereophylla var. stereophylla]
MIIRSPEPEVKILVDIDPVKTSFEEWAKPGHFSRTIAKGPDTTTWIWNLHADAHDFDSHTSDLEEISRKVFS
AHFGQLSIIFLWLSGMYFHGARFSNYEAWLSDPTHIGPSAQVVWPIVGQEILNGDVGGGFRGIQITSGFFQI
WRASGITSELQLYCTAIGALVFAALMLFAGWFHYHKAAPKLAWFQDVESMLNHHLAGLLGLGSLSWAGHQVH
VSLPINQFLNAGVDPKEIPLPHEFILNRDLLAQLYPSFAEGATPFFTLNWSKYAEFLTFRGGLDPVTGGLWL
TDIAHHHLAIAILFLIAGHMYRTNWGIGHGIKDILEAHKGPFTGQGHKGLYEILTTSWHAQLSINLAMLGSL
TIVVAHHMYAMPPYPYLATDYGTQLSLFTHHMWIGGFLIVGAAAHAAIFMVRDYDPTTRYNDLLDRVLRHRD
AIISHLNWVCIFLGFHSFGLYIHNDTMSALGRPQDMFSDTAIQLQPVFAQWIQNTHALAPGATAPGATTSTS
LTWGGGDLVAVGGKVALLPIPLGTADFLVHHIHAFTIHVTVLILLKGVLFARSSRLIPDKANLGFRFPCDGP
GRGGTCQVSAWDHVFLGLFWMYNSISVVIFHFSWKMQSDVWGSISDQGVVTHITGGNFAQSSITINGWLRDF
LWAQASQVIQSYGSSLSAYGLFFLGAHFVWAFSLMFLFSGRGYWQELIESIVWAHNKLKVAPATQPRALSIV
QGRAVGVTHYLLGGIATTWAFFLARIIAVG
>CUR05619.1:1-750/1-750 psaA [Acacia resinimarginea]
MIIRSPEPEVKILVDMDPVKTSFEEWAKPGHFSRTIAKGPDTTTWIWNLHADAHDFDSHTSDLEEISRKVFS
AHFGQLSIIFLWLSGMYFHGARFSNYEAWLSDPTHIGPSAQVVWPIVGQEILNGDVGGGFRGIQITSGFFQI
WRASGITSELQLYCTAIGGLVFAALMLFAGWFHYHKAAPKLVWFQDVESMLNHHLAGLLGLGSLSWAGHQVH
VSLPINQFLNAGVDPKEIPLPHEFILNRDLLAQLYPSFAEGATPFFTLNWSKYAEFLTFRGGLDPVTGGLWL
TDIAHHHLAIAILFLIAGHMYRTNWGIGHGIKDILEAHKGPFTGQGHKGLYEILTTSWHAQLSINLAMLGSL
TIVVAHHMYSMPPYPYLATDYGTQLSLFTHHMWIGGFLIVGAAAHAAIFMVRDYDPTTRYNDLLDRVLRHRD
AIISHLNWVCIFLGFHSFGLYIHNDTMSALGRPQDMFSDTAIQLQPVFAQWIQNTHALAPGATAPGATTSTS
LTWGGGDLVAVGGKVALLPIPLGTADFLVHHIHAFTIHVTVLILLKGVLFARSSRLIPDKANLGFRFPCDGP
GRGGTCQVSAWDHVFLGLFWMYNSISVVIFHFSWKMQSDVWGSISDQGVVTHITGGNFAQSSITINGWLRDF
LWAQASQVIQSYGSSLSAYGLFFLGAHFVWAFSLMFLFSGRGYWQELIESIVWAHNKLKVAPATQPRALSIV
QGRAVGVTHYLLGGIATTWAFFLARIIAVG
>YP_010012130.1:1-750/1-750 PsaA [Capparis decidua]
MIIRSPEPEVKILVDRDPIKTSFEEWAKPGHFSRTIAKGPDTTTWIWNLHADAHDFDSHTSDLEEISRKVFS
AHFGQLSIIFLWLSGMYFHGARFSNYEAWLSDPTHIGPSAQVVWPIVGQEILNGDVGGGFRGIQITSGFFQI
WRASGITSELQLYCTAIGALVFAALMLFAGWFHYHKAAPKLAWFQDVESMLNHHLAGLLGLGSLSWAGHQVH
VSLPINQFLNAGVDPKEIPLPHEFILNRDLLAQLYPSFAEGATPFFTLNWSKYSEFLTFRGGLDPVTGGLWL
TDIAHHHLAIAVLFLIAGHMYRTNWGIGHGLKDILEAHKGPFTGQGHKGLYEILTTSWHAQLSLNLAMLGSL
TIVVAHHMYSMPPYPYLATDYATQLSLFTHHMWIGGFLIVGAAAHAAIFMVRDYDPTNRYNDLLDRVLRHRD
AIISHLNWVCIFLGFHSFGLYIHNDTMSALGRPQDMFSDTAIQLQPVFAQWIQNTHALAPGVTAPGETTSTS
LTWGGGELVAVGGKVALLPIPLGTADFLVHHIHAFTIHVTVLILLKGVLFARSSRLIPDKANLGFRFPCDGP
GRGGTCQVSAWDHVFLGLFWMYNAISVVIFHFSWKMQSDVWGSISDQGVVTHITGGNFAQSSITINGWLRDF
LWAQASQVIQSYGSSLSAYGLFFLGAHFVWAFSLMFLFSGRGYWQELIESIVWAHNKLKVAPATQPRALSIV
QGRAVGVTHYLLGGIATTWAFFLARIIAVG
>CUR01892.1:1-750/1-750 psaA [Acacia duriuscula]
MIIRSPEPEVKILVDIDPVKTSFEEWAKPGHFSRTIAKGPDTTTWIWNLHADAHDFDSHTSDLEEISRKVFS
AHFGQLSIIFLWLSGMYFHGARFSNYEAWLSDPTHIGPSAQVVWPIVGQEILNGDVGGGFRGIQITSGFFQI
WRASGITSELQLYCTAIGGLVFAALMLFAGWFHYHKAAPKLAWFQDVESMLNHHLAGLLGLGSLSWAGHQVH
VSLPINQFLNAGVDPKEIPLPHEFILNRDLLAQLYPSFAEGATPFFTLNWSKYAEFLTFRGGLDPVTGGLWL
TDIAHHHLAIAILFLIAGHMYRTNWGIGHGIKDILEAHKGPFTGQGHKGLYEILTTSWHAQLSINLAMLGSL
TIVVAHHMYSMPPYPYLATDYGTQLSLFTHHMWIGGFLIVGAAAHAAIFMVRDYDPTTRYNDLLDRVLRHRD
AIISHLNWVCIFLGFHSFGLYIHNDTMSALGRPQDMFSDTAIQLQPVFAQWIQNTHALAPGATAPGATTSTS
LTWGGGDLVAVGGKVALLPIPLGTADFLVHHIHAFTIHVTVLILLKGVLFARSSRLIPDKANLGFRFPCDGP
GRGGTCQVSAWDHVFLGLFWMYNSISVVIFHFSWKMQSDVWGSISDQGVVTHITGGNFAQSSITINGWLRDF
LWAQASQVIQSYGSSLSAYGLFFLGAHFVWAFSLMFLFSGRGYWQELIESIVWAHNKLKVAPATQPRALSIV
QGRAVGVTHYLLGGIATTWAFFLARIIAVG
>AXN54637.1:1-750/1-750 PsaA [Megastylis gigas]
MIIRSPEPEVKIVVDRNPIKTSFEEWARPGHFSRTIAKGPDTTTWIWNLHADAHDFDSHTSDLEEISRKVFS
AHFGQLSIIFLWLSGMYFHGARFSNYEAWLSDPTHIAPSAQVVWPIVGQEILNGDVGGGFRGIQITSGFFQI
WRASGITSELQLYCTAIGALVFASLMLFAGWFHYHKAAPKLAWFQDVESMLNHHLAGLLGLGSLSWAGHQIH
VSLPINQFLDAGVDPKEIPLPHEFILNRDLLAQLYPSFAEGATPFFTLNWAKYAEFLSFRGGLDPITGGLWL
SDIAHHHLAIAILFLIAGHMYRTNWAIGHGLKDILEAHKGPFTGQGHKGLYEILTTSWHAQLSLNLAMLGSL
TIVVAHHMYSMPPYPYLAIDYGTQLSLFTHHMWIGGFLIVGAAAHAAIFMVRDYDPTTRYNDLLDRVLRHRD
AIISHLNWACIFLGFHSFGLYIHNDTMSALGRPQDMFSDTAIQLQPIFAQWVQNTHALAPSVTAPGATTSTS
LTWGGSELVAVGGKVALLPIPLGTADFLVHHIHAFTIHVTVLILLKGVLFARSSRLIPDKANLGFRFPCDGP
GRGGTCQVSAWDHVFLGLFWMYNAISVVIFHFSWKMQSDVWGTISDQGVVTHVTGGNFAQSSITINGWLRDF
LWAQSSQVIQSYGSSLSAYGLFFLGAHFVWAFSLMFLFSGRGYWQELIESIVWAHNKLKVAPATQPRALSIV
QGRAVGVTHYLLGGIATTWAFFLARIIAVG
>YP_009526007.1:1-750/1-750 PsaA [Artemisia selengensis]
MIIRSPEPEVKILVDRDHIKTSFEEWARPGHFSRTIAKGPETTTWIWNLHADAHDFDSHTSDLEEISRKVFS
AHFGQLSIIFLWLSGMYFHGARFSNYEAWLSDPTHIRPSAQVVWPIVGQEILNGDVGGGFRGIQITSGFFQI
WRSSGITSELQLYCTAIGGLVFAALMLFAGWFHYHKAAPKLAWFQDVESMLNHHLAGLLGLGSLSWAGHQVH
VSLPINQFLNAGVDPKEIPLPHEFILNRDLLAQLYPSFAEGATPFFTLNWSKYSDFLTFRGGLDPVTGGLWL
TDTAHHHLAIAILFLIAGHMYRTNWGIGHGLKDILEAHKGPFTGQGHKGLYEILTTSWHAQLSLNLAMLGSL
TIIVAHHMYAMPPYPYLATDYGTQLSLFTHHMWIGGFLIVGAAAHAAIFMVRDYDPTTRYNDLLDRVLRHRD
AIISHLNWACIFLGFHSFGLYIHNDTMSALGRPQDMFSDTAIQLQPVFAQWIQNTHALAPSATAPGATASTS
LTWGGGDLVAVGGKVALLPIPLGTADFLVHHIHAFTIHVTVLILLKGVLFARSSRLIPDKANLGFRFPCDGP
GRGGTCQVSAWDHVFLGLFWMYNAISVVIFHFSWKMQSDVWGSISDQGVVTHITGGNFAQSSITINGWLRDF
LWAQASQVIQSYGSSLSAYGLFFLGAHFVWAFSLMFLFSGRGYWQELIESIVWAHNKLKVAPATQPRALSIV
QGRAVGVTHYLLGGIATTWAFFLARIIAVG
>AXN54639.1:1-750/1-750 PsaA [Coilochilus neocaledonicum]
MIIRSPEPEVKIVVDRNPIKTSFEEWARPGHFSRTIAKGPDTTTWIWNLHADAHDFDSHTSDLEEISRKVFS
AHFGQLSIIFLWLSGMYFHGARFSNYEAWLSDPTHIAPSAQVVWPIVGQEILNGDVGGGFRGIQITSGFFQI
WRASGITSELQLYCTAIGALVFASLMLFAGWFHYHKAAPKLAWFQDVESMLNHHLAGLLGLGSLSWAGHQIH
VSLPINQFLDAGVDPKEIPLPHEFILNRDLLAQLYPSFAEGATPFFTLNWAKYAEFLSFRGGLDPITGGLWL
SDIAHHHLAIAILFLIAGHMYRTNWAIGHGLKDILEAHKGPFTGQGHKGLYEILTTSWHAQLSLNLAMLGSL
TIVVAHHMYSMPPYPYLAIDYGTQLSLFTHHMWIGGFLIVGAAAHAAIFMVRDYDPTTRYNDLLDRVLRHRD
AIISHLNWACIFLGFHSFGLYIHNDTMSALGRPQDMFSDTAIQLQPIFAQWVQNTHALAPSVTAPGATTSTS
LIWGGSELVAVGGKVALLPIPLGTADFLVHHIHAFTIHVTVLILLKGVLFARSSRLIPDKANLGFRFPCDGP
GRGGTCQVSAWDHVFLGLFWMYNAISVVIFHFSWKMQSDVWGTISDQGVVTHITGGNFAQSSITINGWLRDF
LWAQASQVIQSYGSSLSAYGLFFLGAHFVWAFSLMFLFSGRGYWQELIESIVWAHNKLKVAPATQPRALSIV
QGRAVGVTHYLLGGIATTWAFFLARIIAVG
>YP_009235540.1:1-750/1-750 PsaA [Cynanchum wilfordii]
MIIRSPEQEVKILVDRDPVKTSFEEWAKPGHFSRTIAKGPDTTTWIWNLHADAHDFDSHTSDLEEISRKVFS
AHFGQLSIIFLWLSGMYFHGARFSNYEAWLSDPTHIGPSAQVVWPIVGQEILNGDVGGGFRGIQITSGFFQI
WRASGITSELQLYCTAIGALAFAAVMLFAGWFHYHKAAPKLAWFQDVESMLNHHLAGLLGLGSLSWAGHQVH
VSLPINQFLNAGVDPKEIPLPHEFILNRDLLAQLYPSFAEGATPFFTLNWSKYSEFLTFRGGLDPVTGGLWL
TDIAHHHLAIAILFLIAGHMYRTNWGIGHGLKDILEAHKGPFTGQGHKGLYEILTTSWHAQLSLNLAMLGSL
TIVVAHHMYSMPPYPYLATDYGTQLSLFTHHMWIGGFLIVGAAAHAAIFMVRDYDPTTRYNDLLDRVLRHRD
AIISHLNWVCIFLGFHSFGLYIHNDTMSALGRPQDMFSDTAIQLQPVFAQWIQNTHAFAPGATAPGATASTS
LTWGGGDLVAVGGKVALLPIPLGTADFLVHHIHAFTIHVTVLILLKGVLFARSSRLIPDKANLGFRFPCDGP
GRGGTCQVSAWDHVFLGLFWMYNAISVVIFHFSWKMQSDVWGSISDQGVVSHITGGNFAQSSITINGWLRDF
LWAQASQVIQSYGSSLSAYGLFFLGAHFVWAFSLMFLFSGRGYWQELIESIVWAHNKLKVAPAIQPRALSIV
QGRAVGVTHYLLGGIATTWAFFLARIIAIG
>YP_009725820.1:1-750/1-750 PsaA [Allium fasciculatum]
MIIRSPEPEVKIVVDRDPVKTSFEEWARPGHFSRTIAKGPDTTTWIWNLHADAHDFDSHTSDLEEISRKVFS
AHFGQLSIIFLWLSGMYFHGARFSNYEAWLSDPTHIGPSAQVVWPIVGQEILNGDVGGGFRGIQITSGFFQI
WRASGITSELQLYCTAIGALVFALLMLFAGWFHYHKAAPKLAWFQDVESMLNHHLAGLLGLGSLSWAGHQIH
VSLPINQFLDAGVDPKEIPLPHEFILNRDLLAQLYPSFAEGATPFFTLNWSKYADFLSFRGGLDPITGGLWL
SDIAHHHLAIAILFLIAGHMYRTNWGIGHGLKDILEAHKGPFTGQGHKGLYEILTTSWHAQLSLNLAMLGSL
TIVVAHHMYSMPPYPYLATDYGTQLSLFTHHMWIGGFLIVGAAAHAAIFMVRDYDPTTRYNDLLDRVLRHRD
AIISHLNWACIFLGFHSFGLYIHNDTMSALGRPQDMFSDTAIQLQPIFAQWVQNTHALAPGVTAPSATTSTS
LTWGGGELVAVGGKVALLPIPLGTADFLVHHIHAFTIHVTVLILLKGVLFARSSRLIPDKANLGFRFPCDGP
GRGGTCQVSAWDHVFLGLFWMYNAISVVIFHFSWKMQSDVWGTISDQGVVTHITGGNFAQSSITINGWLRDF
LWAQASQVIQSYGSSLSAYGLFFLGAHFVWAFSLMFLFSGRGYWQELIESIVWAHNKLKVAPATQPRALSIV
QGRAVGVTHYLLGGIATTWAFFLARIIAVG
>AJF20616.1:1-750/1-750 PsaA [Chrysanthemum indicum]
MIIRSPEPEVKILVDRDHIKTSFEEWARPGHFSRTIAKGPETTTWIWNLHADAHDFDSHTSDLEEISRKVFS
AHFGQLSIIFLWLSGMYFHGARFSNYEAWLSDPTHIRPSAQVVWPIVGQEILNGDVGGGFRGIQITSGFFQI
WRASGITSELQLYCTAIGGLVFAALMLFAGWFHYHKAAPKLAWFQDVESMLNHHLAGLLGLGSLSWAGHQVH
VSLPINQFLNAGVDPKEIPLPHEFILNRDLLAQLYPSFAEGATPFFTLNWSKYSDFLTFRGGLDPVTGGLWL
TDTAHHHLAIAILFLIAGHMYRTNWGIGHGLKDILEAHKGPFTGQGHKGLYEILTTSWHAQLSLNLAMLGSL
TIIVAHHMYAMPPYPYLATDYGTQLSLFTHHMWIGGFLIVGAAAHAAIFMVRDYDPTTRYNDLLDRVLRHRD
AIISHLNWACIFLGFHSFGLYIHNDTMSALGRPQDMFSDTAIQLQPVFAQWIQNTHALAPSATAPGATASTS
LTWGGGDLVAVGGKVALLPIPLGTADFLVHHIHAFTIHVTVLILLKGVLFARSSRLIPDKANLGFRFPCDGP
GRGGTCQVSAWDHVFLGLFWMYNAISVVIFHFSWKMQSDVWGSISDQGVVTHITGGNFAQSSITINGWLRDF
LWAQASQVIQSYGSSLSAYGLFFLGAHFVWAFSFMFLFSGRGYWQELIESIVWAHNKLKVAPATQPRALSIV
QGRAVGVTHYLLGGIATTWAFFLARIIAVG
>CUR00348.1:1-750/1-750 psaA [Acacia ampliata]
MIIRSPEPEVKILVDMDPVKTSFEEWAKPGHFSRTIAKGPDTTTWIWNLHADAHDFDSHTSDLEEISRKVFS
AHFGQLSIIFLWLSGMYFHGARFSNYEAWLSDPTHIGPSAQVVWPIVGQEILNGDVGGGFRGIQITSGFFQI
WRASGITSELQLYCTAIGGLVFAALMLFAGWFHYHKAAPKLAWFQDVESMLNHHLAGLLGLGSLSWAGHQVH
VSLPINQFLNAGVDPKEIPLPHEFILNRDLLAQLYPSFAEGATPFFTLNWSKYAEFLTFRGGLDPVTGGLWL
TDIAHHHLAIAILFLIAGHMYRTNWGIGHGIKDILEAHKGPFTGQGHKGLYEILTTSWHAQLSINLAMLGSL
TIVVAHHMYSMPPYPYLATDYGTQLSLFTHHMWIGGFLIVGAAAHAAIFMVRDYDPTTRYNDLLDRVLRHRD
AIISHLNWVCIFLGFHSFGLYIHNDTMSALGRPQDMFSDTAIQLQPVFAQWIQNTHALAPGATAPGATTSTS
LTWGGGDLVAVGGKVALLPIPLGTADFLVHHIHAFTIHVTVLILLKGVLFARSSRLIPDKANLGFRFPCDGP
GRGGTCQVSAWDHVFLGLFWMYNSISVVIFHFSWKMQSDVWGSISDQGVVTHITGGNFAQSSITINGWLRDF
LWAQASQVIQSYGSSLSAYGLFFLGAHFVWAFSLMFLFSGRGYWQELIESIVWAHNKLKVAPATQPRALSIV
QGRAVGVTHYLLGGIATTWAFFLARIIAVG
>YP_009307566.1:1-750/1-750 PsaA [Taraxacum mongolicum]
MIIRSPEPEVKILVDRDHIKTSFEEWARPGHFSRTIAKGPETTTWIWNLHADAHDFDSHTSDLEEISRKVFS
AHFGQLSIIFLWLSGMYFHGARFSNYEAWLSDPTHIRPSAQVVWPIVGQEILNGDVGGGFRGIQITSGFFQI
WRASGITSELQLYCTAIGALVFAALMLFAGWFHYHKAAPKLAWFQDVESMLNHHLAGLLGLGSLSWAGHQVH
VSLPINQFLNAGVDPKEIPLPHEFILNRDLLAQLYPSFAEGATPFFTLNWSKYADFLTFRGGLDPVTGGLWL
TDTAHHHLAIAILFLIAGHMYRTNWGIGHGLKDILEAHKGPFTGQGHKGLYEILTTSWHAQLSLNLAMLGSL
TIVVAHHMYAMPPYPYLATDYGTQLSLFTHHMWIGGFLIVGAAAHAAIFMVRDYDPTTRYNDLLDRVLRHRD
AIISHLNWACIFLGFHSFGLYIHNDTMSALGRPQDMFSDTAIQLQPVFAQWIQNTHALAPGATAPGATASTS
LTWGGGDLVAVGGKVALLPIPLGTADFLVHHIHAFTIHVTVLILLKGVLFARSSRLIPDKANLGFRFPCDGP
GRGGTCQVSAWDHVFLGLFWMYNAISVVIFHFSWKMQSDVWGSISDQGVVTHITGGNFAQSSITINGWLRDF
LWAQASQVIQSYGSSLSAYGLFFLGAHFVWAFSLMFLFSGRGYWQELIESIVWAHNKLKVAPATQPRALSIV
QGRAVGVTHYLLGGIATTWAFFLARIIAVG
>YP_005089334.1:1-750/1-750 psaA gene product [Silene vulgaris]
MIIRSPEPEVKILVDRDPVKTSFEEWARPGHFSRTIAKGPETTTWIWNLHADAHDFDSHTSDLEEISRKIFS
AHFGQLSIIFLWLSGMYFHGARFSNYEAWLSDPTHIGPSAQVVWPIVGQEILNGDVGGGFRGIQITSGFFQI
WRASGITSELQLYCTAIGSLVFAALMLFAGWFHYHKAAPKLAWFQDVESMLNHHLAGLLGLGSLSWAGHQVH
VSLPINQFLNAGVDPKEIPLPHEFILNRDLLAQLYPSFAEGATPFFTLNWSKYAEFLTFRGGLDPVTGGLWL
TDIAHHHLAIAILFLIAGHMYRTNWGIGHSLKDILEAHKGPFTGQGHKGLYEILTTSWHAQLSLNLAMLGSL
TIVVAHHMYAMPPYPYLATDYGTQLSLFTHHMWIGGFLIVGAAAHAAIFMVRDYDPTTRYNDLLDRVLRHRD
AIISHLNWVCIFLGFHSFGLYIHNDTMSALGRPQDMFSDTAIQLQPVFAQWIQNIHAVAPSATAPGATAGTS
LTWGGGDLVAVGGKVALLPIPLGTADFLVHHIHAFTIHVTVLILLKGVLFARSSRLIPDKANLGFRFPCDGP
GRGGTCQVSAWDHVFLGLFWMYNAISVVIFHFSWKMQSDVWGSISDQGVVTHITGGNFAQSSITINGWLRDF
LWAQASQVIQSYGSSLSAYGLFFLGAHFVWAFSLMFLFSGRGYWQELIESIVWAHNKLKVAPATQPRALSIV
QGRAVGVTHYLLGGIATTWAFFLARIIAVG
>QSM34962.1:1-750/1-750 PsaA [Oldenlandia brachypoda]
MIIRSPEPEVKILVDRDRVKTSFEQWAKPGHFSRTIAKGPDTTTWIWNLHADAHDFDSHTSDLEEISRKVFS
AHFGQLSIIFLWLSGMYFHGARFSNYEAWLSDPTHISPSAQVVWPVVGQEILNGDVGGGFRGIQITSGFFQL
WRASGITSELQLYCTAIGALIFAALMLFAGWFHYHKAAPKLAWFQDVESMLNHHLAGLLGLGSLSWAGHQVH
VSLPINQFLNAGVDPKEIPLPHEFILNRDLLAQLYPSFAEGATPFFTLNWSKYADFLTFRGGLDPVTGGLWL
TDIAHHHLAIAILFLIAGHMYRTNWGIGHSLKDILEAHKGPFTGQGHKGLYEILTTSWHAQLSLNLAMLGSL
TIVVAHHMYSMPPYPYLATDYSTQLSLFTHHMWIGGFLVVGAAAHAAIFMVRDYDPTTRYNDLLDRVLRHRD
AIISHLNWACIFLGFHSFGLYIHNDTMSALGRPQDMFSDTAIQLQPVFAQWIQNTHALAPGGTAPGATASTS
LTWGGGDLVAVGGKVALLPIPLGTADFLVHHIHAFTIHVTVLILLKGVLFARSSRLIPDKANLGFRFPCDGP
GRGGTCQVSAWDHVFLGLFWMYNSISVVIFHFSWKMQSDVWGSISDQGVVTHITGGNFAQSSITINGWLRDF
LWAQASQVIQSYGSSLSAYGLFFLGAHFVWAFSLMFLFSGRGYWQELIESIVWAHNKLKVAPATQPRALSIV
QGRAVGVTHYLLGGIATTWAFFLARIIAVG
>ANY93373.1:1-750/1-750 PsaA [Hagenia abyssinica]
MIIRSPEPEVKILVDRDPVKTSFEEWARPGHFSRTIAKGPDTTTWIWNLHADAHDFDSHTSDLEEISRKVFS
AHFGQLSIIFLWLSGMYFHGARFSNYEAWLSDPTHIGPSAQVVWPIVGQEILNGDVGGGFRGIQITSGFFQL
WRASGITSELQLYCTAIGALVFAALMLFAGWFHYHKAAPKLAWFQDVESMLNHHLAGLLGLGSLSWAGHQVH
VSLPINQFLNAGVDPKEIPLPHEFILNRDLLAQLYPSFAEGATPFFTLNWSKYAEFLTFRGGLDPVTGGLWL
TDIAHHHLAIAILFLVAGHMYRTNWGIGHGIKDILEAHKGPFTGQGHKGLYEILTTSWHAQLSLNLAMLGSL
TIIVAHHMYAMPPYPYLATDYGTQLSLFTHHMWIGGFLIVGAAAHAAIFMVRDYDPTTRYNDLLDRVLRHRD
AIISHLNWVCIFLGFHSFGLYIHNDTMSALGRPQDMFSDTAIQLQPVFAQWIQNTHTLAPGATAPGATTSTS
LTWGGGDLVAVGGKVALLPIPLGTADFLVHHIHAFTIHVTVLILLKGVLFARSSRLIPDKANLGFRFPCDGP
GRGGTCQVSAWDHVFLGLFWMYNAISVVIFHFSWKMQSDVWGSISDQGVVTHITGGNFAQSSITINGWLRDF
LWAQASQVIQSYGSSLSAYGLFFLGAHFVWAFSLMFLFSGRGYWQELIESIVWAHNKLKVAPATQPRALSIV
QGRAVGVTHYLLGGIATTWAFFLARIIAVG
>YP_009679603.1:1-750/1-750 PsaA [Trichopus zeylanicus subsp. travancoricus]
MIIRSPEPEVKIVVDRDPIKTSFEEWARPGHFSRTIAKGPDTTTWIWNLHADAHDFDSHTSDLEEISRKVFS
AHFGQLSIIFLWLSGMYFHGARFSNYEAWLSDPTHIGPSAQVVWPIVGQEILNGDVGGGFRGIQITSGFFQI
WRASGITSELQLYCTAIGALVFASLMLFAGWFHYHKAAPKLAWFQDVESMLNHHLAGLLGLGSLSWAGHQIH
VSLPINQFLDAGVDPKEIPLPHEFILNRDLLIQLYPSFAEGATPFFTLNWSKYAEFLSFRGGLDPITGGLWL
SDIAHHHLAIAILFLIAGHMYRTNWGIGHGLKDILEAHKGPFTGQGHKGLYEILTTSWHAQLALNLAMLGSL
TIVVAHHMYSMPPYPYLAIDYGTQLSLFTHHMWIGGFLIVGAAAHAAIFMVRDYDPITRYNDLLDRVLRHRD
AIISHLNWACIFLGFHSFGLYIHNDTMSALGRPQDMFSDTAIQLQPIFAQWVQNTHALAPGVTAPSATTSTS
LTWGGDELVAVGGKVALLPIPLGTADFLVHHIHAFTIHVTVLILLKGVLFARSSRLIPDKANLGFRFPCDGP
GRGGTCQVSAWDHVFLGLFWMYNAISVVIFHFSWKMQSDVWGTISDQGVVTHITGGNFAQSSITINGWLRDF
LWAQASQVIQSYGSSLSAYGLFFLGAHFVWAFSLMFLFSGRGYWQELIESIVWAHNKLKVAPATQPRALSIV
QGRAVGVTHYLLGGIATTWAFFLARIIAVG
>CAB4071034.1:1-750/1-750 unnamed protein product [Lactuca saligna]
MIIRSPEPEVKILVDRDHIKTSFEEWARPGHFSRTIAKGPETTTWIWNLHADAHDFDSHTSDLEEISRKVFS
AHFGQLSIIFLWLSGMYFHGARFSNYEAWLSDPTHIRPSAQVVWPIVGQEILNGDVGGGFRGIQITSGFFQI
WRASGITSELQLYCTAIGGLVFAGLMLFAGWFHYHKAAPKLAWFQDVESMLNHHLAGLLGLGSLSWAGHQVH
VSLPINQFLNAGVDPKEIPLPHEFILNRDLLAQLYPSFAEGATPFFTLNWSKYADFLTFRGGLDPVTGGLWL
TDTAHHHLAIAILFLIAGHMYRTNWGIGHGLKDILEAHKGPFTGQGHKGLYEILTTSWHAQLSLNLAMLGSL
TIVVAHHMYAMPPYPYLATDYGTQLSLFTHHMWIGGFLIVGAAAHAAIFMVRDYDPTTRYNDLLDRVLRHRD
AIISHLNWACIFLGFHSFGLYIHNDTMSALGRPQDMFSDTAIQLQPVFAQWIQNTHALAPGATAPGATASTS
LTWGGGDLVAVGGKVALLPIPLGTADFLVHHIHAFTIHVTVLILLKGVLFARSSRLIPDKANLGFRFPCDGP
GRGGTCQVSAWDHVFLGLFWMYNSISVVIFHFSWKMQSDVWGSISDQGVVTHITGGNFAQSSITINGWLRDF
LWAQASQVIQSYGSSLSAYGLFFLGAHFVWAFSLMFLFSGRGYWQELIESIVWAHNKLKVAPATQPRALSIV
QGRAVGVTHYLLGGIATTWAFFLARIIAVG
>AQV09919.1:1-750/1-750 PsaA [Lavandula angustifolia]
MIIRSPEPEVKILVDKDPVKTSFEEWAKPGHFSRTIAKGPDTTTWIWNLHADAHDFDSHTSDLEEISRKVFS
AHFGQLSIIFLWLSGMYFHGARFSNYEAWLSDPTHIGPSAQVVWPIVGQEILNGDVGGGFRGIQITSGFFQI
WRASGITSELQLYCTAIGALVFAALMLFAGWFHYHKAAPKLAWFQDVESMLNHHLAGLLGLGSLSWAGHQVH
VSLPINQFLNAGVDPKEIPLPHEFILNRDLLAQLYPSFAEGATPFFTLNWSKYAEFLTFRGGLDPVTGGLWL
TDIAHHHLAIAILFLIAGHMYRTNWGIGHGLKDILEAHKGPFTGQGHKGLYEILTTSWHAQLSLNLAMLGSL
TIVVAHHMYSMPPYPYLATDYGTQLSLFTHHMWIGGFLIVGAAAHAAIFMVRDYDPTTRYNDLLDRVLRHRD
AIISHLNWACIFLGFHSFGLYIHNDTMSALGRPQDMFSDTAIQLQPVFAQWIQNTHALAPGATAPGATASTS
LTWGSGDLVAVGGKVALLPIPLGTADFLVHHIHAFTIHVTVLILLKGVLFARSSRLIPDKANLGFRFPCDGP
GRGGTCQVSAWDHVFLGLFWMYNSISVVIFHFSWKMQSDVWGSISDQGVVTHITGGNFAQSSITINGWLRDF
LWAQASQVIQSYGSSLSAYGLFFLGAHFVWAFSLMFLFSGRGYWQELIESIVWAHNKLKVAPATQPRALSIV
QGRAVGVTHYLLGGIATTWAFFLARIIAVG
>QLD96686.1:1-750/1-750 PsaA [Doniophyton anomalum]
MIIRSPEPEVKILVDRDHIKTSFEEWARPGHFSRTIAKGPETTTWIWNLHADAHDFDSHTSDLEEISRKVFS
AHFGQLSIIFLWLSGMYFHGARFSNYEAWLSDPTHIGPSAQVVWPIVGQEILNGDVGGGFRGIQITSGFFQL
WRASGITSELQLYCTAIGALIFAALMLFAGWFHYHKAAPKLAWFQDVESMLNHHLAGLLGLGSLSWAGHQVH
VSLPINQFLNAGVDPKEIPLPHEFILNRDLLAQLYPSFAEGATPFFTLNWSKYADFLTFRGGLDPVTGGLWL
TDTAHHHLAIAILFLIAGHMYRTNWGIGHGLKDILEAHKGPFTGQGHKGLYEILTTSWHAQLSLNLAMLGSL
TIVVAHHMYAMPPYPYLATDYGTQLSLFTHHMWIGGFLIVGAAAHAAIFMVRDYDPTTRYNDLLDRVLRHRD
AIISHLNWACIFLGFHSFGLYIHNDTMSALGRPQDMFSDTAIQLQPVFAQWIQNTHALAPGATAPGATASTS
LTWGGGDLVAVGGKVALLPIPLGTADFLVHHIHAFTIHVTVLILLKGVLFARSSRLIPDKANLGFRFPCDGP
GRGGTCQVSAWDHIFLGLFWMYNAISVVIFHFSWKMQSDVWGSISDQGVVTHITGGNFAQSSITINGWLRDF
LWAQASQVIQSYGSSLSAYGLFFLGAHFVWAFSLMFLFSGRGYWQELIESIVWAHNKLKVAPATQPRALSIV
QGRAVGVTHYLLGGIATTWAFFLARIIAVG
>YP_009547816.1:1-750/1-750 PsaA [Petunia x hybrida]
MIIRSPEPEVKILVDRDPVKTSFEAWAKPGHFSRTIAKGPDTTTWIWNLHADAHDFDSHTSDLEEISRKVFS
AHFGQLSIIFLWLSGMYFHGARFSNYEAWLSDPTHIGPSAQVVWPIVGQEILNGDVGGGFRGIQITSGFFQI
WRASGITSELQLYCTAIGALVFAALMLFAGWFHYHKAAPKLAWFQDVESMLNHHLAGLLGLGSLSWAGHQVH
VSLPINQFLNAGVDPKEIPLPHEFILNRDLLAQLYPSFAEGATPFFTLNWSKYAEFLTFRGGLDPVTGGLWL
TDIAHHHLAIAILFLIAGHMYRTNWGIGHGLKDILEAHKGPFTGQGHKGLYEILTTSWHAQLSLNLAMLGSL
TIVVAHHMYSMPPYPYLATDYGTQLSLFTHHMWIGGFLIVGAAAHAAIFMVRDYDPTTRYNDLLDRVLRHRD
AIISHLNWACIFLGFHSFGLYIHNDTMSALGRPQDMFSDTAIQLQPVFAQWIQNTHALAPGATAPGATASTS
LTWGGGDLVAVGGKVALLPIPLGTADFLVHHIHAFTIHVTVLILLKGVLFARSSRLIPDKANLGFRFPCDGP
GRGGTCQVSAWDHVFLGLFWMYNAISVVIFHFSWKMQSDVWGSVSDQGVVTHITGGNFAQSSITINGWLRDF
LWAQASQVIQSYGSSLSAYGLFFLGAHFVWAFSLMFLFSGRGYWQELIESIVWAHNKLKVAPATQPRALSII
QGRAVGVTHYLLGGIATTWAFFLARIIAVG
>AJE74305.1:1-750/1-750 photosystem I P700 chlorophyll a [Thelesperma filifolium]
MIIRSPEPEVKILVDRDHIKTSFEEWARPGHFSRTIAKGPETTTWIWNLHADAHDFDSHTSDLEEISRKVFS
AHFGQLSIIFLWLSGMYFHGARFSNYEAWLSDPTHIGPSAQVVWPIVGQEILNGDVGGGFRGIQITSGFFQL
WRASGITSELQLYCTAIGALIFAALMLFAGWFHYHKAAPKLAWFQDVESMLNHHLAGLLGLGSLSWAGHQVH
VSLPINQFLNAGVDPKEIPLPHEFILNRDLLAQLYPSFAEGATPFFTLNWSKYGDFLTFRGGLDPVTGGLWL
TDTAHHHLAIAILFLIAGHMYRTNWGIGHGLKDILEAHKGPFTGQGHKGLYEILTTSWHAQLSLNLAMLGSL
TIVVAHHMYAMPPYPYLATDYGTQLSLFTHHMWIGGFLIVGAAAHAAIFMVRDYDPTTRYNDLLDRVLRHRD
AIISHLNWACIFLGFHSFGLYIHNDTMSALGRPQDMFSDTAIQLQPVFAQWIQNTHALAPGATAPGATASTS
LTWGGGDLVAVGGKVALLPIPLGTADFLVHHIHAFTIHVTVLILLKGVLFARSSRLIPDKANLGFRFPCDGP
GRGGTCQVSAWDHVFLGLFWMYNSISVVIFHFSWKMQSDVWGSISDQGVVTHITGGNFAQSSITINGWLRDF
LWAQASQVIQSYGSSLSAYGLFFLGAHFVWAFSLMFLFSGRGYWQELIESIVWAHNKLKVAPATQPRALSIV
QGRAVGVTHYLLGGIATTWAFFLARIIAVG
>YP_005089496.1:1-750/1-750 psaA gene product [Silene conica]
MIIRSPEPEVKILVDRDPVKTSFEQWARPGHFSRTIAKGPETTTWIWNLHADAHDFDSHTSDLEEISRKIFS
AHFGQLSIIFLWLSGMYFHGARFSNYEAWLSDPTHIGPSAQVVWPIVGQEILNGDVGGGFRGIQITSGFFQI
WRASGITSELQLYCTAIGALVFAALMLFAGWFHYHKAAPKLAWFQDVESMLNHHLAGLLGLGSLSWAGHQVH
VSLPINQFLNAGVDPKEIPLPHEFILNRDLLAQLYPSFAEGATPFFTLNWSKYAEFLTFRGGLDPVTGGLWL
TDIAHHHLAIAILFLIAGHMYRTNWGIGHSLKDILEAHKGPFTGQGHKGLYEILTTSWHAQLSLNLAMLGSL
TIIVAHHMYAMPPYPYLATDYGTQLSLFTHHMWIGGFLIVGAAAHAAIFMVRDYDPTTRYNDLLDRVLRHRD
AIISHLNWVCIFLGFHSFGLYIHNDTMSALGRPQDMFSDTAIQLQPVFAQWIQNIHAVAPSATAPGATEGTS
LTWGGGDLVAVGGKVALLPIPLGTADFLVHHIHAFTIHVTVLILLKGVLFARSSRLIPDKANLGFRFPCDGP
GRGGTCQVSAWDHVFLGLFWMYNAISVVIFHFSWKMQSDVWGSISDQGVVTHITGGNFAQSSITINGWLRDF
LWAQASQVIQSYGSSLSAYGLFFLGAHFVWAFSLMFLFSGRGYWQELIESIVWAHNKLKVAPATQPRALSIV
QGRAVGVTHYLLGGIATTWAFFLARIIAVG
>CUR05983.1:1-750/1-750 psaA [Acacia resinosa]
MIIRSPEPEVKILVDMDPVKTSFEEWAKPGHFSRTIAKGPDTTTWIWNLHADAHDFDSHTSDLEEISRKVFS
AHFGQLSIIFLWLSGMYFHGARFSNYEAWLSDPTHIGPSAQVVWPIVGQEILNGDVGGGFRGIQITSGFFQI
WRASGITSELQLYCTAIGGLFFAALMLFAGWFHYHKAAPKLAWFQDVESMLNHHLAGLLGLGSLSWAGHQVH
VSLPINQFLNAGVDPKEIPLPHEFILNRDLLAQLYPSFAEGATPFFTLNWSKYAEFLTFRGGLDPVTGGLWL
TDIAHHHLAIAILFLIAGHMYRTNWGIGHGIKDILEAHKGPFTGQGHKGLYEILTTSWHAQLSINLAMLGSL
TIVVAHHMYSMPPYPYLATDYGTQLSLFTHHMWIGGFLIVGAAAHAAIFMVRDYDPTTRYNDLLDRVLRHRD
AIISHLNWVCIFLGFHSFGLYIHNDTMSALGRPQDMFSDTAIQLQPVFAQWIQNTHALAPGATAPGATTSTS
LTWGGGDLVAVGGKVALLPIPLGTADFLVHHIHAFTIHVTVLILLKGVLFARSSRLIPDKANLGFRFPCDGP
GRGGTCQVSAWDHVFLGLFWMYNSISVVIFHFSWKMQSDVWGSISDQGVVTHITGGNFAQSSITINGWLRDF
LWAQASQVIQSYGSSLSAYGLFFLGAHFVWAFSLMFLFSGRGYWQELIESIVWAHNKLKVAPATQPRALSIV
QGRAVGVTHYLLGGIATTWAFFLARIIAVG
>YP_009744872.1:1-750/1-750 PsaA [Zanthoxylum paniculatum]
MIIRSPEPEVKILVDRDPIKTSFEEWARPGHFSRTIAKGPDTTTWIWNLHADAHDFDSHTSDLEEISRKVFS
AHFGQLSIIFLWLSGMYFHGARFSNYEAWLSDPTHIGPSAQVVWPIVGQEILNGDVGGGFRGIQITSGFFQL
WRASGITSELQLYCTAIGALIFAALMLFAGWFHYHKAAPKLAWFQDVESMLNHHLAGLLGLGSLSWAGHQVH
VSLPINQFLNAGVDPKEIPLPHEFILNRDLLAQLYPSFAEGATPFFTLNWSKYADFLTFRGGLDPVTGGLWL
TDIAHHHLAIAILFLIAGHMYRTNWGIGHGLKDILEAHKGPFTGQGHKGLYEILTTSWHAQLSLNLAMLGSL
TIVVAHHMYSMPPYPYLATDYGTQLSLFTHHMWIGGFLIVGAAAHAAIFMVRDYDPTTRYNDLLDRVLRHRD
AIISHLNWVCIFLGFHSFGLYIHNDTMSALGRPQDMFSDTAIQLQPVFAQWIQNTHALAPGGTAPGATASTS
LTWGGGDLVAVGGKVALLPIPLGTADFLVHHIHAFTIHVTVLILLKGVLFARSSRLIPDKANLGFRFPCDGP
GRGGTCQVSAWDHVFLGLFWMYNAISVVIFHFSWKMQSDVWGSISDQGVVTHITGGNFAQSSITINGWLRDF
LWAQASQVIQSYGSSLSAYGLFFLGAHFVWAFSLMFLFSGRGYWQELIESIVWAHNKLKVAPATQPRALSIV
QGRAVGVTHYLLGGIATTWAFFLARIIAVG
>QIM59466.1:1-750/1-750 PsaA [Xanthoceras sorbifolium]
MIIRSPEPEVKILVDRDPVKTSFEEWAKPGHFSRTIAKGPETTTWIWNLHADAHDFDSHTSDLEEISRKVFS
AHFGQLSIIFLWLSGMYFHGARFSNYEAWLSDPTHIGPSAQVVWPIVGQEILNGDVGGGFRGIQITSGFFQI
WRASGITSELQLYCTAIGALIFAALMLFAGWFHYHKAAPKLVWFQDVESMLNHHLAGLLGLGSLSWAGHQVH
VSLPINQFLNAGVDPKEIPLPHEFILNRDLLAQLYPSFAEGATPFFTLNWSKYAEFLTFRGGLDPVTGGLWL
TDIAHHHLAIAILFLIAGHMYRTNWGIGHGLKEILEAHKGPFTGQGHKGLYEILTTSWHAQLSLNLAMLGSL
TIVVAHHMYSMPPYPYLATDYGTQLSLFTHHMWIGGFLIVGAAAHAAIFMVRDYDPTTRYNDLLDRVLRHRD
AIISHLNWVCIFLGFHSFGLYIHNDTMSALGRPQDMFSDTAIQLQPVFAQWIQNTHALAPGGTAPGATASTS
LTWGGGDLVAVGGKVALLPIPLGTADFLVHHIHAFTIHVTVLILLKGVLFARSSRLIPDKANLGFRFPCDGP
GRGGTCQVSAWDHVFLGLFWMYNAISVVIFHFSWKMQSDVWGSISDQGVVTHITGGNFAQSSITINGWLRDF
LWAQASQVIQSYGSSLSAYGLFFLGAHFVWAFSLMFLFSGRGYWQELIESIVWAHNKLKVAPATQPRALSIV
QGRAVGVTHYLLGGIATTWAFFLARIIAVG
>YP_009493420.1:1-750/1-750 PsaA [Banisteriopsis caapi]
MIIRSPEPEVKILVDRDPIKTSFEEWAKPGHFSRTIAKGPDTTTWIWNLHADAHDFDSHTSDLEEISRKVFS
AHFGQLSIIFLWLSGMYFHGARFSNYEAWLSDPTHIGPSAQVVWPIVGQEILNGDVGGGFRGIQITSGFFQM
WRASGITNELQLYCTAIGALVFSALMLFAGWFHYHKAAPKLAWFQDVESMLNHHLAGLLGLGSLSWAGHQVH
VSLPINQFLNAGVDPKEIPLPHEFILNRDLLAQLYPSFAEGATPFFTLNWSKYSEFLTFRGGLDPVTGGLWL
TDIAHHHLAIAILFLIAGHMYRTNWGIGHGIKDILEAHKGPFTGQGHKGLYEILTTSWHAQLSLNLAMLGSL
TIVVAHHMYSMPPYPYLATDYGTQLSLFTHHMWIGGFLIVGAAAHAAIFMVRDYDPTTRYNDLLDRVLRHRD
AIISHLNWVCIFLGFHSFGLYIHNDTMSALGRPQDMFSDTAIQLQPVFAQWIQNTHALAPSATAPGATASTS
LTWGGGDLVAVGGKVALLPIPLGTADFLVHHIHAFTIHVTVLILLKGVLFARSSRLIPDKANLGFRFPCDGP
GRGGTCQVSAWDHVFLGLFWMYNSISVVIFHFSWKMQSDVWGSISDQGVVTHITGGNFAQSSVTINGWLRDF
LWAQASQVIQSYGSSLSAYGLFFLGAHFVWAFSLMFLFSGRGYWQELIESIVWAHNKLKVAPATQPRALSII
QGRAVGVTHYLLGGIATTWAFFLARIIAVG
>YP_009353750.1:1-750/1-750 PsaA [Alyssum desertorum]
MIIRSPEPEVKILVDRDPIKTSFEEWAKPGHFSRTIAKGPDTTTWIWNLHADAHDFDSHTNDLEEISRKVFS
AHFGQLSIIFLWLSGMYFHGARFSNYEAWLSDPTHIGPSAQVVWPIVGQEILNGDVGGGFRGIQITSGFFQI
WRASGITSELQLYCTAIGALVFAALMLFAGWFHYHKAAPKLAWFQDVESMLNHHLAGLLGLGSLSWAGHQVH
VSLPINQFLNAGVDPKEIPLPHEFILNRDLLAQLYPSFAEGATPFFTLNWSKYSEFLTFRGGLDPVTGGLWL
TDIAHHHLAIAILFLIAGHMYRTNWGIGHGLKDILEAHKGPFTGQGHKGLYEILTTSWHAQLSLNLAMLGSL
TIVVAHHMYSMPPYPYLATDYATQLSLFTHHMWIGGFLIVGAAAHAAIFMVRDYDPTNRYNDLLDRVLRHRD
AIISHLNWVCIFLGFHSFGLYIHNDTMSALGRPQDMFSDTAIQLQPVFAQWIQNTHALAPGVTAPGETASTS
LTWGGGELVAVGGKVALLPIPLGTADFLVHHIHAFTIHVTVLILLKGVLFARSSRLIPDKANLGFRFPCDGP
GRGGTCQVSAWDHVFLGLFWMYNAISVVIFHFSWKMQSDVWGSISDQGVVTHITGGNFAQSSITINGWLRDF
LWAQASQVIQSYGSSLSAYGLFFLGAHFVWAFSLMFLFSGRGYWQELIESIVWAHNKLKVAPATQPRALSIV
QGRAVGVTHYLLGGIATTWAFFLARIIAVG
>YP_009920676.1:1-750/1-750 PsaA [Polemonium chinense]
MIIRSPEPEVKILVDRDPVKTSFEEWARPGHFSRTLAKGPDTTTWIWNLHADAHDFDSHTSDLEEISRKVFS
AHFGQLSIIFLWLSGMYFHGARFSNYEAWLSDPTHIRPSAQVVWPIVGQEILNGDVGGGFRGIQITSGFFQI
WRASGITSELQLYCTAIGALIFAALMLFAGWFHYHKAAPKLAWFQDVESMLNHHLAGLLGLGSLSWAGHQVH
VSLPINQFLNAGVDPKEIPLPHEFILNRDLLAQLYPSFAEGATPFFTLNWSKYAEFLTFRGGLDPVTGGLWL
TDIAHHHLAIAILFLIAGHMYRTNWGIGHGLKDILEAHKGPFTGQGHKGLYEILTTSWHAQLSLNLAMLGSL
TIVVAHHMYSMPPYPYLATDYGTQLSLFTHHMWIGGFLIVGAAAHAAIFMVRDYDPTTRYNDLLDRVLRHRD
AIISHLNWVCIFLGFHSFGLYIHNDTMSALGRPQDMFSDTAIQLQPVFAQWIQNTHALAPGVTAPGATTSTS
LTWGGGDLIAVGGKVALLPIPLGTADFLVHHIHAFTIHVTVLILLKGVLFARSSRLIPDKANLGFRFPCDGP
GRGGTCQVSAWDHVFLGLFWMYNAISVVIFHFSWKMQSDVWGSISDQGIVTHITGGNFAQSSITINGWLRDF
LWAQASQVIQSYGSSLSAYGLFFLGAHFVWAFSLMFLFSGRGYWQELIESIVWAHNKLKVAPATQPRALSIV
QGRAVGVTHYLLGGIATTWAFFLARIIAVG
>QGR22960.1:1-750/1-750 PsaA [Euphorbia kansui]
MIIRSPEPEVKILVDRDPIKTSFEEWARPGHFSRTIAKGPDTTTWIWNLHADAHDFDSHTNDLEEISRKVFS
AHFGQLSIIFLWLSGMYFHGARFSNYEAWLSDPTHIGPSAQVVWPIVGQEILNGDVGGGFRGIQITSGFFQI
WRASGITNELQLYCTAIGALVFAALMLFAGWFHYHKAAPKLAWFQDVESMLNHHLAGLLGLGSLSWAGHQVH
VSLPINQFLNAGVDPKEIPLPHEFILNRDLLAQLYPSFAEGATPFFTLNWSKYSEFLTFRGGLDPVTGGLWL
TDIAHHHLAIAILFLIAGHMYRTNWGIGHGIKDILEAHKGPFTGQGHKGLYEILTTSWHAQLSLNLAMLGSL
TIVVAHHMYSMPPYPYLATDYGTQLSLFTHHMWIGGFLIVGAAAHAAIFMVRDYDPTTRYNDLLDRVLRHRD
AIISHLNWVCIFLGFHSFGLYIHNDTMSALGRPQDMFSDTAIQLQPVFAQWIQNTHALAPSATAPGATASTS
LTWGGVDLVAVGGKVALLPIPLGTADFLVHHIHAFTIHVTVLILLKGVLFARSSRLIPDKANLGFRFPCDGP
GRGGTCQVSAWDHVFLGLFWMYNSISIVIFHFSWKMQSDVWGSISDQGVVTHITGGNFAQSSITINGWLRDF
LWAQASQVIQSYGSSLSAYGLFFLGAHFVWAFSLMFLFSGRGYWQELIESIVWAHNKLKVAPATQPRALSII
QGRAVGVTHYLLGGIATTWAFFLARIIAVG
>YP_009348353.1:1-750/1-750 PsaA [Euphorbia esula]
MIIRSPEPEVKILVDRDPIKTSFEEWARPGHFSRTIAKGPDTTTWIWNLHADAHDFDSHTNDLEEISRKVFS
AHFGQLSIIFLWLSGMYFHGARFSNYEAWLSDPTHIGPSAQVVWPIVGQEILNGDVGGGFRGIQITSGFFQI
WRASGITSELQLYCTAIGALVFAALMLFAGWFHYHKAAPKLAWFQDVESMLNHHLAGLLGLGSLSWAGHQVH
VSLPINQFLNAGVDPKEIPLPHEFILNRDLLAQLYPSFAEGATPFFTLNWSKYSEFLTFRGGLDPVTGGLWL
TDIAHHHLAIAILFLIAGHMYRTNWGIGHGIKDILEAHKGPFTGQGHKGLYEILTTSWHAQLSLNLAMLGSL
TIVVAHHMYSMPPYPYLATDYGTQLSLFTHHMWIGGFLIVGAAAHAAIFMVRDYDPTTRYNDLLDRVLRHRD
AIISHLNWVCIFLGFHSFGLYIHNDTMSALGRPQDMFSDTAIQLQPVFAQWIQNTHALAPSATAPGATASTS
LTWGGVDLVAVGGKVALLPIPLGTADFLVHHIHAFTIHVTVLILLKGVLFARSSRLIPDKANLGFRFPCDGP
GRGGTCQVSAWDHVFLGLFWMYNSISIVIFHFSWKMQSDVWGSISDQGVVTHITGGNFAQSSITINGWLRDF
LWAQASQVIQSYGSSLSAYGLFFLGAHFVWAFSLMFLFSGRGYWQELIESIVWAHNKLKVAPATQPRALSII
QGRAVGVTHYLLGGIATTWAFFLARIIAVG
>YP_009484207.1:1-750/1-750 PsaA [Ailanthus altissimus]
MIIRSPEPEVKILVDRDPIKTSFEEWARPGHFSRTIAKGPDTTTWIWNLHADAHDFDSHTSDLEEISRKVFS
AHFGQLSIIFLWLSGMYFHGARFSNYEAWLSDPTHIGPSAQVVWPIVGQEILNGDVGGGFRGIQITSGFFQI
WRASGITSELQLYCTAIGALIFAALMLFAGWFHYHKAAPKLAWFQDIESMLNHHLAGLLGLGSLSWGGHQVH
VSLPINQFLNAGVDPKEIPLPHEFILNRDLLAQLYPSFAEGATPFFTLNWSKYAEFLTFRGGLDPVTGGLWL
TDIAHHHLAIAILFLIAGHMYRTNWGIGHGLKDILEAHKGPFTGQGHKGLYEILTTSWHAQLSLNLAMLGSL
TIIVAHHMYSMPPYPYLATDYGTQLSLFTHHMWIGGFLIVGAAAHAAIFMVRDYDPTTRYNDLLDRVLRHRD
AIISHLNWVCIFLGFHSFGLYIHNDTMSALGRPQDMFSDTAIQLQPVFAQWIQNTHALAPGGTAPGATASTS
LTWGGGDLVAVGGKVALLPIPLGTADFLVHHIHAFTIHVTVLILLKGVLFARSSRLIPDKANLGFRFPCDGP
GRGGTCQVSAWDHVFLGLFWMYNAISVVIFHFSWKMQSDVWGSISDQGVVTHITGGNFAQSSITINGWLRDF
LWAQASQVIQSYGSSLSAYGLFFLGAHFVWAFSLMFLFSGRGYWQELIESIVWAHNKLKVAPATQPRALSIV
QGRAVGVTHYLLGGIATTWAFFLARIIAVG
>YP_009582518.1:1-750/1-750 PsaA [Alstroemeria hybrid cultivar]
MIIRSPEPEVKIVVDRDPVKTSFEEWARPGHFSRTIAKGPDTTTWIWNLHADAHDFDSHTSDLEEISRKVFS
AHFGQLSIIFIWLSGMYFHGARFSNYEAWLSDPTHIRPSAQVVWPIVGQEILNSDVGGGFRGIQITSGFFQI
WRASGITSELQLYCTAIGALVFASLMLFAGWFHYHKAAPKLAWFQDVESMLNHHLAGLLGLGSLSWAGHQIH
VSLPINQFLDAGVDPKEIPLPHEFILNRDLLAQLYPSFSEGATPFFTLNWSKYAEFLSFRGGLDPITGGLWL
SDIAHHHLAIAILFLIAGHMYRTNWGIGHGLKDILEAHKGPFTGQGHKGLYEILTTSWHAQLSLNLAMLGSL
TIVVAHHMYSMPPYPYLAIDYGTQLSLFTHHMWIGGFLIVGAAAHAAIFMVRDYDPTTRYNDLLDRVLRHRD
AIISHLNWACIFLGFHSFGLYIHNDTMSALGRPQDMFSDTAIQLQPIFAQWIQNTHALAPGLTAPGATTSTS
LTWGGSELVAVGGKVALLPIPLGTADFLVHHIHAFTIHVTVLILLKGVLFARSSRLIPDKANLGFRFPCDGP
GRGGTCQVSAWDHVFLGLFWMYNAISVVIFHFSWKMQSDVWGTISDQGVVTHITGENFAQSSITINGWLRDF
LWAQASQVIQSYGSSLSAYGLFFLGAHFVWAFSLMFLFSGRGYWQELIESIVWAHNKLKVAPATQPRALSIV
QGRAVGVTHYLLGGIATTWAFFLARIIAVG
>QTD82999.1:1-750/1-750 PsaA [Belemia cordata]
MIIRSPEPEVKILVDRDPVKTSFEEWARPGHFSRTIAKGPETTTWIWNLHADAHDFDSHTSDLEEISRKIFS
AHFGQLSIIFLWLSGMYFHGARFSNYEAWLSDPTHIGPSAQVVWPIVGQEILNGDVGGGFRGIQITSGFFQI
WRASGITNELQLYCTAIGALVFAALMLFAGWFHYHKAAPKLAWFQDVESMLNHHLAGLLGLGSLSWAGHQVH
VSLPINQFLNAGVDPKEIPLPHEFILNRDLLAQLYPSFAEGATPFFTLNWSKYAEFLTFRGGLDPVTGGLWL
TDIAHHHLAIAILFLIAGHMYRTNWGIGHGLKDILEAHKGPFTGQGHKGLYEILTTSWHAQLSLNLAMLGSL
TIVVAHHMYSMPPYPYLATDYGTQLSLFTHHMWIGGFLIVGAAAHAAIFMVRDYDPTTRYNDLLDRVLRHRD
AIISHLNWACIFLGFHSFGLYIHNDTMSALGRPQDMFSDTAIQLQPVFAQWIQNTHALAPSATAPGATTSTS
LTWGGGDLIAVGGKVALLPIPLGTADFLVHHIHAFTIHVTVLILLKGVLFARSSRLIPDKANLGFRFPCDGP
GRGGTCQVSAWDHVFLGLFWMYNAISVVIFHFSWKMQSDVWGSISDQGVVTHITGGNFAQSSITINGWLRDF
LWAQASQVIQSYGSSLSAYGLLFLGAHFVWAFSLMFLFSGRGYWQELIESIVWAHNKLKVAPATQPRALSIV
QGRAVGVTHYLLGGIATTWAFFLARIIAVG
>YP_009270736.1:1-750/1-750 PsaA [Perilla citriodora]
MIIRSPEPEVKILVDKDPVKTSFEEWAKPGHFSRTIAKGPDTTTWIWNLHADAHDFDSHTSDLEEISRKVFS
AHFGQLSIIFLWLSGMYFHGARFSNYEAWLSDPTHIGPSAQVVWPIVGQEILNGDVGGGFRGIQITSGFFQI
WRASGITSELQLYCTAIGALVFAALMLFAGWFHYHKAAPKLAWFQDVESMLNHHLAGLLGLGSLSWAGHQVH
VSLPINQFLNAGVDPKEIPLPHEFILNRDLLAQLYPSFAEGATPFFTLNWSKYAEFLTFRGGLDPVTGGLWL
TDIAHHHLAIAVLFLIAGHMYRTNWGIGHGLKDILEAHKGPFTGQGHKGLYEILTTSWHAQLSLNLAMLGSL
TIVVAHHMYSMPPYPYLATDYGTQLSLFTHHMWIGGFLIVGAAAHAAIFMVRDYDPTTRYNDLLDRVLRHRD
AIISHLNWACIFLGFHSFGLYIHNDTMSALGRPQDMFSDTALQLQPVFAQWIQNTHALAPGATAPGATASTS
LTWGSADLVAVGGKVALLPIPLGTADFLVHHIHAFTIHVTVLILLKGVLFARSSRLIPDKANLGFRFPCDGP
GRGGTCQVSAWDHVFLGLFWMYNSISVVIFHFSWKMQSDVWGSINDQGVVTHITGGNFAQSSITINGWLRDF
LWAQASQVIQSYGSSLSAYGLFFLGAHFVWAFSLMFLFSGRGYWQELIESIVWAHNKLKVAPATQPRALSIV
QGRAVGVTHYLLGGIATTWAFFLARIIAVG
>YP_009246513.1:1-750/1-750 PsaA [Lilium distichum]
MIIRSPEPEVKIVVDRDPVKTSFEEWARPGHFSRTIAKGPDTTTWIWNLHADAHDFDSHTNDLEEISRKVFS
AHFGQLSIIFLWLSGMYFHGARFSNYEAWLSDPVHIGPSAQVVWPIVGQEILNGDVGGGFRGIQITSGFFQI
WRASGITSELQLYCTAIGALVFASLMLFAGWFHYHKAAPKLVWFQDVESMLNHHLAGLLGLGSLSWAGHQIH
VSLPINQFLDAGVDPKEIPLPHEFILNRDLLAQLYPSFAEGATPFFTLNWSKYSDFLSFRGGLNPITGGLWL
SDIAHHHLAIAILFLIAGHMYRTNWGIGHGLKDILEAHKGPFTGQGHKGLYEILTTSWHAQLSLNLAMLGSL
TIVVAHHMYSMPPYPYLAIDYGTQLSLFTHHMWIGGFLIVGAAAHAAIFMVRDYDPTTRYNDLLDRVLRHRD
AIISHLNWACIFLGFHSFGLYIHNDTMSALGRPQDMFSDTAIQLQPILAQWVQNTHALAPGITTPGATTSTS
VTWGGSELVAVGGKVALLPIPLGTADFLVHHIHAFTIHVTVLILLKGVLFARSSRLIPDKANLGFRFPCDGP
GRGGTCQVSAWDHVFLGLFWMYNAISVVIFHFSWKMQSDVWGTISDQGVVTHITGGNFAQSSITINGWLRDF
LWAQASQVIQSYGSSLSAYGLFFLGAHFVWAFSLMFLFSGRGYWQELIESIVWAHNKLKVAPATQPRALSIV
QGRAVGVTHYLLGGIATTWAFFLARIIAVG
>QEJ86117.1:1-750/1-750 PsaA [Fendlera rupicola]
MIIRSPEPEVKILVDRDHIKTSFEQWARPGHFSRTIAKGPDTTTWIWNLHADAHDFDSHTSDLEEISRKVFS
AHFGQLSIIFLWLSGMYFHGARFSNYEAWLSDPTHIRPSAQVVWPIVGQEILNGDVGGGFRGIQITSGFFQI
WRASGITSELQLYCTAIGALVFAALMLFAGWFHYHKAAPKLAWFQDVESMLNHHLAGLLGLGSLSWAGHQVH
VSLPINQFLNAGVDPKEIPLPHEFILNRDLLAQLYPSFAEGATPFFTLNWSKYAEFLTFRGGLDPVTGGLWL
TDIAHHHLAIAILFLIAGHMYRTNWGIGHGLKDILEAHKGPFTGQGHKGLYEILTTSWHAQLSLNLAMLGSL
TIVVAHHMYSMPPYPYLATDYGTQLSLFTHHMWIGGFLIVGAAAHAAIFMVRDYDPTTRYNDLLDRVLRHRD
AIISHLNWACIFLGFHSFGLYIHNDTMSALGRPQDMFSDTAIQLQPVFAQWIQNTHALAPGATAPAATTSTS
LTWGGGDLVAVGGKVALLPIPLGTADFLVHHIHAFTIHVTVLILLKGVLFARSSRLIPDKANLGFRFPCDGP
GRGGTCQVSAWDHVFLGLFWMYNAISVVIFHFSWKMQSDVWGSISDQGVVTHITGGNFAQSSITINGWLRDF
LWAQASQVIQSYGSSLSAYGLFFLGAHFVWAFSLMFLFSGRGYWQELIESIVWAHNKLKVAPATQPRALSIV
QGRAVGVTHYLLGGIATTWAFFLARIIAVG
>YP_009589979.1:1-750/1-750 PsaA [Hemerocallis fulva]
MIIRSPEPEVKIVVDRDPVKTSFEQWARPGHFSRTIAKGPDTTTWIWNLHADAHDFDSHTSDLEEISRKVFS
AHFGQLSIIFLWLSGMYFHGARFSNYEAWLSDPTHIGPSAQVVWPIVGQEILNGDVGGGFRGIQITSGFFQL
WRASGITSELQLYCTAIGALVFALLMLFAGWFHYHKAAPKLAWFQDVESMLNHHLAGLLGLGSLSWAGHQIH
VSLPINQFLDAGVDPKEIPLPHEFILNRDLLAQLYPSFAEGATPFFTLNWSKYADFLSFRGGLDPITGGLWL
SDIAHHHLAIAILFLIAGHMYRTNWGIGHGLKDILEAHKGPFTGQGHKGLYEILTTSWHAQLSLNLAMLGSS
TIVVAHHMYSMPPYPYLATDYGTQLSLFTHHMWIGGFLIVGAAAHAAIFMVRDYDPTTRYNDLLDRVLRHRD
AIISHLNWACIFLGFHSFGLYIHNDTMSALGRPQDMFSDTAIQLQPIFAQWVQNTHALAPGITAPGATTSTS
VTWGGGELVAVGGKVALLPIPLGTADFLVHHIHAFTIHVTVLILLKGVLFARSSRLIPDKANLGFRFPCDGP
GRGGTCQVSAWDHVFLGLFWMYNAISVVIFHFSWKMQSDVWGTVSDQGVVTHITGGNFAQSSITINGWLRDF
LWAQASQVIQSYGSSLSAYGLFFLGAHFVWAFSLMFLFSGRGYWQELIESIVWAHNKLKVAPATQPRALSIV
QGRAVGVTHYLLGGIATTWAFFLARIIAVG
>YP_009730496.1:1-750/1-750 PsaA [Ruta graveolens]
MIIRSPEPEVKILVDRDPVKTSFEEWAKPGHFSRTIAKGPETTTWIWNLHADAHDFDSHTSDLEEISRKVFS
AHFGQLSIIFLWLSGMYFHGARFSNYEAWLSDPTHIGPSAQVVWPIVGQEILNGDVGGGFRGIQITSGFFQL
WRASGITSELQLYCTAIGALIFAALMLFAGWFHYHKAAPKLAWFQDVESMLNHHLAGLLGLGSLSWAGHQVH
VSLPINQFLNAGVDPKEIPLPHEFILNRDLLAQLYPSFAEGATPFFTLNWSKYADFLTFRGGLDPVTGGLWL
TDIAHHHLAIAILFLIAGHMYRTNWGIGHGLKDILEAHKGPFTGQGHKGLYEILTTSWHAQLSLNLAMLGSL
TIVVAHHMYSMPPYPYLATDYGTQLSLFTHHMWIGGFLIVGAAAHAAIFMVRDYDPTTRYNDLLDRVLRHRD
AIISHLNWVCIFLGFHSFGLYIHNDTMSALGRPQDMFSDTAIQLQPVFAQWIQNTHALAPVGTAPGATASTS
LTWGGADLVAVGGKVALLPIPLGTADFLVHHIHAFTIHVTVLILLKGVLFARSSRLIPDKANLGFRFPCDGP
GRGGTCQVSAWDHVFLGLFWMYNAISVVIFHFSWKMQSDVWGSISDQGVVTHITGGNFAQSSITINGWLRDF
LWAQASQVIQSYGSSLSAYGLFFLGAHFVWAFSLMFLFSGRGYWQELIESIVWAHNKLKVAPATQPRALSIV
QGRAVGVTHYLLGGIATTWAFFLARIIAVG
>YP_009628352.1:1-750/1-750 PsaA [Dysphania botrys]
MIIRSPEPEVKILVDRDPVKTSFEEWARPGHFSRTIAKGPETTTWIWNLHADAHDFDSHTSDLEEISRKIFS
AHFGQLSIIFLWLSGMYFHGARFSNYEAWLSDPTHIGPSAQVVWPIVGQEILNGDVGGGFRGIQITSGFFQI
WRASGITSELQLYCTAIGALVFAALMLFAGWFHYHKAAPKLAWFQDVESMLNHHLAGLLGLGSLSWAGHQIH
VSLPINQFLNAGVDPKEIPLPHEFILNRDLLAQLYPSFAEGATPFFTLNWSKYSEFLTFRGGLDPVTGGLWL
TDIAHHHLAIAILFLIAGHMYRTNWGIGHGLKDILEAHKGPFTGQGHKGLYEILTTSWHAQLSLNLAMLGSL
TIVVAHHMYSMPPYPYLATDYGTQLSLFTHHMWIGGFLIVGAAAHAAIFMVRDYDPTTRYNDLLDRVLRHRD
AIISHLNWACIFLGFHSFGLYIHNDTMSALGRPQDMFSDTAIQLQPVFAQWIQNTHALAPSATAPGATTSTS
LTWGGSDLVAVGGKVALLPIPLGTADFLVHHIHAFTIHVTVLILLKGVLFARSSRLIPDKANLGFRFPCDGP
GRGGTCQVSAWDHVFLGLFWMYNAISVVIFHFSWKMQSDVWGSISDQGVVTHITGGNFAQSSITINGWLRDF
LWAQASQVIQSYGSSLSAYGLFFLGAHFVWAFSLMFLFSGRGYWQELIESIVWAHNKLKVAPATQPRALSIV
QGRAVGVTHYLLGGIATTWAFFLARIIAVG
>YP_009344526.1:1-750/1-750 PsaA [Rhus chinensis]
MIIRSPEPEVKILVDKDPIKTSFEEWARPGHFSRTIAKGPDTTTWIWNLHADAHDFDSHTSDLEEISRKVFS
AHFGQLSIIFLWLSGMYFHGARFSNYEAWLSDPTHIGPSAQVVWPIVGQEILNGDVGGGFRGIQITSGFFQI
WRASGITNELQLYCTAIGALICAALMLFAGWFHYHKAAPKLAWFQDVESMLNHHLAGLLGLGSLSWAGHQVH
VSLPINQFLNAGVDPKEIPLPHEFILNRDLLAQLYPSFAEGATPFFTLNWSKYAEFLTFRGGLDPVTGGLWL
TDIAHHHLAIAILFLIAGHMYRTNWGIGHGLKDILEAHKGPFTGQGHKGLYEILTTSWHAQLSLNLAMLGSL
TIVIAHHMYAMPPYPYLATDYGTQLSLFTHHMWIGGFLIVGAAAHAAIFMVRDYDPTTRYNDLLDRVLRHRD
AIISHLNWVCIFLGFHSFGLYIHNDTMSALGRPQDMFSDTAIQLQPVFAQWIQNTHALAPGGTAPGAAASTS
LTWGGGDLVAVGGKVALLPIPLGTADFLVHHIHAFTIHVTVLILLKGVLFARSSRLIPDKANLGFRFPCDGP
GRGGTCQVSAWDHVFLGLFWMYNSISVVIFHFSWKMQSDVWGSISDQGVVTHITGGNFAQSSITINGWLRDF
LWAQASQVIQSYGSSLSAYGLFFLGAHFVWAFSLMFLFSGRGYWQELIESIVWAHNKLKVAPATQPRALSIV
QGRAVGVTHYLLGGIATTWAFFLARIIAVG
>CUR06708.1:1-750/1-750 psaA [Acacia sclerosperma subsp. sclerosperma]
MIIRSPEPEVKILVDTDPVKTSFEEWAKPGHFSRTIAKGPDTTTWIWNLHADAHDFDSHTSDLEEISRKVFS
AHFGQLSIIFLWLSGMYFHGARFSNYEAWLSDPTHIGPSAQVVWPIVGQEILNGDVGGGFRGIQITSGFFQI
WRASGITSELQLYCTAIGALVFAALMLFAGWFHYHKAAPKLAWFQDVESMLNHHLAGLLGLGSLSWAGHQVH
VSLPINQFLNAGVDPKEIPLPHEFILNRDLLAQLYPSFAEGATPFFTLNWSKYAEFLTFRGGLDPVTGGLWL
TDIAHHHLAIAILFLIAGHMYKTNWGIGHGIKDILEAHKGPFTGQGHKGLYEILTTSWHAQLSINLAMLGSL
TIVVAHHMYSMPPYPYLATDYGTQLSLFTHHMWIGGFLIVGAAAHAAIFMVRDYDPTTRYNDLLDRVLRHRD
AIISHLNWVCIFLGFHSFGLYIHNDTMSALGRPQDMFSDTAIQLQPVFAQWIQNTHALAPGATAPGATTSTS
LTWGGGDLVAVGGKVALLPIPLGTADFLVHHIHAFTIHVTVLILLKGVLFARSSRLIPDKANLGFRFPCDGP
GRGGTCQVSAWDHVFLGLFWMYNSISVVIFHFSWKMQSDVWGSISDQGVVTHITGGNFAQSSITINGWLRDF
LWAQASQVIQSYGSSLSAYGLFFLGAHFVWAFSLMFLFSGRGYWQELIESIVWAHNKLKVAPATQPRALSIV
QGRAVGVTHYLLGGIATTWAFFLARIIAVG
>YP_010041969.1:1-750/1-750 PsaA [Dipterygium glaucum]
MIIRSPEPEVKILVDRDPIKTSFEEWAKPGHFSRTIAKGPDTTTWIWNLHADAHDFDSHTSDLEEISRKVFS
AHFGQLSIIFLWLSGMYFHGARFSNYEAWLSDPTHIGPSAQVVWPIVGQEILNGDVGGGFRGIQITSGFFQI
WRASGITSELQLYCTAIGALVFAALMLFAGWFHYHKAAPKLAWFQDVESMLNHHLAGLLGLGSLSWAGHQVH
VSLPINQFLNAGVDPKEIPLPHEFILNRDLLAQLYPSFAEGATPFFTLNWSKYSEFLTFRGGLDPVTGGLWL
TDIAHHHLAIAILFLIAGHMYRTNWGIGHGLKDILEAHKGPFTGQGHKGLYEILTTSWHAQLSLNLAMLGSL
TIVVAHHMYSMPPYPYLATDYATQLSLFTHHMWIGGFLIVGAAAHAAIFMVRDYDPTNRYNDLLDRVLRHRD
AIISHLNWVCIFLGFHSFGLYIHNDTMSALGRPQDMFSDTAIQLQPVFAQWIQNTHALAPGLTAPGETTSTS
LTWGGGELVAVGGKVALLPIPLGTADFLVHHIHAFTIHVTVLILLKGVLFARSSRLIPDKANLGFRFPCDGP
GRGGTCQVSAWDHVFLGLFWMYNAISVVIFHFSWKMQSDVWGSISDQGVVTHITGGNFAQSSITINGWLRDF
LWAQASQVIQSYGSSLSAYGLFFLGAHFVWAFSLMFLFSGRGYWQELIESIVWAHNKLKVAPATQPRALSIV
QGRAVGVTHYLLGGIATTWAFFLARIIAVG
>YP_009566907.1:1-750/1-750 PsaA [Dysphania ambrosioides]
MIIRSPEPEVKILVDRDPVKTSFEEWARPGHFSRTIAKGPETTTWIWNLHADAHDFDSHTSDLEEISRKIFS
AHFGQLSIIFLWLSGMYFHGARFSNYEAWLSDPTHIGPSAQVVWPIVGQEILNGDVGGGFRGIQITSGFFQI
WRASGITSELQLYCTAIGALVFAALMLFAGWFHYHKAAPKLAWFQDVESMLNHHLAGLLGLGSLSWAGHQIH
VSLPINQFLNAGVDPKEIPLPHEFILNRDLLAQLYPSFAEGATPFFTLNWSKYSEFLTFRGGLDPVTGGLWL
TDIAHHHLAIAILFLIAGHMYRTNWGIGHGLKDILEAHKGPFTGQGHKGLYEILTTSWHAQLSLNLAMLGSL
TIVVAHHMYAMPPYPYLATDYGTQLSLFTHHMWIGGFLIVGAAAHAAIFMVRDYDPTTRYNDLLDRVLRHRD
AIISHLNWACIFLGFHSFGLYIHNDTMSALGRPQDMFSDTAIQLQPVFAQWIQNTHALAPSATAPGATTSTS
LTWGGSDLVAVGGKVALLPIPLGTADFLVHHIHAFTIHVTVLILLKGVLFARSSRLIPDKANLGFRFPCDGP
GRGGTCQVSAWDHVFLGLFWMYNAISVVIFHFSWKMQSDVWGSISDQGVVTHITGGNFAQSSITINGWLRDF
LWAQASQVIQSYGSSLSAYGLFFLGAHFVWAFSLMFLFSGRGYWQELIESIVWAHNKLKVAPATQPRALSIV
QGRAVGVTHYLLGGIATTWAFFLARIIAVG
>YP_009762792.1:1-750/1-750 PsaA [Gleditsia japonica]
MIIRSPEPEVKILVDKDPIKTSFEEWAKPGHFSRTIAKGPDTTTWIWNLHADAHDFDSHTSDLEEISRKVFS
AHFGQLSIIFLWLSGMYFHGARFSNYEAWLSDPTHIGPSAQVVWPIVGQEILNGDVGGGFRGIQITSGFFQL
WRASGITSELQLYCTAIGALVFAALMLFAGWFHYHKAAPKLAWFQDVESMLNHHLAGLLGLGSLSWAGHQVH
VSLPINQFLNAGVDPKEIPLPHEFILNRDLLAQLYPSFAEGATPFFTLNWSKYAEFLTFRGGLDPVTGGLWL
TDIAHHHLAIAILFLIAGHMYRTNWGIGHGIKDILEAHKGPFTGQGHKGLYEILTTSWHAQLSLNLAMLGSL
TIIVAHHMYSMPPYPYLATDYGTQLSLFTHHMWIGGFLIVGAAAHAAIFMVRDYDPTTRYNDLLDRVLRHRD
AIISHLNWVCIFLGFHSFGLYIHNDTMSALGRPQDMFSDTAIQLQPVFAQWIQNTHALAPGATAPGATTSTS
LTWGGGDLVAVGGKVALLPIPLGTADFLVHHIHAFTIHVTVLILLKGVLFARSSRLIPDKANLGFRFPCDGP
GRGGTCQVSAWDHVFLGLFWMYNAISVVIFHFSWKMQSDVWGSISDQGVVTHITGGNFAQSSITINGWLRDF
LWAQASQVIQSYGSSLSAYGLFFLGAHFVWAFSLMFLFSGRGYWQELIESIVWAHNKLKVAPATQPRALSIV
QGRAVGVTHYLLGGIATTWAFFLARIIAVG
>YP_009758782.1:1-750/1-750 PsaA [Oxybasis glauca]
MIIRSPEPEVKILVDRDPVKTSFEEWARPGHFSRTIAKGPETTTWIWNLHADAHDFDSHTSDLEEISRKIFS
AHFGQLSIIFLWLSGMYFHGARFSNYEAWLSDPTHIGPSAQVVWPIVGQEILNGDVGGGFRGIQITSGFFQI
WRASGITSELQLYCTAIGALVFAALMLFAGWFHYHKAAPKLAWFQDVESMLNHHLAGLLGLGSLSWAGHQIH
VSLPINQFLNAGVDPKEIPLPHEFILNRDLLAQLYPSFAEGATPFFTLNWAKYAEFLTFRGGLDPVTGGLWL
TDIAHHHLAIAILFLLAGHMYRTNWGIGHSLKDILEAHKGPFTGQGHKGLYEILTTSWHAQLSLNLAMLGSL
TIVVAHHMYAMPPYPYLATDYGTQLSLFTHHMWIGGFLIVGAAAHAAIFMVRDYDPTTRYNDLLDRVLRHRD
AIISHLNWACIFLGFHSFGLYIHNDTMSALGRPQDMFSDTAIQLQPVFAQWIQNTHALAPSATAPGATASTS
LTWGGSDLVAVGGKVALLPIPLGTADFLVHHIHAFTIHVTVLILLKGVLFARSSRLIPDKANLGFRFPCDGP
GRGGTCQVSAWDHVFLGLFWMYNAISVVIFHFSWKMQSDVWGSINDQGVVTHITGGNFAQSSITINGWLRDF
LWAQASQVIQSYGSSLSAYGLFFLGAHFVWAFSLMFLFSGRGYWQELIESIVWAHNKLKVAPATQPRALSIV
QGRAVGVTHYLLGGIATTWAFFLARIIAVG
>YP_010027636.1:1-750/1-750 PsaA [Zanthoxylum oxyphyllum]
MIIRSPEPEVKILVDRDPIKTSFEEWARPGHFSRTIAKGPDTTTWIWNLHADAHDFDSHTSDLEEISRKVFS
AHFGQLSIIFLWLSGMYFHGARFSNYEAWLSDPTHIGPSAQVVWPIVGQEILNGDVGGGFRGIQITSGFFQI
WRASGITNELQLYCTAIGALIFAALMLFAGWFHYHKAAPKLAWFQDVESMLNHHLAGLLGLGSLSWAGHQVH
VSLPINQFLNAGVDPKEIPLPHEFILNRDLLAQLYPSFAEGATPFFTLNWSKYADFLTFRGGLDPVTGGLWL
TDIAHHHLAIAILFLIAGHMYRTNWGIGHGLKDILEAHKGPFTGQGHKGLYEILTTSWHAQLSLNLAMLGSL
TIVVAHHMYSMPPYPYLATDYGTQLSLFTHHMWIGGFLIVGAAAHAAIFMVRDYDPTTRYNDLLDRVLRHRD
AIISHLNWVCIFLGFHSFGLYIHNDTMSALGRPQDMFSDTAIQLQPVFAQWIQNTHALAPGGTAPGATASTS
LTWGGGDLVAVGGKVALLPIPLGTADFLVHHIHAFTIHVTVLILLKGVLFARSSRLIPDKANLGFRFPCDGP
GRGGTCQVSAWDHVFLGLFWMYNAISVVIFHFSWKMQSDVWGSISDQGVVTHITGGNFAQSSITINGWLRDF
LWAQASQVIQSYGSSLSAYGLLFLGAHFVWAFSLMFLFSGRGYWQELIESIVWAHNKLKVAPATQPRALSIV
QGRAVGVTHYLLGGIATTWAFFLARIIAVG
>YP_010027809.1:1-750/1-750 PsaA [Zanthoxylum multijugum]
MIIRSPEPEVKILVDRDPIKTSFEEWARPGHFSRTIAKGPDTTTWIWNLHADAHDFDSHTSDLEEISRKVFS
AHFGQLSIIFLWLSGMYFHGARFSNYEAWLSDPTHIGPSAQVVWPIVGQEILNGDVGGGFRGIQITSGFFQL
WRASGITNELQLYCTAIGALIFAALMLFAGWFHYHKAAPKLAWFQDVESMLNHHLAGLLGLGSLSWAGHQVH
VSLPINQFLNAGVDPKEIPLPHEFILNRDLLAQLYPSFAEGATPFFTLNWSKYADFLTFRGGLDPVTGGLWL
TDIAHHHLAIAILFLIAGHMYRTNWGIGHGLKDILEAHKGPFTGQGHKGLYEILTTSWHAQLSLNLAMLGSL
TIVVAHHMYSMPPYPYLATDYGTQLSLFTHHMWIGGFLIVGAAAHAAIFMVRDYDPTTRYNDLLDRVLRHRD
AIISHLNWVCIFLGFHSFGLYIHNDTMSALGRPQDMFSDTAIQLQPVFAQWIQNTHALAPGGTAPGATASTS
LTWGGGDLVAVGGKVALLPIPLGTADFLVHHIHAFTIHVTVLILLKGVLFARSSRLIPDKANLGFRFPCDGP
GRGGTCQVSAWDHVFLGLFWMYNAISVVIFHFSWKMQSDVWGSISDQGVVTHITGGNFAQSSITINGWLRDF
LWAQASQVIQSYGSSLSAYGLFFLGAHFVWAFSLMFLFSGRGYWQELIESIVWAHNKLKVAPATQPRALSIV
QGRAVGVTHYLLGGIATTWAFFLARIIAVG
>AJE73393.1:1-750/1-750 photosystem I P700 chlorophyll a [Antennaria howellii]
MIIRSPEPEVKILVDRDHIKTSFEAWAKPGHFSRTLAKGPETTTWIWNLHADAHDFDSHTSDLEEISRKVFS
AHFGQLSIIFLWLSGMYFHGARFSNYEAWLSDPTHIGPSAQVVWPIVGQEILNGDVGGGFRGIQITSGFFQL
WRASGITSELQLYCTAIGALIFAALMLFAGWFHYHKAAPKLAWFQDVESMLNHHLAGLLGLGSLSWAGHQVH
VSLPINQFLNAGVDPKEIPLPHEFILNRDLLAQLYPSFAEGATPFFTLNWSKYSDFLTFRGGLDPVTGGLWL
TDTAHHHLAIAILFLIAGHMYRTNWGIGHGLKDILEAHKGPFTGQGHKGLYEILTTSWHAQLSLNLAMLGSL
TIVVAHHMYAMPPYPYLATDYGTVLSLFTHHMWIGGFLIVGAAAHAAIFMVRDYDPTTRYNDLLDRVLRHRD
AIISHLNWACIFLGFHSFGLYIHNDTMSALGRPQDMFSDTAIQLQPVFAQWIQNTHALAPGATAPGATASTS
LTWGGGDLVAVGGKVALLPIPLGTADFLVHHIHAFTIHVTVLILLKGVLFARSSRLIPDKANLGFRFPCDGP
GRGGTCQVSAWDHVFLGLFWMYNAISVVIFHFSWKMQSDVWGSISDQGVVTHITGGNFAQSSITINGWLRDF
LWAQASQVIQSYGSSLSAYGLFFLGAHFVWAFSLMFLFSGRGYWQELIESIVWAHNKLKVAPATQPRALSIV
QGRAVGVTHYLLGGIATTWAFFLARIIAVG
>CUR01800.1:1-750/1-750 psaA [Acacia diallaga]
MIIRSPEPEVKILVDIDPVKTSFEEWAKPGHFSRTIAKGPDTTTWIWNLHADAHDFDSHTSDLEEISRKVFS
AHFGQLSIIFLWLSGMYFHGARFSNYEAWLSDPTHIGPSAQVVWPIVGQEILNGDVGGGFRGIQITSGFFQI
WRASGITSELQLYCTAIGALVFAALMLFAGWFHYHKAAPKLAWFQDVESMLNHHLAGLLGLGSLSWAGHQVH
VSLPINQFLNAGVDPKEIPLPHEFILNRDLLAQLYPSFAEGATPFFTLNWSKYAEFLTFRGGLDPVTGGLWL
TDIAHHHLAIAILFLIAGHMYRTNWGIGHGIKDILEAHKGPFTGQGHKGLYEILTTSWHAQLSINLAMLGSL
TIVVAHHMYSMPPYPYLATDYGTQLSLFTHHMWIGGFLIVGAAAHAAIFMVRDYDPTTRYNDLLDRVLRHRD
AIISHLNWVCIFLGFHSFGLYIHNDTMSALGRPQDMFSDTAIQLQPVFAQWIQNTHALAPGATAPGATTSTS
LTWGGGDLVAVGGKVALLPIPLGTADFLVHHIHAFTIHVTVLILLKGVLFARSSRLIPDKANLGFRFPCDGP
GRGGTCQVSAWDHVFLGLFWMYNSISVVIFHFSWKMQSDVWGSISDQGVVTHITGGNFAQSSITINGWLRDF
LWAQASQVIQSYGSSLSAYGLFFLGAHFVWAFSLMFLFSGRGYWQELIESIVWAHNKLKVAPATQPRALSIV
QGRAVGVTHYLLGGIATTWAFFLARIIAVG
>YP_009271469.1:1-750/1-750 PsaA [Eclipta prostrata]
MIIRSPEPEVKILVDRDHIKTSFEEWARPGHFSRTIAKGPETTTWIWNLHADAHDFDSHTSDLEEISRKVFS
AHFGQLSIIFLWLSGMYFHGARFSNYEAWLSDPTHIGPSAQVVWPIVGQEILNGDVGGGFRGIQITSGFFQI
WRASGITSELQLYCTAIGALIFAALMLFAGWFHYHKAAPKLAWFQDVESMLNHHLAGLLGLGSLSWAGHQVH
VSLPINQFLNAGVDPKEIPLPHEFILNRDLLAQLYPSFAEGATPFFTLNWSKYADFLTFRGGLDPVTGGLWL
TDTAHHHLAIAILFLIAGHMYRTNWGIGHGLKDILEAHKGPFTGQGHKGLYEILTTSWHAQLSLNLAMLGSL
TIVVAHHMYAMPPYPYLATDYGTQLSLFTHHMWIGGFLIVGAAAHAAIFMVRDYDPTTRYNDLLDRVLRHRD
AIISHLNWACIFLGFHSFGLYIHNDTMSALGRPQDMFSDTAIQLQPVFAQWIQNTHALAPGATAPGATASTS
LTWGGSDLVAVGGKVALLPIPLGTADFLVHHIHAFTIHVTVLILLKGVLFARSSRLIPDKANLGFRFPCDGP
GRGGTCQVSAWDHVFLGLFWMYNSISVVIFHFSWKMQSDVWGSISDQGVVTHITGGNFAQSSITINGWLRDF
LWAQASQVIQSYGSSLSAYGLFFLGAHFVWAFSLMFLFSGRGYWQELIESIVWAHNKLKVAPATQPRALSIV
QGRAVGVTHYLLGGIATTWAFFLARIIAVG
>CUR05437.1:1-750/1-750 psaA [Acacia puncticulata]
MIIRSPEPEVKILVDMDPVKTSFEEWAKPGHFSRTIAKGPDTTTWIWNLHADAHDFDSHTSDLEEISRKVFS
AHFGQLSIIFLWLSGMYFHGARFSNYEAWLSDPTHIGPSAQVVWPIVGQEILNGDVGGGFRGIQITSGFFQI
WRASGITSELQLYCTAIGALVFAALMLFAGWFHYHKAAPKLAWFQDVESMLNHHLAGLLGLGSLSWAGHQIH
VSLPINQFLNAGVDPKEIPLPHEFILNRDLLAQLYPSFAEGATPFFTLNWSKYAEFLTFRGGLDPVTGGLWL
TDIAHHHLAIAILFLIAGHMYRTNWGIGHGIKDILEAHKGPFTGQGHKGLYEILTTSWHAQLSINLAMLGSL
TIVVAHHMYSMPPYPYLATDYGTQLSLFTHHMWIGGFLIVGAAAHAAIFMVRDYDPTTRYNDLLDRVLRHRD
AIISHLNWVCIFLGFHSFGLYIHNDTMSALGRPQDMFSDTAIQLQPVFAQWIQNTHALAPGATAPGATTSTS
LTWGGGDLVAVGGKVALLPIPLGTADFLVHHIHAFTIHVTVLILLKGVLFARSSRLIPDKANLGFRFPCDGP
GRGGTCQVSAWDHVFLGLFWMYNSISVVIFHFSWKMQSDVWGSISDQGVVTHITGGNFAQSSITINGWLRDF
LWAQASQVIQSYGSSLSAYGLFFLGAHFVWAFSLMFLFSGRGYWQELIESIVWAHNKLKVAPATQPRALSIV
QGRAVGVTHYLLGGIATTWAFFLARIIAVG
>CUR06889.1:1-750/1-750 psaA [Acacia sibina]
MIIRSPEPEVKILVDIDPVKTSFEEWAKPGHFSRTIAKGPDTTTWIWNLHADAHDFDSHTSDLEEISRKVFS
AHFGQLSIIFLWLSGMYFHGARFSNYEAWLSDPTHIGPSAQVVWPIVGQEILNGDVGGGFRGIQITSGFFQL
WRASGITSELQLYCTAIGALVFAALMLFAGWFHYHKAAPKLAWFQDVESMLNHHLAGLLGLGSLSWAGHQVH
VSLPINQFLNAGVDPKEIPLPHEFILNRDLLAQLYPSFAEGATPFFTLNWSKYAEFLTFRGGLDPVTGGLWL
TDIAHHHLAIAILFLIAGHMYRTNWGIGHGIKDILEAHKGPFTGQGHKGLYEILTTSWHAQLSINLAMLGSL
TIVVAHHMYSMPPYPYLATDYGTQLSLFTHHMWIGGFLIVGAAAHAAIFMVRDYDPTTRYNDLLDRVLRHRD
AIISHLNWVCIFLGFHSFGLYIHNDTMSALGRPQDMFSDTAIQLQPVFAQWIQNTHALAPGATAPGATTSTS
LTWGGGDLVAVGGKVALLPIPLGTADFLVHHIHAFTIHVTVLILLKGVLFARSSRLIPDKANLGFRFPCDGP
GRGGTCQVSAWDHVFLGLFWMYNSISVVIFHFSWKMQSDVWGSISDQGVVTHITGGNFAQSSITINGWLRDF
LWAQASQVIQSYGSSLSAYGLFFLGAHFVWAFSLMFLFSGRGYWQELIESIVWAHNKLKVAPATQPRALSIV
QGRAVGVTHYLLGGIATTWAFFLARIIAVG
>QTG40355.1:1-750/1-750 PsaA [Rubus hirsutus]
MIIRSPEPEVKILVDRDPVKTSFEEWARPGHFSRTIAKGPDTTTWIWNLHADAHDFDSYTSDLEEISRKVFS
AHFGQLSIIFLWLSGMYFHGARFSNYEAWLSDPTHIGPSAQVVWPIVGQEILNGDVGGGFRGIQITSGFFQL
WRASGITNELQLYCTAIGALVFAALMLFAGWFHYHKAAPKLAWFQDVESMLNHHLAGLLGLGSLSWAGHQVH
VSLPINQFLNAGVDPKEIPLPHEFILNRDLLAQLYPSFAEGATPFFTLNWSKYAEFLTFRGGLDPVTGGLWL
TDIAHHHLAIAILFLVAGHMYRTNWGIGHGIKDILEAHKGPFTGQGHKGLYEILTTSWHAQLSLNLAMLGSL
TIVVAHHMYAMPPYPYLATDYGTQLSLFTHHMWIGGFLIVGAAAHAAIFMVRDYDPTTRYNDLLDRVLRHRD
AIISHLNWVCIFLGFHSFGLYIHNDTMSALGRPQDMFSDTAIQLQPVFAQWIQNTHALAPGATAPGATTSTS
LTWGGGDLVAVGGKVALLPIPLGTADFLVHHIHAFTIHVTVLILLKGVLFARSSRLIPDKANLGFRFPCDGP
GRGGTCQVSAWDHVFLGLFWMYNSISVVIFHFSWKMQSDVWGSISDQGVVTHITGGNFAQSSITINGWLRDF
LWAQASQVIQSYGSSLSAYGLFFLGAHFVWAFSLMFLFSGRGYWQELIESIVWAHNKLKVAPATQPRALSIV
QGRAVGVTHYLLGGIATTWAFFLARIIAVG
>YP_009724699.1:1-750/1-750 PsaA [Disporum sessile]
MIIRSPESEVKIVVDRDPVKTSFEEWARPGHFSRTIAKGPDTTTWIWNLHADAHDFDSHTSDLEEISRKVFS
AHFGQLSIIFLWLSGMYFHGARFSNYEAWLSDPIHIKPSAQVVWPIVGQEILNSDVGGGFRGIQITSGFFQI
WRASGITNELQLYCTAIGALVFASLMLFAGWFHYHKAAPKLAWFQDVESMLNHHLAGLLGLGSLSWAGHQIH
VSLPINQFLDAGVDPKEIPLPHEFILNRDLLAQLYPSFSEGATPFFTLNWSKYAEFLSFRGGLDPITGGLWL
SDIAHHHLAIAILFLIAGHMYRTNWGIGHGLKDILEAHKGPFTGQGHRGLYEILTTSWHAQLSLNLAMLGSL
TIVVAHHMYSMPPYPYLAIDYGTQLSLFTHHMWIGGFLIVGAAAHAAIFMVRDYDPTTRYNDLLDRVLRHRD
AIISHLNWACIFLGFHSFGLYIHNDTMSALGRPQDMFSDTAIQLQPIFAQWVQNTHALAPGLTAPGATASTS
LTWGGSELVGVGGKVALLPIPLGTADFLVHHIHAFTIHVTVLILLKGVLFARSSRLIPDKANLGFRFPCDGP
GRGGTCQVSAWDHVFLGLFWMYNAISVVIFHFSWKMQSDVWGTISDQGVVTHITGGNFAQSSITINGWLRDF
LWAQASQVIQSYGSSLSAYGLFFLGAHFVWAFSLMFLFSGRGYWQELIESIVWAHNKLKVAPATQPRALSIV
QGRAVGVTHYLLGGIATTWAFFLARIIAVG
>YP_009356865.1:1-750/1-750 PsaA [Fritillaria thunbergii]
MIIRSPEPEVKIVVDRDPVKTSFEEWARPGHFSRTIAKGPDTTTWIWNLHADAHDFDSHTNDLEEISRKVFS
AHFGQLSIIFLWLSGMYFHGARFSNYEAWLSDPAHIGPSAQVVWPIVGQEILNGDVGGGFRGIQITSGFFQI
WRASGITSELQLYCTAIGALVFASLMLFAGWFHYHKAAPKLVWFQDVESMLNHHLAGLLGLGSLSWAGHQIH
VSLPINQFLDAGVDPKEIPLPHEFILNRDLLAQLYPSFAEGATPFFTLNWSKYSDFLSFRGGLNPITGGLWL
SDIAHHHLAIAILFLIAGHMYRTNWGIGHGLKDILEAHKGPFTGQGHKGLYEILTTSWHAQLSLNLAMLGSL
TIVVAHHMYSMPPYPYLAIDYGTQLSLFTHHMWIGGFLIVGAAAHAAIFMVRDYDPTTRYNDLLDRVLRHRD
AIISHLNWACIFLGFHSFGLYIHNDTMSALGRPQDMFSDTAIQLQPIFAQWVQNTHALAPGITAPGATTSTS
VTWGGSELVAVGGKVALLPIPLGTADFLVHHIHAFTIHVTVLILLKGVLFARSSRLIPDKANLGFRFPCDGP
GRGGTCQVSAWDHVFLGLFWMYNAISVVIFHFSWKMQSDVWGTINDQGVVTHITGGNFAQSSITINGWLRDF
LWAQASQVIQSYGSSLSAYGLFFLGAHFVWAFSLMFLFSGRGYWQELIESIVWAHNKLKVAPATQPRALSIV
QGRAVGVTHYLLGGIATTWAFFLARIIAVG
>QEU52853.1:1-750/1-750 PsaA [Horsfieldia amygdalina]
MIIRSPEPEVKIVVDRDPIKTSFEEWARPGHFSRTIAKGPDTTTWIWNLHADAHDFDSHTSDLEEISRKVFS
AHFGQLSIIFLWLSGMYFHGARFSNYEAWLSDPTHIGPSAQVVWPIVGQEILNGDVGGGFRGIQITSGFFQI
WRASGITSELQLYCTAIGALFFSALMLFAGWFHYHKAAPKLAWFQDVESMLNHHLAGLLGLGSLSWAGHQVH
VSLPINKFLDAGVDPKEIPLPHEFILNRDLLAQLYPSFAEGATPFFTLNWAKYTEFLSFRGGLDPVTGGLWL
TDIAHHHLAIAILFLIAGHMYRTNWGIGHGLKDILEAHKGPFTGQGHKGLYEILTTSWHAQLSLNLAMLGSS
TIVVAHHMYSMPPYPYLAIDYGTQLSLFTHHMWIGGFLIVGAAAHAAIFMVRDYDPTTRYNDLLDRVLRHRD
AIISHLNWACIFLGFHSFGLYIHNDTMSALGRPQDMFSDTAIQLQPIFAQWVQNTHALAPGATAPGATTSTS
LTWGGSDLVAVGGKVALLPIPLGTADFLVHHIHAFTIHVTVLILLKGVLFARSSRLIPDKANLGFRFPCDGP
GRGGTCQVSAWDHVFLGLFWMYNAISVVIFHFSWKMQSDVWGSISDQGAVTHITGGNFAQSSITINGWLRDF
LWAQASQVIQSYGSSLSAYGLLFLGAHFVWAFSLMFLFSGRGYWQELIESIVWAHNKLKVAPAIQPRALSIV
QGRAVGVTHYLLGGIATTWAFFLARIIAVG
>CUR05072.1:1-750/1-750 psaA [Acacia obtecta]
MIIRSPEPEVKILVDMDPVKTSFEEWAKPGHFSRTIAKGPDTTTWIWNLHADAHDFDSHTSDLEEISRKVFS
AHFGQLSIIFLWLSGMYFHGARFSNYEAWLSDPTHIGPSAQVVWPIVGQEILNGDVGGGFRGIQITSGFFQI
WRASGITSELQLYCTAIGALVFAALMLFAGWFHYHKAAPKLAWFQDVESMLNHHLAGLLGLGSLSWAGHQVH
VSLPINQFLNAGVDPKEIPLPHEFILNRDLLAQLYPSFAEGATPFFTLNWSKYAEFLTFRGGLDPVTGGLWL
TDIAHHHLAIAILFLIAGHMYRTNWGIGHGIKDILEAHKGPFTGQGHKGLYEILTTSWHAQLSINLAMLGSL
TIVVAHHMYSMPPYPYLATDYGTQLSLFTHHMWIGGFLIVGAAAHAAIFMVRDYDPTTRYNDLLDRVLRHRD
AIISHLNWVCIFLGFHSFGLYIHNDTMSALGRPQDMFSDTAIQLQPVFAQWIQNTHALAPSATAPGATTSTS
LTWGGGDLVAVGGKVALLPIPLGTADFLVHHIHAFTIHVTVLILLKGVLFARSSRLIPDKANLGFRFPCDGP
GRGGTCQVSAWDHVFLGLFWMYNSISVVIFHFSWKMQSDVWGSISDQGVVTHITGGNFAQSSITINGWLRDF
LWAQASQVIQSYGSSLSAYGLFFLGAHFVWAFSLMFLFSGRGYWQELIESIVWAHNKLKVAPAIQPRALSIV
QGRAVGVTHYLLGGIATTWAFFLARIIAVG
>YP_009872437.1:1-750/1-750 PsaA [Paederia scandens]
MIIRSPEPEVKILVDRDRVKTSFEEWAKPGHFSRTIAKGPDTTTWIWNLHADAHDFDSHTNDLEEISRKVFS
AHFGQLSIIFLWLSGMYFHGARFSNYEAWLSDPTHIGPSAQVVWPIVGQEILNGDVGGGFRGIQITSGFFQL
WRASGITSELQLYCTAIGALIFAALMLFAGWFHYHKAAPKLAWFQDVESMLNHHLAGLLGLGSLSWAGHQVH
VSLPINQFLNAGVDPKEIPLPHEFILNRDLLAQLYPSFAEGATPFFTLNWSKYADFLTFRGGLDPVTGGLWL
TDIAHHHLAIAILFLIAGHMYRTNWGIGHSLKDILEAHKGPFTGQGHKGLYEILTTSWHAQLSLNLAMLGSL
TIVVAHHMYAMPPYPYLATDYGTQLSLFTHHMWIGGFLVVGAAAHAAIFMVRDYDPTTRYNDLLDRVLRHRD
AIISHLNWACIFLGFHSFGLYIHNDTMSALGRPQDMFSDTAIQLQPVFAQWIQNTHALAPGATAPGATASTS
LTWGGGDLVAVGGKVALLPIPLGTADFLVHHIHAFTIHVTVLILLKGVLFARSSRLIPDKANLGFRFPCDGP
GRGGTCQVSAWDHVFLGLFWMYNSISVVIFHFSWKMQSDVWGSISDQGVVTHITGGNFAQSSITINGWLRDF
LWAQASQVIQSYGSSLSAYGLFFLGAHFVWAFSLMFLFSGRGYWQELIESIVWAHNKLKVAPATQPRALSIV
QGRAVGVTHYLLGGIATTWAFFLARIIAVG
>YP_009655562.1:1-750/1-750 PsaA [Eragrostis setifolia]
MIIRSPEPEVKIVVDRDPVKTSFEEWAKPGHFSRTIAKGPDTTTWIWNLHADAHDFDSHTGDLEEISRKIFS
AHFGQLSIIFLWLSGMYFHGARFSNYEAWLSDPTHIGPSAQVVWPIVGQEILNGDVGGGFRGIQITSGFFQI
WRASGITSELQLYCTAIGALIFAALMLFAGWFHYHKAAPKLAWFQDVESMLNHHLAGLLGLGSLSWAGHQIH
VSLPINQFLDAGVDPKEIPLPHEFILNRDLLAQLYPSFAEGATPFFTLNWSKYAEFLTFRGGLDPITGGLWL
SDIAHHHLAIAILFLIAGHMYRTNWGIGHGLKDILEAHKGPFTGQGHKGLYEILTTSWHAQLSLNLAMLGST
TIVVAHHMYSMPPYPYLATDYGTQLSLFTHHMWIGGFLIVGAAAHAAIFMVRDYDPTTRYNDLLDRVLRHRD
AIISHLNWVCIFLGFHSFGLYIHNDTMSALGRPQDMFSDTAIQLQPIFAQWVQNIHADAPGVTAPGATTSTS
LTWGGGELVAVGGKVALLPIPLGTADFLVHHIHAFTIHVTVLILLKGVLFARSSRLIPDKANLGFRFPCDGP
GRGGTCQVSAWDHVFLGLFWMYNAISVVIFHFSWKMQSDVWGTVSDQGIVTHITGGNFAQSSITINGWLRDF
LWAQASQVIQSYGSSLSAYGLFFLGAHFVWAFSLMFLFSGRGYWQELIESIVWAHNKLKVAPATQPRALSII
QGRAVGVTHYLLGGIATTWAFFLARIIAVG
>YP_009771001.1:1-750/1-750 PsaA [Parkinsonia africana]
MIIRSPEPEVKILVDRDPIKTSFEEWAKPGHFSRTIAKGPDTTTWIWNLHADAHDFDSHTSDLEEISRKVFS
AHFGQLSIIFLWLSGMYFHGARFSNYEAWLSDPTHIGPSAQVVWPIVGQEILNGDVGGGFRGIQITSGFFQI
WRASGITSELQLYCTAIGALVFAALMLFAGWFHYHKAAPKLVWFQDVESMLNHHLAGLLGLGSLSWAGHQVH
VSLPINQFLNAGVDPKEIPLPHEFILNRDLLAQLYPSFAEGATPFFTLNWSKYAEFLTFRGGLDPVTGGLWL
TDIAHHHLAIAILFLIAGHMYRTNWGIGHGIKEILEAHKGPFTGQGHKGLYEILTTSWHAQLSINLAMLGSL
TIVVAHHMYSMPPYPYLATDYGTQLSLFTHHMWIGGFLIVGAAAHAAIFMVRDYDPTTRYNDLLDRVLRHRD
AIISHLNWVCIFLGFHSFGLYIHNDTMSALGRPQDMFSDTAIQLQPVFAQWIQNTHALAPGATAPGATTSTS
LTWGGGDLVAVGGKVALLPIPLGTADFLVHHIHAFTIHVTVLILLKGVLFARSSRLIPDKANLGFRFPCDGP
GRGGTCQVSAWDHVFLGLFWMYNAISVVIFHFSWKMQSDVWGSISDQGVVTHITGGNFAQSSITINGWLRDF
LWAQASQVIQSYGSSLSAYGLFFLGAHFVWAFSLMFLFSGRGYWQELIESIVWAHNKLRVAPATQPRALSIV
QGRAVGVTHYLLGGIATTWAFFLARIIAVG
>YP_002720112.1:1-750/1-750 psaA [Jatropha curcas]
MIIRSPEPEVKILVDRDPIKTSFEEWARPGHFSRTIAKGPDTTTWIWNLHADAHDFDSHTSDLEEISRKVFS
AHFGQLSIIFLWLSGMYFHGARFSNYEAWLSDPTHIGPSAQVVWPIVGQEILNGDVGGGFRGIQITSGFFQL
WRASGITSELQLYCTAIGALVFATLMLFAGWFHYHKAAPKLAWFQDVESMLNHHLAGLLGLGSLSWAGHQVH
VSLPINQFLNAGVDPKEIPLPHEFILNRDLLAQLYPSFAEGATPFFTLNWSKYSEFLTFRGGLDPVTGGLWL
TDIAHHHLAIAILFLIAGHMYKTNWGIGHGIKDILEAHKGPFTGQGHKGLYEILTTSWHAQLSLNLAMLGSL
TIVVAHHMYSMPPYPYLATDYGTQLSLFTHHMWIGGFLIVGAAAHAAIFMVRDYDPTTRYNDLLDRVLRHRD
AIISHLNWVCIFLGFHSFGLYIHNDTMSALGRPQDMFSDTAIQLQPVFAQWIQNTHALAPGATAPGATASTS
LTWGGGDLVAVGGKVALLPIPLGTADFLVHHIHAFTIHVTVLILLKGVLFARSSRLIPDKANLGFRFPCDGP
GRGGTCQVSAWDHVFLGLFWMYNSISVVIFHFSWKMQSDVWGSISDQGVVTHITGGNFAQSSITINGWLRDF
LWAQASQVIQSYGSSLSAYGLFFLGAHFVWAFSLMFLFSGRGYWQELIESIVWAHNKLKVAPATQPRALSII
QGRAVGVTHYLLGGIATTWAFFLARIIAVG
>YP_009473526.1:1-750/1-750 PsaA [Hydrocera triflora]
MIIRSPEPEVKILVDRDPIKTSFEEWARPGHFSRTIAKGPDTTTWIWNLHADAHDFDSHTSDLEEISRKVFS
AHFGQLSIIFLWLSGMYFHGARFSNYEAWLSDPTHIGPSAQVVWPIVGQEILNGDVGGGFRGIQITSGFFQI
WRASGITSELQLYCTAIGALIFAALMLFAGWFHYHKAAPKLAWFQDVESMLNHHLAGLLGLGSLSWAGHQVH
VSLPINQFLNAGVDPKEIPLPHEFILNRDLLAQLYPSFAEGATPFFTLNWSKYAEFLTFRGGLDPVTGGLWL
TDIAHHHLAIAILFLIAGHMYRTNWGIGHGLKDILEAHKGPFTGEGHKGLYEILTTSWHAQLSLNLAMLGSL
TIVVAHHMYSMPPYPYLATDYGTQLSLFTHHMWIGGFLIVGAAAHAAIFMVRDYDPTTRYNDLLDRVLRHRD
AIISHLNWACIFLGFHSFGLYIHNDTMSALGRPQDMFSDTAIQLQPIFAQWIQNTHALAPGATAPGATASTS
LTWGGGDLVAVGGKVALLPIPLGTADFLVHHIHAFTIHVTVLILLKGVLFARSSRLIPDKANLGFRFPCDGP
GRGGTCQVSAWDHVFLGLFWMYNSISIVIFHFSWKMQSDVWGSISDQGVVTHITGGNFAQSSITINGWLRDF
LWAQASQVIQSYGSSLSAYGLFFLGAHFVWAFSLMFLFSGRGYWQELIESIVWAHNKLKVAPATQPRALSIV
QGRAVGVTHYLLGGIATTWAFFLARIIAVG
>AJE73089.1:1-750/1-750 photosystem I P700 chlorophyll a [Gutierrezia sarothrae]
MIIRSPEPEVKILVDRDHIKTSFEEWARPGHFSRTIAKGPETTTWIWNLHADAHDFDSHTSDLEEISRKVFS
AHFGQLSIIFLWLSGMYFHGARFSNYEAWLSDPTHIGPSAQVVWPIVGQEILNGDVGGGFRGIQITSGFFQL
WRASGITSELQLYCTAIGALIFAALMLFAGWFHYHKAAPKLAWFQDVESMLNHHLAGLLGLGSLSWAGHQVH
VSLPINQFLNAGVDPKEIPLPHEFILNRDLLAQLYPSFAEGATPFFTLNWSKYADFLTFRGGLDPVTGGLWL
TDTAHHHLAIAILFLIAGHMYRTNWGIGHGLKDILEAHKGPFTGQGHKGLYEILTTSWHAQLSLNLAMLGSL
TIVVAHHMYAMPPYPYLATDYGTQLSLFTHHMWIGGFLIVGAAAHAAIFMVRDYDPTTRYNDLLDRVLRHRD
AIISHLNWACIFLGFHSFGLYIHNDTMSALGRPQDMFSDTAIQLQPVFAQWIQNTHALAPGATAPGATASTS
LTWGGGDLVAVGGKVALLPIPLGTADFLVHHIHAFTIHVTVLILLKGVLFARSSRLIPDKANLGFRFPCDGP
GRGGTCQVSAWDHVFLGLFWMYNAISVVIFHFSWKMQSDVWGSISDQGVVTHITGGNFAQSSITINGWLRDF
LWAQASQVIQSYGSSLSAYGLFFLGAHFVWAFSLMFLFSGRGYWQELIESIVWAHNKLKVAPATQPRALSIV
QGRAVGVTHYLLGGIATTWAFFLARIIAVG
>YP_009142050.1:1-750/1-750 PsaA [Fagopyrum tataricum]
MIIRSPEPEVKILVDRDPVKTSFEEWARPGHFSRTIAKGPETTTWIWNLHADAHDFDSHTSDLEEISRKIFS
AHFGQLSIIFLWLSGMYFHGARFSNYEAWLSDPTHIGPSAQVVWPIVGQEILNGDVGGGFRGIQITSGFFHI
WRASGITSELQLYCTAIGALVFAALMLFAGWFHYHKAAPKLAWFQDVESMLNHHLAGLLGLGSLSWAGHQVH
VSLPINQFLNAGVDPKEIPLPHEFILNRDLLAQLYPSFAEGATPFFTLNWSKYAEFLTFRGGLDPVTGGLWL
SDIAHHHLAIAILFLIAGHMYRTNWGIGHGLKDILEAHKGPFTGQGHKGLYEILTTSWHAQLALNLAMLGSL
TIVVAHHMYSMPPYPYLATDYGTQLSLFTHHMWIGGFLIVGAAAHAAIFMVRDYDPTTRYNDLLDRVLRHRD
AIISHLNWACIFLGFHSFGLYIHNDTMSALGRPQDMFSDTAIQLQPIFAQWIQNTHALAPSVTAPGATTSTS
LTWGGGDLVAVGGKVALLPIPLGTADFLVHHIHAFTIHVTVLILLKGVLFARSSRLIPDKANLGFRFPCDGP
GRGGTCQVSAWDHVFLGLFWMYNSISVVIFHFSWKMQSDVWGSISDQGVVTHITGGNFAQSSITINGWLRDF
LWAQASQVIQSYGSSLSAYGLFFLGAHFVWAFSLMFLFSGRGYWQELIESIVWAHNKLKVAPATQPRALSIV
QGRAVGVTHYLLGGIATTWAFFLARIIAVG
>YP_009825877.1:1-750/1-750 PsaA [Alpinia pumila]
MIIRLPEPEVKIVVDKDPIKTSFEEWARPGHFSRTIAKGPDTTTWIWNLHADAHDFDSHTSDLEEISRKVFS
AHFGQLSIIFLWLSGMYFHGARFSNYEAWLSDPTHIAPSAQVVWPIVGQEILNGDVGGGFRGIQITSGFFQI
WRASGITNELQLYCTAIGALVFASLMLFAGWFHYHKAAPKLAWFQDVESMLNHHLAGLLGLGSLSWAGHQIH
VSLPINQFLDAGVDPKEIPLPHEFILNRNLLAQLYPSFAEGATPLFTLNWSKYAEFLTFRGGLDPITGGLWL
TDIAHHHLAIAILFLIAGHMYRTNWGIGHGLKDILEAHKGPFTGQGHKGLYEILTTSWHAQLSLNLAMLGSL
TIVVAHHMYSMPPYPYLAIDYGTQLSLFTHHMWIGGFLIVGAAAHAAIFMVRDYDPTTRYNDLLDRVLRHRD
AIISHLNWVCIFLGFHSFGLYIHNDTMSALGRPQDMFSDTAIQLQPILAQWVQNTHALAPDITAPGATASTS
LTWGGGELVAVGGKVALLPIPLGTADFLVHHIHAFTIHVTVLILLKGVLFARSSRLIPDKANLGFRFPCDGP
GRGGTCQVSAWDHVFLGLFWMYNSISVVIFHFSWKMQSDVWGTISDQGVVTHITGGNFAQSSITINGWLRDF
LWAQASQVIQSYGSSLSAYGLFFLGAHFVWAFSLMFLFSGRGYWQELIESIVWAHNKLKVAPATQPRALSIV
QGRAVGVTHYLLGGIATTWAFFLARIIAVG
>YP_009655643.1:1-750/1-750 PsaA [Eragrostis tenellula]
MIIRSPEPEVKIVVDRDPVKTSFEEWAKPGHFSRTIAKGPDTTTWIWNLHADAHDFDSHTGDLEEISRKIFS
AHFGQLSIIFLWLSGMYFHGARFSNYEAWLSDPTHIGPSAQVVWPIVGQEILNGDVGGGFRGIQITSGFFQI
WRASGITSELQLYCTAIGALIFASLMLFAGWFHYHKAAPKLAWFQDVESMLNHHLAGLLGLGSLSWAGHQIH
VSLPINQFLDAGVDPKEIPLPHEFILNRDLLAQLYPSFAEGATPFFTLNWSKYAEFLTFRGGLDPITGGLWL
SDIAHHHLAIAILFLIAGHMYRTNWGIGHGLKDILEAHKGPFTGQGHKGLYEILTTSWHAQLSLNLAMLGST
TIVVAHHMYSMPPYPYLATDYGTQLSLFTHHMWIGGFLIVGAAAHAAIFMVRDYDPTTRYNDLLDRVLRHRD
AIISHLNWVCIFLGFHSFGLYIHNDTMSALGRPQDMFSDTAIQLQPIFAQWVQNIHADAPGVTAPGATTSTS
LTWGGGELVAVGGKVALLPIPLGTADFLVHHIHAFTIHVTVLILLKGVLFARSSRLIPDKANLGFRFPCDGP
GRGGTCQVSAWDHVFLGLFWMYNAISVVIFHFSWKMQSDVWGTVSDQGIVTHITGGNFAQSSITINGWLRDF
LWAQASQVIQSYGSSLSAYGLFFLGAHFVWAFSLMFLFSGRGYWQELIESIVWAHNKLKVAPATQPRALSII
QGRAVGVTHYLLGGIATTWAFFLARIISVG
>AXN54627.1:1-750/1-750 PsaA [Calochilus campestris]
MIIRSPEPEVKIVVDRNPIKTSFEEWARPGHFSKTIAKGPDTTTWIWNLHADAHDFDSHTSDLEEISRKVFS
AHFGQLSIIFLWLSGMYFHGARFSNYEAWLSDPTHIAPSAQVVWPIVGQEILNGDVGGGFRGIQITSGFFQI
WRASGITSELQLYCTAIGALVFASLMLFAGWFHYHKAAPKLAWFQDVESMLNHHLAGLLGLGSLSWAGHQIH
VSLPINQFLDAGVDPKEIPLPHEFILNRDLLAQLYPSFAEGATPFFTLNWAKYAEFLSFRGGLDPITGGLWL
SDIAHHHLAIAILFLIAGHMYRTNWAIGHGLKDILEAHKGPFTGQGHKGLYEILTTSWHAQLSLNLAMLGSL
TIVVAHHMYSMPPYPYLAIDYGTQLSLFTHHMWIGGFLIVGAAAHAAIFMVRDYDPTTRYNDLLDRVLRHRD
AIISHLNWACIFLGFHSFGLYIHNDTMSALGRPQDMFSDTAIQLQPIFAQWVQNTHALAPSVTAPGATTSTS
LTWGGSELVAVGGKVALLPIPLGTADFLVHHIHAFTIHVTVLILLKGVLFARSSRLIPDKANLGFRFPCDGP
GRGGTCQVSAWDHVFLGLFWMYNAISVVIFHFSWKMQSDVWGTISDQGVVTHITGGNFAQSSITINGWLRDF
LWAQASQVIQSYGSSLSAYGLFFLGAHFVWAFSLMFLFSGRGYWQELIESIVWAHNKLKVAPATQPRALSIV
QGRAVGVTHYLLGGIATTWAFFLARIIAVG
>YP_005352707.1:1-750/1-750 psaA gene product [Ginkgo biloba]
MIIRSPEPEVKIVVERDPIKTSFEKWAKPGHFSRTLAKGPNTTTWIWNLHADAHDFDSHTNDLEEISRKVFS
AHFGQLAIILIWLSGMYFHGARFSNYEAWLSDPTRIKPSAQVVWPIVGQEILNGDVGGGFRGIQITSGFFQI
WRASGITSELQLYCTAIGALIFAALMLFAGWFHYHKAAPKLAWFQDVESMLNHHLAGLLGLGSLSWAGHQVH
VSLPINQLLDAGVDPKEIPLPHEFISNRDLVAQLYPSFAKGLTPFFALNWSEYSEFLTFRGGLNPVTGGLWL
TDTAHHHLAIAILFLIAGHMYRTNWGIGHSLKEILEAHKGPFTGEGHKGIYEILTTSWHAQLALNLAMLGSL
TIVVAHHMYSMPPYPYLAIDYGTQLSLFTHHMWIGGFLIVGAAAHAAIFMVRDYDPTIQYNNLLDRVLRHRD
AIVSHLNWACIFLGFHSFGLYIHNDTMSALGRPQDMFSDTAIQLQPIFAQWIQNTHASAPSSTAPGAAASTS
LTWGGGDLLAVGGKVALLPIPLGTADFLVHHIHAFTIHVTVLILLKGVLFARSSRLIPDKANLGFRFPCDGP
GRGGTCQVSAWDHVFLGLFWMYNAISVVIFHFSWKMQSDVWGSISDRGVVTHITGGNFAQSSITINGWLRDF
LWAQASQVIQSYGSSLSAYGLFFLGAHFVWAFSLMFLFSGRGYWQELIESIVWAHNKLKVAPAIQPRALSIV
QGRAVGVAHYLLGGIATTWAFFLARILAVG
>YP_005089577.1:1-750/1-750 psaA gene product [Silene latifolia]
MIIRSPEPEVKILVDRDPVKTSFEEWARPGHFSRTIAKGPETTTWIWNLHADAHDFDSHTSDLEEISRKIFS
AHFGQLSIIFLWLSGMYFHGARFSNYEAWLSDPTHIGPSAQVVWPIVGQEILNGDVGGGFRGIQITSGFFQI
WRASGITSELQLYCTAIGALVFAALMLFAGWFHYHKAAPKLAWFQDVESMLNHHLAGLLGLGSLSWAGHQVH
VSLPINQFLNAGVDPKEIPLPHEFILNRDLLAQLYPSFAEGATPFFTLNWSKYAEFLTFRGGLDPVTGGLWL
TDIAHHHLAIAILFLIAGHMYRTNWGIGHSLKDILEAHKGPFTGQGHKGLYEILTTSWHAQLSLNLAMLGSL
TIVVAHHMYAMPPYPYLATDYGTQLSLFTHHMWIGGFLIVGAAAHAAIFMVRDYDPTTRYNDLLDRVLRHRD
AIISHLNWVCIFLGFHSFGLYIHNDTMSALGRPQDMFSDTAIQLQPVFAQWIQNIHAVAPSATAPGATAGTS
LTWGGGALVAVGGKVALLPIPLGTADFLVHHIHAFTIHVTVLILLKGVLFARSSRLIPDKANLGFRFPCDGP
GRGGTCQVSAWDHVFLGLFWMYNAISVVIFHFSWKMQSDVWGSISDQGVVTHITGGNFAQSSITINGWLRDF
LWAQASQVIQSYGSSLSAYGLFFLGAHFVWAFSLMFLFSGRGYWQELIESIVWAHNKLKVAPATQPRALSIV
QGRAVGVTHYLLGGIATTWAFFLARIIAVG
>ART87694.1:1-750/1-750 PsaA [Tsuga ulleungensis]
MINRSPEPEVKAEVDRDPVKTSFEKWAKPGHFSKTLAKGPDTTTWIWNLHADAHDFDSHTNDLEDISRKIFS
AHFGQLAIIFIWLSGMYYHGARFSNYEAWLSDPTHIKPSAQIVWPIVGQEILNGDVGGGFRGIQITSGFFQL
WRASGITSELQLYCTAIGALIFAALMLFAGWFHYHKAAPKLSWFQEVESMLNHHLAGLLGLGSLSWAGHQIH
VSLPINQLLDAGVDPKEIPLPHEFLFNSDLMAQFYPSFAKGVIPFFTLNWSEYSDFLTFRGGLNPVTGGLWL
TDTAHHHLAIAVLFLIAGHMYRTNWNMGHYLKVILEAHKGPFTGEGHKGLYEILTTSWHAQLAINLALLGSL
TIIVAHHMYAMPPYPYLAIDYGTQLSLFTHHMWIGGFIIVGAAAHAAIFMVRDYDPTTQYNNLLDRVLRHRD
AIISHLNWVCIFLGFHSFGLYIHNDTMSALGRPQDMFSDTAIQLQPIFAQWIQNTHASAPGLTAPGATASTS
LTWGGGDLVTVGSKVALLPIPLGTADFLVHHIHAFTIHVTVLILLKGVLFARSSRLIPDKANLGFRFPCDGP
GRGGTCQVSAWDHVFLGLFWMYNAISVVIFHFSWKMQSDVWGNISDQGVVTHITGGNFAQSSITINGWLRDF
LWAQASQVIQSYGSSLSAYGLLFLGAHFVWAFSLMFLFSGRGYWQELIESIVWAHNKLKVAPAIQPRALSIV
QGRAVGVAHYLLGGIVTTWAFFLARIIAVG
>AER45618.1:1-750/1-750 psaA [Agathis australis]
MIIRSPEPEVKIVVERDPIKTSFEKWAKPGHFSKTLSKGPNTTTWIWNLHADAHDFDSHTDDLEEISRKVFS
AHFGQLAIIFIWLSGMYYHGARFSNYEAWLSDPTHIKPSAQVVWPIVGQEILNGDVGGGFRGIQITSGFFQI
WRASGITSELQLYCTAIGGLIFAALMLFAGWFHYHKAAPKLAWFQDVESMLNHHLAGLLGLGSLAWAGHQVH
VSLPINQLLDAGVDPKEIPLPHEFILNRDLLAQLYPSFAKGLTPFFTLNWSEYSDFLTFRGGLNPVTGGLWL
TDTVHHHLAIAILFLIAGHMYKTNWSIGHSLKDILEAHKGPFTGEGHKGLYEILTTSWHAQLALNLAMLGSL
TIVVAHHMYSMPPYPYLAIDYGTQLSLFTHHMWIGGFLIVGAAAHAAIFMVRDYDPTTQYNNLLDRVLRHRD
AIVSHLNWVCIFLGFHSFGLYIHNDTMSALGRPQDMFSDTAIQLQPIFAQWIQNTHASAPSLTAPDATASTS
LTWGGGDLVAVGNKVALLPIPLGTADFLVHHIHAFTIHVTVLILLKGVLFARSSRLIPDKANLGFRFPCDGP
GRGGTCQVSAWDHVFLGLFWMYNAISVVIFHFSWKMQSDVWGSISDQGVVTHITGGNFAQSSITINGWLRDF
LWAQASQVIQSYGSSLSAYGLLFLGAHFVWAFSLMFLFSGRGYWQELIESIVWAHNKLKVAPAIQPRALSIV
QGRAVGVAHYLLGGIATTWAFFLARIIAVG
>YP_010027099.1:1-750/1-750 PsaA [Acrostichum speciosum]
MTIRSPEPEVKIMVEKDPVKTSFERWAQPGHFARNLAKGPSTTTWIWNLHADAHDFDSHTNDLEDISRKIFS
AHFGQLAIIFIWLSGMYFHGARFSNYEAWLNDPTHVKPSAQVVWPIVGQEILNGDVGGGFQGVQITSGFFQL
WRASGITSELQLYCTAVGALVFAGLMFFAGWFHYHKAAPKLAWFQNVESMLNHHLAGLLGLGSLGWAGHQIH
VSLPINQLLDAGVDPKEIPLPHELILDSDLLAKIYPSFAKGLIPFFTLNWSEYSDFLTFRGGLNPVTGGLWL
TDTAHHHLAIAVLFLVAGHMYRTNWGIGHSTKEILEAHKGPFTGEGHKGIYEILTTSWHAQLAINLALLGSL
TIIVSHHMYAMPPYPYLATDYATQLSLFTHHMWIGGFLVVGAAAHAAIFMVRDYDPTTQYNNLLDRVIRHRD
AIISHLNWVCIFLGFHSFGLYIHNDTMSALGRPQDMFSDTSIQLQPIFAQWIQNTHALAPGLTAPNTATSTS
LTWGGSNLVAVAGKVALAPIPLGTADFLVHHIHAFTIHVTVLILLKGVLFARSSRLIPDKANLGFRFPCDGP
GRGGTCQVSAWDHVFLGLFWMYNSISVVIFHFSWKMQSDVWGSISEQGTVNHITGGNFAQSSTTINGWLRDF
LWAQASQVIQSYGSSLSAYGLLFLGAHFVWAFSLMFLFSGRGYWQELIESIVWAHNKLKVAPVTQPRALSII
QGRAVGVTHYLLGGIATTWAFFLARIIAVG
>ART87423.1:1-750/1-750 PsaA [Tsuga chinensis]
MIIRSPEPEVKXXVDRDPVKTSFEKWAKPGHFSKTLAKGPDTTTWIWNLHADAHDFDSHTNDLEDISRKIFS
AHFGQLAIIFIWLSGMYYHGARFSNYEAWLSDPTHIKPSAQIVWPIVGQEILNGDVGGGFRGIQITSGFFQL
WRASGITNELQLYCTAIGALIFAALMLFAGWFHYHKAAPKLSWFQEVESMLNHHLAGLLGLGSLGWAGHQIH
VSLPINQLLDAGVDPKEIPLPHEFVLNSDLMAQFYPSFAKGVIPFFTLNWSEYSDFLTFRGGLNPVTGGLWL
TDTAHHHLAIAVLFLIAGHMYRTNWNMGHYLKVILEAHKGPFTGEGHKGLYEILTTSWHAQLAINLALLGSL
TIIVAHHMYAMPPYPYLAIDYGTQLSLFTHHMWIGGFIIVGAAAHAAIFMVRDYDPTTQYNNLLDRVLRHRD
AIISHLNWVCIFLGFHSFGLYIHNDTMSALGRPQDMFSDTAIQLQPIFAQWIQNTHASAPGLTAPGATASTS
LTWGGGDLVTVGSKVALLPIPLGTADFLVHHIHAFTIHVTVLILLKGVLFARSSRLIPDKANLGFRFPCDGP
GRGGTCQVSAWDHVFLGLFWMYNAISVVIFHFSWKMQSDVWGSISDQGVVTHITGGNFAQSSITINGWLRDF
LWAQASQVIQSYGSSLSAYGLLFLGAHFVWAFSLMFLFSGRGYWQELIESIVWAHNKLKVAPAIQPRALSIV
QGRAVGVAHYLLGGIVTTWAFFLARIIAVG
>YP_005089952.1:1-750/1-750 psaA gene product [Brassica napus]
MIIRSPEPEVKILVDRDPIKTSFEEWAKPGHFSRTIAKGPDTTTWIWNLHADAHDFDSHTSDLEEISRKVFS
AHFGQLSIIFLWLSGMYFHGARFSNYEAWLSDPTHIGPSAQVVWPIVGQEILNGDVGGGFRGIQITSGFFQL
WRASGITSELQLYCTAIGALVFAALMLFAGWFHYHKAAPKLAWFQDVESMLNHHLAGLLGLGSLSWAGHQVH
VSLPINQFLNAGVDPKEIPLPHEFILNRDLLAQLYPSFAEGATPFFTLNWSKYSDFLTFRGGLDPVTGGLWL
TDTAHHHLAIAILFLIAGHMYRTNWGIGHGLKDILEAHKGPFTGQGHKGLYEILTTSWHAQLSLNLAMLGSL
TIVVAHHMYSMPPYPYLATDYATQLSLFTHHMWIGGFLIVGAAAHAAIFMVRDYDPTNRYNDLLDRVLRHRD
AIISHLNWVCIFLGFHSFGLYIHNDTMSALGRPQDMFSDTAIQLQPVFAQWIQNTHALAPGVTAPGETASTS
LTWGGGELVAVGGKVALLPIPLGTADFLVHHIHAFTIHVTVLILLKGVLFARSSRLIPDKANLGFRFPCDGP
GRGGTCQVSAWDHVFLGLFWMYNSISVVIFHFSWKMQSDVWGSISDQGVVTHITGGNFAQSSITINGWLRDF
LWAQASQVIQSYGSSLSAYGLFFLGAHFVWAFSLMFLFSGRGYWQELIESIVWAHNKLKVAPATQPRALSIV
QGRAVGVTHYLLGGIATTWAFFLARIIAVG
>YP_009630686.1:1-750/1-750 photosystem IP700 apoprote in A1 [Eriocaulon buergerianum]
MIIRSPEQEVKIVVDKDPVKTSFEEWARPGHFSRTIAKGPDTTTWIWNLHADAHDFDSHTSDLEEISRKVFS
AHFGQLSIIFLWLSGMYFHGARFSNYEAWLSDPTHIGPSAQVVWPIVGQEILNGDVGGGFRGIQITSGFFQI
WRASGITSELQLYCTAIGALVFASLMLFAGWFHYHKAAPKLVWFQDVESMLNHHLAGLLGLGSLSWAGHQIH
VSLPINQFLDAGVDPKEIPLPHEFILNRDLLAQLYPSFAEGATPFFTLNWSKYAEFLTFRGGLNPITGGLWL
SDIAHHHLAIAILFLIAGHMYRTNWGIGHSIQEILEAHKGPFTGQGHKGLYEILTTSWHAQLSLNLAMLGSL
TIVVAHHMYSMPPYPYLATDYGTQLSLFTHHMWIGGFLIVGAAAHAAIFMVRDYDPTTRYNDLLDRVLRHRD
AIISHLNWVCIFLGFHSFGLYIHNDTMSALGRPQDMFSDTAIQLQPIFAQWVQNTHVLAPGITAPGATTSTS
LTWGGSELVAVGGKVALLPIPLGTADFLVHHIHAFTIHVTVLILLKGVLFARSSRLIPDKANLGFRFPCDGP
GRGGTCQVSAWDHVFLGLFWMYNAISVVIFHFSWKMQSDVWGTISDQGVVTHITGGNFAQGSITINGWLRDF
LWAQASQVIQSYGSSLSAYGLFFLGAHFVWAFSLMFLFSGRGYWQELIESIVWAHNKLKVAPATQPRALSIV
QGRAVGVTHYLLGGIATTWAFFLARIIAVG
>QNO36021.1:1-750/1-750 PsaA [Sargassum hemiphyllum var. chinense]
MNSKKKETKVKVLVDRDNINTTSFEKWAKPGHFSRTLSKGPKTTTWIWNLHADAHDFDSQTKSLEEVSRKIF
SAHFGQLAIIFLWISGMHFHGAYFSNYLTWLNNPIAIKPSAQVVWPIVGQEILNGDVGGNFQGVQITSGFFQ
LWRAEGITSEIELYWTAIGGLIMSGLMLFGGWFHYHKAAPKLEWFQNVESMLNHHLSGLLGLGCLAWSGHQI
HIALPINKLLDAGVASQEIPLPYEFLINRELIGQLYPSFKQGLVPFFSFNWSEYSDFLTFKGGLNPVTGGLW
LSDTAHHHLALAVLFIVAGHMYRTNWGIGHSMKEILEAHKGPFTGAGHTGLYEILTTSWHAQLAINLAMIGS
LSIIVAHHMYAMPPYPYIATDYATQLSLFTHHMWIGGFCVVGGAAHGAIFMVRDYNPAKNYNNLLDRVVRHR
DSIISHLNWVCIFLGFHSFGLYIHNDTMRALGRAPDMFSDTGIPLKPIFAQTIQNLHLIAPTNTAPNALTTA
SYIFGGDIVSVGSKIAIMPMKLGTADFMVHHIHAFTIHVTVLILLKGVLYARSSKLIPDKANLGFRFPCDGP
GRGGTCQVSAWDHVFLGLFWMYNSISVVIFHFSWKMQSDIWGSISPTGTVSHITGGNFAQSALTINGWLRDF
LWAQASQVIQSYGSALSAYGLIFLGAHFIWAFSLMFLFSGRGYWQELIESIVWAHNKIKVAPAIQPRALSIT
QGRAVGLAHYLLGGIGTTWSFFLARIISVG
>YP_009729816.1:1-750/1-750 PsaA [Caldesia grandis]
MNISSPEQEVKIVVDRDPVKTSFEEWARPGHFSRTIAKGPDTTTWIWNLHADAHDFDSHTNDLEEISRKVFS
AHFGQLSIIFLWLSGMYFHGARFSNYEAWLSDPTHIRPSAQVVWPIVGQEILNGDVGGGFRGIQITSGFFQI
WRASGITSELQLYCTAIGALVFAALMIFAGWFHYHKAAPKLAWFQDVESMLNHHLAGLLGLGSLSWAGHQIH
VSLPINQFLDAGVDPKEIPLPHEFILNRDLLAQLYPSFAEGATPFFTLNWSKYADFLSFRGGLDPITGGLWL
SDIAHHHLAIAILFLIAGHMYRTNWGIGHGLKDILEAHKGPFTGQGHKGLYEILTTSWHAQLSLNLAMLGSL
TIVVAHHMYSMPPYPYLAIDYGTQLSLFTHHMWIGGFLIVGAAAHAAIFMVRDYDPTTRYNDLLDRVLRHRD
AIISHLNWACIFLGFHSFGLYIHNDTMSALGRPQDMFSDTAIQLQPVFAQWVQNTHALAPGTTAPGATASTS
LTWGGGELVAVGGKVALLPIPLGTADFLIHHIHAFTIHVTVLILLKGVLFARSSRLIPDKANLGFRFPCDGP
GRGGTCQVSAWDHVFLGLFWMYNAISVVIFHFSWKMQSDVWGTISDQGVVTHITGGNFAQSSITINGWLRDF
LWAQASQVIQSYGSSLSAYGLFFLGAHFVWAFSLMFLFSGRGYWQELIESIVWAHNKLKVAPATQPRALSIV
QGRAVGVTHYLLGGIATTWAFFLARIIAVG
>YP_009944420.1:1-750/1-750 photosystem I P700 apo protein A1 [Nepenthes khasiana]
MIIRSPEPEVKILVDRDPIKTSFEEWARPGHFSRTIAKGPETTTWIWNLHADAHDFDSHTGDLEEISRKIFS
AHFGQLSIIFLWLSGMYFHGARFSNYEAWLSDPTHIGPSAQVVWPIVGQEILNGDVGGGFRGIQITSGFFQI
WRGSGITSELQLYCTAIGALVFAALMLFAGWFHYHKAAPKLAWFQDVESMLNHHLAGLLGLGSLSWAGHQVH
VSLPINQFLNAGVDPKEIPLPHEFILNRDLLAQLYPSFTEGATPFFTLNWSKYAEFLTFRGGLDPVTGGLWL
TDIAHHHLAIAILFLIAGHMYRTNWGIGHGLKEILEAHKGPFTGHGHKGLYEILTTSWHAQLSLNLAMLGSL
TIVVAHHMYSMPPYPYLATDYGTQLSLFTHHMWIGGFLIVGAAAHAAIFMVRDYDPTTRYNDLLDRVLRHRD
AILSHLNWACIFLGFHSFGLYIHNDTMSALGRPQDMFSDTAIQLQPVFAQWIQNTHALAPSATAPGATTSTS
LTWGGGDLVAVGGKVALLPIPLGTADFLVHHIHAFTIHVTVLILLKGVLFARSSRLIPDKANLGFRFPCDGP
GRGGTCQVSAWDHVFLGLFWMYNAISVVIFHFSWKMQSDVWGSISDQGVVTHITGGNFAQSSITINGWLRDF
LWAQASQVIQSYGSSLSAYGLFFLGAHFVWAFSLMFLFSGRGYWQELIESIVWAHNKLKVAPATQPRALSIV
QGRAVGVTHYLLGGIATTWAFFLARIIAVG
>YP_009729902.1:1-750/1-750 PsaA [Caldesia parnassifolia]
MNISSPEQEVKIVVDRDPVKTSFEEWARPGHFSRTIAKGPDTTTWIWNLHADAHDFDSHTNDLEEISRKVFS
AHFGQLSIIFLWLSGMYFHGARFSNYEAWLSDPTHIRPSAQVVWPIVGQEILNGDVGGGFRGIQITSGFFQI
WRASGITSELQLYCTAIGALVFAALMLFAGWFHYHKAAPKLAWFQDVESMLNHHLAGLLGLGSLSWAGHQIH
VSLPINQFLDAGVDPKEIPLPHEFILNRDLLAQLYPSFAEGATPFFTLNWSKYADFLSFRGGLDPITGGLWL
SDIAHHHLAIAILFLIAGHMYRTNWGIGHGLKDILEAHKGPFTGQGHKGLYEILTTSWHAQLSLNLAMLGSL
TIVVAHHMYSMPPYPYLAIDYGTQLSLFTHHMWIGGFLIVGAAAHAAIFMVRDYDPTTRYNDLLDRVLRHRD
AIISHLNWACIFLGFHSFGLYIHNDTMSALGRPQDMFSDTAIQLQPVFAQWVQNTHALAPGTTAPGATASTS
LTWGGGELVAVGGKVALLPIPLGTADFLVHHIHAFTIHVTVLILLKGVLFARSSRLIPDKANLGFRFPCDGP
GRGGTCQVSAWDHVFLGLFWMYNAISVVIFHFSWKMQSDVWGTISDQGVVTHITGGNFAQSSITINGWLRDF
LWAQASQVIQSYGSSLSAYGLFFLGAHFVWAFSLMFLFSGRGYWQELIESIVWAHNKLKVAPATQPRALSIV
QGRAVGVTHYLLGGIATTWAFFLARIIAVG
>YP_005352946.1:1-750/1-750 psaA gene product [Mankyua chejuensis]
MTIRSPETEVKIVVERDPVRTSFEKWAQPGHFSRTLAKGPNTTTWIWNLHADAHDFDSHTNDLEEISRKVFS
AHFGQLSIIFIWLSGMYFHGARFSNYEAWLSDPTHVKPSAQVVWPIVGQEILNGDVGGGFQGIQITSGFFQL
WRASGITNELQLYCTAIGALIFAALMLFAGWFHYHKAAPKLAWFQDVESMLNHHLAGLLGLGSLGWAGHQVH
VSLPINQLLDAGVDPREIPLPHEFILNRDLLAQLYPSFAKGLIPFFTLDWSEYSDFLTFRGGLNPVTGGLWL
TDTVHHHLAIAVVFLIAGHMYRTNWGIGHSTKEILEAHKGPFTGEGHKGLYEILTTSWHAQLSINLAMLGSL
TIIVAHHMYSMPPYPYLAIDYGTQLSLFTHHMWIGGFLIVGAAAHAAIFMVRDYDPTIQYDNLLDRVIRHRD
AIISHLNWVCIFLGFHSFGLYIHNDTMSALGRPQDMFSDTAIQLQPIFAQWVQNTHAFAPGLTAPNATASTS
LTWGGENFVAVGGKVALLPIPLGTADFLVHHIHAFTIHVTVLILLKGVLFARSSRLIPDKANLGFRFPCDGP
GRGGTCQVSAWDHVFLGLFWMYNAISVVIFHFSWKMQSDVWGSVSDQGIISHITGGNFAQSSTTINGWLRDF
LWAQASQVIQSYGSSLSAYGLLFLGAHFIWAFSLMFLFSGRGYWQELIESIVWAHNKLRVAPAIQPRALSII
QGRAVGVTHYLLGGIATTWAFFLARIIAVG
>APC92899.1:1-750/1-750 PsaA [Picea glauca]
MIIRSPEPEVKVVVERDPVKTSFEKWAKPGHFSKTLAKGPDTTTWIWNLHADAHDFDSHTDDLEDISRKVFS
AHFGQLAIIFIWLSGMYFHGARFSNYEAWLGDPTHIKPSAQVVWPIVGQEILNGDVGGGFRGIQITSGFFQL
WRASGITSELQLYCTAIGALIFAALMLFAGWFHYHKAAPKLAWFQDVESMLNHHLAGLLGLGSLGWAGHQIH
VSLPINQLLDAGVDPKEIPLPHEFILNRDLLAQLYPSFAKGLTPFFTLNWSEYSDFLTFRGGLNPVTGGLWL
TDTAHHHLAIAVLFLIAGHMYKTNWIIGHNLKDILEAHKGPFTGEGHKGLYEILTTSWHAQLAINLALLGSL
TIVVAHHMYAMPPYPYLAIDYGTQLSLFTHHMWIGGFIIVGAAAHAAIFMVRDYDPTTQYNNLLDRVLRHRD
AIISHLNWVCIFLGFHSFGLYIHNDTMSAPGRPQDMFSDTAIQLQPIFAQWIQNTHASAPGSTAPGATASTS
LTWGGGDLVTVGSKVALLPIPLGTADFLVHHIHAFTIHVTVLILLKGVLFARSSRLIPDKANLGFRFPCDGP
GRGGTXXXXXXXXVFLGLFWMYNAISVVIFHFSWKMQSDVWGSISDQGVVTHITGGNFAQSSITINGWLRDF
LWAQASQVIQSYGSSLSAYGLLFLGAHFIWAFSLMFLFSGRGYWQELIESIVWAHNKLKVAPAIQPRALSIV
QGRAVGVAHYLLGGIVTTWAFFLARIIAVG
>QHD46884.1:1-750/1-750 PsaA [Anthoceros agrestis]
MTIRSPEPEVKIVVEKDPVKTSFEKWAKPGHFSRTLAKGPSTTTWIWNLHADAHDFDSHTNDLEEVSRKVFS
AHFGQLAIIFIWLSGMYFHGARFSNYEAWLGDPTHIKPSAQVVWPIVGQEILNGDVGGGFQGIQITSGFFQI
WRASGITSELQLYSTAIGGLIFAALMLFAGWFHYHKAAPKLVWFQDVESMLNHHLAGLLGLGSLAWAGHQVH
VSLPINELLDAGIDPKEIPLPHEFILNRDLLAQLFPSFAKGLTPFFTLNWSEYSDFLTFRGGLNPVTGGLWL
TDTAHHHLAIAVVFLVAGHMYRTNWGIGHSLKEILEAHKGPFTGEGHKGLYEILTTSWHAQLALNLAMLGSL
TIIVAHHMYSMPPYPYLAIDYSTQLSLFTHHMWIGGFTIVGAAAHAAIFMVRDYDPTSQYNNLLDRVLRHRD
AIISHLNWACIFLGFHSFGLYIHNDTMSALGRPEDMFSDTAIQLQPIFAQWVQNTHVLAPNLTAPNATASTS
LTWGGGDLVAVGGKVALLPISLGTADFLVHHIHAFTIHVTVLILLKGVLFARSSRLIPDKANLGFRFPCDGP
GRGGTCQVSAWDHVFLGLFWMYNAISVVIFHFSWKMQSDVWGSLSNQGVVTHITGGNFAQSSITINGWLRDF
LWAQAAQVIQSYGSSLSAYGLLFLGAHFVWAFSLMFLFSGRGYWQELIESIVWAHNKLKVAPAIQPRALSIV
QGRAVGVAHYLLGGIATTWAFFLARIIAVG
>QQK56285.1:1-750/1-750 PsaA [Rhodobryum laxelimbatum]
MTIRSPEPEVKIMVEKDPVKTSFEKWAKPGHFSRTLAKGPNTTTWIWNLHADAHDFDSHTNDLEEISRKVFS
AHFGQLAVIFIWLSGMYFHGARFSNYEAWLSDPTHIKPSAQVVWPIVGQEILNGDVGGGFQGIQITSGFFQL
WRASGITSELQLYSTAIGGLVFAALMPFAGWFHYHKAAPKLAWFQNVESMLNHHLAGLLGLGSLSWAGHQVH
VSLPINRLLDAGVDPKEIPLPHEFILNRDLLAQLYPSFSKGLTPFFTLNWSEYSDFLTFRGGLNPITGGLWL
TDTAHHHLAIAVIFIIAGHMYRTNFGIGHSMKEILEAHKGPFTGEGHKGLYEILTTSWHAQLAINLAMLGSL
TIIVAHHMYSMPPYPYLATDYATQLSLFTHHMWIGGFLIVGAAAHAAIFMVRDYDPTTQYNNLLDRVLRHRD
AIISHLNWVCIFLGFHSFGLYIHNDTMSALGRPQDMFSDTAIQLQPVFAQWIQNTHALAPSLTAPNATASTS
LTWGGGDLVAVGGKVALLPIPPGTADFLVHHIHAFTIHVTVLILLKGVSFARSSRLIPDKANLGFRFPCDGP
GRGGTCQVSAWDHVFLGLFWMYNAISVVIFHFSWKMQSDVWGSISDQGIVTHITGGNFAQSSITINGWLRDF
LWAQASQVIQSYGSSLSAYGLLFLGAHFVWAFSLMFLFSGRGYWQELIESIVWAHNKLKVAPAIQPRALSIV
QGRAVGVAHYLLGGIATTWAFFLARIISVG
>YP_009227352.1:1-750/1-750 PsaA [Sargassum thunbergii]
MNSKKKETKVKVLVDRDNINTTSFEKWAKPGHFSRTLSKGPKTTTWIWNLHADAHDFDSQTKSLEEVSRKIF
SAHFGQLAIIFLWISGMHFHGAYFSNYLTWLNNPIAIKPSAQVVWPIVGQEILNGDVGGNFQGVQITSGFFQ
LWRAEGITSEIELYWTAIGGLIMSGLMLFGGWFHYHKAAPKLEWFQNVESMLNHHLSGLLGLGCLAWSGHQI
HIALPINKLLDAGVASQEIPLPYEFLINRELIGQLYPSFKQGLVPFFSFNWSEYSDFLTFKGGLNPVTGGLW
LSDTAHHHLALAVLFIVAGHMYRTNWGIGHSMKEILEAHKGPFTGAGHTGLYEILTTSWHAQLAINLAMIGS
LSIIVAHHMYAMPPYPYIATDYATQLSLFTHHMWIGGFCVVGGAAHGAIFMVRDYNPAKNYNNLLDRVVRHR
DSIISHLNWVCIFLGFHSFGLYIHNDTMRALGRAPDMFSDTGIPLKPIFAQTIQNLHLIAPTNTAPNALTTA
SYIFGGDIVSVGSKIAIMPMKLGTADFMVHHIHAFTIHVTVLILLKGVLYARSSKLIPDKANLGFRFPCDGP
GRGGTCQVSAWDHVFLGLFWMYNSISVVIFHFSWKMQSDIWGSIAPTGTVSHITGGNFAQSALTINGWLRDF
LWAQASQVIQSYGSALSAYGLIFLGAHFIWAFSLMFLFSGRGYWQELIESIVWAHNKIKVAPAIQPRALSIT
QGRAVGLAHYLLGGIGTTWSFFLARIISVG
>YP_009684333.1:1-750/1-750 PsaA [Nepenthes ventricosa x Nepenthes alata]
MIIRSPKPEVKILVDRDPIKTSFEEWARPGHFSRTIAKGPETTTWIWNLHADAHDFDSHTGDLEEISRKIFS
AHFGQLSIIFLWLSGMYFHGARFSNYEAWLSDPTHIGPSAQVVWPIVGQEILNGDVGGGFRGIQITSGFFQI
WRGSGITSELQLYCTAIGALVFAALMLFAGWFHYHKAAPKLAWFQDVESMLNHHLAGLLGLGSLSWAGHQVH
VSLPINQFLNAGVDPKEIPLPHEFILNRDLLAQLYPSFTEGATPFFTLNWSKYAEFLTFRGGLDPVTGGLWL
TDIAHHHLAIAILFLIAGHMYRTNWGIGHGLKEILEAHKGPFTGHGHKGLYEILTTSWHAQLSLNLAMLGSL
TIVVAHHMYSMPPYPYLATDYGTQLSLFTHHMWIGGFLIVGAAAHAAIFMVRDYDPTTRYNDLLDRVLRHRD
AILSHLNWACIFLGFHSFGLYIHNDTMSALGRPQDMFSDTAIQLQPVFAQWIQNTHALAPSATAPGATTSTS
LTWGGGDLVAVGGKVALLPIPLGTADFLVHHIHAFTIHVTVLILLKGVLFARSSRLIPDKANLGFRFPCDGP
GRGGTCQVSAWDHVFLGLFWMYNAISVVIFHFSWKMQSDVWGSISDQGVVTHITGGNFAQSSITINGWLRDF
LWAQASQVIQSYGSSLSAYGLFFLGAHFVWAFSLMFLFSGRGYWQELIESIVWAHNKLKVAPATQPRALSIV
QGRAVGVTHYLLGGIATTWAFFLARIIAVG
>YP_009629024.1:1-750/1-750 PsaA [Lewinskya incana]
MTIRSPEPEVKIMVEKDPVKTSFEKWAKPGHFSRTLAKGPNTTTWIWNLHADAHDFDSHTNDLEEISRKVFS
AHFGQLAVIFIWLSGMYFHGARFSNYEAWLSDPTHIKPSAQVVWPIVGQEILNGDVGGGFQGIQITSGFFQL
WRASGITSELQLYSTAIGGLVFAGLMLFAGWFHYHKAAPKLAWFQNVESMLNHHLAGLLGLGSLSWAGHQVH
VSLPINRLLDAGVDPKEIPLPHEFILNRDLLAQLYPSFSKGLTPFFTLNWSEYSDFLTFRGGLNPVTGGLWL
TDTAHHHLAIAVLFLIAGHMYRTNFGIGHSMKEILEAHKGPFTGEGHKGLYEILTTSWHAQLAINLAMLGSL
TIIVAHHMYAMPPYPYLATDYATQLSLFTHHMWIGGFIIVGAAAHAAIFMVRDYDPTTQYNNLLDRVLRHRD
AIISHLNWVCIFLGFHSFGLYIHNDTMSALGRPQDMFSDTAIQLQPVFAQWIQNTHALAPSLTAPNATASTS
LTWGGGDLVAVGGKVALLPIPLGTADFLVHHIHAFTIHVTVLILLKGVLFARSSRLIPDKANLGFRFPCDGP
GRGGTCQVSAWDHVFLGLFWMYNAISVVIFHFSWKMQSDVWGSISDQGIVTHITGGNFAQSSITINGWLRDF
LWAQASQVIQSYGSSLSAYGLLFLGAHFVWAFSLMFLFSGRGYWQELIESIVWAHNKLKVAPAIQPRALSIV
QGRAVGVAHYLLGGIATTWAFFLARIISVG
>QPZ76044.1:1-750/1-750 PsaA [Bupleurum chinense]
MIIRSPEPEVKILVDRDHIKTSFEEWARPGHFSRTLAKGPDTTTWIWNLHADAHDFDSHTSDLEEISRKVFS
AHFGQLSIIFLWLSGMYFHGARFSNYEAWLSDPTHIGPSAQVVWPIVGQEILNGDVGGGFRGIQITSGFFQL
WRASGITSELQLYCTAIGALIFAALMLFAGWFHYHKAAPKLAWFQDVESMLNHHLAGLLGLGSLSWAGHQVH
VSLPINQFLNAGVDPKEIPLPHEFILNRDLLAQLYPSFAEGATPLFTLNWSKYSDFLTFRGGLDPVTGGLWL
TDIAHHHLAIAILFLIAGHMYKTNWGIGHGLKDILEAHKGPFTGQGHKGLYEILTTSWHAQLSLNLAMLGSL
TIVVAHHMYSMPPYPYLATDYGTQLSLFTHHMWIGGFLIVGAAAHAAIFMVRDYDPTTRYNDLLDRVLRHRD
AIISHLNWACIFLGFHSFGLYIHNDTMSALGRPQDMFSDTAIQLQPVFAQWIQNTHALAPGATAPGATTSTS
LTWGGGGLVAVGGKVALLPIPLGTADFLVHHIHAFTIHVTVLILLKGVLFARSSRLIPDKANLGFRFPCDGP
GRGGTCQVSAWDHVFLGLFWMYNAISVVIFHFSWKMQSDVWGSISDQGVVTHITGGNFAQSSITINGWLRDF
LWAQASQVIQSYGSSLSAYGLFFLGAHFVWAFSLMFLFSGRGYWQELIESIVWAHNKLKVAPATQPRALSIV
QGRAVGVTHYLLGGIATTWAFFLARIIAVG
>AER45617.1:1-750/1-750 psaA [Halocarpus kirkii]
MTIRSPETEVKIVVEKDPIKTSFEKWAKPGHFSKTLTKGPNTTTWIWNLHADAHDFDSHTNDLEEISRKVFS
AHFGQLAIIFIWLSGMYFHGARFSNYEAWLSDPTHIKPSAQVVWPIVGQEILNGDVGGGFRGIQITSGFFQI
WRASGITSELQLYCTAIGALIFAALMLFAGWFHYHKAAPKLAWFQDVESMLNHHLAGLLGLGSLSWAGHQVH
VSLPINQLLDAGVDPKEIPLPHEFILNRDLLAQLFPSFAEGLTPFFTLNWSEYSDFLTFRGGLNPVTGGLWL
TDTAHHHLAIAILFVIAGHMYRTNWSIGHSLKEILEAHQGPFTGEGHRGLYEILTTSWHAQLALNLAMLGSL
TIVVAHHMYSMPPYPYLAIDYGTQLSLFTHHMWIGGFLIVGAAAHAAIFMVRDYDPTTQYNNLLDRVLRHRD
AIVSHLNWACIFLGFHSFGLYIHNDTMSALGRPQDMFSDTAIQLQPIFAQWIQNTHASAPSLTAPDATASTS
LTWGGGNLVAVGNKVALLPIPLGTADFLVHHIHAFTIHVTVLILLKGVLFARSSRLIPDKANLGFRFPCDGP
GRGGTCQVSAWDHVFLGLFWMYNAISVVIFHFSWKMQSDVWGSISDQGLVTHITGGNFAQSSITINGWLRDF
LWAQASQVIQSYGSSLSAYGLLFLGAHFVWAFSLMFLFSGRGYWQELIESIVWAHNKLKVAPAIQPRALSIV
QGRAVGVAHYLLGGIVTTWAFFLARIIAVG
>YP_009164318.1:1-750/1-750 PsaA [Bupleurum falcatum]
MIIRSPEPEVKILVDRDHIKTSFEEWARPGHFSRTLAKGPDTTTWIWNLHADAHDFDSHTSDLEEISRKVFS
AHFGQLSIIFLWLSGMYFHGARFSNYEAWLSDPTHIGPSAQVVWPIVGQEILNGDVGGGFRGIQITSGFFQL
WRASGITSELQLYCTAIGALIFAALMLFAGWFHYHKAAPKLAWFQDVESMLNHHLAGLLGLGSLSWAGHQVH
VSLPINQFLNAGVDPKEIPLPHEFILNRDLLAQLYPSFAEGATPFFTLNWSKYSDFLTFRGGLDPVTGGLWL
TDIAHHHLAIAILFLIAGHMYKTNWGIGHGLKDILEAHKGPFTGQGHKGLYEILTTSWHAQLSLNLAMLGSL
TIVVAHHMYSMPPYPYLATDYGTQLSLFTHHMWIGGFLIVGAAAHAAIFMVRDYDPTTRYNDLLDRVLRHRD
AIISHLNWACIFLGFHSFGLYIHNDTMSALGRPQDMFSDTAIQLQPVFAQWIQNTHALAPGATAPGATTSTS
LTWGGGGLVAVGGKVALLPIPLGTADFLVHHIHAFTIHVTVLILLKGVLFARSSRLIPDKANLGFRFPCDGP
GRGGTCQVSAWDHVFLGLFWMYNAISVVIFHFSWKMQSDVWGSISDQGVVTHITGGNFAQSSITINGWLRDF
LWAQASQVIQSYGSSLSAYGLFFLGAHFVWAFSLMFLFSGRGYWQELIESIVWAHNKLKVAPATQPRALSIV
QGRAVGVTHYLLGGIATTWAFFLARIIAVG
>YP_007475543.1:1-750/1-750 PsaA [Podocarpus totara]
MTIRSPETEVKIVVERDPIKTSFEKWAKPGHFSKTLTKGPNTTTWIWNLHADAHDFDSHTNDLEEISRKVFS
AHFGQLAIIFIWLSGMYFHGARFSNYEAWLSDPIHIKPSAQVVWPIVGQEILNGDVGGGFRGIQITSGFFQI
WRASGITSELQLYCTAIGALIFAALMLFAGWFHYHKAAPKLAWFQDVESMLNHHLAGLLGLGSLSWAGHQVH
VSLPINQLLDAGVDPKEIPLPHEFILNRDLLAQLFPSFAEGLTPFFTLNWSEYSDFLTFRGGLNPVTGGLWL
TDTAHHHLAIAILFIIAGHMYRTNWSIGHSLKEILEAHKGPFTGEGHRGLYEILTTSWHAQLALNLAMLGSL
TIVVAHHMYSMPPYPYLAIDYGTQLSLFTHHMWIGGFLIVGAAAHAAIFMVRDYDPTTQYNNLLDRVLRHRD
AIVSHLNWACIFLGFHSFGLYIHNDTMSALGRPQDMFSDTAIQLQPIFAQWIQNTHASAPSLTAPDATASTS
LTWGGGDLVAVGNKVALLPIPLGTADFLVHHIHAFTIHVTVLILLKGVLFARSSRLIPDKANLGFRFPCDGP
GRGGTCQVSAWDHVFLGLFWMYNAISVVIFHFSWKMQSDVWGSISDQGVVTHITGGNFAQSSITINGWLRDF
LWAQASQVIQSYGSSLSAYGLLFLGAHFVWAFSLMFLFSGRGYWQELIESIVWAHNKLKVAPAIQPRALSIV
QGRAVGVAHYLLGGIVTTWAFFLARIIAVG
>YP_009116190.1:1-750/1-750 PsaA [Orthotrichum rogeri]
MTIRSPEPEVKIMVEKDPVKTSFEKWAKPGHFSRTLAKGPNTTTWIWNLHADAHDFDSHTNDLEEISRKVFS
AHFGQLAVIFIWLSGMYFHGARFSNYEAWLSDPTHIKPSAQVVWPIVGQEILNGDVGGGFQGIQITSGFFQL
WRASGITSELQLYSTAIGGLVFAALMLFAGWFHYHKAAPKLAWFQNVESMLNHHLAGLLGLGSLSWAGHQVH
VSLPINRLLDAGVDPKEIPLPHEFILNRDLLAQLYPSFSKGLTPFFTLNWSEYSDFLTFRGGLNPITGGLWL
TDTAHHHLAIAVLFLIAGHMYRTNFGIGHSMKEILEAHKGPFTGEGHKGLYEILTTSWHAQLAINLAMLGSL
TIIVAHHMYAMPPYPYLATDYATQLSLFTHHMWIGGFIIVGAAAHAAIFMVRDYDPTTQYNNLLDRVLRHRD
AIISHLNWVCIFLGFHSFGLYIHNDTMSALGRPQDMFSDTAIQLQPVFAQWIQNTHALAPSLTAPNATASTS
LTWGGGDLVAVGGKVALLPIPLGTADFLVHHIHAFTIHVTVLILLKGVLFARSSRLIPDKANLGFRFPCDGP
GRGGTCQVSAWDHVFLGLFWMYNAISVVIFHFSWKMQSDVWGSISDQGIVTHITGGNFAQSSITINGWLRDF
LWAQASQVIQSYGSSLSAYGLLFLGAHFVWAFSLMFLFSGRGYWQELIESIVWAHNKLKVAPAIQPRALSIV
QGRAVGVAHYLLGGIATTWAFFLARIISVG
>YP_009827157.1:1-750/1-750 PsaA [Podocarpus neriifolius]
MTIRSPETEVKIVVERDPIKTSFEKWAKPGHFSKTLTKGPNTTTWIWNLHADAHDFDSHTNDLEEISRKVFS
AHFGQLAIIFIWLSGMYFHGARFSNYEAWLSDPIHIKPSAQVVWPIVGQEILNGDVGGGFRGIQITSGFFQI
WRASGITSELQLYCTAIGALIFAALMLFAGWFHYHKAAPKLAWFQDVESMLNHHLAGLLGLGSLSWAGHQVH
VSLPINQLLDAGVDPKEIPLPHEFILNRDLLAQLFPSFAEGLTPFFTLNWGEYSDFLTFRGGLNPVTGGLWL
TDTAHHHLAIAILFIIAGHMYRTNWSIGHSLKEILEAHKGPFTGEGHRGLYEILTTSWHAQLALNLAMLGSL
TIVVAHHMYSMPPYPYLAIDYGTQLSLFTHHMWIGGFLIVGAAAHAAIFMVRDYDPTTQYNNLLDRVLRHRD
AIVSHLNWACIFLGFHSFGLYIHNDTMSALGRPQDMFSDTAIQLQPIFAQWIQNTHASAPSLTAPDATASTS
LTWGGGDLVAVGNKVALLPIPLGTADFLVHHIHAFTIHVTVLILLKGVLFARSSRLIPDKANLGFRFPCDGP
GRGGTCQVSAWDHVFLGLFWMYNAISVVIFHFSWKMQSDVWGSISDQGVVTHITGGNFAQSSITINGWLRDF
LWAQASQVIQSYGSSLSAYGLLFLGAHFVWAFSLMFLFSGRGYWQELIESIVWAHNKLKVAPAIQPRALSIV
QGRAVGVAHYLLGGIVTTWAFFLARIIAVG
>QSH89554.1:1-750/1-750 PsaA [Bupleurum scorzonerifolium]
MIIRSPEPEVKILVDRDHIKTSFEEWARPGHFSRTLAKGPDTTTWIWNLHADAHDFDSHTSDLEEISRKVFS
AHFGQLSIIFLWLSGMYFHGARFSNYEAWLSDPTHIGPSAQVVWPIVGQEILNGDVGGGFRGIQITSGFFQL
WRASGITSELQLYCTAIGALIFAALMLFAGWFHYHKAAPKLAWFQDVESMLNHHLAGLLGLGSLSWAGHQVH
VSLPINQFLNAGVDPKEIPLPHEFILNRDLLAQLYPSFAEGATPFFTLNWSKYSDFLTFRGGLDPVTGGLWL
TDIAHHHLAIAILFLIAGHMYKTNWGIGHGLKDILEAHKGPFTGQGHKGLYEILTTSWHAQLSLNLAMLGSL
TVVVAHHMYSMPPYPYLATDYGTQLSLFTHHMWIGGFLIVGAAAHAAIFMVRDYDPTTRYNDLLDRVLRHRD
AIISHLNWACIFLGFHSFGLYIHNDTMSALGRPQDMFSDTAIQLQPVFAQWIQNTHALAPGATAPGATTSTS
LTWGGGGLVAVGGKVALLPIPLGTADFLVHHIHAFTIHVTVLILLKGVLFARSSRLIPDKANLGFRFPCDGP
GRGGTCQVSAWDHVFLGLFWMYNAISVVIFHFSWKMQSDVWGSISDQGVVTHITGGNFAQSSITINGWLRDF
LWAQASQVIQSYGSSLSAYGLFFLGAHFVWAFSLMFLFSGRGYWQELIESIVWAHNKLKVAPATQPRALSIV
QGRAVGVTHYLLGGIATTWAFFLARIIAVG
>QBL74194.1:1-750/1-750 PsaA [Solanum verrucosum]
MIIRSPEPEVKILVDRDPVKTSFEEWARPGHFSRTIAKGPDTTTWIWNLHADAHDFDSHTSDLEEISRKVFS
AHFGQLSIIFLWLSGMYFHGARFSNYEAWLSDPTHIGPSAQVVWPIVGQEILNGDVGGGFRGIQITSGFFQL
WRASGITSELQLYCTAIGALVFAALMLFAGWFHYHKAAPKLAWFQDVESMLNHHLAGLLGLGSLSWAGHQVH
VSLPINQFLNAGVDPKEIPLPHEFILNRDLLAQLYPSFAEGATPFFTLNWSKYADFLTFRGGLDPVTGGLWL
TDIAHHHLAIAILFLIAGHMYRTNWGIGHGLKDILEAHKGPFTGQGHKGLYEILTTSWHAQLSLNLAMLGSL
TIVVAHHMYSMPPYPYLATDYGTQLSLFTHHMWIGGFLIVGAAAHAAIFMVRDYDPTTRYNDLLDRVLRHRD
AIISHLNWACIFLGFHSFGLYIHNDTMSALGRPQDMFSDTAIQLQPVFAQWIQNTHALAPGATAPGATASTS
LTWGGGDLVAVGGKVALLPIPLGTADFLVHHIHAFTIHVTVLILLKGVLFARSSRLIPDKANLGFRFPCDGP
GRGGTCQVSAWDHVFLGLFWMYNSISVVIFHFSWKMQSDVWGSVSDQGVVTHITGGNFAQSSITINGWLRDF
LWAQASQVIQSYGSSLSAYGLFFLGAHFIWAFSLMFLFSGRGYWQELIESIVWAHNKLKVAPATQPRALSII
QGRAVGVTHYLLGGIATTWAFFLARIIAVG
>QSM34877.1:1-750/1-750 PsaA [Oldenlandia corymbosa]
MIIRSPEPEVKILVDRDRVKTSFEQWAKPGHFSRTIAKGPDTTTWIWNLHADAHDFDSHTSDLEEISRKVFS
AHFGQLSIIFLWLSGMYFHGARFSNYEAWLSDPTHISPSAQVVWPIVGQEILNGDVGGGFRGIQITSGFFQL
WRASGITSELQLYCTAIGALIFAALMLFAGWFHYHKAAPKLAWFQDVESMLNHHLAGLLGLGSLSWAGHQVH
VSLPINQFLNAGVDPKEIPLPHEFILNRDLLAQLYPSFAEGATPFFTLNWSKYADFLTFRGGLDPVTGGLWL
TDIAHHHLAIAILFLIAGHMYRTNWGIGHSLKDILEAHKGPFTGQGHKGLYEILTTSWHAQLSLNLAMLGSL
TIVVAHHMYSMPPYPYLATDYGTQLSLFTHHMWIGGFLVVGAAAHAAIFMVRDYDPTTRYNDLLDRVLRHRD
AIISHLNWACIFLGFHSFGLYIHNDTMSALGRPQDMFSDTAIQLQPVFAQWIQNTHALAPGATAPGATASTS
LTWGGGDLVAVGGKVALLPIPLGTADFLVHHIHAFTIHVTVLILLKGVLFARSSRLIPDKANLGFRFPCDGP
GRGGTCQVSAWDHVFLGLFWMYNSISVVIFHFSWKMQSDVWGSISDQGVVTHITGGNFAQSSITINGWLRDF
LWAQASQVIQSYGSSLSAYGLFFLGAHFVWAFSLMFLFSGRGYWQELIESIVWAHNKLKVAPATQPRALSIV
QGRAVGVTHYLLGGIATTWAFFLARIIAVG
>AJE74457.1:1-750/1-750 photosystem I P700 chlorophyll a [Lactuca ludoviciana]
MIIRSPEPEVKILVDRDHIKTSFEEWARPGHFSRTIAKGPETTTWIWNLHADAHDFDSHTSDLEEISRKVFS
AHFGQLSIIFLWLSGMYFHGARFSNYEAWLSDPTHIGPSAQVVWPIVGQEILNGDVGGGFRGIQITSGFFQL
WRASGITSELQLYCTAIGALVFAALMLFAGWFHYHKAAPKLAWFQDVESMLNHHLAGLLGLGSLSWAGHQVH
VSLPINQFLNAGVDPKEIPLPHEFILNRDLLAQLYPSFAEGATPFFTLNWSKYADFLTFRGGLDPVTGGLWL
TDTAHHHLAIAILFLIAGHMYRTNWGIGHGLKDILEAHKGPFTGQGHKGLYEILTTSWHAQLSLNLAMLGSL
TIVVAHHMYAMPPYPYLATDYGTQLSLFTHHMWIGGFLIVGAAAHAAIFMVRDYDPTTRYNDLLDRVLRHRD
AIISHLNWACIFLGFHSFGLYIHNDTMSALGRPQDMFSDTAIQLQPVFAQWIQNTHALAPGATAPGATASTS
LTWGGGDLVAVGGKVALLPIPLGTADFLVHHIHAFTIHVTVLILLKGVLFARSSRLIPDKANLGFRFPCDGP
GRGGTCQVSAWDHVFLGLFWMYNSISVVIFHFSWKMQSDVWGSISDQGVVTHITGGNFAQSSITINGWLRDF
LWAQASQVIQSYGSSLSAYGLFFLGAHFVWAFSLMFLFSGRGYWQELIESIVWAHNKLKVAPATQPRALSIV
QGRAVGVTHYLLGGIATTWAFFLARIIAVG
>YP_005090178.1:1-750/1-750 photosystem I P700 chlorophyll a [Ricinus communis]
MIIRSPEPEVKILVDRDPVKTSFEEWARPGHFSRTIAKGPDTTTWIWNLHADAHDFDSHTSDLEEISRKVFS
AHFGQLSIIFLWLSGMYFHGARFSNYEAWLSDPTHIGPSAQVVWPIVGQEILNGDVGGGFRGIQITSGFFQI
WRASGITSELQLYCTAIGALVFAALMLFAGWFHYHKAAPKLAWFQDVESMLNHHLAGLLGLGSLSWAGHQVH
VSLPINQFLNAGVDPKEIPLPHEFILNRDLLAQLYPSFAEGATPFFTLNWSKYSEFLTFRGGLDPVTGGLWL
TDIAHHHLAIAILFLVAGHMYRTNWGIGHGIKDILEAHKGPFTGQGHKGLYEILTTSWHAQLSLNLAMLGSL
TIVVAHHMYSMPPYPYLATDYGTQLSLFTHHMWIGGFLIVGAAAHAAIFMVRDYDPTTRYNDLLDRVLRHRD
AIISHLNWVCIFLGFHSFGLYIHNDTMSALGRPQDMFSDTAIQLQPVFAQWIQNTHAIAPGATAPGAIASTS
LTWGGGDLVAVGGKVALLPIPLGTADFMVHHIHAFTIHVTVLILLKGVLFARSSRLIPDKANLGFRFPCDGP
GRGGTCQVSAWDHVFLGLFWMYNSISVVIFHFSWKMQSDVWGSISDQGVVTHITGGNFAQSSITVNGWLRDF
LWAQASQVIQSYGSSLSAYGLFFLGAHFVWAFSLMFLFSGRGYWQELIESIVWAHNKLKVAPATQPRALSII
QGRAVGVTHYLLGGIATTWAFFLARIIAVG
>YP_009724782.1:1-750/1-750 PsaA [Hosta capitata]
MIIRSPEPEVKIVVDRDPIKTSFEEWARPGHFSRTIAKGPDTTTWIWNLHADAHDFDSHTSDLEEISRKVFS
AHFGQLSIIFLWLSGMYFHGARFSNYEAWLSDPTHIRPSAQVVWPIVGQEILNGDVGGGFRGIQITSGFFQI
WRASGITSELQLYCTAIGALVFALLMLFAGWFHYHKAAPKLAWFQDVESMLNHHLAGLLGLGSLSWAGHQIH
VSLPINQFLDAGVDPKEIPLPHEFILNRDLLAQLYPSFAEGATPFFTLNWSKYADFLSFRGGLDPITGGLWL
TDIAHHHLAIAILFLIAGHMYRTNWGIGHSLKDILEAHKGPFTGQGHKGLYEILTTSWHAQLSLNLAMLGSS
TIVVAHHMYSMPPYPYLAIDYGTQLSLFTHHMWIGGFLIVGAAAHAAIFMVRDYDPTTRYNDLLDRVLRHRD
AIISHLNWACIFLGFHSFGLYIHNDTMSALGRPQDMFSDTAIQLQPIFAQWVQNTHALAPGVTAPGATTSTS
LTWGGGELVAVGGKVALLPIPLGTADFLVHHIHAFTIHVTVLILLKGVLFARSSRLIPDKANLGFRFPCDGP
GRGGTCQVSAWDHVFLGLFWMYNAISVVIFHFSWKMQSDVWGTISDQGVVTHITGGNFAQSSITINGWLRDF
LWAQASQVIQSYGSSLSAYGLFFLGAHFVWAFSLMFLFSGRGYWQELIESIVWAHNKLKVAPATQPRALSIV
QGRAVGVTHYLLGGIATTWAFFLARIIAVG
>CUR05164.1:1-750/1-750 psaA [Acacia oldfieldii]
MIIRSPEPEVKILVDMDPVKTSFEEWAKPGHFSRTIAKGPDTTTWIWNLHADAHDFDSHTSDLEEISRKVFS
AHFGQLSIIFLWLSGMYFHGARFSNYEAWLSDPTHIGPSAQVVWPIVGQEILNGDVGGGFRGIQITSGFFQI
WRASGITSELQLYCTAIGALVFAALMLFAGWFHYHKAAPKLAWFQDVESMLNHHLAGLLGLGSLSWAGHQVH
VSLPINQFLNAGVDPKEIPLPHEFILNRDLLAQLYPSFAEGATPFFTLNWSKYAEFLTFRGGLDPVTGGLWL
TDIAHHHLAIAILFLIAGHMYRTNWGIGHSIKDILEAHKGPFTGQGHKGLYEILTTSWHAQLSINLAMLGSL
TIVVAHHMYSMPPYPYLATDYGTQLSLFTHHMWIGGFLIVGAAAHAAIFMVRDYDPTTRYNDLLDRVLRHRD
AIISHLNWVCIFLGFHSFGLYIHNDTMSALGRPQDMFSDTAIQLQPVFAQWIQNTHALAPGATAPGATTSTS
LTWGGGDLVAVGGKVALLPIPLGTADFLVHHIHAFTIHVTVLILLKGVLFARSSRLIPDKANLGFRFPCDGP
GRGGTCQVSAWDHVFLGLFWMYNSISVVIFHFSWKMQSDVWGSISDQGVVTHITGGNFAQSSITINGWLRDF
LWAQASQVIQSYGSSLSAYGLFFLGAHFVWAFSLMFLFSGRGYWQELIESIVWAHNKLKVAPATQPRALSIV
QGRAVGVTHYLLGGIATTWAFFLARIIAVG
>QOL12257.1:1-750/1-750 PsaA [Panax japonicus]
MIIRSPEPEVKILVDRDHIKTSFEEWARPGHFSRTLAKGPDTTTWIWNLHADAHDFDSHTSDLEEISRKVFS
AHFGQLSIIFLWLSGMYFHGARFSNYEAWLSDPTHIGPSAQVVWPVVGQEILNGDVGGGFRGIQITSGFFQI
WRASGITSELQLYCTAIGALIFAALMLFAGWFHYHKAAPKLAWFQDVESMLNHHLAGLLGLGSLSWAGHQVH
VSLPINQFLNAGVDPKEIPLPHEFILNRDLLAQLYPSFAEGATPFFTLNWSKYADFLTFRGGLDPVTGGLWL
TDIAHHHLAIAILFLIAGHMYKTNWGIGHGLKDILEAHKGPFTGQGHKGLYEILTTSWHAQLSLNLAMLGSL
TIVVAHHMYSMPPYPYLATDYGTQLSLFTHHMWIGGFLIVGAAAHAAIFMVRDYDPTTRYNDLLDRVLRHRD
AIISHLNWACIFLGFHSFGLYIHNDTMSALGRPQDMFSDTAIQLQPVFAQWIQNTHALAPGATAPGATTSTS
LTWGGGDLVAVGGKVALLPIPLGTADFLVHHIHAFTIHVTVLILLKGVLFARSSRLIPDKANLGFRFPCDGP
GRGGTCQVSAWDHVFLGLFWMYNAISVVIFHFSWKMQSDVWGSISDQGVVTHITGGNFAQSSITINGWLRFF
LWAQASQVIQSYGSSLSAYGLFFLGAHFVWAFSLMFLFSGRGYWQELIESIVWAHNKLKVAPATQPRALSIV
QGRAVGVTHYLLGGIATTWAFFLARIIAVG
>YP_009935591.1:1-750/1-750 PsaA [Saururus chinensis]
MIIRSPESEVKIVVDRDPVKTSFEEWAKPGHFSRTIAKGPDTTTWIWNLHADAHDFDSHTSDLEEISRKVFS
AHFGQLSIIFLWLSGMYFHGARFSNYEAWLSDPTHIGPSAQVVWPIVGQEILNGDVGGGFRGIQITSGFFQI
WRASGITSELQLYCTAIGALVFAALMLFAGWFHYHKAAPKLSWFQDVESMLNHHLAGLLGLGSLSWAGHQVH
VSLPINQFLDAGVDPKEIPLPHEFILNRDLLAQLYPSFAEGATPFFTLNWSKYAEFLTFRGGLDPVTGGLWL
TDIAHHHLAIAILFLIAGHMYRTNWGIGHSLKDILEAHKGPFTGQGHKGLYEILTTSWHAQLSLNLAMLGSS
TIVVAHHMYSMPPYPYLATDYGTQLSLFTHHMWIGGFLIVGAAAHAAIFMVRDYDPTTRYNDLLDRVLRHRD
AIISHLNWACIFLGFHSFGLYIHNDTMSALGRPQDMFSDTAIQLQPIFAQWVQNTHALAPSATAPGATTSTS
LTWGGGDLVAVGGKVALLPIPLGTADFLVHHIHAFTIHVTVLILLKGVLFARSSRLIPDKANLGFRFPCDGP
GRGGTCQVSAWDHVFLGLFWMYNAISVVIFHFSWKMQSDVWGSISDQGVVTHITGGNFAQSSITINGWLRDF
LWAQASQVIQSYGSSLSAYGLFFLGAHFVWAFSLMFLFSGRGYWQELIESIVWAHNKLKVAPATQPRALSIV
QGRAVGVTHYLLGGIATTWAFFLARIIAVG
>CUR03891.1:1-750/1-750 psaA [Acacia lasiocalyx]
MIIRSPEPEVKILVDMDPVKTSFEEWAKPGHFSRTIAKGPDTTTWIWNLHADAHDFDSHTSDLEEISRKVFS
AHFGQLSIIFLWLSGMYFHGARFSNYEAWLSDPTHIGPSAQVVWPIVGQEILNGDVGGGFRGIQITSGFFQI
WRASGITSELQLYCTAIGGLVFAALMLFAGWFHYHKAAPKLAWFQDVESMLNHHLAGLLGLGSLSWAGHQVH
VSLPINQFLNAGVDPKEIPLPHEFILNRDLLAQLYPSFAEGATPFFTLNWSKYAEFLTFRGGLDPVTGGLWL
TDIAHHHLAIAILFLIAGHMYRTNWGIGHGIKDILEAHKGPFTGQGHKGLYEILTTSWHAQLAINLAMLGSL
TIVVAHHMYSMPPYPYLATDYGTQLSLFTHHMWIGGFLIVGAAAHAAIFMVRDYDPTTRYNDLLDRVLRHRD
AIISHLNWVCIFLGFHSFGLYIHNDTMSALGRPQDMFSDTAIQLQPVFAQWIQNTHALAPGATAPGATTSTS
LTWGGGDLVAVGGKVALLPIPLGTADFLVHHIHAFTIHVTVLILLKGVLFARSSRLIPDKANLGFRFPCDGP
GRGGTCQVSAWDHVFLGLFWMYNSISVVIFHFSWKMQSDVWGSISDQGVVTHITGGNFAQSSITINGWLRDF
LWAQASQVIQSYGSSLSAYGLFFLGAHFVWAFSLMFLFSGRGYWQELIESIVWAHNKLKVAPATQPRALSIV
QGRAVGVTHYLLGGIATTWAFFLARIIAVG
>AXN54640.1:1-750/1-750 PsaA [Cryptostylis erecta]
MIIRSPEPEVKIVVDRNPIKTSFEEWARPGHFSRTIAKGPDTTTWIWNLHADAHDFDSHTSDLEEISRKVFS
AHFGQLSIIFLWLSGMYFHGARFSNYEAWLSDPTHIAPSAQVVWPIVGQEILNGDVGGGFRGIQITSGFFQI
WRASGITSELQLYCTAIGALVFASLMLFAGWFHYHKAAPKLAWFQDVESMLNHHLAGLLGLGSLSWAGHQIH
VSLPINQFLDAGVDPKEIPLPHEFILNRDLLAQLYPSFAEGATPFFTLNWAKYAEFLSFRGGLDPITGGLWL
SDIAHHHLAIAILFLIAGHMYRTNWAIGHGLKDILEAHKGPFTGQGHKGLYEILTTSWHAQLSLNLAMLGSL
TIIVAHHMYSMPPYPYLAIDYGTQLSLFTHHMWIGGFLIVGAAAHAAIFMVRDYDPTTRYNDLLDRVLRHRD
AIISHLNWACIFLGFHSFGLYIHNDTMSALGRPQDMFSDTAIQLQPIFAQWVQNTHALAPSVTAPGATTSTS
LTWGGSELVAVGGKVALLPIPLGTADFLVHHIHAFTIHVTVLILLKGVLFARSSRLIPDKANLGFRFPCDGP
GRGGTCQVSAWDHVFLGLFWMYNAISVVIFHFSWKMQSDVWGTISDQGVVTHITGGNFAQSSITINGWLRDF
LWAQASQVIQSYGSSLSAYGLFFLGAHFVWAFSLMFLFSGRGYWQELIESIVWAHNKLKVAPATQPRALSIV
QGRAVGVTHYLLGGIATTWAFFLARIIAVG
>YP_009632535.1:1-750/1-750 PsaA [Hoya liangii]
MIIRSPEPEVKILVDRDPVKTSFEEWAKPGHFSRTIAKGPDTTTWIWNLHADAHDFDSHTSDLEEISRKVFS
AHFGQLSIIFLWLSGMYFHGARFSNYEAWLSDPTHIGPSAQVVWPIVGQEILNGDVGGGFRGIQITSGFFQI
WRASGITSELQLYCTAIGALVFAALMLFAGWFHYHKAAPKLAWFQDVESMLNHHLAGLLGLGSLSWAGHQVH
VSLPINQFLNAGVDPKEIPLPHEFILNRDLLAQLYPSFAEGATPFFTLNWSKYSEFLTFRGGLDPVTGGLWL
TDIAHHHLAIAILFLIAGHMYRTNWGIGHGLKDILEAHKGPFTGQGHKGLYEILTTSWHAQLSLNLAMLGSL
TIVVAHHMYSMPPYPYLATDYGTQLSLFTHHMWIGGFLIVGAAAHAAIFMVRDYDPTTRYNDLLDRVLRHRD
AIISHLNWVCIFLGFHSFGLYIHNDTMSALGRPQDMFSDTAIQLQPVFAQWIQNTHAFAPGATAPGATASTS
LTWGGGDLVAVGGKVALLPIPLGTADFLVHHIHAFTIHVTVLILLKGVLFARSSRLIPDKANLGFRFPCDGP
GRGGTCQVSAWDHVFLGLFWMYNAISVVIFHFSWKMQSDVWGSISDQGVVSHITGGNFAQSSITINGWLRDF
LWAQASQVIQSYGSSLSAYGLFFLGAHFVWAFSLMFLFSGRGYWQELIESIVWAHNKLKVAPAIQPRALSIV
QGRAVGVTHYLLGGIATTWAFFLARIIAIG
>YP_009631316.1:1-750/1-750 PsaA [Horsfieldia pandurifolia]
MIIRSPEPEVKIVVDRDPIKTSFEEWARPGHFSRTIAKGPDTTTWIWNLHADAHDFDSHTSDLEEISRKVFS
AHFGQLSIIFLWLSGMYFHGARFSNYEAWLSDPTHIGPSAQVVWPIVGQEILNGDVGGGFRGIQITSGFFQI
WRASGITSELQLYCTAIGALVFSALMLFAGWFHYHKAAPKLAWFQDVESMLNHHLAGLLGLGSLSWAGHQVH
VSLPINKFLDAGVDPKEIPLPHEFILNRDLLAQLYPSFAEGATPFFTLNWAKYTEFLSFRGGLDPVTGGLWL
TDIAHHHLAIAILFLIAGHMYRTNWGIGHGLKDILEAHKGPFTGQGHKGLYEILTTSWHAQLSLNLAMLGSS
TIVVAHHMYSMPPYPYLAIDYGTQLSLFTHHMWIGGFLIVGAAAHAAIFMVRDYDPTTRYNDLLDRVLRHRD
AIISHLNWACIFLGFHSFGLYIHNDTMSALGRPQDMFSDTAIQLQPIFAQWVQNTHALAPGATAPGATTSTS
LTWGGSDLVAVGGKVALLPIPLGTADFLVHHIHAFTIHVTVLILLKGVLFARSSRLIPDKANLGFRFPCDGP
GRGGTCQVSAWDHVFLGLFWMYNAISVVIFHFSWKMQSDVWGSISDQGAVTHITGGNFAQSSITINGWLRDF
LWAQASQVIQSYGSSLSAYGLLFLGAHFVWAFSLMFLFSGRGYWQELIESIVWAHNKLKVAPAIQPRALSIV
QGRAVGVTHYLLGGIATTWAFFLARIIAVG
>CUR02551.1:1-750/1-750 psaA [Acacia exocarpoides]
MIIRSPESEVKILVDMDPVKTSFEEWAKPGHFSRTIAKGPDTTTWIWNLHADAHDFDSHTSDLEEISRKVFS
AHFGQLSIIFLWLSGMYFHGARFSNYEAWLSDPTHIGPSAQVVWPIVGQEILNGDVGGGFRGIQITSGFFQI
WRASGITSELQLYCTAIGALVFAALMLFAGWFHYHKAAPKLAWFQDVESMLNHHLAGLLGLGSLSWAGHQVH
VSLPINQFLNAGVDPKEIPLPHEFILNRDLLAQLYPSFAEGATPFFTLNWSKYAEFLTFRGGLDPVTGGLWL
TDIAHHHLAIAILFLIAGHMYRTNWGIGHGIKDILEAHKGPFTGQGHKGLYEILTTSWHAQLSINLAMLGSL
TIVVAHHMYSMPPYPYLATDYGTQLSLFTHHMWIGGFLIVGAAAHAAIFMVRDYDPTTRYNDLLDRVLRHRD
AIISHLNWVCIFLGFHSFGLYIHNDTMSALGRPQDMFSDTAIQLQPVFAQWIQNTHALAPGATAPGATTSTS
LTWGGGDLVAVGGKVALLPIPLGTADFLVHHIHAFTIHVTVLILLKGVLFARSSRLIPDKANLGFRFPCDGP
GRGGTCQVSAWDHVFLGLFWMYNSISVVIFHFSWKMQSDVWGSISDQGVVTHITGGNFAQSSITINGWLRDF
LWAQASQVIQSYGSSLSAYGLFFLGAHFVWAFSLMFLFSGRGYWQELIESIVWAHNKLKVAPATQPRALSIV
QGRAVGVTHYLLGGIATTWAFFLARIIAVG
>YP_009428620.1:1-750/1-750 PsaA [Aconitum longecassidatum]
MIIRSPESEVKILVDRDPVKTSFEEWARPGHFSRTIAKGPDTTTWIWNLHADAHDFDSHTSDLEEISRKVFS
AHFGQLAIIFLWLSGMYFHGARFSNYEAWLSDPTHIGPSAQVVWPIVGQEILNGDVGGGFRGIQITSGFFQI
WRASGITSELQLYCTAIGALVFAALMLFAGWFHYHKAAPKLAWFQDVESMLNHHLAGLLGLGSLSWAGHQIH
VSLPINQFLDAGVDPKEIPLPHEFILNRDLLAQLYPSFAEGATPFFTLNWSKYAEFLTFRGGLDPVTGGLWL
TDIAHHHLAIAILFLIAGHMYRTNWGIGHGLKDILEAHKGPFTGQGHKGLYEILTTSWHAQLSLNLAMLGSL
TIVVAHHMYSMPPYPYLATDYGTQLSLFTHHMWIGGFLIVGAAAHAAIFMVRDYDPTTRYNDLLDRVLRHRD
AIISHLNWACIFLGFHSFGLYIHNDTMSALGRPQDMFSDTAIQLQPIFAQWIQNTHALAPAVTAPGATTSTS
LTWGGGGLVAVGGKVALLPIPLGTADFLVHHIHAFTIHVTVLILLKGVLFARSSRLIPDKANLGFRFPCDGP
GRGGTCQVSAWDHVFLGLFWMYNAISVVIFHFSWKMQSDVWGSINDQGVVTHITGGNFAQSSITINGWLRDF
LWAQASQVIQSYGSSLSAYGLFFLGAHFVWAFSLMFLFSGRGYWQELIESIVWAHNKLKVAPAIQPRALSIV
QGRAVGVTHYLLGGIATTWAFFLARIIAVG
>YP_007476351.1:1-750/1-750 PsaA [Trithuria inconspicua]
MIIRSPEPEVKIVVDRDPIKTSFEEWARPGHFSRTIAKGPDTTTWIWNLHADAHDFDSHTSDLEEISRKVFS
AHFGQLAIIFLWLSGMYFHGARFSNYEAWLSDPTHIKPSAQVVWPIVGQEILNGDVGGGFRGIQITSGFFQI
WRASGITSELQLYCTAIGALVFAALMLFAGWFHYHKAAPKLAWFQDVESMLNHHLAGLLGLGSLSWAGHQVH
VSLPINQFLDAGVDPKEIPLPHELILNRSLLAQLYPSFSEGATPFFTLNWSKYAEFLTFRGGLDPVTGGLWL
TDTAHHHLAIAIIFLIAGHMYKTNWGIGHGLKDILEAHKGPFTGEGHKGLYEILTTSWHAQLALNLAMLGSL
TIVVAHHMYSMPPYPYLAVDYGTQLSLFTHHMWIGGFLIVGAAAHAAIFMVRDYDPTTRYNDLLDRVLRHRD
AIISHLNWACIFLGFHSFGLYIHNDTMSALGRPQDMFSDTAIQLQPIFAQWIQNTHALAPSATAPGATASTS
LTWGGSDLVAVGGKVALLPIPLGTADFLVHHIHAFTIHVTVLILLKGLLFARSSRLIPDKANLGFRFPCDGP
GRGGTCQVSAWDHVFLGLFWMYNAISIVIFHFSWKMQSDVWGTISDQGVVTHITGGNFAQSSITINGWLRDF
LWAQSSQVIQSYGSSLSAYGLFFLGAHFVWAFSLMFLFSGRGYWQELIESIVWAHNKLKVAPATQPRALSIV
QGRAVGVTHYLLGGIATTWAFFLARMISVG
>YP_009241293.1:1-750/1-750 psaA [Drosera rotundifolia]
MIIRSPEPEVKIVVDRDPIKTSFEQWAKPGHFSRTIAKGPETTTWIWNLHADAHDFDSHTNDLEEISQKIFS
AHFGQLSLIFLWLSGMYFHGARFSNYEAWLSDPTHIGPSAQVVWPIVGQEILNGDVGGGFRGIQITSGFFQL
WRASGITSELQLYSTAIGALVFAALMLFAGWFHYHKAAPKLVWFQDVESMLNHHLAGLLGLGSLSWAGHQVH
VSLPINQFINAGVDPKEIPLPHEFLLNRDLLAQLYPSFNEGATPFFTLNWSKYSEFLTFRGGLDPVTGGLWL
TDIAHHHLAIGIIFLIAGHMYRTNWGIGHGLKDILEAHRGPFTGEGHKGLYEILTTSWHAQLSLNLAMLGSL
TIVVAHHMYAMPPYPYLATDYGTQLSLFTHHMWIGGFLIVGAAAHAAIFMVRDYDPTTRYNDLLDRVLRHRD
AIISHLNWVCLFLGFHSFGLYIHNDSMSALGRPQDMFSDTAIQLQPVFAQWIQKTHALAPSATAPGATTSTS
LTWGGADLVAVGGKVALLPIPLGTADFMVHHIHAFTIHVTVLILLKGVLFSRSSRLIPDKANLGFRFPCDGP
GRGGTCQVSAWDHVFLGLFWMYNSISIVIFHFSWKMQSDVWGNLSDQGVVTHITGGNFAQSSITINGWLRDF
LWAQASQVIQSYGSSLSAYGLFFLGAHFVWAFSLMFLFSGRGYWQELIESIVWAHNKLKVAPATQPRALSIV
QGRAVGVAHYLLGGIATTWAFFLARIIAVG
>YP_009572031.1:1-750/1-750 PsaA [Veratrum japonicum]
MIIRSPEPEVKIVVDRDPVKTSFEEWARPGHFSRTIAKGPDTTTWIWNLHADAHDFDSHTSDLEEISRKVFS
AHFGQLSIIFLWLSGMYFHGARFSNYEAWLSDPTHIGPSAQVVWPIVGQEILNGDVGGGFRGIQITSGFFQL
WRASGITSELQLYCTAIGALVFASLMLFAGWFHYHKAAPKLAWFQEVESMLNHHLAGLLGLGSLSWAGHQIH
VSLPINQFLDAGVDPKEIPLPHEFILNRDLLAQLYPSFAEGATPFFTLNWSKYAEFLSFRGGLNPITGGLWL
SDIAHHHLAIAILFLIAGHMYRTNWGIGHGLKDILEAHKGPFTGQGHKGLYEILTTSWHAQLSINLAMLGSL
TIVVAHHMYSMPPYPYLAIDYGTQLSLFTHHMWIGGFLIVGAAAHAAIFMVRDYDPTTRYNDLLDRVLRHRD
AIVSHLNWACIFLGFHSFGLYIHNDTMSALGRPQDMFSDTAIQLQPIFAQWVQNTHALAPGVTAPGATTSTS
LTWGGSELVAVGGKVALLPIPLGTADFLVHHIHAFTIHVTVLILLKGVLFARSSRLIPDKANLGFRFPCDGP
GRGGTCQVSAWDHVFLGLFWMYNAISVVIFHFSWKMQSDVWGTISDQGVVTHITGGNFAQSSITINGWLRDF
LWAQASQVIQSYGSSLSAYGLFFLGAHFVWAFSLMFLFSGRGYWQELIESIVWAHNKLKVAPATQPRALSIV
QGRAVGVTHYLLGGIATTWAFFLARIIAVG
>YP_009715793.1:1-750/1-750 PsaA [Veratrum mengtzeanum]
MIIRSPEPEVKIVVDRDPVKTSFEEWARPGHFSRTIAKGPDTTTWIWNLHADAHDFDSHTSDLEEISRKVFS
AHFGQLSIIFLWLSGMYFHGARFSNYEAWLSDPTHIGPSAQVVWPIVGQEILNGDVGGGFRGIQITSGFFQL
WRASGITSELQLYCTAIGALVFASLMLFAGWFHYHKAAPKLAWFQEVESMLNHHLAGLLGLGSLSWAGHQIH
VSLPINQFLDAGVDPKEIPLPHEFILNRDLLAQLYPSFAEGATPFFTLNWSKYAEFLSFRGGLNPITGGLWL
SDIAHHHLAIAILFLIAGHMYRTNWGIGHGLKDILEAHKGPFTGQGHKGLYEILTTSWHAQLAINLAMLGSL
TIVVAHHMYSMPPYPYLAIDYGTQLSLFTHHMWIGGFLIVGAAAHAAIFMVRDYDPTTRYNDLLDRVLRHRD
AIVSHLNWACIFLGFHSFGLYIHNDTMSALGRPQDMFSDTAIQLQPIFAQWVQNTHALAPGVTAPGATTSTS
LTWGGSELVAVGGKVALLPIPLGTADFLVHHIHAFTIHVTVLILLKGVLFARSSRLIPDKANLGFRFPCDGP
GRGGTCQVSAWDHVFLGLFWMYNAISVVIFHFSWKMQSDVWGTISDQGVVTHITGGNFAQSSITINGWLRDF
LWAQASQVIQSYGSSLSAYGLFFLGAHFVWAFSLMFLFSGRGYWQELIESIVWAHNKLKVAPATQPRALSIV
QGRAVGVTHYLLGGIATTWAFFLARIIAVG
>YP_009330545.1:1-750/1-750 PsaA [Coccophora langsdorfii]
MNSKKQETKVKVLVDRDNINTTSFEKWAKPGHFSRTLSKGPKTTTWIWNLHADAHDFDSQTKSLEEVSRKIF
SAHFGQLSIIFLWISGMHFHGAYFSNYLAWLNNPTAIKPSAQVVWPIVGQEILNGDVGGNFQGVQITSGFFQ
LWRAEGITSEIELYWTAIGGLIMSGLMLFGGWFHYHKAAPKLEWFQNAESMLNHHLSGLLGLGCLAWSGHQI
HIALPINKLLDAGVASQEIPLPYEFLINRELIGQLYPSFKQGLVPFFSFNWSEYSDFLTFKGGLNPVTGGLW
LSDTAHHHLALAVLFIVAGHMYRTNWGIGHSMKEILEAHRGPFTGAGHTGLYEILTTSWHAQLAINLAMIGS
LSIIVAHHMYAMPPYPYIATDYATQLSLFTHHMWIGGFCVVGGAAHGAIFMVRDYNPAKNYNNLLDRVVRHR
DSIISHLNWVCIFLGFHSFGLYIHNDTMRALGRAPDMFSDTGIPLKPIFAQTIQNLHLLAPTSTAPNALTTA
SYIFGGDIVSVGSKIAIMPMKLGTADFMVHHIHAFTIHVTVLILLKGVLYARSSKLIPDKANLGFRFPCDGP
GRGGTCQVSAWDHVFLGLFWMYNSISVVIFHFSWKMQSDIWGSITPTGTVSHITGGNFAQSALTINGWLRDF
LWAQASQVIQSYGSALSAYGLIFLGAHFIWAFSLMFLFSGRGYWQELIESIVWAHNKIKVAPAIQPRALSIT
QGRAVGLAHYLLGGIGTTWSFFLARIISVG
>QTJ25966.1:1-750/1-750 PsaA [Impatiens stenosepala]
MIIRSPQPEVKILVDRDPIKTSFEEWARPGHFSRTIAKGPDTTTWIWNLHADAHDFDSHTSDLEEISRKVFS
AHFGQLSIIFLWLSGMYFHGARFSNYEAWLSDPTHIGPSSQVVWPIVGQEILNGDVGGGFRGIQITSGFFQI
WRASGITSELQLYCTAIGALIFAALMLFAGWFHYHKAAPKLAWFQDVESMLNHHLAGLLGLGSLSWAGHQVH
VSLPINQFLNAGVDPKEIPLPHEFILNRDLLAQLYPSFAEGAIPFFTLNWSKYAEFLTFRGGLDPVTGGLWL
TDIAHHHLAIAILFLIAGHMYRTNWGIGHGLKDILEAHKGPFTGQGHKGLYEILTTSWHAQLSLNLAMLGSL
TIVVAHHMYSMPPYPYLATDYGTQLSLFTHHMWIGGFIIVGAAAHAAIFMVRDYDPTTRYNDLLDRVLRHRD
AIISHLNWACIFLGFHSFGLYIHNDTMSALGRPQDMFSDTAIQLQPIFAQWIQNTHALAPGVTAPGATASTS
LTWGGGDLVAVGGKVALLPIPLGTADFLVHHIHAFTIHVTVLILLKGVLFARNSRLIPDKANLGFRFPCDGP
GRGGTCQVSAWDHVFLGLFWMYNSISIVIFHFSWKMQSDVWGSISDQGVVTHITGENFSQSSITINGWLRDF
LWAQASQVIQSYGSSLSAYGLFFLGAHFVWAFSLMFLFSGRGYWQELIESIIWAHNKLKVAPATQPRALSIV
QGRAVGVTHYLLGGIATTWAFFLARIIAVG
>YP_009742441.1:1-750/1-750 PsaA [Blepharis ciliaris]
MIISSPEPEVKILVDKDPVKTSFEEWAKPGHFSRTIAKGPDTTTWIWNLHADAHDFDSHTSDLEEISRKVFS
AHFGQLSIIFLWLSGMYFHGARFSNYEAWLSDPMHIGPSAQVVWPIVGQEILNGDVGGGFRGIQITSGLFQL
WRASGITSELQLYCTAIGALVFAALMLFAGWFHYHKAAPKLAWFQDVESMLNHHLAGLLGLGSLSWAGHQVH
VSLPINQFLNAGVDPKEIPLPHEFILNRDLLAQLYPSFAEGATPFFTLNWSKYAEFLTFRGGLDPVTGGLWL
TDIAHHHLAIAILFLIAGHMYRTNWGIGHGLKDILEAHKGPFTGQGHKGLYEILTTSWHAQLSLNLAMLGSL
TIVVAHHMYSMPPYPYLATDYGTQLSLFTHHMWIGGFLIVGAAAHAAIFMVRDYDPTTRYNDLLDRVLRHRD
AIISHLNWACIFLGFHSFGLYIHNDTMSALGRPQDMFSDTAIQLQPVFAQWIQNTHALAPGATAPGATASTS
LAWGGGDLVAVGGKVALLPIPLGTADFLVHHIHAFTIHVTVLILLKGVLFARSSRLIPDKANLGFRFPCDGP
GRGGTCQVSAWDHVFLGLFWMYNSISVVIFHFSWKMQSDVWGSISDQGVVTHITGGNFAQSSITINGWLRDF
LWAQASQVIQSYGSSLSAYGLLFLGAHFVWAFSLMFLFSGRGYWQELIESIVWAHNKLKVAPATQPRALSIV
QGRAVGVTHYLLGGIATTWAFFLARIIAVG
>YP_009663477.1:1-750/1-750 PsaA [Ipomoea setifera]
MIIRSPEPEVKILVDRDPVKTSFEEWARPGHFSRTIAKGPDTTTWIWNLHADAHDFDSHTSDLEEISRKIFS
AHFGQLSIIFLWLSGMYFHGARFSNYEAWLSDPTHIGPSAQVVWPIVGQEILNGDVGGGFRGIQITSGFFQI
WRASGITSELQLYCTAIGALVFAALMLFAGWFHYHKAAPKLAWFQDVESMLNHHLAGLLGLGSLSWAGHQVH
VSLPINQFLNAGVDPKEIPLPHEFILNRDLLAQLYPSFAEGATPFFTLNWSKYAEFLTFRGGLDPVTGGLWL
TDIAHHHLAIAILFLIAGHMYRTNWGIGHGLKDILEAHKGPFTGQGHKGLYEILTTSWHAQLSLNLAMLGSL
TIVVAHHMYAMPPYPYLATDYGTQLSLFTHHMWIGGFLIVGAAAHAAIFMVRDYDPTTRYNDLLDRVLRHRD
AIISHLNWVCIFLGFHSFGLYIHNDTMSALGRPQDMFSDTAIQLQPVFAQWIQNTHTLAPGATAPGATASTS
LTWGGGDLVAVGGKVALLPIPLGTADFLVHHIHAFTIHVTVLILLKGVLFARSSRLIPDKANLGFRFPCDGP
GRGGTCQVSAWDHVFLGLFWMYNSISVVIFHFSWKMQSDVWGSISDQGVVTHITGGNFAQSSITINGWLRDF
LWAQASQVIQSYGSSLSAYGLLFLGAHFVWAFSLMFLFSGRGYWQELIESIVWAHNKLKVAPATQPRALSIV
QGRAVGVTHYLLGGIATTWAFFLARIIAVG
>YP_009695547.1:1-750/1-750 PsaA [Hypochaeris radicata]
MIIRSPEPEVKILVDRDHIKTSFEEWARPGHFSRTIAKGPETTTWIWNLHADAHDFDSHTSDLEEISRKVFS
AHFGQLSIIFLWLSGMYFHGARFSNYEAWLSDPTHIRPSAQVVWPIVGQEILNGDVGGGFRGIQITSGFFQI
WRASGITSELQLYCTAIGALVFAALMLFAGWFHYHKAAPKLAWFQDVESMLNHHLAGLLGLGSLSWAGHQVH
VSLPINQFLNAGVDPKEIPLPHEFILNRDLLAQLYPSFAEGATPFFTLNWSKYADFLTFRGGLDPVTGGLWL
TDTAHHHLAIAILFLIAGHMYRTNWGIGHGLKDILEAHKGPFTGQGHKGLYEILTTSWHAQLSLNLAMLGSL
TIVVAHHMYAMPPYPYLATDYGTQLSLFTHHMWIGGFLIVGAAAHAAIFMVRDYDPTTRYNDLLDRVLRHRD
AIISHLNWVCIFLGFHSFGLYIHNDTMSALGRPQDMFSDTAIQLQPVFAQWIQNTHALAPGATAPGATASTS
LTWGGGDLVAVGGKVALLPIPLGTADFLVHHIHAFTIHVTVLILLKGVLFARSSRLIPDKANLGFRFPCDGP
GRGGTCQVSAWDHVFLGLFWMYNAISVVIFHFSWKMQSDVWGSISDQGVVTHITGGNFAQSSITINGWLRDF
LWAQASQVIQSYGSSLSAYGLFFLGAHFVWAFSLMFLFSGRGYWQELIESIVWAHNKLKVAPATQPRALSIV
QGRAVGVTHYLLGGIATTWAFFLARIIAVG
>YP_009695819.1:1-750/1-750 PsaA [Hydrostachys imbricata]
MIIRSPEPEVKILVDRDPIKTSFEEWAKPGHFSRTIAKGPDTTTWIWNLHADAHDFDSHTNDLEEISRKIFS
AHFGQLSIIFLWLSGMYFHGARFSNYEAWLSDPTHIGPSAQVVWPIVGQEILNGDVGGGFRGIQITSGFFQL
WRASGITSELQLYCTAIGGLIFAALMLFAGWFHYHKAAPKLAWFQDVESMLNHHLAGLLGLGSLAWAGHQVH
VSLPINQFLNAGVDPKEIPLPHEFILNRDLLAQLYPSFAEGATPFFTLNWSKYSDFLTFRGGLDPVTGGLWL
TDTAHHHLAIAVLFLIAGHMYRTNWGIGHGLKDILEAHKGPFTGQGHKGLYEILTTSWHAQLSLNLAMFGSL
TIIVAHHMYSMPPYPYLATDYGTQLSLFTHHMWIGGFLIVGAAAHAAIFMVRDYDPTTRYNDLLDRVLRHRD
AIISHLNWVCIFLGFHSFGLYIHNDTMSALGRPQDMFSDTAIQLQPVFAQWIQNTHTLAPVATAPGATASTS
LTWGGGNLVAVGGKVALLPIPLGTADFLVHHIHAFTIHVTVLILLKGVLFARSSRLIPDKANLGFRFPCDGP
GRGGTCQVSAWDHVFLGLFWMYNSISVVIFHFSWKMQSDVWGSISDQGVVNHITGGNFAQSSITINGWLRDF
LWAQASQVIQSYGSSLSAYGLFFLGAHFVWAFSLMFLFSGRGYWQELIESIVWAHNKLKVAPATQPRALSIV
QGRAVGVTHYLLGGIATTWAFFLARIIAVG
>YP_009695904.1:1-750/1-750 PsaA [Hydrostachys goudotiana]
MIIRSPEPEVKILVDRDPRKTSFEEWAKPGHFSRTIAKGPDTTTWIWNLHADAHDFDSHTNDLEEISRKIFS
AHFGQLSIIFLWLSGMYFHGARFSNYEAWLSDPTHIGPSAQVVWPIVGQEILNGDVGGGFRGIQITSGFFQL
WRASGITSELQLYCTAIGGLIFAALMLFAGWFHYHKAAPKLAWFQDVESMLNHHLAGLLGLGSLAWAGHQVH
VSLPINQFLNAGVDPKEIPLPHEFILNRDLLAQLYPSFAEGATPFFTLNWSKYSDFLTFRGGLDPVTGGLWL
TDTAHHHLAIAVLFLIAGHMYRTNWGIGHGLKDILEAHKGPFTGQGHKGLYEILTTSWHAQLALNLAMFGSL
TIIVAHHMYSMPPYPYLATDYGTQLSLFTHHMWIGGFLIVGAAAHAAIFMVRDYDPTTRYNDLLDRVLRHRD
AIISHLNWVCIFLGFHSFGLYIHNDTMSALGRPQDMFSDTAIQLQPVFAQWIQNTHTLAPVATAPGATASTS
LTWGGGNLVAVGGKVALLPIPLGTADFLVHHIHAFTIHVTVLILLKGVLFARSSRLIPDKANLGFRFPCDGP
GRGGTCQVSAWDHVFLGLFWMYNSISVVIFHFSWKMQSDVWGSISDQGVVNHITGGNFAQSSITINGWLRDF
LWAQASQVIQSYGSSLSAYGLFFLGAHFVWAFSLMFLFSGRGYWQELIESIVWAHNKLKVAPATQPRALSIV
QGRAVGVTHYLLGGIATTWAFFLARIIAVG
>YP_009699895.1:1-750/1-750 PsaA [Hydrostachys polymorpha]
MIIRSPEPEVKILVDRDPRKTSFEEWAKPGHFSRTIAKGPDTTTWIWNLHADAHDFDSHTNDLEEISRKIFS
AHFGQLSIIFLWLSGMYFHGARFSNYEAWLSDPTHIGPSAQVVWPIVGQEILNGDVGGGFRGIQITSGFFQL
WRASGITSELQLYCTAIGGLIFAALMLFAGWFHYHKAAPKLAWFQDVESMLNHHLAGLLGLGSLAWAGHQVH
VSLPINQFLNAGVDPKEIPLPHEFILNRDLLAQLYPSFAEGATPFFTLNWSKYSDFLTFRGGLDPVTGGLWL
TDTAHHHLAIAVLFLIAGHMYRTNWGIGHGLKDILEAHKGPFTGQGHKGLYEILTTSWHAQLSLNLAMLGSL
TIIVAHHMYSMPPYPYLATDYGTQLSLFTHHMWIGGFLIVGAAAHAAIFMVRDYDPTTRYNDLLDRVLRHRD
AIISHLNWVCIFLGFHSFGLYIHNDTMSALGRPQDMFSDTAIQLQPVFAQWIQNTHTLAPVATAPGATASTS
LTWGGGNLVAVGGKVALLPIPLGTADFLVHHIHAFTIHVTVLILLKGVLFARSSRLIPDKANLGFRFPCDGP
GRGGTCQVSAWDHVFLGLFWMYNSISVVIFHFSWKMQSDVWGSISDQGVVNHITGGNFAQSSITINGWLRDF
LWAQASQVIQSYGSSLSAYGLFFLGAHFVWAFSLMFLFSGRGYWQELIESIVWAHNKLKVAPATQPRALSIV
QGRAVGVTHYLLGGIATTWAFFLARIIAVG
>YP_009588027.1:1-750/1-750 PsaA [Solanum pampasense]
MIIRSPEPEVKILVDRDPVKTSFEEWARPGHFSRTIAKGPETTTWIWNLHADAHDFDSHTSDLEEISRKVFS
AHFGQLSIIFLWLSGMYFHGARFSNYEAWLSDPTHIGPSAQVVWPIVGQEILNGDVGGGFRGIQITSGFFQL
WRASGITSELQLYCTAIGALVFAALMLFAGWFHYHKAAPKLAWFQDVESMLNHHLAGLLGLGSLSWAGHQVH
VSLPINQFLNAGVDPKEIPLPHEFILNRDLLAQLYPSFAEGATPFFTLNWSKYADFLTFRGGLDPVTGGLWL
TDIAHHHLAIAILFLIAGHMYRTNWGIGHGLKDILEAHKGPFTGQGHKGLYEILTTSWHAQLSLNLAMLGSL
TIVVAHHMYSMPPYPYLATDYGTQLSLFTHHMWIGGFLIVGAAAHAAIFMVRDYDPTTRYNDLLDRVLRHRD
AIISHLNWACIFLGFHSFGLYIHNDTMSALGRPQDMFSDTAIQLQPVFAQWIQNTHALAPGATAPGATASTS
LTWGGGDLVAVGGKVALLPIPLGTADFLVHHIHAFTIHVTVLILLKGVLFARSSRLIPDKANLGFRFPCDGP
GRGGTCQVSAWDHVFLGLFWMYNSISVVIFHFSWKMQSDVWGSVSDQGVVTHITGGNFAQSSITINGWLRDF
LWAQASQVIQSYGSSLSAYGLFFLGAHFVWAFSLMFLFSGRGYWQELIESIVWAHNKLKVAPATQPRALSII
QGRAVGVTHYLLGGIATTWAFFLARIIAVG
>YP_009584381.1:1-750/1-750 PsaA [Angelica polymorpha]
MIIRSPEPEVKILVDRDHIKTSFEEWARPGHFSRTLAKGPDTTTWIWNLHADAHDFDSHTSDLEEISRKVFS
AHFGQLSIIFLWLSGMYFHGARFSNYEAWLSDPTHIGPSAQVVWPIVGQEILNGDVGGGFRGIQITSGFFQL
WRASGITSELQLYCTAIGALVFAALMLFAGWFHYHKAAPKLAWFQDVESMLNHHLAGLLGLGSLSWAGHQVH
VSLPINQFLNAGVDPKEIPLPHEFILNRDLLAQLYPSFAEGATPFFTLNWSKYSDFLTFRGGLDPVTGGLWL
TDIAHHHLAIAILFLIAGHMYKTNWGIGHGLKDILEAHKGPFTGQGHKGLYEILTTSWHAQLSLNLAMLGSL
TIIVAHHMYSMPPYPYLATDYGTQLSLFTHHMWIGGFLIVGAAAHAAIFMVRDYDPTTRYNDLLDRVLRHRD
AIISHLNWACIFLGFHSFGLYIHNDTMSALGRPQDMFSDTAIQLQPVFAQWIQNTHALAPSATAPGATTSTS
LTWGGGALVAVGGKVALLPIPLGTADFLVHHIHAFTIHVTVLILLKGVLFARSSRLIPDKANLGFRFPCDGP
GRGGTCQVSAWDHVFLGLFWMYNAISVVIFHFSWKMQSDVWGSISDQGVVTHITGGNFAQSSITINGWLRDF
LWAQASQVIQSYGSSLSAYGLFFLGAHFVWAFSLMFLFSGRGYWQELIESIVWAHNKLKVAPATQPRALSIV
QGRAVGVTHYLLGGIATTWAFFLARIIAVG
>QHF17280.1:1-750/1-750 PsaA [Costus viridis]
MIIRSPEPEVKIVVDRDPIKTSFEEWARPGHFSRTIAKGPDTTTWIWNLHADAHDFDSHTSDLEEISRKVFS
AHFGQLSIIFLWLSGMYFHGARFSNYEAWLSDPTHIAPSAQVVWPIVGQEILNGDVGGGFRGIQITSGFFQL
WRASGITSELQLYCTAIGALVFASLMLFAGWFHYHKAAPKLAWFQDVESMLNHHLAGLLGLGSLSWAGHQIH
VSLPINQFLDAGVDPKEIPLPHEFILNRDLLAQLYPSFAEGATPFFTLNWSKYAEFLTFRGGLDPITGGLWL
TDIVHHHLAIAILFLIAGHMYRTNWGIGHGLKDILEAHKGPFTGQGHKGLYEILTTSWHAQLSLNLAMLGSL
TIVVAHHMYSMPPYPYLAIDYGTQLSLFTHHMWIGGFLIVGAAAHAAIFMVRDYDPTTRYNDLLDRVLRHRD
AIISHLNWACIFLGFHSFGLYIHNDTMSALGRPQDMFSDTAIQLQPIFAQWVQNTHALAPSITAPSATASTS
LTWGGGELVAVGGKVALLPIPLGTADFLVHHIHAFTIHVTVLILLKGVLFARSSRLIPDKANLGFRFPCDGP
GRGGTCQVSAWDHVFLGLFWMYNSISVVIFHFSWKMQSDVWGTISNEGVVTHITGGNFAQSSITINGWLRDF
LWAQASQVIQSYGSSLSAYGLFFLGAHFVWAFSLMFLFSGRGYWQELIESIVWAHNKLKVAPATQPRALSIV
QGRAVGVTHYLLGGIATTWAFFLARIIAVG
>YP_009379439.1:1-750/1-750 PsaA [Hydrangea serrata]
MIIRSPEPEVKILVDRDHIKTSFEEWARPGHFSRTIAKGPDTTTWIWNLHADAHDFDSHTSDLEEISRKVFS
AHFGQLSIIFLWLSGMYFHGARFSNYEAWLSDPTHIRPSAQVVWPIVGQEILNGDVGGGFRGIQITSGFFQI
WRASGITSELQLYCTAIGALVFAALMLFAGWFHYHKAAPKLAWFQDVESMLNHHLAGLLGLGSLSWAGHQVH
VSLPINQFLNAGVDPKEIPLPHEFILNRDLLAQLYPSFAEGATPFFTLNWSKYAEFLTFRGGLDPVTGGLWL
TDIAHHHLAIAILFLIAGHMYRTNWGIGHGLKDILEAHKGPFTGQGHKGLYEILTTSWHAQLSLNLAMLGSL
TIVVAHHMYSMPPYPYLATDYGTQLSLFTHHMWIGGFLIVGAAAHAAIFMVRDYDPTTRYNDLLDRVLRHRD
AIISHLNWACIFLGFHSFGLYIHNDTMSALGRPQDMFSDTAIQLQPVFAQWIQNTHALAPGATAPGATTSTS
LTWGGGDLVAVGGKVALLPIPLGTADFLVHHIHAFTIHVTVLILLKGVLFARSSRLIPDKANLGFRFPCDGP
GRGGTCQVSAWDHVFLGLFWMYNAISVVIFHFSWKMQSDVWGSISDQGVVTHITGGNFAQSSITINGWLRDF
LWAQASQVIQSYGSSLSAYGLFFLGAHFVWAFSLMFLFSGRGYWQELIESIVWAHNKLKVAPATQPRALSIV
QGRAVGVTHYLLGGIATTWAFFLARIIAVG
>VGO06366.1:1-750/1-750 PsaA [Brachypodium hybridum]
MIIRSPEPEVKIIVDRDPVKTSFEEWARPGHFSKTLAKGPDTTTWIWNLHADAHDFDSHTGDLEEISRKVFS
AHFGQLSIIFLWLSGMYFHGARFSNYEAWLSDPTHIGPSAQVVWPIVGQEILNGDVGGGFRGIQITSGFFQI
WRASGITSELQLYCTAIGALIFASLMLFAGWFHYHKAAPKLAWFQDVESMLNHHLAGLLGLGSLSWAGHQIH
VSLPINQFLDAGVDPKEIPLPHEFILNRDLLAQLYPSFAEGATPFFTLNWSKYAEFLTFRGGLDPVTGGLWL
TDIAHHHLAIAILFLIAGHMYRTNWGIGHGLKDILEAHKGPFTGQGHKGLYEILTTSWHAQLSLNLAMLGST
TIVVAHHMYSMPPYPYLATDYGTQLSLFTHHMWIGGFLIVGAAAHAAIFMVRDYDPTTRYNDLLDRVLRHRD
AIISHLNWVCIFLGFHSFGLYIHNDTMSALGRPQDMFSDTAIQLQPIFAQWVQNIHANAPGVTAPGATTSTS
LTWGGGELVAVGGKVALLPIPLGTADFLVHHIHAFTIHVTVLILLKGVLFARSSRLIPDKANLGFRFPCDGP
GRGGTCQVSAWDHVFLGLFWMYNAISVVIFHFSWKMQSDVWGTISDQGVVTHITGGNFAQSSITINGWLRDF
LWAQASQVIQSYGSSLSAYGLFFLGAHFVWAFSLMFLFSGRGYWQELIESIVWAHNKLKVAPATQPRALSII
QGRAVGVTHYLLGGIATTWAFFLARIIAVG
>YP_009243728.1:1-750/1-750 PsaA [Sargassum horneri]
MNSKKKETKVKVLVDRDNINSTSFEKWAKPGHFSRTLSKGPKTTTWIWNLHADAHDFDSQTKSLEEVSRKIF
SAHFGQLAIIFLWISGMHFHGAYFSNYLTWLNNPTAIKPSAQVVWPIVGQEILNGDVGGNFQGVQITSGFFQ
LWRAEGITSEIELYWTAIGGLIMSGLMLFGGWFHYHKAAPKLEWFQNVESMLNHHLSGLLGLGCLAWSGHQI
HIALPINKLLDAGVASQEIPLPYEFLINRELIGQLYPSFKQGLVPFFSFNWGEYSDFLTFKGGLNPVTGGLW
LSDTAHHHLALAVLFIVAGHMYRTNWGIGHSMKEILEAHKGPFTGAGHTGLYEILTTSWHAQLAINLAMVGS
LSIIVAHHMYAMPPYPYIATDYATQLSLFTHHMWIGGFCVVGGAAHGAIFMVRDYNPAKNYNNLLDRVVRHR
DSIISHLNWVCIFLGFHSFGLYIHNDTMRALGRAPDMFSDTGIPLKPIFAQTIQNLHLIAPTNTAPNALTTA
SYIFGGDIVSVGSKIAIMPMKLGTADFMVHHIHAFTIHVTVLILLKGVLYARSSKLIPDKANLGFRFPCDGP
GRGGTCQVSAWDHVFLGLFWMYNSISVVIFHFSWKMQSDIWGSITATGTVSHITGGNFAQSALTINGWLRDF
LWAQASQVIQSYGSALSAYGLIFLGAHFIWAFSLMFLFSGRGYWQELIESIVWAHNKIKVAPAIQPRALSIT
QGRAVGLAHYLLGGIGTTWSFFLARIISVG
>YP_003029740.1:1-750/1-750 PsaA [Bambusa oldhamii]
MIIRSPEPEVKIVVDRDPVKTSFEEWAKPGHFSRTIAKGPDTTTWIWNLHADAHDFDSHTGDLEEISRKVFS
AHFGQLSIIFLWLSGMYFHGARFSNYEAWLSDPTHIGPSAQVVWPIVGQEILNGDVGGGFRGIQITSGFFQI
WRASGITSELQLYCTAIGALIFASLMLFAGWFHYHKAAPKLAWFQDVESMLNHHLAGLLGLGSLSWAGHQIH
VSLPINQFLDAGVDPKEIPLPHEFILNRDLLAQLYPSFAEGATPFFTLNWSKYAEFLSFRGGLDPITGGLWL
SDIAHHHLAIAILFLIAGHMYRTNWGIGHGLKDILEAHKGPFTGQGHNGLYEILTTSWHAQLSLNLAMLGST
TIVVAHHMYSMPPYPYLATDYGTQLSLFTHHMWIGGFLIVGAAAHAAIFMVRDYDPTTRYNDLLDRVLRHRD
AIISHLNWVCIFLGFHSFGLYIHNDTMSALGRPQDMFSDTAIQLQPIFAQWVQNIHANAPGVTAPGATTSTS
LTWGGGELVAVGGKVALLPIPLGTADFLVHHIHAFTIHVTVLILLKGVLFARSSRLIPDKANLGFRFPCDGP
GRGGTCQVSAWDHVFLGLFWMYNAISVVIFHFSWKMQSDVWGTISDQGMVTHITGGNFAQSSITINGWLRDF
LWAQASQVIQSYGSSLSAYGLFFLGAHFVWAFSLMFLFSGRGYWQELIESIVWAHNKLKVAPATQPRALSII
QGRAVGVTHYLLGGIATTWAFFLARIIAVG
>YP_009332148.1:1-750/1-750 PsaA [Panicum sumatrense]
MIIRSPEPEVKIVVDRDPVKTSFEEWARPGHFSRTIAKGPDTTTWIWNLHADAHDFDSHTGDLEEISRKVFS
AHFGQLSIIFLWLSGMYFHGARFSNYEAWLSDPTHIGPSAQVVWPIVGQEILNGDVGGGFRGIQITSGFFQI
WRASGITSELQLYCTAIGALIFASLMLFAGWFHYHKAAPKLAWFQDVESMLNHHLAGLLGLGSLSWAGHQIH
VSLPINQFLDAGVDPKEIPLPHEFILNRDLLAQLYPSFSEGATPFFTLNWSKYAEFLSFRGGLDPITGGLWL
SDIAHHHLAIAILFLIAGHMYRTNWGIGHGLKDILEAHKGPFTGQGHKGLYEILTTSWHAQLSLNLAMLGST
TIVVAHHMYSMPPYPYLATDYGTQLSLFTHHMWIGGFLIVGAAAHAAIFMVRDYDPTTRYNDLLDRVLRHRD
AIISHLNWVCIFLGFHSFGLYIHNDTMSALGRPQDMFSDTAIQLQPIFAQWIQNIHAGAPGITAPGATTSTS
LTWGGGELVAVGGKVALLPIPLGTADFLVHHIHAFTIHVTVLILLKGVLFARSSRLIPDKANLGFRFPCDGP
GRGGTCQVSAWDHVFLGLFWMYNSISVVIFHFSWKMQSDVWGTISDQGIVTHITGGNFAQSSITINGWLRDF
LWAQASQVIQSYGSSLSAYGLFFLGAHFVWAFSLMFLFSGRGYWQELIESIVWAHNKLKVAPATQPRALSII
QGRAVGVTHYLLGGIATTWAFFLARIIAVG
>YP_009759944.1:1-750/1-750 PsaA [Trachyspermum ammi]
MIIRSPEPEVKILVDRDHIKTSFEEWARPGHFSRTLAKGPDTTTWIWNLHADAHDFDSHTSDLEEISRKVFS
AHFGQLSIIFLWLSGMYFHGARFSNYEAWLSDPTHIGPSAQVVWPIVGQEILNGDVGGGFRGIQITSGFFQL
WRASGITSELQLYCTAIGALIFAALMLFAGWFHYHKAAPKLAWFQDVESMLNHHLAGLLGLGSLSWAGHQVH
VSLPINQFLNAGVDPKEIPLPHEFILNRDLLAQLYPSFAEGATPFFTLNWSKYSDFLTFRGGLDPVTGGLWL
TDIAHHHLAIAILFLIAGHMYKTNWGIGHGLKDILEAHKGPFTGQGHKGLYEILTTSWHAQLSLNLAMLGSL
TIIVAHHMYSMPPYPYLATDYGTQLSLFTHHMWIGGFLIVGAAAHAAIFMVRDYDPTTRYNDLLDRVLRHRD
AIISHLNWACIFLGFHSFGLYIHNDTMSALGRPQDMFSDTAIQLQPVFAQWIQNTHALAPSATAPGATTSTS
LTWGGGDLVAVGGKVALLPIPLGTADFLVHHIHAFTIHVTVLILLKGVLFARSSRLIPDKANLGFRFPCDGP
GRGGTCQVSAWDHVFLGLFWMYNSISVVIFHFSWKMQSDVWGSISDQGVVTHITGGNFAQSSITINGWLRDF
LWAQASQVIQSYGSSLSAYGLFFLGAHFVWAFSLMFLFSGRGYWQELIESIVWAHNKLKVAPATQPRALSIV
QGRAVGVTHYLLGGIATTWAFFLARIIAVG
>YP_009859799.1:1-750/1-750 PsaA [Silene kiusiana]
MIIRSPEPEVKILVDRDPVKTSFEEWARPGHFSRTIAKGPETTTWIWNLHADAHDFDSHTSDLEEISRKIFS
AHFGQLSIIFLWLSGMYFHGARFSNYEAWLSDPTHIGPSAQVVWPIVGQEILNGDVGGGFRGIQITSGFFQI
WRASGITSELQLYCTAIGALVFAALMLFAGWFHYHKAAPKLAWFQDVESMLNHHLAGLLGLGSLSWAGHQVH
VSLPINQFLNAGVDPKEIPLPHEFILNRDLLAQLYPSFAEGATPLFTLDWSKYAEFLTFRGGLDPVTGGLWL
TDIAHHHLAIAILFLIAGHMYRTNWGIGHSLKDILEAHKGPFTGQGHKGLYEILTTSWHAQLSLNLAMLGSL
TIVVAHHMYAMPPYPYLATDYGTQLSLFTHHMWIGGFLIVGAAAHAAIFMVRDYDPTTRYNDLLDRVLRHRD
AIISHLNWVCIFLGFHSFGLYIHNDTMSALGRPQDMFSDTAIQLQPVFAQWIQNIHAVAPSATAPGATTGTS
LTWGGGDLVAVGGKVALLPIPLGTADFLVHHIHAFTIHVTVLILFKGVLFARSSRLIPDKANLGFRFPCDGP
GRGGTCQVSAWDHVFLGLFWMYNAISVVIFHFSWKMQSDVWGSISDQGVVTHITGGNFAQSSITINGWLRDF
LWAQASQVIQSYGSSLSAYGLFFLGAHFVWAFSLMFLFSGRGYWQELIESIVWAHNKLKVAPATQPRALSIV
QGRAVGVTHYLLGGIATTWAFFLARIIAVG
>YP_009265187.1:1-750/1-750 photosystem I P700 chlorophyll a [Licania michauxii]
MIIRSPEPEVKILVDRDPIKTSFEEWARPGHFSRTIAKGPDTTTWIWNLHADAHDFDSHTSDLEEISRKVFS
AHFGQLSIIFLWLSGMYFHGARFSNYEAWLSDPTHIGPSAQVVWPIVGQEILNGDVGGGFRGIQITSGFFQI
WRASGITSELQLYCTAIGALVFAALMLFAGWFHYHKAAPKLAWFQDVESMLNHHLAGLLGLGSLSWAGHQVH
VSLPINQFLNAGVDPKEIPLPHEFILNRDLLAQLYPSFAEGATPLFTLNWSKYSEFLTFRGGLDPVTGGLWL
TDIAHHHLAIAILFLIAGHMYRTNWGIGHGIKDILEAHKGPFTGQGHKGLYEILTTSWHAQLSLNLAMLGSL
TIVVAHHMYSMPPYPYLATDYGTQLSLFTHHMWIGGFLIVGAAAHAAIFMVRDYDPTTRYNDLLDRVLRHRD
AIISHLNWVCIFLGFHSFGLYIHNDTMSALGRPQDMFSDTAIQLQPVFAQWIQNTHALAPDATAPGATASTS
LTWGGSDLVAVGGKVALLPIPLGTADFLVHHIHAFTIHVTVLILLKGVLFARSSRLIPDKANLGFRFPCDGP
GRGGTCQVSAWDHVFLGLFWMYNAISVVIFHFSWKMQSDVWGSISDQRVVTHITGGNFAQSSITINGWLRDF
LWAQASQVIQSYGSSLSAYGLFFLGAHFVWAFSLMFLFSGRGYWQELIESIVWAHNKLKVAPATQPRALSII
QGRAVGVTHYLLGGIATTWAFFLARIIAVG
>QTJ25788.1:1-750/1-750 PsaA [Impatiens linearisepala]
MIIRSPEPEVKILVDRDPIKTSFEEWARPGHFSRTIAKGPDTTTWIWNLHADAHDFDSHTSDLEEISRKVFS
AHFGQLSIIFLWLSGMYFHGARFSNYEAWLSDPTHIGPSGQVVWPIVGQEILNGDVGGGFRGIQITSGFFQI
WRASGITSELQLYCTAIGALIFAALMLFAGWFHYHKAAPKLAWFQDVESMLNHHLAGLLGLGSLSWAGHQVH
VSLPINQFLNAGVDPKEIPLPHEFILNRDLLTQLYPSFAEGATPFFTLNWSKYAEFLTFRGGLDPVTGGLWL
TDIAHHHLAIAILFLIAGHMYRTNWGIGHGLKDILEAHKGPFTGQGHKGLYEILTTSWHAQLSLNLAMLGSL
TIVVAHHMYSMPPYPYLATDYGTQLSLFTHHMWIGGFLIVGAAAHAAIFMVRDYDPTTRYNDLLDRVLRHRD
AIISHLNWACIFLGFHSFGLYIHNDTMSALGRPQDMFSDTAIQLQPIFAQWVQNIHALAPGATAPGATASTS
LTWGGGDLVAVGGKVALLPIPLGTADFLVHHIHAFTIHVTVLILLKGVLFARSSRLIPDKANLGFRFPCDGP
GRGGTCQVSAWDHVFLGLFWMYNSISIVIFHFSWKMQSDVWGSISDQGVVTHITGGNFSQSSITINGWLRDF
LWAQASQVIQSYGSSLSAYGLFFLGAHFVWAFSLMFLFSGRGYWQELIESIVWAHNKLKVAPATQPRALSIV
QGRAVGVTHYLLGGIATTWAFFLARIIAVG
>YP_009263363.1:1-750/1-750 photosystem I P700 chlorophyll a [Couepia ovalifolia]
MIIRSPEPEVKILVDRDPIKTSFEEWARPGHFSRTIAKGPDTTTWIWNLHADAHDFDSHTSDLEEISRKVFS
AHFGQLSIIFLWLSGMYFHGARFSNYEAWLSDPTHIGPSAQVVWPIVGQEILNGDVGGGFRGIQITSGFFQI
WRASGITSELQLYCTAIGALVFAALMLFAGWFHYHKAAPKLAWFQDVESMLNHHLAGLLGLGSLSWAGHQVH
VSLPINQFLNAGVDPKEIPLPHEFILNRDLLAQLYPSFAEGATPLFTLNWSKYSEFLTFRGGLDPVTGGLWL
TDIAHHHLAIAILFLIAGHMYRTNWGIGHGIKDILEAHKGPFTGQGHKGLYEILTTSWHAQLSLNLAMLGSL
TIVVAHHMYSMPPYPYLATDYGTQLSLFTHHMWIGGFLIVGAAAHAAIFMVRDYDPTTRYNDLLDRVLRHRD
AIISHLNWVCIFLGFHSFGLYIHNDTMSALGRPQDMFSDTAIQLQPIFAQWIQNTHALAPDATAPGATASTS
LTWGGGDLVAVGGKVALLPIPLGTADFLVHHIHAFTIHVTVLILLKGVLFARSSRLIPDKANLGFRFPCDGP
GRGGTCQVSAWDHVFLGLFWMYNAISVVIFHFSWKMQSDVWGSISDQEVVTHITGGNFAQSSITINGWLRDF
LWAQASQVIQSYGSSLSAYGLFFLGAHFVWAFSLMFLFSGRGYWQELIESIVWAHNKLKVAPATQPRALSII
QGRAVGVTHYLLGGIATTWAFFLARIIAVG
>YP_009826381.1:1-750/1-750 PsaA [Barleria prionitis]
MIIRSPEPEVKILVDKDPVKTSFEEWAKPGHFSRTIAKGPDTTTWIWNLHADAHDFDSHTSDLEEISRKVFS
AHFGQLSIIFLWLSGMYFHGARFSNYEAWLSDPTHIGPSAQVVWPIVGQEILNGDVGGGFRGIQITSGFFQI
WRASGITSELQLYCTAIGALVFAALMLFAGWFHYHKAAPKLAWFQDVESMLNHHLAGLLGLGSLGWAGHQVH
VSLPINQFLNAGVDPKEIPLPHEFILNRDLLAQLYPSFAEGATPFFTLNWSKYAEFLTFRGGLDPVTGGLWL
TDIAHHHLAIAILFLIAGHMYRTNWGIGHGLKDILEAHKGPFTGQGHKGLYEILTTSWHAQLSLNLAMLGSL
TIVVAHHMYSMPPYPYLATDYGTQLSLFTHHMWIGGFLIVGAAAHAAIFMVRDYDPTTRYNDLLDRVLRHRD
AIISHLNWACIFLGFHSFGLYIHNDTMSALGRPQDMFSDTAIQLQPVFAQWIQNTHTLAPGATAPSATASTS
LTWGGGDLVAVGGKVALLPIPLGTADFLVHHIHAFTIHVTVLILLKGVLFARSSRLIPDKANLGFRFPCDGP
GRGGTCQVSAWDHVFLGLFWMYNSISVVIFHFSWKMQSDVWGSISDQGVVTHITGGNFAQSSITINGWLRDF
LWAQASQVIQSYGSSLSAYGLFFLGAHFVWAFSLMFLFSGRGYWQELIESIVWAHNKLKVAPATQPRALSIV
QGRAVGVTHYLLGGIATTWAFFLARIIAVG
>SAP09879.1:1-750/1-750 PsaA [Brachypodium distachyon]
MIIRSPEPEVKIIVDRDPVKTSFEEWARPGHFSKTLAKGPDTTTWIWNLHADAHDFDSHTGDLEEISRKVFS
AHFGQLSIIFLWLSGMYFHGARFSNYEAWLSDPTHIGPSAQVVWPIVGQEILNGDVGGGFRGIQITSGFFQI
WRASGITSELQLYCTAIGALIFASLMLFAGWFHYHKAAPKLAWFQDVESMLNHHLAGLLGLGSLSWAGHQIH
VSLPINQFLDAGVDPKEIPLPHEFILNRDLLAQLYPSFSEGATPFFTLNWSKYAEFLTFRGGLDPVTGGLWL
TDIAHHHLAIAILFLIAGHMYRTNWGIGHGLKDILEAHKGPFTGQGHKGLYEILTTSWHAQLALNLAMLGST
TIVVAHHMYSMPPYPYLATDYGTQLSLFTHHMWIGGFLIVGAAAHAAIFMVRDYDPTTRYNDLLDRVLRHRD
AIISHLNWVCIFLGFHSFGLYIHNDTMSALGRPQDMFSDTAIQLQPIFAQWVQNIHANAPGVTAPGATTSTS
LTWGGGELVAVGGKVALLPIPLGTADFLVHHIHAFTIHVTVLILLKGVLFARSSRLIPDKANLGFRFPCDGP
GRGGTCQVSAWDHVFLGLFWMYNAISVVIFHFSWKMQSDVWGTISDQGVVTHITGGNFAQSSITINGWLRDF
LWAQASQVIQSYGSSLSAYGLFFLGAHFVWAFSLMFLFSGRGYWQELIESIVWAHNKLKVAPATQPRALSII
QGRAVGVTHYLLGGIATTWAFFLARIIAVG
>QJQ79952.1:1-750/1-750 PsAA [Austrocallerya megasperma]
MIIRSPEPEVKILVDRDPIKTSFEEWAKPGHFSRTIAKGPDTTTWIWNLHADAHDFDSHTSDLEEISRKVFS
AHFGQLSIIFLWLSGMYFHGARFSNYEAWLNDPTHIGPSAQVVWPIVGQEILNGDVGGGFRGIQITSGFFQI
WRASGITNELQLYCTAIGALVFAALMLFAGWFHYHKAAPKLAWFQDVESMLNHHLAGLLGLGSLSWAGHQVH
VSLPINQFLNAGVDPKEIPLPHEFILNRDLLAQLYPSFAEGATPFFTLNWSKYAEFLTFRGGLDPLTGGLWL
TDIAHHHLAIAILFLIAGHMYRTNWGIGHGIKDILEAHKGPFTGQGHKGLYEILTTSWHAQLSLNLAMLGSL
TIVVAHHMYSMPPYPYLATDYGTQLSLFTHHMWIGGFLIVGAAAHAAIFMVRDYDPTTRYNDLLDRVLRHRD
AIISHLNWVCIFLGFHSFGLYIHNDTMSALGRPQDMFSDTAIQLQPVFAQWIQNTHALAPGTTAPGATTSTS
LTWGGGDLVAVGGKVALLPIPLGTADFLVHHIHAFTIHVTVLILLKGVLFARSSRLIPDKANLGFRFPCDGP
GRGGTCQVSAWDHVFLGLFWMYNAISVVIFHFSWKMQSDVWGSINDQGVVTHITGGNFAQSSITINGWLRDF
LWAQASQVIQSYGSSLSAYGLFFLGAHFVWAFSLMFLFSGRGYWQELIESIVWAHNKLKVAPATQPRALSIV
QGRAVGVTHYLLGGIATTWAFFLARIIAVG
>YP_009263944.1:1-750/1-750 photosystem I P700 chlorophyll a [Dactyladenia buchneri]
MIIRSPEPEVKILVDRDPIKTSFEEWARPGHFSRTIAKGPDTTTWIWNLHADAHDFDSHTSDLEEISRKVFS
AHFGQLSIIFLWLSGMYFHGARFSNYEAWLSDPTHIGPSAQVVWPIVGQEILNGDVGGGFRGIQITSGFFQI
WRASGITSELQLYCTAIGALVFAALMLFAGWFHYHKAAPKLAWFQDVESMLNHHLAGLLGLGSLSWAGHQVH
VSLPINQFLNAGVDPKEIPLPHEFILNRDLLAQLYPSFAEGATPLFTLNWSKYSEFLTFRGGLDPVTGGLWL
TDIAHHHLAIAILFLIAGHMYRTNWGIGHGIKDILEAHKGPFTGQGHKGLYEILTTSWHAQLSLNLAMLGSL
TIVVAHHMYSMPPYPYLATDYGTQLSLFTHHMWIGGFLIVGAAAHAAIFMVRDYDPTTRYNDLLDRVLRHRD
AIISHLNWVCLFLGFHSFGLYIHNDTMSALGRPQDMFSDTAIQLQPVFAQWIQNTHALAPDATAPGATASTS
LTWGGSDLVAVGGKVALLPIPLGTADFLVHHIHAFTIHVTVLILLKGVLFARSSRLIPDKANLGFRFPCDGP
GRGGTCQVSAWDHVFLGLFWMYNAISVVIFHFSWKMQSDVWGSISDQEVVTHITGGNFAQSSITINGWLRDF
LWAQASQVIQSYGSSLSAYGLFFLGAHFVWAFSLMFLFSGRGYWQELIESIVWAHNKLKVAPATQPRALSII
QGRAVGVTHYLLGGIATTWAFFLARIIAVG
>YP_009697519.1:1-750/1-750 PsaA [Cornus disciflora]
MIIRSPEPEVKILVDRDHIKTSFEEWARPGHFSRTLAKGPDTTTWIWNLHADAHDFDSHTSDLEEISRKVFS
AHFGQLSIIFLWLSGMYFHGARFSNYEAWLSDPTHIGPSAQVVWPIVGQEILNGDVGGGFRGIQITSGFFQL
WRASGITNELQLYCTAIGALVFAALMLFAGWFHYHKAAPKLAWFQDVESMLNHHLAGLLGLGSLSWAGHQVH
VSLPINQFLNAGVDPKEIPLPHEFILNRDLLAQLYPSFAEGATPFFTLNWSKYAEFLTFRGGLDPVTGGLWL
TDIAHHHLAIAILFLIAGHMYKTNWGIGHGLKDILEAHKGPFTGQGHKGLYEILTTSWHAQLSLNLAMLGSL
TIVVAHHMYSMPPYPYLATDYGTQLSLFTHHMWIGGFLIVGAAAHAAIFMVRDYDPTTRYNDLLDRVLRHRD
AIISHLNWACIFLGFHSFGLYIHNDTMSALGRPQDMFSDTAIQLQPVFAQWIQNTHALAPGSTAPGATASTS
LTWGGGDLVAVGGKVALLPIPLGTADFLVHHIHAFTIHVTVLILLKGVLFARSSRLIPDKANLGFRFPCDGP
GRGGTCQVSAWDHVFLGLFWMYNAISVVIFHFSWKMQSDVWGSISDQGVVTHITGGNFAQSSITINGWLRDF
LWAQASQVIQSYGSSLSAYGLFFLGAHFVWAFSLMFLFSGRGYWQELIESIVWAHNKLKVAPATQPRALSIV
QGRAVGVTHYLLGGIATTWAFFLARIIAVG
>YP_009379525.1:1-750/1-750 PsaA [Hydrangea petiolaris]
MIIRSPEPEVKILVDRDHIKTSFEEWARPGHFSRTIAKGPDTTTWIWNLHADAHDFDSHTSDLEEISRKVFS
AHFGQLSIIFLWLSGMYFHGARFSNYEAWLSDPTHIRPSAQVVWPIVGQEILNGDVGGGFRGIQITSGFFQI
WRASGITSELQLYCTAIGALVFAALMLFAGWFHYHKAAPKLAWFQDVESMLNHHLAGLLGLGSLSWAGHQVH
VSLPINQFLNAGVDPKEIPLPHEFILNRDLLAQLYPSFAEGATPFFTLNWSKYAEFLTFRGGLDPVTGGLWL
TDIAHHHLAIAILFLIAGHMYRTNWGIGHGLKDILEAHKGPFTGQGHKGLYEILTTSWHAQLSLNLAMLGSL
TIIVAHHMYSMPPYPYLATDYGTQLSLFTHHMWIGGFLIVGAAAHAAIFMVRDYDPTTRYNDLLDRVLRHRD
AIISHLNWACIFLGFHSFGLYIHNDTMSALGRPQDMFSDTAIQLQPVFAQWIQNTHALAPGVTAPGATTSTS
LTWGGGDLVAVGGKVALLPIPLGTADFLVHHIHAFTIHVTVLILLKGVLFARSSRLIPDKANLGFRFPCDGP
GRGGTCQVSAWDHVFLGLFWMYNAISVVIFHFSWKMQSDVWGSISDQGVVTHITGGNFAQSSITINGWLRDF
LWAQASQVIQSYGSSLSAYGLFFLGAHFVWAFSLMFLFSGRGYWQELIESIVWAHNKLKVAPATQPRALSIV
QGRAVGVTHYLLGGIATTWAFFLARIIAVG
>YP_009763044.1:1-750/1-750 photosystem I P700 chlorophyll a [Mallotus peltatus]
MIIRSPEPEVKILVDRDPIKTSFEEWARPGHFSRTIAKGPDTTTWIWNLHADAHDFDSHTSDLEEISRKVFS
AHFGQLSIIFLWLSGMYFHGARFSNYEAWLSDPTHIGPSAQVVWPIVGQEILNGDVGGGFRGIQITSGFFQI
WRASGITSELQLYCTAIGALVFAALMLFAGWFHYHKAAPKLAWFQDVESMLNHHLAGLLGLGSLSWAGHQVH
VSLPINQFLNAGVDPKEIPLPHEFILNRDLLAQLYPSFAEGATPFFTLNWSKYSEFLTFRGGLDPVTGGLWL
TDIAHHHLAIAILFLVAGHMYRTNWGIGHGIKDILKAHKGPFTGQGHKGLYEILTTSWHAQLSLNLAMLGSL
TIVVAHHMYSMPPYPYLATDYGTQLSLFTHHMWIGGFLIVGAAAHAAIFMVRDYDPTTRYNDLLDRVLRHRD
AIISHLNWVCIFLGFHSFGLYIHNDTMSALGRPQDMFSDTAIQLQPVFAQWIQNTHALAPGATAPGATASTS
LTWGGGDLVVVGGKVALLPIPLGTADFMVHHIHAFTIHVTVLILLKGVLFARSSRLIPDKANLGFRFPCDGP
GRGGTCQVSAWDHVFLGLFWMYNSISVVIFHFSWKMQSDVWGSISDQGVITHITGGNFAQSSITINGWLRDF
LWAQASQVIQSYGSSLSAYGLFFLGAHFVWAFSLMFLFSGRGYWQELIESIVWAHNKLKVAPATQPRALSII
QGRAVGVTHYLLGGIATTWAFFLARIISVG
>QDP14095.1:1-750/1-750 photosystem IP700 apo protein A1 [Chrysosplenium ramosum]
MIIRSPEPEVKILVDRDPVKTSFEEWARPGHFSRTIAKGPDTTTWIWNLHADAHDFDSHTSDLEEISRKVFS
AHFGQLSIIFLWLSGMYFHGARFSNYEAWLSDPTHIGPSAQVVWPIVGQEILNGDVGGGFRGIQITSGFFQI
WRASGITSELQLYCTAIGALVFAALMLFAGWFHYHKAAPKLAWFQDVESMLNHHLAGLLGLGSLSWAGHQVH
VSLPINQFLNAGVDPKEIPLPHEFILNRDLLAQLYPSFAEGATPFFTLNWSKYAEFLTFRGGLDPVTGGLWL
TDIAHHHLAIAILFLIAGHMYRTNWGIGHGLKDILEAHKGPFTGQGHKGLYEILTTSWHAQLSLNLAMLGSL
TIVVAHHMYAMPPYPYLATDYGTQLSLFTHHMWIGGFLIVGAAAHAAIFMVRDYDPTTRYNDLLDRVLRHRD
AIISHLNWACIFLGFHSFGLYIHNDTMSALGRPQDMFSDTAIQLQPVFAQWIQNTHALAPSVTAPGATTSTS
LTWGGGDLVAVGGKVALLPIPLGTADFLVHHIHAFTIHVTVLILLKGVLFARSSRLIPDKANLGFRFPCDGP
GRGGTCQVSAWDHVFLGLFWMYNAISVVIFHFSWKMQSDVWGSISDQGIVTHITGGNFAQSSITINGWLRDF
LWAQASQVIQSYGSSLSAYGLFFLGAHFVWAFSLMFLFSGRGYWQELIESIVWAHNKLKVAPATQPRALSIV
QGRAVGVTHYLLGGIATTWAFFLARIIAVG
>YP_009458466.1:1-750/1-750 PsaA [Brachypodium hybridum]
MIIRSPEPEVKIIVDRDPVKTSFEEWARPGHFSRTLAKGPDTTTWIWNLHADAHDFDSHTGDLEEISRKVFS
AHFGQLSIIFLWLSGMYFHGARFSNYEAWLSDPTHIGPSAQVVWPIVGQEILNGDVGGGFRGIQITSGFFQI
WRASGITSELQLYCTAIGALIFASLMLFAGWFHYHKAAPKLAWFQDVESMLNHHLAGLLGLGSLSWAGHQIH
VSLPINQFLDAGVDPKEIPLPHEFILNRDLLAQLYPSFAEGATPFFTLNWSKYAEFLTFRGGLDPVNGGLWL
TDIAHHHLAIAILFLIAGHMYRTNWGIGHGLKDILEAHKGPFTGQGHKGLYEILTTSWHAQLSLNLAMLGST
TIVVAHHMYSMPPYPYLATDYGTQLSLFTHHMWIGGFLIVGAAAHAAIFMVRDYDPTTRYNDLLDRVLRHRD
AIISHLNWVCIFLGFHSFGLYIHNDTMSALGRPQDMFSDTAIQLQPIFAQWVQNIHANAPGVTAPGATTSTS
LTWGGGELVAVGGKVALLPIPLGTADFLVHHIHAFTIHVTVLILLKGVLFARSSRLIPDKANLGFRFPCDGP
GRGGTCQVSAWDHVFLGLFWMYNAISVVIFHFSWKMQSDVWGTISDQGVVTHITGGNFAQSSITINGWLRDF
LWAQASQVIQSYGSSLSAYGLFFLGAHFVWAFSLMFLFSGRGYWQELIESIVWAHNKLKVAPATQPRALSII
QGRAVGVTHYLLGGIATTWAFFLARIIAVG
>QJQ79720.1:1-750/1-750 PsaA [Wisteriopsis reticulata]
MIIRSPEPEVKILVDRDPIKTSFEEWAKPGHFSRTIAKGPDTTTWIWNLHADAHDFDSHTSDLEEISRKVFS
AHFGQLSIIFLWLSGMYFHGARFSNYEAWLNDPTHIGPSAQVVWPIVGQEILNGDVGGGFRGIQITSGFFQI
WRASGITNELQLYCTAIGALVFAALMLFAGWFHYHKAAPKLAWFQDVESMLNHHLAGLLGLGSLSWAGHQVH
VSLPINQFLNAGVDPKEIPLPHEFILNRDLLAQLYPSFAEGATPFFTLNWSKYAEFLTFRGGLDPLTGGLWL
TDIAHHHLAIAILFLIAGHMYRTNWGIGHGIKDILEAHKGPFTGQGHKGLYEILTTSWHAQLSINLAMLGSL
TIVVAHHMYSMPPYPYLATDYGTQLSLFTHHMWIGGFLIVGAAAHAAIFMVRDYDPTTRYNDLLDRVLRHRD
AIISHLNWVCIFLGFHSFGLYIHNDTMSALGRPQDMFSDTAIQLQPVFAQWIQNTHALAPGTTAPGATTSTS
LTWGGGDLVAVGGKVALLPIPLGTADFLVHHIHAFTIHVTVLILLKGVLFARSSRLIPDKANLGFRFPCDGP
GRGGTCQVSAWDHVFLGLFWMYNAISVVIFHFSWKMQSDVWGSINDQGVVTHITGGNFAQSSITINGWLRDF
LWAQASQVIQSYGSSLSAYGLFFLGAHFVWAFSLMFLFSGRGYWQELIESIVWAHNKLKVAPATQPRALSIV
QGRAVGVTHYLLGGIATTWAFFLARIIAVG
>YP_009412658.1:1-750/1-750 PsaA [Phellodendron amurense]
MIIRSPEPEVKILVDRDPIKTSFEEWARPGHFSRTIAKGPDTTTWIWNLHADAHDFDSHTSDLEEISRKVFS
AHFGQLSIIFLWLSGMYFHGARFSNYEAWLSDPTHIGPSAQVVWPIVGQEILNGDVGGGFRGIQITSGFFQI
WRASGITSELQLYCTAIGALIFAALMLFAGWFHYHKAAPKLAWFQDVESMLNHHLAGLLGLGSLSWSGHQVH
VSLPINQFLNAGVDPKEIPLPHEFILNRDLLAQLYPSFAEGATPFFTLNWSKYADFLTFRGGLDPVTGGLWL
TDIAHHHLAIAILFLIAGHMYRTNWGIGHGLKDILEAHKGPFTGQGHKGLYEILTTSWHAQLSLNLAMLGSL
TIVVAHHMYSMPPYPYLATDYGTQLSLFTHHMWIGGFLIVGAAAHAAIFMVRDYDPTTRYNDLLDRVLRHRD
AIISHLNWVCIFLGFHSFGLYIHNDTMSALGRPQDMFSDTAIQLQPVFAQWIQNTHALAPGGTAPGATASTS
LTWGGGDLVAVGGKVALLPIPLGTADFLVHHIHAFTIHVTVLILLKGVLFARSSRLIPDKANLGFRFPCDGP
GRGGTCQVSAWDHVFLGLFWMYNAISVVIFHFSWKMQSDVWGSISDQGVVTHITGGNFAQSSITINGWLRDF
LWAQASQVIQSYGSSLSAYGLFFLGAHFVWAFSLMFLFSGRGYWQELIESIVWAHNKLKVAPATQPRALSIV
QGRAVGVTHYLLGGIATTWAFFLARIIAVG
>YP_009262948.1:1-750/1-750 photosystem I P700 chlorophyll a [Afrolicania elaeosperma]
MIIRSPEPEVKILVDRDPIKTSFEEWARPGHFSRTIAKGPDTTTWIWNLHADAHDFDSHTSDLEEISRKVFS
AHFGQLSIIFLWLSGMYFHGARFSNYEAWLSDPTHIGPSAQVVWPIVGQEILNGDVGGGFRGIQITSGFFQI
WRASGITSELQLYCTAIGALVFAALMLFAGWFHYHKAAPKLAWFQDVESMLNHHLAGLLGLGSLSWAGHQVH
VSLPINQFLNAGVDPKEIPLPHEFILNRDLLAQLYPSFAEGATPLFTLNWSKYSEFLTFRGGLDPVTGGLWL
TDIAHHHLAIAILFLIAGHMYRTNWGIGHGIKDILEAHKGPFTGQGHKGLYEILTTSWHAQLSLNLAMLGSL
TIVVAHHMYSMPPYPYLATDYGTQLSLFTHHMWIGGFLIVGAAAHAAIFMVRDYDPTTRYNDLLDRVLRHRD
AIISHLNWVCIFLGFHSFGLYIHNDTMSALGRPQDMFSDTAIQLQPVFAQWIQNTHALAPDATAPGATASTS
LTWGGSDLVAVGGKVALLPIPLGTADFLLHHIHAFTIHVTVLILLKGVLFARSSRLIPDKANLGFRFPCDGP
GRGGTCQVSAWDHVFLGLFWMYNAISVVIFHFSWKMQSDVWGSISDQEVVTHITGGNFAQSSITINGWLRDF
LWAQASQVIQSYGSSLSAYGLFFLGAHFVWAFSLMFLFSGRGYWQELIESIVWAHNKLKVAPATQPRALSII
QGRAVGVTHYLLGGIATTWAFFLARIIAVG
>YP_009698960.1:1-750/1-750 PsaA [Jamesia americana]
MIIRSPEPEVKILVDRDHIKTSFEQWARPGHFSRTIAKGPDTTTWIWNLHADAHDFDSHTSDLEEISRKVFS
AHFGQLSIIFLWLSGMYFHGARFSNYEAWLSDPTHIRPSAQVVWPIVGQEILNGDVGGGFRGIQITSGFFQI
WRASGITSELQLYCTAIGALVFAALMLFAGWFHYHKAAPKLAWFQDVESMLNHHLAGLLGLGSLSWAGHQVH
VSLPINQFLNAGVDPKEIPLPHEFILNRDLLAQLYPSFAEGATPFFTLNWSKYAEFLTFRGGLDPVTGGLWL
TDIAHHHLAIAILFLIAGHMYRTNWGIGHGLKDILEAHKGPFTGQGHKGLYEILTTSWHAQLSLNLAMLGSL
TIVVAHHMYSMPPYPYLATDYGTQLSLFTHHMWIGGFLIVGAAAHAAIFMVRDYDPTTRYNDLLDRVLRHRD
AIISHLNWACIFLGFHSFGLYIHNDTMSALGRPQDMFSDTAIQLQPVFAQWIQNTHALAPGATAPGATTSTS
LTWGGGDLVAVGGKVALLPIPLGTADFLVHHIHAFTIHVTVLILLKGVLFARSSRLIPDKANLGFRFPCDGP
GRGGTCQVSAWDHVFLGLFWMYNAISVVIFHFSWKMQSDVWGSISDQGVVTHITGGNFAQSSITINGWLRDF
LWAQASQVIQSYGSSLSAYGLFFLGAHFVWAFSLMFLFSGRGYWQELIESIVWAHNKLKVAPATQPRALSIV
QGRAVGVTHYLLGGIATTWAFFLARIIAVG
>YP_009263280.1:1-750/1-750 photosystem I P700 chlorophyll a [Couepia grandiflora]
MIIRSPEPEVKILVDRDPIKTSFEEWARPGHFSRTIAKGPDTTTWIWNLHADAHDFDSHTSDLEEISRKVFS
AHFGQLSIIFLWLSGMYFHGARFSNYEAWLSDPTHIGPSAQVVWPIVGQEILNGDVGGGFRGIQITSGFFQI
WRASGITSELQLYCTAIGALVFAALMLFAGWFHYHKAAPKLAWFQDVESMLNHHLAGLLGLGSLSWAGHQVH
VSLPINQFLNAGVDPKEIPLPHEFILNRDLLAQLYPSFAEGATPLFTLNWSKYSEFLTFRGGLDPVTGGLWL
TDIAHHHLAIAILFLIAGHMYRTNWGIGHGIKDILEAHKGPFTGQGHKGLYEILTTSWHAQLSLNLAMLGSL
TIVVAHHMYSMPPYPYLATDYGTQLSLFTHHMWIGGFLIVGAAAHAAIFMVRDYDPTTRYNDLLDRVLRHRD
AIISHLNWVCIFLGFHSFGLYIHNDTMSALGRPQDMFSDTAIQLQPVFAQWIQNTHALAPDATAPGATASTS
LTWGGGDLVAVGGKVALLPIPLGTADFLVHHIHAFTIHVTVLILLKGVLFARSSRLIPDKANLGFRFPCDGP
GRGGTCQVSAWDHVFLGLFWMYNAISVVIFHFSWKMQSDVWGSISDQEVVTHITGGNFAQSSITINGWLRDF
LWAQASQVIQSYGSSLSAYGLFFLGAHFVWAFSLMFLFSGRGYWQELIESIVWAHNKLKVAPATQPRALSII
QGRAVGVTHYLLGGIATTWAFFLARIIAVG
>AUF34380.1:1-750/1-750 PsaA [Camptotheca acuminata]
MIIRSPEPEVKILVDRDHIKTSFEEWARPGHFSRTIAKGPDTTTWIWNLHADAHDFDSHTSDLEEISRKVFS
AHFGQLSIIFLWPSGMYFHGARFSNYEAWLSDPTHIGPSAQVVWPIVGQEILNGDVGGGFRGIQITSGFFQI
WRASGITSELQLYCTAIGALVFAALMLFAGWFHYHKAAPKLAWFQDVESMLNHHLAGLLGLGSLSWAGHQVH
VSLPINQFLNAGVDPKEIPLPHEFILNRDLLAQLYPSFAEGATPFFTLNWSKYAEFLTFRGGLDPVTGGLWL
TDIAHHHLAIAILFLIAGHMYRTNWGIGHSLKEILEAHKGPFTGQGHKGLYEILTTSWHAQLSLNLAMLGSL
TIVVAHHMYSMPPYPYLATDYGTQLSLFTHHMWIGGFLIVGAAAHAAIFMVRDYDPTTRYNDLLDRVLRHRD
AIISHLNWACIFLGFHSFGLYIHNDTMSALGRPQDMFSDTAIQLQPVFAQWIQNTHALAPSATAPGATTSTS
LTWGGGDLVAVGGKVALLPIPLGTADFLVHHIHAFTIHVTVLILLKGVLFARSSRLIPDKANLGFRFPCDGP
GRGGTCQVSAWDHVFLGLFWMYNAISVVIFHFSWKMQSDVWGSISDQGVVTHITGGNFAQSSITINGWLRDF
LWAQASQVIQSYGSSLSAYGLFFLGAHFVWAFSLMFLFSGRGYWQELIESIVWAHNKLKVAPATQPRALSIV
QGRAVGVAHYLLGGIATTWAFFLARIIAVG
>YP_009251372.1:1-750/1-750 PsaA [Gymnospermium microrrhynchum]
MIIRSPEPEVKILVDRDPVKTSFEEWARPGHFSRTLAKGPETTTWIWNLHADAHDFDSHTSDLEEISRKIFS
AHFGQLSIIFLWLSGMYFHGARFSNYEAWLSDPTHIRPSAQVVWPIVGQEILNGDVGGGFRGIQITSGFFQI
WRASGITSELQLYCTAIGALVFAALMLFAGWFHYHKAAPKLAWFQDVESMLNHHLAGLLGLGSLSWAGHQVH
VSLPINQFLDAGVDPKEIPLPHEFILNRDLLAQLYPSFAEGATPFFTLNWSKYAEFLTFRGGLDPVTGGLWL
TDIAHHHLAIAILFLIAGHMYRTNWGIGHGLKDILEAHKGPFTGQGHKGLYEILITSWHAQLALNLAMLGSL
TIVVAHHMYSMPPYPYLATDYGTQLSLFTHHMWIGGFLIVGAAAHAAIFMVRDYDPTTRYNDLLDRVLRHRD
AIISHLNWVCIFLGFHSFGLYIHNDTMSALGRPQDMFSDTAIQLQPVFAQWIQNTHALAPGATAPGATTSTS
LTWGGGGLVAVGGKVALLPIPLGTADFLVHHIHAFTIHVTVLILLKGVLFARSSRLIPDKANLGFRFPCDGP
GRGGTCQVSAWDHVFLGLFWMYNAISVVIFHFSWKMQSDVWGSINDQGVVTHITGGNFAQSSITINGWLRDF
LWAQASQVIQSYGSSLSAYGLFFLGAHFVWAFSLMFLFSGRGYWQELIESIVWAHNKLKVAPATQPRALSIV
QGRAVGVTHYLLGGIATTWAFFLARIIAVG
>YP_009696244.1:1-750/1-750 PsaA [Hydrangea densifolia]
MIIRSPEPEVKILVDRDHIKTSFEEWARPGHFSRTIAKGPDTTTWIWNLHADAHDFDSHTSDLEEISRKVFS
AHFGQLSIIFLWLSGMYFHGARFSNYEAWLSDPTHIRPSAQVVWPIVGQEILNGDVGGGFRGIQITSGFFQI
WRASGITSELQLYCTAIGALVFAALMLFAGWFHYHKAAPKLAWFQDVESMLNHHLAGLLGLGSLSWAGHQVH
VSLPINQFLNAGVDPKEIPLPHEFILNRDLLAQLYPSFAEGATPFFTLNWSKYAEFLTFRGGLDPVTGGLWL
TDIAHHHLAIAILFLIAGHMYRTNWGIGHGLKDILEAHKGPFTGQGHKGLYEILTTSWHAQLSLNLAMLGSL
TIVVAHHMYSMPPYPYLATDYGTQLSLFTHHMWIGGFLIVGAAAHAAIFMVRDYDPTTRYNDLLDRVLRHRD
AIISHLNWACIFLGFHSFGLYIHNDTMSALGRPQDMFSDTAIQLQPVFAQWIQNTHALAPGATAPGATTSTS
LTWGGGDLVAVGGKVALLPIPLGTADFLVHHIHAFTIHVTVLILLKGVLFARSSRLIPDKANLGFRFPCDGP
GRGGTCQVSAWDHVFLGLFWMYNAISVVIFHFSWKMQSDVWGSISDQGVITHITGGNFAQSSITINGWLRDF
LWAQASQVIQSYGSSLSAYGLFFLGAHFVWAFSLMFLFSGRGYWQELIESIVWAHNKLKVAPATQPRALSIV
QGRAVGVTHYLLGGIATTWAFFLARIIAVG
>YP_009307125.1:1-750/1-750 PsaA [Zanthoxylum bungeanum]
MIIRSPEPEVKILVDRDPIKTSFEEWARPGHFSRTIAKGPDTTTWIWNLHADAHDFDSHTSDLEEISRKVFS
AHFGQLSIIFLWLSGMYFHGARFSNYEAWLNDPTHIGPSAQVVWPIVGQEILNGDVGGGFRGIQITSGFFQI
WRASGITSELQLYCTAIGALIFAALMLFAGWFHYHKAAPKLTWFQDVESMLNHHLAGLLGLGSLSWAGHQVH
VSLPINQFLNAGVDPKEIPLPHEFILNRDLLAQLYPSFAEGATPFFTLNWSKYADFLTFRGGLDPVTGGLWL
TDIAHHHLAIAILFLIAGHMYRTNWGIGHGLKDILEAHKGPFTGQGHKGLYEILTTSWHAQLSLNLAMLGSL
TIVVAHHMYSMPPYPYLATDYGTQLSLFTHHMWIGGFLIVGAAAHAAIFMVRDYDPTTRYNDLLDRVLRHRD
AIISHLNWVCIFLGFHSFGLYIHNDTMSALGRPQDMFSDTAIQLQPVFAQWIQNTHALAPGGTAPGATASTS
LTWGGGDLVSVGGKVALLPIPLGTADFLVHHIHAFTIHVTVLILLKGVLFARSSRLIPDKANLGFRFPCDGP
GRGGTCQVSAWDHVFLGLFWMYNAISVVIFHFSWKMQSDVWGSISDQGVVTHITGGNFAQSSITINGWLRDF
LWAQASQVIQSYGSSLSAYGLFFLGAHFVWAFSLMFLFSGRGYWQELIESIVWAHNKLKVAPATQPRALSIV
QGRAVGVTHYLLGGIATTWAFFLARIIAVG
>YP_009654947.1:1-750/1-750 PsaA [Rhizophora stylosa]
MIIRSPEPEVKILVDRDPIKTSFEEWARPGHFSRTIAKGPDTTTWIWNLHADAHDFDSHTSDLEDISRKVFS
AHFGQLSIIFLWLSGMYFHGARFSNYEAWLSDPTHIGPSAQVVWPIVGQEILNGDVGGGFRGIQITSGFFQI
WRASGITSELQLYCTAIGALVFAALMLFAGWFHYHKAAPKLAWFQDVESMLNHHLAGLLGLGSLSWAGHQIH
VSLPINQFLNAGVDPKEIPLPHEFILNRDLLAQLYPSFAEGATPFFTLNWSKYSEFLTFRGGLDPVTGGLWL
TDIAHHHLAIAILFLIAGHMYRTNWGIGHGIKDILEAHKGPFTGQGHKGLYEILTTSWHAQLSLNLAMLGSL
TIVVAHHMYSMPPYPYLATDYGTQLSLFTHHMWIGGFLIVGAAAHAAIFMVRDYDPTTRYNDLLDRVLRHRD
AIISHLNWVCIFLGFHSFGLYIHNDTMSALGRPQDMFSDTAIQLQPVFAQWIQNTHALAPVATAPGATASTS
LTWGGSDLVGVGGKVALLPIPLGTADFLVHHIHAFTIHVTVLILLKGVLFARSSRLIPDKANLGFRFPCDGP
GRGGTCQVSAWDHVFLGLFWMYNAISVVIFHFSWKMQSDVWGSINDQGIVTHITGGNFAQSSITINGWLRDF
LWAQASQVIQSYGSSLSAYGLFFLGAHFVWAFSLMFLFSGRGYWQELIESIVWAHNKLKVAPATQPRALSII
QGRAVGVTHYLLGGIATTWAFFLARIIAVG
>ALN96831.1:1-750/1-750 PsaA [Angelica decursiva]
MIIRSPEPEVKILVDRDHIKTSFEEWARPGHFSRTLAKGPDTTTWIWNLHADAHDFDSHTSDLEEISRKVFS
AHFGQLSIIFLWLSGMYFHGARFSNYEAWLSDPTHIGPSAQVVWPIVGQEILNGDVGGGFRGIQITSGFFQL
WRASGITSELQLYCTAIGALIFAALMLFAGWFHYHKAAPKLAWFQDVESMLNHHLAGLLGLGSLSWAGHQVH
VSLPINQFLNAGVDPKEIPLPHEFILNRDLLAQLYPSFAEGATPFFTLNWSKYSDFLTFRGGLDPVTGGLWL
TDIAHHHLAIAILFLIAGHMYKTNWGIGHGLKDILEAHKGPFTGQGHKGLYEILTTSWHAQLSLNLAMLGSL
TIIVAHHMYSMPPYPYLATDYGTQLSLFTHHMWIGGFLIVGAAAHAAIFMVRDYDPTTRYNDLLDRVLRHRD
AIISHLNWACIFLGFHSFGLYIHNDTMSALGRPQDMFSDTAIQLQPVFAQWIQNTHALAPSATAPGATTSTS
LAWGGGDLVAVGGKVALLPIPLGTADFLVHHIHAFTIHVTVLILLKGVLFARSSRLIPDKANLGFRFPCDGP
GRGGTCQVSAWDHVFLGLFWMYNAISVVIFHFSWKMQSDVWGSISDQGVVTHITGGNFAQSSITINGWLRDF
LWAQASQVIQSYGSSLSAYGLFFLGAHFVWAFSLMFLFSGRGYWQELIESIVWAHNKLKVAPATQPRALSIV
QGRAVGVTHYLLGGIATTWAFFLARIIAVG
>ABO31266.1:1-750/1-750 psaA [Nervilia aragoana]
MIIRSPEPEVKIVVDRDPIKTSFEEWARPGHFSRTIAKGPDTTTWIWNLHADAHDFDSHTSDLEEISRKVFS
AHFGQLSIIFLWLSGMYFHGARFSNYEAWLSDPTHIAPSAQVVWPIVGQEILNGDVGGGFRGIQITSGFFQI
WRASGITNELQLYCTAIGALVFASLMLFAGWFHYHKAAPKLAWFQDVESMLNHHLAGLLGLGSLSWAGHQIH
VSLPINQFLDAGVDPKEIPLPHEFILNRDLLAQLYPSFAEGATPFFTLNWAKYAEFLSXRGGLDPITGGLWL
SDIAHHHLAIAILFLIAGHMYRTNWAIGHGLKDILEAHKGPFTGQGHKGLYEILTTSWHAQLSLNLAMLGSL
TIVVAHHMYSMPPYPYLAIDYGTQLSLFTHHMWIGGFLIVGAAAHAAIFMVRDYDPTTRYNDLLDRVLRHRD
AIISHLNWACIFLGFHSFGLYIHNDTMSALGRPQDMFSDTAIQLQPIFAQWVQNTHALAPSVTAPGATTSTS
LTWGGGELVAVGGKIALLPIPLGTADFLVHHIHAFTIHVTVLILLKGVLFARSSRLIPDKANLGFRFPCDGP
GRGGTCQVSAWDHVFLGLFWMYNAISVVIFHFSWKMQSDVWGTINDQGVVTHITGGNFAQSSITINGWLRDF
LWAQASQVIQSYGSSLSAYGLLFLGAHFVWAFSLMFLFSGRGYWQELIESIVWAHNKLKVAPATQPRALSIV
QGRAVGVTHYLLGGIATTWAFFLARIIAVG
>YP_009699640.1:1-750/1-750 PsaA [Grubbia tomentosa]
MIIRSPEPEVKILVDRDHIKTSFEEWARPGHFSRTLAKGPDTTTWIWNLHADAHDFDSHTSDLEEISRKVFS
AHFGQLSIIFLWLSGMYFHGARFSNYEAWLSDPTHIGPSAQVVWPIVGQEILNGDVGGGFRGIQITSGFFQI
WRASGITSELQLYCTAIGALVFAALMLFAGWFHYHKAAPKLAWFQDVESMLNHHLAGLLGLGSLSWAGHQVH
VSLPINQFLNAGVDPKEIPLPHEFILNRDLLAQLYPSFAEGITPFFTLNWSKYAEFLTFRGGLDPVTGGLWL
TDIAHHHLAIAILFLIAGHMYKTNWGIGHSLKDILEAHKGPFTGQGHKGLYEILTTSWHAQLSLNLAMLGSL
TIVVAHHMYAMPPYPYLATDYGTQLSLFTHHMWIGGFLIVGAAAHAAIFMVRDYDPTTRYNDLLDRVLRHRD
AIISHLNWACIFLGFHSFGLYIHNDTMSALGRPQDMFSDTAIQLQPVFAQWIQNTHALAPGATAPGATTSTS
LTWGGSDLVAVGGKVALLPIPLGTADFLVHHIHAFTIHVTVLILLKGVLFARSSRLIPDKANLGFRFPCDGP
GRGGTCQVSAWDHVFLGLFWMYNAISVVIFHFSWKMQSDVWGSINDQGVVTHITGGNFAQSSITINGWLRDF
LWAQASQVIQSYGSSLSAYGLFFLGAHFVWAFSLMFLFSGRGYWQELIESIVWAHNKLKVAPATQPRALSIV
QGRAVGVTHYLLGGIATTWAFFLARIIAVG
>YP_009409322.1:1-750/1-750 PsaA [Aloe vera]
MIIRSPEPEVKIVVDRDPIKTSFEEWARPGHFSRTIAKGPDTTTWIWNLHADAHDFDSHTSDLEEISRKVFS
AHFGQLSIIFLWLSGMYFHGARFSNYEAWLSDPIHIGPSAQVVWPIVGQEILNGDVGGGFRGIQITSGFFQL
WRASGITSELQLYCTAIGALVFALLMLFAGWFHYHKAAPKLVWFQDVESMLNHHLAGLLGLGSLSWAGHQIH
VSLPINQFLDAGVDPKEIPLPHEFILNRDLLAQLYPSFAEGATPFFTLNWSKYADFLTFRGGLDPITGGLWL
SDIAHHHLAIAILFLIAGHMYRTNWGIGHGLKDILEAHKGPFTGQGHKGLYEILITSWHAQLSLNLAMLGSS
TIVVAHHMYSMPPYPYLAIDYGTQLSLFTHHMWIGGFLIVGAAAHAAIFMVRDYDPTTRYNDLLDRVLRHRD
AIISHLNWACIFLGFHSFGLYIHNDTMSALGRPQDMFSDTAIQLQPIFAQWVQNTHALAPGVTAPGATTSTS
LTWGGGELVAVGGKVALLPIPLGTADFLVHHIHAFTIHVTVLILLKGVLFARSSRLIPDKANLGFRFPCDGP
GRGGTCQVSAWDHVFLGLFWMYNAISVVIFHFSWKMQSDVWGTISDQGVVTHITGGNFAQSSITINGWLRDF
LWAQASQVIQSYGSSLSAYGLFFLGAHFVWAFSLMFLFSGRGYWQELIESIVWAHNKLKVAPATQPRALSIV
QGRAVGITHYLLGGIATTWAFFLARIIAVG
>QWQ52762.1:1-750/1-750 PsaA [Cyclospermum leptophyllum]
MIIRSPEPEVKILVDRDHIKTSFEAWAKPGHFSRTLAKGPDTTTWIWNLHADAHDFDSHTSDLEEISRKVFS
AHFGQLSIIFLWLSGMYFHGARFSNYEAWLSDPTHIGPSAQVVWPIVGQEILNGDVGGGFRGIQITSGFFQL
WRASGITSELQLYCTAIGALIFAALMLFAGWFHYHKAAPKLAWFQDVESMLNHHLAGLLGLGSLSWAGHQVH
VSLPINQFLNAGVDPKEIPLPHEFILNRDLLAQLYPSFAEGATPFFTLNWSKYSDFLTFRGGLDPVTGGLWL
TDIAHHHLAIAILFLIAGHMYKTNWGIGHGLKDILEAHKGPFTGQGHKGLYEILTTSWHAQLSLNLAMLGSL
TIIVAHHMYAMPPYPYLATDYGTQLSLFTHHMWIGGFLIVGAAAHAAIFMVRDYDPTTRYNDLLDRVLRHRD
AIISHLNWACIFLGFHSFGLYIHNDTMSALGRPQDMFSDTAIQLQPVFAQWIQNTHALAPSATAPGATTSTS
LTWGGGDLVAVGGKVALLPIPLGTADFLVHHIHAFTIHVTVLILLKGVLFARSSRLIPDKANLGFRFPCDGP
GRGGTCQVSAWDHVFLGLFWMYNAISVVIFHFSWKMQSDVWGSISDQGVVTHITGGNFAQSSITINGWLRDF
LWAQASQVIQSYGSSLSAYGLFFLGAHFVWAFSLMFLFSGRGYWQELIESIVWAHNKLKVAPATQPRALSIV
QGRAVGVTHYLLGGIATTWAFFLARIIAVG
>YP_010031031.1:1-750/1-750 PsaA [Sarcodum scandens]
MIIRSPEPEVKILVDRDPIKTSFEEWAKPGHFSRTIAKGPDTTTWIWNLHADAHDFDSHTSDLEEISRKVFS
AHFGQLSIIFLWLSGMYFHGARFSNYEAWLNDPTHIGPSAQVVWPIVGQEILNGDVGGGFRGIQITSGFFQI
WRASGITNELQLYCTAIGALVFAALMLFAGWFHYHKAAPKLAWFQDVESMLNHHLAGLLGLGSLSWAGHQVH
VSLPINQFLNAGVDPKEIPLPHEFILNRDLLAQLYPSFAEGATPFFTLNWSKYGEFLTFRGGLDPLTGGLWL
TDIAHHHLAIAILFLIAGHMYRTNWGIGHGIKDILEAHKGPFTGQGHKGLYEILTTSWHAQLSINLAMLGSL
TIVVAHHMYSMPPYPYLATDYGTQLSLFTHHMWIGGFLIVGAAAHAAIFMVRDYDPTTRYNDLLDRVLRHRD
AIISHLNWVCIFLGFHSFGLYIHNDTMSALGRPQDMFSDTAIQLQPVFAQWIQNTHTLAPGTTAPGATTSTS
LTWGGGDLVAVGGKVALLPIPLGTADFLVHHIHAFTIHVTVLILLKGVLFARSSRLIPDKANLGFRFPCDGP
GRGGTCQVSAWDHVFLGLFWMYNAISVVIFHFSWKMQSDVWGSINDQGVVTHITGGNFAQSSITINGWLRDF
LWAQASQVIQSYGSSLSAYGLFFLGAHFVWAFSLMFLFSGRGYWQELIESIVWAHNKLKVAPATQPRALSIV
QGRAVGVTHYLLGGIATTWAFFLARIIAVG
>YP_009698450.1:1-750/1-750 PsaA [Mentzelia albicaulis]
MIIRSPEPEVKILVDRDPIKTSFEEWARPGHFSRTIAKGPDTTTWIWNLHADAHDFDSHTSDLEEISRKVFS
AHFGQLSIIFLWLSGMYFHGARFSNYEAWLSDPTHIGPSAQVVWPIVGQEILNGDVGGGFRGIQITSGFFQI
WRASGITSELQLYCTAIGALVFAALMLFAGWFHYHKAAPKLAWFQDVESMLNHHLAGLLGLGSLSWAGHQVH
VSLPINQFLNAGVDPKEIPLPHEFILNRDLLAQLYPSFAEGATPFFTLNWSKYAEFLTFRGGLDPVTGGLWL
TDIAHHHLAIAILFLIAGHMYRTNWGIGHGLKDILEAHKGPFTGQGHKGLYEILTTSWHAQLSLNLAMLGSL
TIVVAHHMYSMPPYPYLATDYGTQLSLFTHHMWIGGFLIVGAAAHAAIFMVRDYDPTTRYNDLLDRVLRHRD
AIISHLNWACIFLGFHSFGLYIHNDTMSALGRPQDMFSDTAIQLQPVFAQWIQNTHALAPGATAPGATTSTS
LTWGGGDLVAVGGKVALLPIPLGTADFLVHHIHAFTIHVTVLILLKGVLFARSSRLIPDKANLGFRFPCDGP
GRGGTCQVSAWDHVFLGLFWMYNAISVVIFHFSWKMQSDVWGSISDQGVVTHITGGNFAQSSITINGWLRDF
LWAQASQVIQSYGSSLSAYGLFFLGAHFVWAFSLMFLFSGRGYWQELIESIVWAHNKLKVAPATQPRALSIV
QGRAVGVTHYLLGGIATTWAFFLARIIAVG
>YP_009655883.1:1-750/1-750 PsaA [Aristida pruinosa]
MIIRSPEPEVKIVVDRDPVKTSFEEWARPGHFSRTIAKGPDTTTWIWNLHADAHDFDSHTGDLEEISRKVFS
AHFGQLSIIFLWLSGMYFHGARFSNYEAWLSDPTHIGPSAQVVWPIVGQEILNGDVGGGFRGIQITSGFFQI
WRASGITSELQLYCTAIGALIFASLMLFAGWFHYHKAAPKLAWFQDVESMLNHHLAGLLGLGSLSWAGHQIH
VSLPINQFLDAGVDPKEIPLPHEFILNRDLLAQLYPSFAEGATPFFTLNWSKYAEFLSFRGGLDPITGGLWL
SDIAHHHLAIAILFLIAGHMYRTNWGIGHGLKDILEAHKGPFTGQGHKGLYEILTTSWHAQLSLNLAMLGST
TIVVAHHMYAMPPYPYLATDYGTQLSLFTHHMWIGGFLIVGAAAHAAIFMVRDYDPTIRYNDLLDRVLRHRD
AIISHLNWVCIFLGFHSFGLYIHNDTMSALGRPQDMFSDTAIQLQPIFAQWVQNIHAGAPGVTAPGATTSTS
LTWGGGELVAVGGKVALLPIPLGTADFLVHHIHAFTIHVTVLILLKGVLFARSSRLIPDKANLGFRFPCDGP
GRGGTCQVSAWDHVFLGLFWMYNAISVVIFHFSWKMQSDVWGTVSDQGIVTHITGGNFAQSSITINGWLRDF
LWAQASQVIQSYGSSLSAYGLFFLGAHFVWAFSLMFLFSGRGYWQELIESIVWAHNKLKVAPATQPRALSII
QGRAVGVTHYLLGGIATTWAFFLARIIAVG
>YP_009266100.1:1-750/1-750 photosystem I P700 chlorophyll a [Parinari curatellifolia]
MIIRSPEPEVKILVDRDPIKTSFEEWARPGHFSRTIAKGPDTTTWIWNLHADAHDFDSHTSDLEEISRKVFS
AHFGQLSIIFLWLSGMYFHGARFSNYEAWLSDPTHIGPSAQVVWPIVGQEILNGDVGGGFRGIQITSGFFQI
WRASGITSELQLYCTAIGALVFAALMLFAGWFHYHKAAPKLAWFQDVESMLNHHLAGLLGLGSLSWAGHQVH
VSLPINQFLNAGVDPKEIPLPHEFILNRDLLAQLYPSFAEGATPLFTLNWSKYSEFLTFRGGLDPVTGGLWL
TDIAHHHLAIAILFLIAGHMYRTNWGIGHGIKDILEAHKGPFTGQGHKGLYEILTTSWHAQLSLNLAMLGSL
TIVVAHHMYSMPPYPYLATDYGTQLSLFTHHMWIGGFLIVGAAAHAAIFMVRDYDPTTRYNDLLDRVLRHRD
AIISHLNWVCIFLGFHSFGLYIHNDTMSALGRPQDMFSDTAIQLQPVFAQWIQNTHALAPDATAPGATASTS
LTWGGSDLVAVGGKVALLPIPLGTADFLVHHIHAFTIHVTVLILLKGVLFARSSRLIPDKANLGFRFPCDGP
GRGGTCQVSAWDHVFLGLFWMYNAISVVIFHFSWKMQSDVWGSINDQGVVTHITGGNFAQSSITINGWLRDF
LWAQASQVIQSYGSSLSAYGLFFLGAHFVWAFSLMFLFSGRGYWQELIESIVWAHNKLKVAPATQPRALSII
QGRAVGVTHYLLGGIATTWAFFLARIIAVG
>YP_005296419.1:1-750/1-750 psaA gene product [Oryza meridionalis]
MMIRSPEPEVKIVVDRDPVKTSFEEWARPGHFSRTIAKGPDTTTWIWNLHADAHDFDSHTGDLEEISRKVFS
AHFGQLSIIFLWLSGMYFHGARFSNYEAWLSDPTHIGPSAQVVWPIVGQEILNGDVGGGFRGIQITSGFFQI
WRASGITSELQLYCTAIGALIFASLMLFAGWFHYHKAAPKLAWFQDVESMLNHHLAGLLGLGSLSWAGHQIH
VSLPINQFLDAGVDPKEIPLPHEFILNRDLLAQLYPSFAEGATPFFTLNWSKYAEFLSFRGGLDPITGGLWL
SDIAHHHLAIAILFLIAGHMYRTNWGIGHGLKDILEAHKGPFTGQGHKGLYEILTTSWHAQLSLNLAMLGST
TIVVAHHMYSMPPYPYLATDYGTQLSLFTHHMWIGGFLIVGAAAHAAIFMVRDYDPTTRYNDLLDRVLRHRD
AIISHLNWVCIFLGFHSFGLYIHNDTMSALGRPQDMFSDTAIQLQPIFAQWVQNLHAGAPSVTAPGATTSTS
LTWGGGELVAVGGKVALLPIPLGTADFLVHHIHAFTIHVTVLILLKGVLFARSSRLIPDKANLGFRFPCDGP
GRGGTCQVSAWDHVFLGLFWMYNSISVVIFHFSWKMQSDVWGTISDQGVVTHITGGNFAQSSITINGWLRDF
LWAQASQVIQSYGSSLSAYGLFFLGAHFVWAFSLMFLFSGRGYWQELIESIVWAHNKLKVAPATQPRALSII
QGRAVGVTHYLLGGIATTWAFFLARIIAVG
>YP_009264276.1:1-750/1-750 photosystem I P700 chlorophyll a [Grangeria borbonica]
MIIRSPEPEVKILVDRDPIKTSFEEWARPGHFSRTIAKGPDTTTWIWNLHADAHDFDSHTSDLEEISRKVFS
AHFGQLSIIFLWLSGMYFHGARFSNYEAWLSDPTHIGPSAQVVWPIVGQEILNGDVGGGFRGIQITSGFFQI
WRASGITSELQLYCTAIGALVFAALMLFAGWFHYHKAAPKLAWFQDVESMLNHHLAGLLGLGSLSWAGHQVH
VSLPINQFLNAGVDPKEIPLPHEFILNRDLLAQLYPSFAEGATPLFTLNWSKYSEFLTFRGGLDPVTGGLWL
TDIAHHHLAIAILFLIAGHMYRTNWGIGHGIKDILEAHKGPFTGQGHKGLYEILTTSWHAQLSLNLAMLGSL
TIVVAHHMYSMPPYPYLATDYGTQLSLFTHHMWIGGFLIVGAAAHAAIFMVRDYDPTTRYNDLLDRVLRHRD
AIISHLNWVCIFLGFHSFGLYIHNDTMSALGRPQDMFSDTAIQLQPVFAQWIQNTHALAPDATAPGATASTS
LTWGGSDLVAVGGKVALLPIPLGTADFLVHHIHAFTIHVTVLILLKGVLFARSSRLIPDKANLGFRFPCDGP
GRGGTCQVSAWDHVFLGLFWMYNAISVVIFHFSWKMQSDVWGSISDQGVVTHITGGNFAQNSITINGWLRDF
LWAQASQVIQSYGSSLSAYGLFFLGAHFVWAFSLMFLFSGRGYWQELIESIVWAHNKLKVAPATQPRALSII
QGRAVGVTHYLLGGIATTWAFFLARIIAVG
>YP_009630093.1:1-750/1-750 PsaA [Euphorbia tirucalli]
MIIRSPEPEVKILVDRDPIKTSFEEWARPGHFSRTIAKGPDTTTWIWNLHADAHDFDSHTNDLEEISRKVFS
AHFGQLSIIFLWLSGMYFHGARFSNYEAWLSDPTHIGPSAQVVWPIVGQEILNGDVGGGFRGIQITSGFFQI
WRASGITSELQLYCTAIGALVFAALMLFAGWFHYHKAAPKLAWFQDVESMLNHHLAGLLGLGSLSWAGHQVH
VSLPINQFLNAGVDPKEIPLPHEFILNRDLLAQLYPSFSEGATPFFTLNWSKYSEFLTFRGGLDPVTGGLWL
TDIAHHHLAIAILFLIAGHMYRTNWGIGHGIKDILEAHKGPFTGQGHKGLYEILTTSWHAQLSLNLAMLGSL
TIVVAHHMYSMPPYPYLATDYGTQLSLFTHHMWIGGFLIVGAAAHAAIFMVRDYDPTTRYNDLLDRVLRHRD
AIISHLNWVCIFLGFHSFGLYIHNDTMSALGRPQDMFSDTAIQLQPVFAQWIQNTHALAPSATAPGATASTS
LTWGGVDLVAVGGKVALLPIPLGTADFLVHHIHAFTIHVTVLILLKGVLFARSSRLIPDKANLGFRFPCDGP
GRGGTCQVSAWDHVFLGLFWMYNSISIVIFHFSWKMQSDVWGSISDQGVVTNITGGNFAQSSITINGWLRDF
LWAQASQVIQSYGSSLSAYGLFFLGAHFVWAFSLMFLFSGRGYWQELIESIVWAHNKLKVAPATQPRALSII
QGRAVGVTHYLLGGIATTWAFFLARIIAVG
>YP_009629335.1:1-750/1-750 PsaA [Patrinia scabiosifolia]
MIIRSPEPEVKILVDRDHIKTSFEEWAKPGHFSRTLAKGPDTTTWIWNLHADAHDFDSHTNDLEEISRKVFS
AHFGQLSIIFLWLSGMYFHGARFSNYEAWLSDPTHIRPSAQVVWPIVGQEILNGDVGGGFRGIQITSGFFQI
WRASGITSELQLYCTAIGALIFAALMLFAGWFHYHKAAPKLAWFQDVESMLNHHLAGLLGLGSLSWAGHQVH
VSLPINQFLNAGVDPKEIPLPHEFILDRDLLAQLYPSFAEGATPFFTLNWSKYADFLTFRGGLDPVTGGLWL
TDIAHHHLAIAVLFLIAGHMYRTNWGIGHGLKDILEAHKGPFTGQGHKGLYEILTTSWHAQLSLNLAMLGSL
TIVVAHHMYSMPPYPYLATDYGTQLSLFTHHMWIGGFLIVGAAAHAAIFMVRDYDPTTRYNDLLDRVLRHRD
AIISHLNWACIFLGFHSFGLYIHNDTMSALGRPQDMFSDTAIQLQPVFAQWIQNTHALAPGVTAPGATTSTS
LTWGGGDLVAVGGKVALLPIPLGTADFLVHHIHAFTIHVTVLILLKGVLFARSSRLIPDKANLGFRFPCDGP
GRGGTCQVSAWDHVFLGLFWMYNAISVVIFHFSWKMQSDVWGSISDQGVVTHITGGNFAQSSITINGWLRDF
LWAQASQVIQSYGSSLSAYGLFFLGAHFVWAFSLMFLFSGRGYWQELIESIVWAHNKLKVAPATQPRALSIV
QGRAVGVTHYLLGGIATTWAFFLARIIAVG
>YP_009451938.1:1-750/1-750 PsaA [Phyllorachis sagittata]
MIIRSPEPEVKIVVDRDPVKTSFEEWAKPGHFSRTIAKGPDTTTWIWNLHADAHDFDSHTGDLEEISRKVFS
AHFGQLSIIFLWLSGMYFHGARFSNYEAWLSDPTHIGPSAQVVWPIVGQEILNGDVGGGFRGIQITSGFFQI
WRASGITSELQLYCTAIGALIFASLMLFAGWFHYHKAAPKLAWFQDVESMLNHHLAGLLGLGSLSWAGHQIH
VSLPINQFLDAGVDPKEIPLPHEFILNRDLLAQLYPSFAEGATPFFTLNWSKYAEFLSFRGGLDPITGGLWL
SDIAHHHLAIAILFLIAGHMYRTNWGIGHGLKDILEAHKGPFTGQGHKGLYEILTTSWHAQLSLNLAMLGST
TIVVAHHMYSMPPYPYLATDYGTQLSLFTHHMWIGGFLIVGAAAHAAIFMVRDYDPTTRYNDLLDRVLRHRD
AIISHLNWVCIFLGFHSFGLYIHNDTMSALGRPQDMFSDTAIQLQPIFAQWVQNLHAGAPSVTAPGATTSTS
LTWGGGELVAVGGKVALLPIPLGTADFLVHHIHAFTIHVTVLILLKGVLFARSSRLIPDKANLGFRFPCDGP
GRGGTCQVSAWDHVFLGLFWMYNAISVVIFHFSWKMQSDVWGTISDQGVVTHITGGNFAQSSITINGWLRDF
LWAQASQVIQSYGSSLSAYGLFFLGAHFVWAFSLMFLFSGRGYWQELIESIVWAHNKLKVAPATQPRALSII
QGRAVGVTHYLLGGIATTWAFFLARIIAVG
>YP_009380130.1:1-750/1-750 PsaA [Chenopodium quinoa]
MIIRSPEPEVKILVDRDPVKTSFEEWARPGHFSRTIAKGPETTTWIWNLHADAHDFDSHTSDLEEISRKIFS
AHFGQLSIIFLWLSGMYFHGARFSNYEAWLSDPTHIGPSAQVVWPIVGQEILNGDVGGGFRGIQITSGFFQI
WRASGITSELQLYCTAIGALVFAALMLFAGWFHYHKAAPKLAWFQDVESMLNHHLAGLLGLGSLSWAGHQIH
VSLPINQFLNAGVDPKEIPLPHEFILNRDLLAQLYPSFAEGATPFFTLNWAKYGEFLTFRGGLDPVTGGLWL
TDIAHHHLAIAILFLIAGHMYRTNWGIGHGLKDILEAHKGPFTGQGHKGLYEILTTSWHAQLSLNLAMLGSL
TIVVAHHMYSMPPYPYLATDYGTQLSLFTHHMWIGGFLIVGAAAHAAIFMVRDYDPTTRYNDLLDRVLRHRD
AIISHLNWACIFLGFHSFGLYIHNDTMSALGRPQDMFSDTAIQLQPVFAQWIQNTHALAPSATAPGATTSTS
LTWGGSDLVAVGGKVALLPIPLGTADFLVHHIHAFTIHVTVLILLKGVLFARSSRLIPDKANLGFRFPCDGP
GRGGTCQVSAWDHVFLGLFWMYNAISVVIFHFSWKMQSDVWGSINDQGVVTHITGGNFAQSSITINGWLRDF
LWAQASQVIQSYGSSLSAYGLFFLGAHFVWAFSLMFLFSGRGYWQELIESIVWAHNKLKVAPATQPRALSII
QGRAVGVTHYLLGGIATTWAFFLARIIAVG
>YP_009654606.1:1-750/1-750 PsaA [Alternanthera philoxeroides]
MIIRSPEPEVKILVDRDPVKTSFEEWARPGHFSRTIAKGPETTTWIWNLHADAHDFDSHTSDLEEISRKIFS
AHFGQLSIIFLWLSGMYFHGARFSNYEAWLSDPTHIGPSAQVVWPIVGQEILNGDVGGGFRGIQITSGFFQL
WRASGITSELQLYCTAIGALVFAALMLFAGWFHYHKAAPKLAWFQDVESMLNHHLAGLLGLGSLGWAGHQVH
VSLPINQFLNAGVDPKEIPLPHEFILNRDLLAQLYPSFAEGATPFFTLNWSKYADFLTFRGGLDPVTGGLWL
TDIAHHHLAIAILFLIAGHMYRTNWGIGHSLKDILEAHKGPFTGQGHKGLYEILTTSWHAQLSLNLAMLGSL
TIVVAHHMYSMPPYPYLATDYGTQLSLFTHHMWIGGFLIVGAAAHAAIFMVRDYDPTTRYNDLLDRVLRHRD
AIISHLNWACIFLGFHSFGLYIHNDTMSALGRPQDMFSDTAIQLQPVFAQWIQNTHALAPSATAPGATTSTS
LTWGGADLVAVGGKVALLPIPLGTADFLVHHIHAFTIHVTVLILLKGVLFARSSRLIPDKANLGFRFPCDGP
GRGGTCQVSAWDHVFLGLFWMYNSISVVIFHFSWKMQSDVWGSVSDQGVVTHITGGNFAQSSITINGWLRDF
LWAQASQVIQSYGSSLSAYGLFFLGAHFVWAFSLMFLFSGRGYWQELIESIVWAHNKLKVAPATQPRALSIV
QGRAVGVTHYLLGGIATTWAFFLARIIAVG
>YP_009265934.1:1-750/1-750 photosystem I P700 chlorophyll a [Neocarya macrophylla]
MIIRSPEPEVKILVDRDPIKTSFEEWARPGHFSRTIAKGPDTTTWIWNLHADAHDFDSHTSDLEEISRKVFS
AHFGQLSIIFLWLSGMYFHGARFSNYEAWLSDPTHIGPSAQVVWPIVGQEILNGDVGGGFRGIQITSGFFQI
WRASGITSELQLYCTAIGALVFAALMLFAGWFHYHKAAPKLAWFQDVESMLNHHLAGLLGLGSLAWAGHQVH
VSLPINQFLNAGVDPKEIPLPHEFILNRDLLAQLYPSFAEGATPLFTLNWSKYSEFLTFRGGLDPVTGGLWL
TDIAHHHLAIAILFLIAGHMYRTNWGIGHGIKDILEAHKGPFTGQGHKGLYEILTTSWHAQLSLNLAMLGSL
TIVVAHHMYSMPPYPYLATDYGTQLSLFTHHMWIGGFLIVGAAAHAAIFMVRDYDPTTRYNDLLDRVLRHRD
AIISHLNWVCIFLGFHSFGLYIHNDTMSALGRPQDMFSDTAIQLQPVFAQWIQNTHALAPDATAPGATASTS
LTWGGSDLVAVGGKVALLPIPLGTADFLVHHIHAFTIHVTVLILLKGVLFARSSRLIPDKANLGFRFPCDGP
GRGGTCQVSAWDHVFLGLFWMYNAISVVIFHFSWKMQSDVWGSISDQEVVTHITGGNFAQSSITINGWLRDF
LWAQASQVIQSYGSSLSAYGLFFLGAHFVWAFSLMFLFSGRGYWQELIESIVWAHNKLKVAPATQPRALSII
QGRAVGVTHYLLGGIATTWAFFLARIIAVG
>YP_009699555.1:1-750/1-750 PsaA [Deutzia compacta]
MIIRSPEPEVKILVDRDHIKTSFEQWAKPGHFSRTIAKGPDTTTWIWNLHADAHDFDSHTSDLEEISRKVFS
AHFGQLSIIFLWLSGMYFHGARFSNYEAWLSDPTHIRPSAQVVWPIVGQEILNGDVGGGFRGIQITSGFFQI
WRASGITSELQLYCTAIGALVFAALMLFAGWFHYHKAAPKLAWFQDVESMLNHHLAGLLGLGSLSWAGHQVH
VSLPINQFLNAGVDPKEIPLPHEFILNRDLLAQLYPSFAEGATPFFTLNWSKYAEFLTFRGGLDPVTGGLWL
TDIAHHHLAIAILFLIAGHMYRTNWGIGHGLKDILEAHKGPFTGQGHKGLYEILTTSWHAQLSLNLAMLGSL
TIVVAHHMYSMPPYPYLATDYGTQLSLFTHHMWIGGFLIVGAAAHAAIFMVRDYDPTTRYNDLLDRVLRHRD
AIISHLNWACIFLGFHSFGLYIHNDTMSALGRPQDMFSDTAIQLQPVFAQWIQNTHALAPGATAPGATTSTS
LTWGGGDLVAVGGKVALLPIPLGTADFLVHHIHAFTIHVTVLILLKGVLFARSSRLIPDKANLGFRFPCDGP
GRGGTCQVSAWDHVFLGLFWMYNAISVVIFHFSWKMQSDVWGSISDQGVVTHITGGNFAQSSITINGWLRDF
LWAQASQVIQSYGSSLSAYGLFFLGAHFVWAFSLMFLFSGRGYWQELIESIVWAHNKLKVAPATQPRALSIV
QGRAVGVTHYLLGGIATTWAFFLARIIAVG
>YP_009379613.1:1-750/1-750 PsaA [Hydrangea hydrangeoides]
MIIRSPEPEVKILVDRDHIKTSFEEWARPGHFSRTIAKGPDTTTWIWNLHADAHDFDSHTSDLEEISRKVFS
AHFGQLSIIFLWLSGMYFHGARFSNYEAWLSDPTHIRPSAQVVWPIVGQEILNGDVGGGFRGIQITSGFFQI
WRASGITSELQLYCTAIGALVFAALMLFAGWFHYHKAAPKLAWFQDVESMLNHHLAGLLGLGSLSWAGHQVH
VSLPINQFLNAGVDPKEIPLPHEFILNRDLLAQLYPSFAEGATPFFTLNWSKYAEFLTFRGGLDPVTGGLWL
TDIAHHHLAIAILFLIAGHMYRTNWGIGHGLKDILEAHKGPFTGQGHKGLYEILTTSWHAQLSLNLAMLGSL
TIIVAHHMYSMPPYPYLATDYGTQLSLFTHHMWIGGFLIVGAAAHAAIFMVRDYDPTTRYNDLLDRVLRHRD
AIISHLNWACIFLGFHSFGLYIHNDTMSALGRPQDMFSDTAIQLQPVFAQWIQNTHALAPGATAPGATTSTS
LTWGGGDLVAVGGKVALLPIPLGTADFLVHHIHAFTIHVTVLILLKGVLFARSSRLIPDKANLGFRFPCDGP
GRGGTCQVSAWDHVFLGLFWMYNAISVVIFHFSWKMQSDVWGSISDQGVVTHITGGNFAQSSITINGWLRDF
LWAQASQVIQSYGSSLSAYGLFFLGAHFVWAFSLMFLFSGRGYWQELIESIVWAHNKLKVAPATQPRALSIV
QGRAVGVTHYLLGGIATTWAFFLARIIAVG
>YP_009525338.1:1-750/1-750 PsaA [Lonicera insularis]
MIIRSPEPEVKILVDRDHIKTSFEEWAKPGHFSRTIAKGPDTTTWIWNLHADAHDFDSHTSDLEEISRKVFS
AHFGQLSIIFLWLSGMYFHGARFSNYEAWLSDPTHIGPSAQVVWPIVGQEILNGDVGGGFRGIQITSGFFQL
WRASGITSELQLYCTAIGALIFAALMLFAGWFHYHKAAPKLAWFQDVESMLNHHLAGLLGLGSLSWAGHQVH
VSLPINQFLNAGVDPKEIPLPHEFILNRDLLAQLYPSFAEGATPFFTLNWSKYADFLTFRGGLDPVTGGLWL
TDIAHHHLAIAILFLIAGHMYRTNWGIGHGLKDILEAHKGPFTGQGHKGLYEILTTSWHAQLSLNLAMLGSL
TIVVAHHMYSMPPYPYLATDYGTQLSLFTHHMWIGGFLIVGAAAHAAIFMVRDYDPTTRYNDLLDRVLRHRD
AIISHLNWACIFLGFHSFGLYIHNDTMSALGRPQDMFSDTAIQLQPVFAQWIQNTHALAPGATAPGATTSTS
LTWGGGDLVAVGGKVALLPIPLGTADFLVHHIHAFTIHVTVLILLKGVLFARSSRLIPDKANLGFRFPCDGP
GRGGTCQVSAWDHVFLGLFWMYNAISVVIFHFSWKMQSDVWGSISDQGVVTHITGGNFAQSSITINGWLRDF
LWAQASQVIQSYGSSLSAYGLFFLGAHFVWAFSLMFLFSGRGYWQELIESIVWAHNKLKVAPATQPRALSIV
QGRAVGVTHYLLGGIATTWAFFLARIIAVG
>YP_009469152.1:1-750/1-750 PsaA [Asarum sieboldii]
MIIRSPEPEVKIAVDRDPIKTSFEEWAKPGHFSRTIAKGPDTTTWIWNLHADAHDFDSHTSDLEEISRKVFS
AHFGQLSIIFLWLSGMYFHGARFSNYEAWLSDPTHIGPSAQVVWPIVGQEILNGDVGGGFRGIQITSGFFQI
WRASGITSELQLYCTAIGALVFAALMLFAGWFHYHKAAPKLAWFQDVESMLNHHLAGLLGLGSLSWAGHQVH
VSLPINQFLDAGVDPKEIPLPHEFILNRDLLAQLYPSFAEGATPFFTLNWSKYAEFLTFRGGLDPATGGLWL
TDIAHHHLAIAILFLIAGHMYRTNWGIGHGLKDILEAHKGPFTGQGHKGLYEILTTSWHAQLSLNLAMLGSL
TIVVAHHMYSMPPYPYLATDYGTQLSLFTHHLWIGGFLLVGAAAHAAIFMVRDYDPTTRYNDLLDRVLRHRD
AIISHLNWACIFLGFHSFGLYIHNDTMSALGRPQDMFSDTAIQLQPIFAQWIQNTHALAPSATAPGATTSTS
LTWGGGDLVAVGGKVALLPIPLGTADFLVHHIHAFTIHVTVLILLKGVLFARSSRLIPDKANLGFRFPCDGP
GRGGTCQVSAWDHVFLGLFWMYNAISVVIFHFSWKMQSDVWGSISDQGVVTHITGGNFAQSSITINGWLRDF
LWAQASQVIQSYGSSLSAYGLFFLGAHFVWAFSLMFLFSGRGYWQELIESIVWAHNKLKVAPATQPRALSIV
QGRAVGVTHYLLGGIATTWAFFLARIIAVG
>YP_009692353.1:1-750/1-750 PsaA [Impatiens glandulifera]
MIIRSPEPEVKILVDRDPIKTSFEEWARPGHFSRTIAKGPDTTTWIWNLHADAHDFDSHTSDLEEISRKVFS
AHFGQLSIIFLWLSGMYFHGARFSNYEAWLSDPTHIGPSGQVVWPIVGQEILNGDVGGGFRGIQITSGFFQI
WRASGITSELQLYCTAIGALIFAALMLFAGWFHYHKAAPKLAWFQDVESMLNHHLAGLLGLGSLSWAGHQVH
VSLPINQFLNAGVDPKEIPLPHEFILNRDLLAQLYPSFAEGATPFFTLNWSKYAEFLTFRGGLDPVTGGLWL
TDIAHHHLAIAILFLIAGHMYRTNWGIGHGLKDILEAHKGPFTGQGHKGLYEILTTSWHAQLSLNLAMLGSL
TIVVAHHMYSMPPYPYLATDYGTQLSLFTHHMWIGGFLIVGAAAHAAIFMVRDYDPTTRYNDLLDRVLRHRD
AIISHLNWACIFLGFHSFGLYIHNDTMSALGRPQDMFSDTAIQLQPIFAQWIQNTHALAPGATAPGATASTS
LTWGGGDLVAVGGKVALLPIPLGTADFLVHHIHAFTIHVTVLILLKGVLFARSSRLIPDKANLGFRFPCDGP
GRGGTCQVSAWDHVFLGLFWMYNSISIVIFHFSWKMQSDVWGSISDQGVVTHITGGNFSQSSITINGWLRDF
LWAQASQVIQSYGSSLSAYGLFFLGAHFVWAFSLMFLFSGRGYWQELIESIVWAHNKLKVAPATQPRALSIV
QGRAVGVTHYLLGGIATTWAFFLARIIAVG
>YP_009525423.1:1-750/1-750 PsaA [Lonicera praeflorens]
MIIRSPEPEVKILVDRDHIKTSFEEWAKPGHFSRTIAKGPDTTTWIWNLHADAHDFDSHTSDLEEISRKVFS
AHFGQLSIIFLWLSGMYFHGARFSNYEAWLSDPTHIGPSAQVVWPIVGQEILNGDVGGGFRGIQITSGFFQL
WRASGITNELQLYCTAIGALIFAALMLFAGWFHYHKAAPKLAWFQDVESMLNHHLAGLLGLGSLSWAGHQVH
VSLPINQFLNAGVDPKEIPLPHEFILNRDLLAQLYPSFAEGATPFFTLNWSKYADFLTFRGGLDPVTGGLWL
TDIAHHHLAIAILFLIAGHMYRTNWGIGHGLKDILEAHKGPFTGQGHKGLYEILTTSWHAQLSLNLAMLGSL
TIVVAHHMYSMPPYPYLATDYGTQLSLFTHHMWIGGFLIVGAAAHAAIFMVRDYDPTTRYNDLLDRVLRHRD
AIISHLNWACIFLGFHSFGLYIHNDTMSALGRPQDMFSDTAIQLQPVFAQWIQNTHALAPGATAPGATTSTS
LTWGGGDLVAVGGKVALLPIPLGTADFLVHHIHAFTIHVTVLILLKGVLFARSSRLIPDKANLGFRFPCDGP
GRGGTCQVSAWDHVFLGLFWMYNAISVVIFHFSWKMQSDVWGSISDQGVVTHITGGNFAQSSITINGWLRDF
LWAQASQVIQSYGSSLSAYGLFFLGAHFVWAFSLMFLFSGRGYWQELIESIVWAHNKLKVAPATQPRALSIV
QGRAVGVTHYLLGGIATTWAFFLARIIAVG
>YP_009027887.1:1-750/1-750 photosystem I P700 chlorophyll a [Hirtella racemosa]
MIIRSPEPEVKILVDRDPIKTSFEEWARPGHFSRTIAKGPDTTTWIWNLHADAHDFDSHTSDLEEISRKVFS
AHFGQLSIIFLWLSGMYFHGARFSNYEAWLSDPTHIGPSAQVVWPIVGQEILNGDVGGGFRGIQITSGFFQI
WRASGITSELQLYCTAIGALVFAALMLFAGWFHYHKAAPKLAWFQDVESMLNHHLAGLLGLGSLSWAGHQVH
VSLPINQFLNAGVDPKEIPLPHEFILNRDLLAQLYPSFAEGATPLFTLNWSKYSEFLTFRGGLDPVTGGLWL
TDIAHHHLAIAILFLIAGHMYRTNWGIGHGIKDILEAHKGPFTGQGHKGLYEILTTSWHAQLSLNLAMLGSL
TIVVAHHMYSMPPYPYLATDYGTQLSLFTHHMWIGGFLIVGAAAHAAIFMVRDYDPTTRYNDLLDRVLRHRD
AIISHLNWVCIFLGFHSFGLYIHNDTMSALGRPQDMFSDTAIQLQPVFAQWIQNTHALAPDATAPGATASTS
LTWGGSDLVAVGGKVALLPIPLGTADFLVHHIHAFTIHVTVLILLKGVLFARSSRLIPDKANLGFRFPCDGP
GRGGTCQVSAWDHVFLGLFWMYNAISVVIFHFSWKMQSDVWGSISDQEVVTHITGGNFAQSSITINGWLRDF
LWAQASQVIQSYGSSLSAYGLFFLGAHFVWAFSLMFLFSGRGYWQELIESIVWAHNKLKVAPATQPRALSII
QGRAVGVTHYLLGGIATTWAFFLARIIAVG
>YP_009695074.1:1-750/1-750 PsaA [Philadelphus calvescens]
MIIRSPEPEVKILVDRDHIKTSFEEWAKPGHFSRTIAKGPDTTTWIWNLHADAHDFDSHTSDLEEISRKVFS
AHFGQLSIIFLWLSGMYFHGARFSNYEAWLSDPTHIRPSAQVVWPIVGQEILNGDVGGGFRGIQITSGFFQI
WRASGITNELQLYCTAIGALVFAALMLFAGWFHYHKAAPKLAWFQDVESMLNHHLAGLLGLGSLSWAGHQVH
VSLPINQFLNAGVDPKEIPLPHEFILNRDLLAQLYPSFAEGATPFFTLNWSKYAEFLTFRGGLDPVTGGLWL
TDIAHHHLAIAILFLIAGHMYRTNWGIGHGLKDILEAHKGPFTGQGHKGLYEILTTSWHAQLSLNLAMLGSL
TIVVAHHMYSMPPYPYLATDYGTQLSLFTHHMWIGGFLIVGAAAHAAIFMVRDYDPTTRYNDLLDRVLRHRD
AIISHLNWACIFLGFHSFGLYIHNDTMSALGRPQDMFSDTAIQLQPVFAQWIQNTHALAPGATAPGATTSTS
LTWGGGDLVAVGGKVALLPIPLGTADFLVHHIHAFTIHVTVLILLKGVLFARSSRLIPDKANLGFRFPCDGP
GRGGTCQVSAWDHVFLGLFWMYNAISVVIFHFSWKMQSDVWGSISDQGVVTHITGGNFAQSSITINGWLRDF
LWAQASQVIQSYGSSLSAYGLFFLGAHFVWAFSLMFLFSGRGYWQELIESIVWAHNKLKVAPATQPRALSIV
QGRAVGVTHYLLGGIATTWAFFLARIIAVG
>YP_009526764.1:1-750/1-750 PsaA [Dipsacus japonicus]
MIIRSPEPEVKILVDRDHIKTSFEQWAKPGHFSRTIAKGPDTTTWIWNLHADAHDFDSHTSDLEEISRKVFS
AHFGQLSIIFLWLSGMYFHGARFSNYEAWLSDPTHIGPSAQVVWPIVGQEILNGDVGGGFRGIQITSGFFQI
WRASGITSELQLYCTAIGALIFAALMLFAGWFHYHKAAPKLAWFQDVESMLNHHLAGLLGLGSLSWAGHQVH
VSLPINQFLNAGVDPKEIPLPHEFILNRDLLAQLYPSFAEGATPFFTLNWSKYADFLTFRGGLDPVTGGLWL
TDIAHHHLAIAVLFLIAGHMYRTNWGIGHGLKDILEAHKGPFTGQGHKGLYEILTTSWHAQLSLNLAMLGSL
TIVVAHHMYSMPPYPYLATDYGTQLSLFTHHMWIGGFLIVGAAAHAAIFMVRDYDPTTRYNDLLDRVLRHRD
AIISHLNWACIFLGFHSFGLYIHNDTMSALGRPQDMFSDTAIQLQPVFAQWIQNTHALAPGATAPGATTSTS
LTWGGGDLVAVGGKVALLPIPLGTADFLVHHIHAFTIHVTVLILLKGVLFARSSRLIPDKANLGFRFPCDGP
GRGGTCQVSAWDHVFLGLFWMYNAISVVIFHFSWKMQSDVWGSISDQGVVTHITGGNFAQSSITINGWLRDF
LWAQASQVIQSYGSSLSAYGLFFLGAHFVWAFSLMFLFSGRGYWQELIESIVWAHNKLKVAPATQPRALSIV
QGRAVGVTHYLLGGIATTWAFFLARIIAVG
>QTW91684.1:1-750/1-750 PsaA [Chimonobambusa purpurea]
MIIRSPEPEVKIVVDRDPVKTSFEEWAKPGHFSRTIAKGPDTTTWIWNLHADAHDFDSHTGDLEEISRKVFS
AHFGQLSIIFLWLSGMYFHGARFSNYEAWLSDPTHIGPSAQVVWPIVGQEILNGDVGGGFRGIQITSGFFQL
WRASGITNELQLYCTAIGALIFASLMLFAGWFHYHKAAPKLAWFQDVESMLNHHLAGLLGLGSLSWAGHQIH
VSLPINQFLDAGVDPKEIPLPHEFILNRDLLAQLYPSFAEGATPFFTLNWSKYAEFLSFRGGLDPITGGLWL
SDIAHHHLAIAILFLIAGHMYRTNWGIGHGLKDILEAHKGPFTGQGHKGLYEILTTSWHAQLSLNLAMLGST
TIVVAHHMYSMPPYPYLATDYGTQLSLFTHHMWIGGFLIVGAAAHAAIFMVRDYDPTTRYNDLLDRVLRHRD
AIISHLNWVCIFLGFHSFGLYIHNDTMSALGRPQDMFSDTAIQLQPIFAQWVQNIHANAPGVTAPGATTSTS
LTWGGGELVAVGGKVALLPIPLGTADFLVHHIHAFTIHVTVLILLKGVLFARSSRLIPDKANLGFRFPCDGP
GRGGTCQVSAWDHVFLGLFWMYNAISVVIFHFSWKMQSDVWGTISDEGMVTHITGGNFAQSSITINGWLRDF
LWAQASQVIQSYGSSLSAYGLFFLGAHFVWAFSLMFLFSGRGYWQELIESIVWAHTKLKVAPATQPRALSII
QGRAVGVTHYLLGGIATTWAFFLARIIAVG
>YP_009698705.1:1-750/1-750 PsaA [Hydrangea obtusifolia]
MIIRSPEPEVKILVDRDHIKTSFEEWARPGHFSRTIAKGPDTTTWIWNLHADAHDFDSHTSDLEEISRKVFS
AHFGQLSIIFLWLSGMYFHGARFSNYEAWLSDPTHIRPSAQVVWPIVGQEILNGDVGGGFRGIQITSGFFQI
WRASGITSELQLYCTAIGALVFAALMLFAGWFHYHKAAPKLAWFQDVESMLNHHLAGLLGLGSLSWAGHQVH
VSLPINQFLNAGVDPKEIPLPHEFILNRDLLAQLYPSFAEGATPFFTLNWSKYAEFLTFRGGLDPVTGGLWL
TDIAHHHLAIAILFLIAGHMYRTNWGIGHGLKDILEAHKGPFTGQGHKGLYEILTTSWHAQLSLNLAMLGSL
TIIVAHHMYSMPPYPYLATDYGTQLSLFTHHMWIGGFLIVGAAAHAAIFMVRDYDPTTRYNDLLDRVLRHRD
AIISHLNWACIFLGFHSFGLYIHNDTMSALGRPQDMFSDTAIQLQPVFAQWIQNTHALAPGATAPGATTSTS
LTWGSGDLVAVGGKVALLPIPLGTADFLVHHIHAFTIHVTVLILLKGVLFARSSRLIPDKANLGFRFPCDGP
GRGGTCQVSAWDHVFLGLFWMYNAISVVIFHFSWKMQSDVWGSISDQGVVTHITGGNFAQSSITINGWLRDF
LWAQASQVIQSYGSSLSAYGLFFLGAHFVWAFSLMFLFSGRGYWQELIESIVWAHNKLKVAPATQPRALSIV
QGRAVGVTHYLLGGIATTWAFFLARIIAVG
>YP_009698110.1:1-750/1-750 PsaA [Alangium kurzii]
MIIRSPEPEVKILVDRDHIKTSFEEWARPGHFSRTIAKGPDTTTWIWNLHADAHDFDSHTSDLEEISRKVFS
AHFGQLSIIFLWLSGMYFHGARFSNYEAWLSDPTHIGPSAQVVWPIVGQEILNGDVGGGFRGIQITSGFFQI
WRASGITSELQLYCTAIGALVFAALMLFAGWFHYHKAAPKLAWFQDVESMLNHHLAGLLGLGSLSWAGHQVH
VSLPINQFLNAGVDPKEIPLPHEFILNRDLLAQLYPSFAEGATPFFTLNWSKYAEFLTFRGGLDPVTGGLWL
TDIAHHHLAIAILFLIAGHMYRTNWGIGHGLKDILEAHKGPFTGQGHKGLYEILTTSWHAQLSLNLAMLGSL
TIVVAHHMYSMPPYPYLATDYGTQLSLFTHHMWIGGFLIVGAAAHAAIFMVRDYDPTTRYNDLLDRVLRHRD
AIISHLNWACIFLGFHSFGLYIHNDTMSALGRPQDMFSDTAIQLQPVFAQWIQNTHALAPGSTAPGATTSTS
LTWGGGDLVAVGGKVALLPIPLGTADFLVHHIHAFTIHVTVLILLKGVLFARSSRLIPDKANLGFRFPCDGP
GRGGTCQVSAWDHVFLGLFWMYNAISVVIFHFSWKMQSDVWGSISDQGVVTHITGGNFAQSSITINGWLRDF
LWAQASQVIQSYGSSLSAYGLFFLGAHFVWAFSLMFLFSGRGYWQELIESIVWAHNKLKVAPATQPRALSIV
QGRAVGVTHYLLGGIATTWAFFLARIIAVG
>YP_009696839.1:1-750/1-750 PsaA [Cornus oblonga]
MIIRSPEPEVKILVDRDHIKTSFEEWARPGHFSRTLAKGPDTTTWIWNLHADAHDFDSHTSDLEEISRKVFS
AHFGQLSIIFLWLSGMYFHGARFSNYEAWLSDPTHIGPSAQVVWPIVGQEILNGDVGGGFRGIQITSGFFQI
WRASGITSELQLYCTAIGALVFAALMLFAGWFHYHKAAPKLAWFQDVESMLNHHLAGLLGLGSLSWAGHQVH
VSLPINQFLNAGVDPKEIPLPHEFILNRDLLAQLYPSFAEGATPFFTLNWSKYAEFLTFRGGLDPVTGGLWL
TDIAHHHLAIAILFLIAGHMYKTNWGIGHGLKDILEAHKGPFTGQGHKGLYEILTTSWHAQLSLNLAMLGSL
TIIVAHHMYSMPPYPYLATDYGTQLSLFTHHMWIGGFLIVGAAAHAAIFMVRDYDPTTRYNDLLDRVLRHRD
AIISHLNWACIFLGFHSFGLYIHNDTMSALGRPQDMFSDTAIQLQPVFAQWIQNTHALAPGSTAPGATTSTS
LTWGGGDLVAVGGKVALLPIPLGTADFLVHHIHAFTIHVTVLILLKGVLFARSSRLIPDKANLGFRFPCDGP
GRGGTCQVSAWDHVFLGLFWMYNAISVVIFHFSWKMQSDVWGSISDQGVVTHITGGNFAQSSITINGWLRDF
LWAQASQVIQSYGSSLSAYGLFFLGAHFVWAFSLMFLFSGRGYWQELIESIVWAHNKLKVAPATQPRALSIV
QGRAVGVTHYLLGGIATTWAFFLARIIAVG
>VAH75269.1:1-750/1-750 unnamed protein product [Triticum turgidum subsp. durum]
MIIRSPEPEVKVVVDRDPVKTSFEEWARPGHFSRTLAKGPDTTTWIWNLHADAHDFDSHTGDLEEISRKVFS
AHFGQLSIIFLWLSGMYFHGARFSNYEAWLSDPTHIGPSAQVVWPIVGQEILNGDVGGGFRGIQITYGFFQL
WRASGITSELQLYCTAIGALIFAALMVFAGWFHYHKAAPKLAWFQDVESMLNHHLAGLLGLGSLSWAGHQIH
VSLPINQFLDAGVDPKEIPLPHEFILNRDLLAQLYPSFSEGATPFFTLNWSKYVEFLTFRGGLDPVTGGLWL
TDIAHHHLAIAILFLIAGHMYRTNWGIGHGLKDILEAHKGPFTGQGHKGLYEILTTSWHAQLSLNLAMLGST
TIVVAHHMYSMPPYPYLATDYGTQLSLFTHHMWIGGFLIVGSAAHAAIFMVRDYDPTTRYNDLLDRVLRHRD
AIISHLNWVCIFLGFHSFGLYIHNDTMSALGRPQDMFSDTAIQLQPIFAQWVQNIHATTPGVTAPGATTSTS
LTWGGGELVAVGGKVALLPIPLGTAYFLVHHIHAFTIHVTVLILLKGVLFARSSRLIPDKANLGFRFPCDGP
GRGGTCQVSAWDHVLLGLFWMYNAISVVIFHFSWKMQSDVWGTISDQGVVTHITGGNFAQSSITINGWLRDF
LWAQASQVIQSYGSSLFAYGLFFLGAHFVWAFSLMFLFSGRGYWQELIESIVWAHNKLKVAPATQPRALSII
QGRAVGVTHYLLGGIATTWAFFLARIIAVG
>YP_009695734.1:1-750/1-750 PsaA [Caiophora lateritia]
MIIRSPEPEVKILVDRDHIKTSFEEWARPGHFSRTIAKGPDTTTWIWNLHADAHDFDSHTSDLEEISRKVFS
AHFGQLSIIFLWLSGMYFHGARFSNYEAWLSDPTHIGPSAQVVWPIVGQEILNGDVGGGFRGIQITSGFFQI
WRASGITSELQLYCTAIGALVFAALMLFAGWFHYHKAAPKLAWFQDVESMLNHHLAGLLGLGSLSWAGHQVH
VSLPINQFLNAGVDPKEIPLPHEFILNRDLLAQLYPSFAEGATPFFTLNWSKYADFLTFRGGLDPVTGGLWL
TDIAHHHLAIAILFLIAGHMYRTNWGIGHGLKDILEAHKGPFTGQGHKGLYEILTTSWHAQLSLNLAMLGSL
TIVVAHHMYSMPPYPYLATDYGTQLSLFTHHMWIGGFLIVGAAAHAAIFMVRDYDPTTRYNDLLDRVLRHRD
AIISHLNWACIFLGFHSFGLYIHNDTMSALGRPQDMFSDTAIQLQPVFAQWIQNTHALAPVATAPGATTSTS
LTWGGGDLVAVGGKVALLPIPLGTADFLVHHIHAFTIHVTVLILLKGVLFARSSRLIPDKANLGFRFPCDGP
GRGGTCQVSAWDHVFLGLFWMYNAISVVIFHFSWKMQSDVWGSISDQGVVTHITGGNFAQSSITINGWLRDF
LWAQASQVIQSYGSSLSAYGLFFLGAHFVWAFSLMFLFSGRGYWQELIESIVWAHNKLKVAPATQPRALSIV
QGRAVGVTHYLLGGIATTWAFFLARIIAVG
>YP_009697009.1:1-750/1-750 PsaA [Cornus volkensii]
MIIRSPEPEVKILVDRDHIKTSFEEWARPGHFSRTLAKGPDTTTWIWNLHADAHDFDSHTSDLEEISRKVFS
AHFGQLSIIFLWLSGMYFHGARFSNYEAWLSDPTHIGPSAQVVWPIVGQEILNGDVGGGFRGIQITSGFFQI
WRASGITSELQLYCTAIGALVFAALMLFAGWFHYHKAAPKLAWFQDVESMLNHHLAGLLGLGSLSWAGHQVH
VSLPINQFLNAGVDPKEIPLPHEFILNRDLLAQLYPSFAEGATPFFTLNWSKYAEFLTFRGGLDPVTGGLWL
TDIAHHHLAIAILFLIAGHMYKTNWGIGHGLKDILEAHKGPFTGQGHKGLYEILTTSWHAQLSLNLAMLGSL
TIVVAHHMYSMPPYPYLATDYGTQLSLFTHHMWIGGFLIVGAAAHAAIFMVRDYDPTTRYNDLLDRVLRHRD
AIISHLNWACIFLGFHSFGLYIHNDTMSALGRPQDMFSDTAIQLQPVFAQWIQNTHALAPGSTAPGATTSTS
LTWGGGDLVAVGGKVALLPIPLGTADFLVHHIHAFTIHVTVLILLKGVLFARSSRLIPDKANLGFRFPCDGP
GRGGTCQVSAWDHVFLGLFWMYNAISVVIFHFSWKMQSDVWGSISDQGVVTHITGGNFAQSSITINGWLRDF
LWAQASQVIQSYGSSLSAYGLFFLGAHFVWAFSLMFLFSGRGYWQELIESIVWAHNKLKVAPATQPRALSIV
QGRAVGVTHYLLGGIATTWAFFLARIIAVG
>QWQ51635.1:1-750/1-750 PsaA [Angelica multicaulis]
MIIRSPEPEVKILVDRDHIKTSFEEWARPGHFSRTLAKGPDTTTWIWNLHADAHDFDSHTSDLEEISRKVFS
AHFGQLSIIFLWLSGMYFHGARFSNYEAWLSDPTHIGPSAQVVWPIVGQEILNGDVGGGFRGIQITSGFFQL
WRASGITSELQLYCTAIGALIFAALMLFAGWFHYHKAAPKLAWFQDVESMLNHHLAGLLGLGSLSWAGHQVH
VSLPINQFLNAGVDPKEIPLPHEFILNRDLLAQLYPSFTEGATPFFTLNWSKYSDFLTFRGGLDPVTGGLWL
TDIAHHHLAIAILFLIAGHMYKTNWGIGHGLKDILEAHKGPFTGQGHKGLYEILTTSWHAQLSLNLAMLGSL
TIIVAHHMYSMPPYPYLATDYGTQLSLFTHHMWIGGFLIVGAAAHAAIFMVRDYDPTTRYNDLLDRVLRHRD
AIISHLNWACIFLGFHSFGLYIHNDTMSALGRPQDMFSDTAIQLQPVFAQWIQNTHALAPSATAPGATTSTS
LTWGGGDLVAVGGKVALLPIPLGTADFLVHHIHAFTIHVTVLILLKGVLFARSSRLIPDKANLGFRFPCDGP
GRGGTCQVSAWDHVFLGLFWMYNAISVVIFHFSWKMQSDVWGSISDQGVVTHITGGNFAQSSITINGWLRDF
LWAQASQVIQSYGSSLSAYGLFFLGAHFVWAFSLMFLFSGRGYWQELIESIVWAHNKLKVAPATQPRALSIV
QGRAVGVTHYLLGGIATTWAFFLARIIAVG
>YP_009161280.1:1-750/1-750 PsaA [Wisteria floribunda]
MIIRSPEPEVKILVDRDPIKTSFEEWAKPGHFSRTIAKGPDTTTWIWNLHADAHDFDSHTSDLEEISRKVFS
AHFGQLSIIFLWLSGMYFHGARFSNYEAWLNDPTHIGPSAQVVWPIVGQEILNGDVGGGFRGIQITSGFFQI
WRASGITNELQLYCTAIGALVFAALMLFAGWFHYHKAAPKLAWFQDVESMLNHHLAGLLGLGSLGWAGHQVH
VSLPINQFLNAGVDPKEIPLPHEFILNRDLLAQLYPSFAEGATPFFTLNWSKYADFLTFRGGLDPLTGGLWL
TDIAHHHLAIAILFLIAGHMYRTNWGIGHSIKDILEAHKGPFTGQGHKGLYEILTTSWHAQLSLNLAMLGSL
TIVVAHHMYSMPPYPYLATDYGTQLSLFTHHMWIGGFLIVGAAAHAAIFMVRDYDPTTRYNDLLDRVLRHRD
AIISHLNWVCIFLGFHSFGLYIHNDTMSALGRPQDMFSDTAIQLQPVFAQWIQNTHALAPGTTAPGATTSTS
LTWGGGDLVAVGGKVALLPIPLGTADFLVHHIHAFTIHVTVLILLKGVLFARSSRLIPDKANLGFRFPCDGP
GRGGTCQVSAWDHVFLGLFWMYNAISVVIFHFSWKMQSDVWGSINDQGVVTHITGGNFAQSSITINGWLRDF
LWAQASQVIQSYGSSLSAYGLFFLGAHFVWAFSLMFLFSGRGYWQELIESIVWAHNKLKVAPATQPRALSIV
QGRAVGVTHYLLGGIATTWAFFLARIIAVG
>YP_009828275.1:1-750/1-750 PsaA [Sargassum fusiforme]
MNSKKKETKVKVLVDRDNINTTSFEKWAKPGHFSRTLSKGPKTTTWIWNLHADAHDFDSQTKSLEEVSRKIF
SAHFGQLAIIFLWISGMHFHGAYFSNYLTWLNNPTAIKPSAQVVWPIVGQEILNGDVGGNFQGVQITSGFFQ
LWRAEGITSEIELYWTAIGGLIMSGLMLFGGWFHYHKAAPKLEWFQNVESMLNHHLSGLLGLGCLAWSGHQI
HIALPINKLLDAGVASQEIPLPYEFLINRELIGQLYPSFKQGLVPFFSFNWSEYSDFLTFKGGLNPVTGGLW
LSDTAHHHLALAVLFIVAGHMYRTNWGIGHSMKEILEAHKGPFTGAGHTGLYEILTTSWHAQLAINLAMIGS
LSIIVAHHMYAMPPYPYIATDYATQLSLFTHHMWIGGFCVVGGAAHGAIFMVRDYNPAKNYNNLLDRVVRHR
DSIISHLNWVCIFLGFHSFGLYIHNDTMRALGRAPDMFSDTGIPLKPIFAQTIQNLHLIAPTNTAPNALTTA
SYIFGGDIVSVGSKIAIMPMKLGTADFMVHHIHAFTIHVTVLILLKGVLYARSSKLIPDKANLGFRFPCDGP
GRGGTCQVSAWDHVFLGLFWMYNSISVVIFHFSWKMQSDIWGSIAPTGTVSHITGGNFAQSALTINGWLRDF
LWAQASQVIQSYGSALSAYGLIFLGAHFIWAFSLMFLFSGRGYWQELIESIVWAHNKIKVAPAIQPRALSIT
QGRAVGLAHYLLGGIGTTWSFFLARIISVG
>QJQ74699.1:1-750/1-750 PsaA [Callerya nitida]
MIIRSPEPEVKILVDRDPIKTSFEEWAKPGHFSRTIAKGPDTTTWIWNLHADAHDFDSHTSDLEEISRKVFS
AHFGQLSIIFLWLSGMYFHGARFSNYEAWLNDPTHIGPSAQVVWPIVGQEILNGDVGGGFRGIQITSGFFQL
WRASGITNELQLYCTAIGALVFAALMLFAGWFHYHKAAPKLAWFQDVESMLNHHLAGLLGLGSLGWAGHQVH
VSLPINQFLNAGVDPKEIPLPHEFILNRDLLAQLYPSFAEGATPFFTLNWSKYADFLTFRGGLDPLTGGLWL
TDIAHHHLAIAILFLIAGHMYRTNWGIGHGIKDILEAHKGPFTGQGHKGLYEILTTSWHAQLSLNLAMLGSL
TIVVAHHMYSMPPYPYLATDYGTQLSLFTHHMWIGGFLIVGAAAHAAIFMVRDYDPTTRYNDLLDRVLRHRD
AIISHLNWVCIFLGFHSFGLYIHNDTMSALGRPQDMFSDTAIQLQPVFAQWIQNTHALAPGTTAPGATTGTS
LTWGGGDLVAVGGKVALLPIPLGTADFLVHHIHAFTIHVTVLILLKGVLFARSSRLIPDKANLGFRFPCDGP
GRGGTCQVSAWDHVFLGLFWMYNSISVVIFHFSWKMQSDVWGSINDQGVVTHITGGNFAQSSITINGWLRDF
LWAQASQVIQSYGSSLSAYGLFFLGAHFVWAFSLMFLFSGRGYWQELIESIVWAHNKLKVAPATQPRALSIV
QGRAVGVTHYLLGGIATTWAFFLARIIAVG
>YP_009700180.1:1-750/1-750 PsaA [Justicia flava]
MIIRSPEPEVKILVDKDPVKTSFEEWAKPGHFSRTIAKGPDTTTWIWNLHADAHDFDSHTSDLEEISRKVFS
AHFGQLSIIFLWLSGMYFHGARFSNYEAWLSDPTHIGPSAQVVWPIVGQEILNGDVGGGFRGIQITSGFFQM
WRASGITSELQLYCTAIGALIFAALMLFAGWFHYHKAAPKLAWFQDVESMLNHHLAGLLGLGSLGWAGHQVH
VSLPINQFLNAGVDPKEIPLPHEFILNRDLLAQLYPSFAEGATPLFTLNWSKYAEFLTFRGGLDPVTGGLWL
TDIAHHHLAIAILFLIAGHMYRTNWGIGHGLKDILEAHKGPFTGQGHKGLYEILTTSWHAQLSLNLAMLGSL
TIVVAHHMYSMPPYPYLATDYGTQLSLFTHHMWIGGFLVVGAAAHAAIFMVRDYDPTTRYNDLLDRVLRHRD
AIISHLNWACIFLGFHSFGLYIHNDTMSALGRPQDMFSDTAIQLQPVFAQWIQNTHALAPGATAPSATASTS
LTWGGGDLVAVGGKVALLPIPLGTADFLVHHIHAFTIHVTVLILLKGVLFARSSRLIPDKANLGFRFPCDGP
GRGGTCQVSAWDHVFLGLFWMYNSISVVIFHFSWKMQSDVWGSISDQGVVTHITGGNFAQSSITINGWLRDF
LWAQASQVIQSYGSSLSAYGLFFLGAHFVWAFSLMFLFSGRGYWQELIESIVWAHNKLKVAPATQPRALSIV
QGRAVGVTHYLLGGIATTWAFFLARIIAVG
>YP_009699810.1:1-750/1-750 PsaA [Curtisia dentata]
MIIRSPEPEVKILVDRDHIKTSFEEWARPGHFSRTIAKGPDTTTWIWNLHADAHDFDSHTSDLEEISRKVFS
AHFGQLSIIFLWLSGMYFHGARFSNYEAWLSDPTHIGPSAQVVWPIVGQEILNGDVGGGFRGIQITSGFFQI
WRASGITSELQLYCTAIGALVFAALMLFAGWFHYHKAAPKLAWFQDVESMLNHHLAGLLGLGSLSWAGHQVH
VSLPINQFLNAGVDPKEIPLPHEFILNRDLLAQLYPSFAEGATPFFTLNWSKYAEFLTFRGGLDPVTGGLWL
TDIAHHHLAIAILFLIAGHMYRTNWGIGHGLKDILEAHKGPFTGQGHKGLYEILTTSWHAQLSLNLAMLGSL
TIVVAHHMYSMPPYPYLATDYGTQLSLFTHHMWIGGFLIVGAAAHAAIFMVRDYDPTTRYNDLLDRVLRHRD
AIISHLNWACIFLGFHSFGLYIHNDTMSALGRPQDMFSDTAIQLQPVFAQWIQNTHALAPGATAPGATTSTS
LTWGGGDLVAVGGKVALLPIPLGTADFLVHHIHAFTIHVTVLILLKGVLFARSSRLIPDKANLGFRFPCDGP
GRGGTCQVSAWDHVFLGLFWMYNAISVVIFHFSWKMQSDVWGSINDQGVVTHITGGNFAQSSITINGWLRDF
LWAQASQVIQSYGSSLSAYGLFFLGAHFVWAFSLMFLFSGRGYWQELIESIVWAHNKLKVAPATQPRALSIV
QGRAVGVTHYLLGGIATTWAFFLARIIAVG
>YP_009266518.1:1-750/1-750 PsaA [Panax stipuleanatus]
MIIRSPEPEVKILVDRDHIKTSFEEWARPGHFSRTLAKGPDTTTWIWNLHADAHDFDSHTSDLEEISRKVFS
AHFGQLSIIFLWLSGMYFHGARFSNYEAWLSDPTRIGPSAQVVWPVVGQEILNGDVGGGFRGIQITSGFFQI
WRASGITSELQLYCTAIGALIFAALMLFAGWFHYHKAAPKLAWFQDVESMLNHHLAGLLGLGSLSWAGHQVH
VSLPINQFLNAGVDPKEIPLPHEFILNRDLLAQLYPSFAEGATPFFTLNWSKYADFLTFRGGLDPVTGGLWL
TDIAHHHLAIAILFLIAGHMYKTNWGIGHGLKDILEAHKGPFTGQGHKGLYEILTTSWHAQLSLNLAMLGSL
TIVVAHHMYSMPPYPYLATDYGTQLSLFTHHMWIGGFLIVGAAAHAAIFMVRDYDPTTRYNDLLDRVLRHRD
AIISHLNWACIFLGFHSFGLYIHNDTMSALGRPQDMFSDTAIQLQPVFAQWIQNTHALAPGATAPGATTSTS
LTWGGGDLVAVGGKVALLPIPLGTADFLVHHIHAFTIHVTVLILLKGVLFARSSRLIPDKANLGFRFPCDGP
GRGGTCQVSAWDHVFLGLFWMYNAISVVIFHFSWKMQSDVWGSISDQGVVTHITGGNFAQSSITINGWLRDF
LWAQASQVIQSYGSSLSAYGLFFLGAHFVWAFSLMFLFSGRGYWQELIESIVWAHNKLKVAPATQPRALSIV
QGRAVGVTHYLLGGIATTWAFFLARIIAVG
>QDP14062.1:1-750/1-750 photosystem IP700 apo protein A1 [Chrysosplenium macrophyllum]
MIIRSPEPEVKILVDRDPVKTSFEEWARPGHFSRTIAKGPDTTTWIWNLHADAHDFDSHTSDLEEISRKVFS
AHFGQLSIIFLWLSGMYFHGARFSNYEAWLSDPTHIGPSAQVVWPIVGQEILNGDVGGGFRGIQITSGFFQI
WRASGITSELQLYCTAIGALVFAALMLFAGWFHYHKAAPKLAWFQDVESMLNHHLAGLLGLGSLSWAGHQVH
VSLPINQFLNAGVDPKEIPLPHEFILNRDLLAQLYPSFAEGATPFFTLNWSKYAEFLTFRGGLDPVTGGLWL
TDIAHHHLAIAILFLIAGHMYRTNWGIGHGLKDILEAHKGPFTGQGHKGLYEILTTSWHAQLSLNLAMLGSL
TIVVAHHMYAMPPYPYLATDYGTQLSLFTHHMWIGGFLIVGAAAHAAIFMVRDYDPTTRYNDLLDRVLRHRD
AIISHLNWACIFLGFHSFGLYIHNDTMSALGRPQDMFSDTAIQLQPVFAQWIQNTHALAPSVTAPGATTSTS
LTWGGGDLVAVGGKVALLPIPLGTADFLVHHIHAFTIHVTVLILLKGVLFARSSRLIPDKANLGFRFPCDGP
GRGGTCQVSAWDHVFLGLFWMYNAISVVIFHFSWKMQSDVWGSISDQGVVTHITGGNFAQSSITINGWLRDF
LWAQASQVIQSYGSSLSAYGLFFLGAHFVWAFSLMFLFSGRGYWQELIESIVWAHNKLKVAPATQPRALSIV
QGRAVGVTHYLLGGIATTWAFFLARIIAVG
>YP_009697434.1:1-750/1-750 PsaA [Cornus kousa]
MIIRSPEPEVKILVDRDHIKTSFEEWARPGHFSRTLAKGPDTTTWIWNLHADAHDFDSHTSDLEEISRKVFS
AHFGQLSIIFLWLSGMYFHGARFSNYEAWLSDPTHIGPSAQVVWPIVGQEILNGDVGGGFRGIQITSGFFQL
WRASGITNELQLYCTAIGALVFAALMLFAGWFHYHKAAPKLAWFQDVESMLNHHLAGLLGLGSLGWAGHQVH
VSLPINQFLNAGVDPKEIPLPHEFILNRDLLAQLYPSFAEGATPFFTLNWSKYAEFLTFRGGLDPVTGGLWL
TDIAHHHLAIAILFLIAGHMYKTNWGIGHGLKDILEAHKGPFTGQGHKGLYEILTTSWHAQLSLNLAMLGSL
TIVVAHHMYSMPPYPYLATDYGTQLSLFTHHMWIGGFLIVGAAAHAAIFMVRDYDPTTRYNDLLDRVLRHRD
AIISHLNWACIFLGFHSFGLYIHNDTMSALGRPQDMFSDTAIQLQPVFAQWIQNTHALAPGSTAPGATASTS
LTWGGGDLVAVGGKVALLPIPLGTADFLVHHIHAFTIHVTVLILLKGVLFARSSRLIPDKANLGFRFPCDGP
GRGGTCQVSAWDHVFLGLFWMYNAISVVIFHFSWKMQSDVWGSISDQGVVTHITGGNFAQSSITINGWLRDF
LWAQASQVIQSYGSSLSAYGLFFLGAHFVWAFSLMFLFSGRGYWQELIESIVWAHNKLKVAPATQPRALSIV
QGRAVGVTHYLLGGIATTWAFFLARIIAVG
>YP_009363578.1:1-750/1-750 PsaA [Peucedanum japonicum]
MIIRSPEPEVKILVDKDHIKTSFEEWARPGHFSRTLAKGPDTTTWIWNLHADAHDFDSHTSDLEEISRKVFS
AHFGQLSIIFLWLSGMYFHGARFSNYEAWLSDPTHIGPSAQVVWPIVGQEILNGDVGGGFRGIQITSGFFQL
WRASGITSELQLYCTAIGALIFAALMLFAGWFHYHKAAPKLAWFQDVESMLNHHLAGLLGLGSLSWAGHQVH
VSLPINQFLNAGVDPKEIPLPHEFILNRDLLAQLYPSFAEGATPFFTLNWSKYSDFLTFRGGLDPVTGGLWL
TDIAHHHLAIAILFLIAGHMYKTNWGIGHGIKDILEAHKGPFTGQGHKGLYEILTTSWHAQLSLNLAMLGSL
TIIVAHHMYSMPPYPYLATDYGTQLSLFTHHMWIGGFLIVGAAAHAAIFMVRDYDPTTRYNDLLDRVLRHRD
AIISHLNWACIFLGFHSFGLYIHNDTMSALGRPQDMFSDTAIQLQPVFAQWIQNTHALAPSATAPGATTSTS
LTWGGGDLVAVGGKVALLPIPLGTADFLVHHIHAFTIHVTVLILLKGVLFARSSRLIPDKANLGFRFPCDGP
GRGGTCQVSAWDHVFLGLFWMYNAISVVIFHFSWKMQSDVWGSISDQGVVTHITGGNFAQSSITINGWLRDF
LWAQASQVIQSYGSSLSAYGLFFLGAHFVWAFSLMFLFSGRGYWQELIESIVWAHNKLKVAPATQPRALSIV
QGRAVGVTHYLLGGIATTWAFFLARIIAVG
>YP_009866467.1:1-750/1-750 PsaA [Ligusticum likiangense]
MIIRSPEPEVKILVDRDHIKTSFEEWARPGHFSRTLAKGPDTTTWIWNLHADAHDFDSHTSDLEEISRKVFS
AHFGQLSIIFLWLSGMYFHGARFSNYEAWLSDPTHIGPSAQVVWPIVGQEILNGDVGGGFRGIQITSGFFQL
WRASGITSELQLYCTAIGALIFAALMLFAGWFHYHKAAPKLAWFQDVESMLNHHLAGLLGLGSLSWAGHQVH
VSLPINQFLNAGVDPKEIPLPHEFILNRDLLAQLYPSFAEGATPFFTLNWSKYSDFLTFRGGLDPVTGGLWL
TDIAHHHLAIAILFLIAGHMYKTNWGIGHGLKDILEAHKGPFTGQGHKGLYEILTTSWHAQLSLNLAMLGSL
TIIVAHHMYSMPPYPYLATDYGTQLSLFTHHMWIGGFLIVGAAAHAAIFMVRDYDPTTRYNDLLDRVLRHRD
AIISHLNWACIFLGFHSFGLYIHNDTMSALGRPQDMFSDTAIQLQPVFAQWIQNTHALAPSATAPGATTSTS
LTWGGGDLVAVGGKVALLPIPLGTADFLVHHIHAFTIHVTVLILLKGVLFARSSRLIPDKANLGFRFPCDGP
GRGGTCQVSAWDHVFLGLFWMYNAISVVIFHFSWKMQSDIWGSISDQGVVTHITGGNFAQSSITINGWLRDF
LWAQASQVIQSYGSSLSAYGLFFLGAHFVWAFSLMFLFSGRGYWQELIESIVWAHNKLKVAPATQPRALSIV
QGRAVGVTHYLLGGIATTWAFFLARIIAVG
>YP_009661011.1:1-750/1-750 PsaA [Semenovia gyirongensis]
MIIRSPEPEVKILVDRDHIKTSFEEWARPGHFSRTLAKGPDTTTWIWNLHADAHDFDSHTSDLEEISRKVFS
AHFGQLSIIFLWLSGMYFHGARFSNYEAWLSDPTHIGPSAQVVWPIVGQEILNGDVGGGFRGIQITSGFFQL
WRASGITSELQLYCTAIGALIFAALMLFAGWFHYHKAAPKLAWFQDVESMLNHHLAGLLGLGSLSWAGHQVH
VSLPINQFLNAGVDPKEIPLPHEFILNRDLLAQLYPSFAEGATPFFTLNWSKYSDFLTFRGGLDPVTGGLWL
TDIAHHHLAIAILFLIAGHMYKTNWGIGHGLKDILEAHKGPFTGQGHKGLYEILTTSWHAQLSLNLAMLGSL
TIIVAHHMYSMPPYPYLATDYGTQLSLFTHHMWIGGFLIVGAAAHAAIFMVRDYDPTTRYNDLLDRVLRHRD
AIISHLNWACIFLGFHSFGLYIHNDTMSALGRPQDMFSDTAIQLQPVFAQWIQNTHALAPSATAPGATTSTS
LTWGGGDLVAVGGKVALLPIPLGTADFLVHHIHAFTIHVTVLILLKGVLFARSSRLIPDKANLGFRFPCDGP
GRGGTCQVSAWDHVFLGLFWMYNAISVVIFHFSWKMQSDVWGSISDQGVVTHITGGNFAQSSITINGWLRDF
LWAQASQVIQSYGSSLSAYGLFFLGAHFVWAFSLMFLFSGRGYWQELIESIIWAHNKLKVAPATQPRALSIV
QGRAVGVTHYLLGGIATTWAFFLARIIAVG
>YP_010026814.1:1-750/1-750 photosystem I subunit A [Rhododendron simsii]
MIIRSPEPEVKILVDRDPVKTSFEEWARPGHFSRTIAKGPDTTTWIWNLHADAHDFDSHTSDLEEISRKVFS
AHFGQLSIIFLWLSGMYFHGARFSNYEAWLSDPTHIAPSAQVVWAIVGQEILNGDVGGGFRGIQITSGFFQI
WRASGITSELQLYCTAIGALIFAALMLFAGWFHYHKAAPKLAWFQDVESMLNHHLAGLLGLGSLSWAGHQVH
VSLPINQFLNVGVDPKEIPLPHEFILNRDLLAQLYPSFAEGATPFFTLNWSKYAEFLTFRGGLDPVTGGLWL
TDIAHHHLAIAILFLIAGHMYRTNWGIGHGLKDILEAHKGPFTGQGHKGLYEILTTSWHAQLSLNLAMLGSL
TIVVAQHMYSMPPYPYLATDYGTQLSLFTHHMWIGGFLIVGAAAHAAIFMVRDYDPTTRYNDLLDRVLRHRD
AIISHLNWVCIFLGFHSFGLYIHNDTMSALGRPQDMFSDTAIQLQPVFSQWIQNTHALAPGATAPGATTSTS
LTWGGNDLIVVGGKVALLPIPLGTADFLVHHIHAFTIHVTVLILLKGVLFARSSRLIPDKANLGFRFPCDGP
GRGGTCQVSAWDHVFLGLFWMYNAISVVIFHFSWKMQSDVWGRISDQGIVTHITGGNFAQSSITINGWLRDF
LWAQASQVIQSYGSSLSAYGLFFLGAHFVWAFSLMFLFSGRGYWQELIESIVWAHNKLKVAPATQPRALSIV
QGRAVGVTHYLLGGIATTWAFFLARIIAVG
>YP_009695649.1:1-750/1-750 PsaA [Caiophora cirsiifolia]
MIIRSPEPEVKILVDRDHIKTSFEEWARPGHFSRTIAKGPDTTTWIWNLHADAHDFDSHTSDLEEISRKVFS
AHFGQLSIIFLWLSGMYFHGARFSNYEAWLSDPTHIGPSAQVVWPIVGQEILNGDVGGGFRGIQITSGFFQI
WRASGITSELQLYCTAIGALVFAALMLFAGWFHYHKAAPKLAWFQDVESMLNHHLAGLLGLGSLSWAGHQVH
VSLPINQFLNAGVDPKEIPLPHEFILNRDLLAQLYPSFAEGATPFFTLNWSKYADFLTFRGGLDPVTGGLWL
TDIAHHHLAIAILFLIAGHMYRTNWGIGHSLKDILEAHKGPFTGQGHKGLYEILTTSWHAQLSLNLAMLGSL
TIVVAHHMYSMPPYPYLATDYGTQLSLFTHHMWIGGFLIVGAAAHAAIFMVRDYDPTTRYNDLLDRVLRHRD
AIISHLNWACIFLGFHSFGLYIHNDTMSALGRPQDMFSDTAIQLQPVFAQWIQNTHALAPVATAPGATTSTS
LTWGGGDLVAVGGKVALLPIPLGTADFLVHHIHAFTIHVTVLILLKGVLFARSSRLIPDKANLGFRFPCDGP
GRGGTCQVSAWDHVFLGLFWMYNAISVVIFHFSWKMQSDVWGSISDQGVVTHITGGNFAQSSITINGWLRDF
LWAQASQVIQSYGSSLSAYGLFFLGAHFVWAFSLMFLFSGRGYWQELIESIVWAHNKLKVAPATQPRALSIV
QGRAVGVTHYLLGGIATTWAFFLARIIAVG
>YP_009264193.1:1-750/1-750 photosystem I P700 chlorophyll a [Gaulettia elata]
MIIRSPEPEVKILVDRDPIKTSFEEWARPGHFSRTIAKGPDTTTWIWNLHADAHDFDSHTSDLEEISRKVFS
AHFGQLSIIFLWLSGMYFHGARFSNYEAWLSDPTHIGPSAQVVWPIVGQEILNGDVGGGFRGIQITSGFFQI
WRASGITSELQLYCTAIGALVFAALMLFAGWFHYHKAAPKLAWFQDVESMLNHHLAGLLGLGSLSWAGHQVH
VSLPINQFLNAGVDPKEIPLPHEFILNRDLLAQLYPSFAEGATPLFTLNWSKYSEFLTFRGGLDPVTGGLWL
TDIAHHHLAIAILFLIAGHMYRTNWGIGHGIKDILEAHKGPFTGQGHKGLYEILTTSWHAQLSLNLAMLGSL
TIVVAHHMYSMPPYPYLATDYGTQLSLFTHHMWIGGFLIVGAAAHAAIFMVRDYDPTTRYNDLLDRVLRHRD
AIISHLNWVCIFLGFHSFGLYIHNDTMSALGRPQDMFSDTAIQLQPVFAQWIQNTHALAPDATAPGATASTS
LTWGGSDLVAVGGKVALLPIPLGTADFLVHHIHAFTIHVTVLILLKGVLFARSSRLIPDKANLGFRFPCDGP
GRGGTCQVSAWDHVFLGLFWMYNAISVVIFHFSWKMQSDVWGSISDQEVVTHITGGNFAQSSITINGWLRDF
LWAQASQVIQSYGSSLSAYGLFFLGAHFVWAFSLMFLFSGRGYWQELIESTVWAHNKLKVAPATQPRALSII
QGRAVGVTHYLLGGIATTWAFFLARIIAVG
>YP_009694567.1:1-750/1-750 PsaA [Eucnide grandiflora]
MIIRSPEPEVKILVDRDHIKTSFEEWARPGHFSRTIAKGPDTTTWIWNLHADAHDFDSHTSDLEEISRKVFS
AHFGQLSIIFLWLSGMYFHGARFSNYEAWLSDPTHIGPSAQVVWPIVGQEILNGDVGGGFRGIQITSGFFQI
WRASGITSELQLYCTAIGALVFAALMLFAGWFHYHKAAPKLAWFQDVESMLNHHLAGLLGLGSLSWAGHQVH
VSLPINQFLNAGVDPKEIPLPHEFILNRDLLAQLYPSFAEGATPFFTLNWSKYAEFLTFRGGLDPVTGGLWL
TDIAHHHLAIAILFLIAGHMYRTNWGIGHGLKDILEAHKGPFTGQGHKGLYEILTTSWHAQLSLNLAMLGSL
TIVVAHHMYSMPPYPYLATDYGTQLSLFTHHMWIGGFLIVGAAAHAAIFMVRDYDPTTRYNDLLDRVLRHRD
AIISHLNWACIFLGFHSFGLYIHNDTMSALGRPQDMFSDTAIQLQPVFAQWIQNTHALAPGATAPGATTSTS
LTWGGGDLVAVGGKVALLPIPLGTADFLVHHIHAFTIHVTVLILLKGVLFARSSRLIPDKANLGFRFPCDGP
GRGGTCQVSAWDHVFLGLFWMYNAISVVIFHFSWKMQSDVWGSISDQGVVTHITGGNFAQSSITINGWLRDF
LWAQASQVIQSYGSSLSAYGLFFLGAHFVWAFSLMFLFSGRGYWQELIESIVWAHNKLKVAPATQPRALSIV
QGRAVGVTHYLLGGIATTWAFFLARIIAVG
>YP_009437380.1:1-750/1-750 PsaA [Dodonaea viscosa]
MIIRSPEPEVKILVDRDPIKTSFEEWARPGHFSRTIAKGPDTTTWIWNLHADAHDFDSHTSDLEEISRKVFS
AHFGQLSIIFLWLSGMYFHGARFSNYEAWISDPTHIGPSAQVVWPIVGQEILNGDVGGGFRGIQITSGFFQI
WRASGITSELQLYCTAIGALIFAALMLFAGWFHYHKAAPKLAWFQDVESMLNHHLAGLLGLGSLSWAGHQVH
VSLPINQFLNAGVDPKEIPLPHEFILNRDLLAQLYPSFAEGATPFFTLNWSKYAEFLTFRGGLDPITGGLWL
TDIAHHHLAIAILFLIAGHMYRTNWSIGHGLKEILEAHKGPFTGQGHKGLYEILTTSWHAQLSLNLAMLGSL
TIVVAHHMYSMPPYPYLATDYGTQLSLFTHHMWIGGFLIVGAAAHAAIFMVRDYDPTTRYNDLLDRVLRHRD
AVISHLNWVCIFLGFHSFGLYIHNDTMSALGRPQDMFSDTAIQLQPVLAQWIQNTHALAPGGTAPGAAASTS
LTWGGGDLVAVGGKVALLPIPLGTADFLVHHIHAFTIHVTVLILLKGVLFARSSRLIPDKANLGFRFPCDGP
GRGGTCQVSAWDHVFLGLFWMYNAISVVIFHFSWKMQSDVWGSISDQGVVTHITGGNFAQSSITINGWLRDF
LWAQASQVIQSYGSSLSAYGLFFLGAHFVWAFSLMFLFSGRGYWQELIESIVWAHNKLKVAPATQPRALSIV
QGRAVGVTHYLLGGIATTWAFFLARIIAVG
>QXE39933.1:1-750/1-750 PsaA [Nanhaia speciosa]
MIIRSPEPEVKILVDRDPIKTSFEEWAKPGHFSRTIAKGPDTTTWIWNLHADAHDFDSHTSDLEEISRKVFS
AHFGQLSIIFLWLSGMYFHGARFSNYEAWLNDPTHIGPSAQVVWPIVGQEILNGDVGGGFRGIQITSGFFQI
WRASGITNELQLYCTAIGALVFAALMLFAGWFHYHKAAPKLAWFQDVESMLNHHLAGLLGLGSLSWAGHQVH
VSLPINQFLNAGVDPKEIPLPHEFILNRDLLAQLYPSFAEGATPFFTLNWSKYAEFLTFRGGLDPLTGGLWL
TDIVHHHLAIAILFLIAGHMYRTNWGIGHGIKDILEAHKGPFTGQGHKGLYEILTTSWHAQLSINLAMLGSL
TIVVAHHMYSMPPYPYLATDYGTQLSLFTHHMWIGGFLIVGAAAHAAIFMVRDYDPTTRYNDLLDRVLRHRD
AIISHLNWVCIFLGFHSFGLYIHNDTMSALGRPQDMFSDTAIQLQPVFAQWIQNTHALAPGTTAPGATTSTS
LTWGGGDLVAVGGKVALLPIPLGTADFLVHHIHAFTIHVTVLILLKGVLFARSSRLIPDKANLGFRFPCDGP
GRGGTCQVSAWDHVFLGLFWMYNAISVVIFHFSWKMQSDVWGSINDQGVVTHITGGNFAQSSITINGWLRDF
LWAQASQVIQSYGSSLSAYGLFFLGAHFVWAFSLMFLFSGRGYWQELIESIVWAHNKLKVAPATQPRALSIV
QGRAVGVTHYLLGGIATTWAFFLARIIAVG
>YP_009525508.1:1-750/1-750 PsaA [Lonicera maackii]
MIIRSPEPEVKILVDRDHIKTSFEEWAKPGHFSRTIAKGPDTTTWIWNLHADAHDFDSHTSDLEEISRKVFS
AHFGQLSIIFLWLSGMYFHGARFSNYEAWLSDPTHIGPSAQVVWPIVGQEILNGDVGGGFRGIQITSGFFQI
WRASGITSELQLYCTAIGALIFAALMLFAGWFHYHKAAPKLAWFQDVESMLNHHLAGLLGLGSLSWAGHQVH
VSLPINQFLNAGVDPKEIPLPHEFILNRDLLAQLYPSFAEGATPFFTLNWSKYADFLTFRGGLDPVTGGLWL
TDIAHHHLAIAILFLIAGHMYRTNWGIGHGLKDILEAHKGPFTGQGHKGLYEILTTSWHAQLSLNLAMLGSL
TIVVAHHMYSMPPYPYLATDYGTQLSLFTHHMWIGGFLIVGAAAHAAIFMVRDYDPTTRYNDLLDRVLRHRD
AIISHLNWACIFLGFHSFGLYIHNDTMSALGRPQDMFSDTAIQLQPVFAQWIQNTHALAPGATAPGATTSTS
LTWGGGDLVAVGGKVALLPIPLGTADFLVHHIHAFTIHVTVLILLKGVLFARSSRLIPDKANLGFRFPCDGP
GRGGTCQVSAWDHVFLGLFWMYNAISVVIFHFSWKMQSDVWGSISDQGVVTHITGGNFAQSSITVNGWLRDF
LWAQASQVIQSYGSSLSAYGLFFLGAHFVWAFSLMFLFSGRGYWQELIESIVWAHNKLKVAPATQPRALSIV
QGRAVGVTHYLLGGIATTWAFFLARIIAVG
>QQN90880.1:1-750/1-750 PsaA [Aralia atropurpurea]
MIIRSPEPEVKILVDRDHIKTSFEEWARPGHFSRTLAKGPDTTTWIWNLHADAHDFDSHTSDLEEISRKVFS
AHFGQLSIIFLWLSGMYFHGARFSNYEAWLSDPTHIGPSAQVVWPVVGQEILNGDVGGGFRGIQITSGFFQI
WRASGITSELQLYCTAIGALIFAALMLFAGWFHYHKAAPKLAWFQDVESMLNHHLAGLLGLGSLSWAGHQVH
VSLPINQFLNAGVDPKEIPLPHEFILNRDLLAQLYPSFAEGATPFFTLNWSKYSDFLTFRGGLDPVTGGLWL
TDIAHHHLAIAILFLIAGHMYKTNWGIGHGLKDILEAHKGPFTGQGHKGLYEILTTSWHAQLSLNLAMLGSL
TIVVAHHMYSMPPYPYLATDYGTQLSLFTHHMWIGGFLIVGAAAHAAIFMVRDYDPTTRYNDLLDRVLRHRD
AIISHLNWACIFLGFHSFGLYIHNDTMSALGRPQDMFSDTAIQLQPVFAQWIQNTHALAPGATAPGATTSTS
LTWGGGDLVAVGGKVALLPIPLGTADFLVHHIHAFTIHVTVLILLKGVLFARSSRLIPDKANLGFRFPCDGP
GRGGTCQVSAWDHVFLGLFWMYNAISVVIFHFSWKMQSDVWGSISDQGVVTHITGGNFAQSSITINGWLRDF
LWAQASQVIQSYGSSLSAYGLFFLGAHFVWAFSLMFLFSGRGYWQELIESIVWAHNKLKVAPATQPRALSIV
QGRAVGVTHYLLGGIATTWAFFLARIIAVG
>YP_009866209.1:1-750/1-750 PsaA [Ligusticum delavayi]
MIIRSPEPEVKILVDRDHIKTSFEEWARPGHFSRTLAKGPDTTTWIWNLHADAHDFDSHTSDLEEISRKVFS
AHFGQLSIIFLWLSGMYFHGARFSNYEAWLSDPTHIGPSAQVVWPIVGQEILNGDVGGGFRGIQITSGFFQL
WRASGITSELQLYCTAIGALIFAALMLFAGWFHYHKAAPKLAWFQDVESMLNHHLSGLLGLGSLSWAGHQVH
VSLPINQFLNAGVDPKEIPLPHEFILNRDLLAQLYPSFAEGATPFFTLNWSKYSDFLTFRGGLDPVTGGLWL
TDIAHHHLAIAILFLIAGHMYKTNWGIGHGLKDILEAHKGPFTGQGHKGLYEILTTSWHAQLSLNLAMLGSL
TIIVAHHMYSMPPYPYLATDYGTQLSLFTHHMWIGGFLIVGAAAHAAIFMVRDYDPTTRYNDLLDRVLRHRD
AIISHLNWACIFLGFHSFGLYIHNDTMSALGRPQDMFSDTAIQLQPVFAQWIQNTHALAPSATAPGATTSTS
LTWGGGDLVAVGGKVALLPIPLGTADFLVHHIHAFTIHVTVLILLKGVLFARSSRLIPDKANLGFRFPCDGP
GRGGTCQVSAWDHVFLGLFWMYNAISVVIFHFSWKMQSDVWGSISDQGVVTHITGGNFAQSSITINGWLRDF
LWAQASQVIQSYGSSLSAYGLFFLGAHFVWAFSLMFLFSGRGYWQELIESIVWAHNKLKVAPATQPRALSIV
QGRAVGVTHYLLGGIATTWAFFLARIIAVG
>YP_009473615.1:1-750/1-750 PsaA [Impatiens piufanensis]
MIIRSPEPEVKILVDRDPIKTSFEEWARPGHFSRTIAKGPDTTTWIWNLHADAHDFDSHTSDLEEISRKVFS
AHFGQLSIIFLWLSGMYFHGARFSNYEAWLSDPTHIGPSGQVVWPIVGQEILNGDVGGGFRGIQITSGFFQI
WRASGITSELQLYCTAIGALIFAALMLFAGWFHYHKAAPKLAWFQDVESMLNHHLAGLLGLGSLSWAGHQVH
VSLPINQFLNAGVDPKEIPLPHEFILNRDLLAQLYPSFAEGATPFFTLNWSKYAEFLTFRGGLDPVTGGLWL
TDIAHHHLAIAILFLIAGHMYRTNWGIGHGLKDILEAHKGPFTGQGHKGLYEILTTSWHAQLSLNLAMLGSL
TIVVAHHMYSMPPYPYLATDYGTQLSLFTHHMWIGGFLIVGAAAHAAIFMVRDYDPTTRYNDLLDRVLRHRD
AIISHLNWACIFLGFHSFGLYIHNDTMSALGRPQDMFSDTAIQLQPIFAQWIQNTHALAPGATAPGATASTS
LTWGGGDLVAVGGKVALLPIPLGTADFLVHHIHAFTIHVTVLILLKGVLFARSSRLIPDKANLGFRFPCDGP
GRGGTCQVSAWDHVFLGLFWMYNSISIVIFHFSWKMQSDVWGSINDQGVVTHITGGNFSQSSITINGWLRDF
LWAQASQVIQSYGSSLSAYGLFFLGAHFVWAFSLMFLFSGRGYWQELIESIVWAHNKLKVAPATQPRALSIV
QGRAVGVTHYLLGGIATTWAFFLARIIAVG
>QQV71027.1:1-750/1-750 PsaA [Angelica polymorpha]
MIIRSPEPEVKILVDRDHIKTSFEEWARPGHFSRTLAKGPDTTTWIWNLHADAHDFDSHTSDLEEISRKVFS
AHFGQLSIIFLWLSGMYFHGARFSNYEAWLSDPTHIGPSAQVVWPIVGQEILNGDVGGGFRGIQITSGFFQL
WRASGITSELQLYCTAIGALVFAALMLFAGWFHYHKAAPKLAWFQDVESMLNHHLAGLLGLGSLSWAGHQVH
VSLPINQFLNAGVDPKEIPLPHEFILNRDLLAQLYPSFAEGATPFFTLNWSKYSDFLTFRGGLDPVTGGLWL
TDIAHHHLAIAILFLIAGHMYKTNWGIGHGLKDILEAHKGPFTGQGHKGLYEILTTSWHAQLSLNLAMLGSL
TIIVAHHMYSMPPYPYLATDYGTQLSLFTHHMWIGGFLIVGAAAHAAIFMVRDYDPTTRYNDLLDRVLRHRD
AIISHLNWACIFLGFHSFGLYIHNDTMSALGRPQDMFSDTAIQLQPVFAQWIQNTHALAPSATAPGATTSTS
LTWGGGDLVAVGGKVALLPIPLGTADFLVHHIHAFTIHVTVLILLKGVLFARSSRLIPDKANLGFRFPCDGP
GRGGTCQVSAWDHVFLGLFWMYNAISVVIFHFSWKMQSDVWGSISDQGVVTHITGGNFAQSSITINGWLRDF
LWAQASQVIQSYGSSLSAYGLFFLGAHFVWAFSLMFLFSGRGYWQELIESIVWAHNKLKVAPATQPRALSIV
QGRAVGVTHYLLGGIATTWAFFLARIIAVG
>QQW48410.1:1-750/1-750 PsaA [Ilex kwangtungensis]
MIIRSPEPEVKILVDRDHIKTSFEEWARPGHFSRTIAKGPDTTTWIWNLHADAHDFDSHTSDLEEISRKVFS
AHFGQLSIIFLWLSGMYFHGARFSNYEAWLSDPTHIGPSAQVVWPIVGQEILNGDVGGGFRGIQITSGFFQL
WRASGITNELQLYCTAIGALVFAALMLFAGWFHYHKAAPKLAWFQDVESMLNHHLAGLLGLGSLSWAGHQVH
VSLPINQFLNAGVDPKEIPLPHEFILNRDLLAQLYPSFAEGATPFFTLNWSKYADFLTFRGGLDPVTGGLWL
TDIAHHHLAIAILFLIAGHMYRTNWGIGHGLKDILEAHKGPFTGQGHKGLYEILTTSWHAQLSLNLAMLGSL
TIVVAHHMYSMPPYPYLATDYGTQLSLFTHHMWIGGFLIVGAAAHAAIFMVRDYDPTTRYNDLLDRVLRHRD
AIISHLNWACIFLGFHSFGLYIHNDTMSALGRPQDMFSDTAIQLQPVFAQWIQNTHALAPSATAPGATTSTS
LTWGGGDLVAVGGKVALLPIPLGTADFLVHHIHAFTIHVTVLILLKGVLFARSSRLIPDKANLGFRFPCDGP
GRGGTCQVSAWDHVFLGLFWMYNAISVVIFHFSWKMQSDVWGSISDQGIVTHITGGNFAQSSITINGWLRDF
LWAQASQVIQSYGSSLSAYGLFFLGAHFVWAFSLMFLFSGRGYWQELIESIVWAHNKLKVAPATQPRALSII
QGRAVGVTHYLLGGIATTWAFFLARIIAVG
>AVY52551.1:1-750/1-750 PsaA [Chimaphila japonica]
MIIRSPEPEVKILVDRDPVKTSFEEWARPGHFSRTIAKGPDTTTWIWNLHADAHDFDNHTSDLEEISRKVFS
AHFGQLSIIFLWLSGMYFHGARFSNYEAWLSDPTHIGPSAQVVWPIVGQEILNGDVGGGFRGIQITSGFFQI
WRASGITSELQLYCTAIGALIFAALMLFAGWFHYHKAAPKLAWFQDVESMLNHHLAGLLGLGSLSWAGHQVH
VSLPINQFLNVGVDPKEIPLPHEFLLNRDLLAQLYPSFAEGATPFFTLNWSKYAEFLTFRGGLDPVTGGLWL
TDIAHHHLAIAILFLIAGHMYRTNWGIGHGLKDILEAHKGPFTGQGHKGLYEILTTSWHAQLALNLAMLGSL
TIVVAHHMYSMPPYPYLATDYGTQLSLFTHHMWIGGFLLVGAAAHAAIYMVRDYDPTTRYNDLLDRVLRHRD
AIISHLNWACIFLGFHSFGLYIHNDTMSALGRPQDMFSDTAIQLQPVFAQWIQNTHALAPVATAPGATASTS
LTWGGSDLIAVGGKVALLPIPLGTADFLVHHIHAFTIHVTVLILLKGVLFARSSRLIPDKANLGFRFPCDGP
GRGGTCQVSAWDHVFLGLFWMYNAISVVIFHFSWKMQSDVWGSISDRGIVTHITGGNFAQSSITINGWLRDF
LWAQASQVIQSYGSSLSAYGLFFLGAHFVWAFSLMFLFSGRGYWQELIESIVWAHNKLKVAPATQPRALSIV
QGRAVGVTHYLLGGIVTTWAFFLARIIAVG
>YP_009697688.1:1-750/1-750 PsaA [Cornus nuttallii]
MIIRSPEPEVKILVDRDHIKTSFEEWARPGHFSRTLAKGPDTTTWIWNLHADAHDFDSHTSDLEEISRKVFS
AHFGQLSIIFLWLSGMYFHGARFSNYEAWLSDPTHIGPSAQVVWPIVGQEILNGDVGGGFRGIQITSGFFQI
WRASGITNELQLYCTAIGALVFAALMLFAGWFHYHKAAPKLAWFQDVESMLNHHLAGLLGLGSLSWAGHQVH
VSLPINQFLNAGVDPKEIPLPHEFILNRDLLAQLYPSFAEGATPFFTLNWSKYAEFLTFRGGLDPVTGGLWL
TDIAHHHLAIAILFLIAGHMYKTNWGIGHGLKDILEAHKGPFTGQGHKGLYEILTTSWHAQLSLNLAMLGSL
TIVVAHHMYSMPPYPYLATDYGTQLSLFTHHMWIGGFLIVGAAAHAAIFMVRDYDPTTRYNDLLDRVLRHRD
AIISHLNWACIFLGFHSFGLYIHNDTMSALGRPQDMFSDTAIQLQPVFAQWIQNTHALAPGSTAPGATASTS
LTWGGGDLVAVGGKVALLPIPLGTADFLVHHIHAFTIHVTVLILLKGVLFARSSRLIPDKANLGFRFPCDGP
GRGGTCQVSAWDHVFLGLFWMYNAISVVIFHFSWKMQSDVWGSISDQGVVTHITGGNFAQSSITINGWLRDF
LWAQASQVIQSYGSSLSAYGLFFLGAHFVWAFSLMFLFSGRGYWQELIESIVWAHNKLKVAPATQPRALSIV
QGRAVGVTHYLLGGIATTWAFFLARIIAVG
>YP_010035988.1:1-750/1-750 PsaA [Impatiens alpicola]
MIIRSPEPEVKILVDTDPIKTSFEEWARPGHFSRTIAKGPDTTTWIWNLHADAHDFDSHTSDLEEISRKVFS
AHFGQLSIIFLWLSGMYFHGARFSNYEAWLSDPTHIGPSGQVVWPIVGQEILNGDVGGGFRGIQITSGFFQI
WRASGITSELQLYCTAIGALIFAALMLFAGWFHYHKAAPKLAWFQDVESMLNHHLAGLLGLGSLSWAGHQVH
VSLPINQFLNAGVDPKEIPLPHEFILNRDLLAQLYPSFAEGATPFFTLNWSKYAEFLTFRGGLDPVTGGLWL
TDIAHHHLAIAILFLIAGHMYRTNWGIGHGLKDILEAHKGPFTGQGHKGLYEILTTSWHAQLSLNLAMLGSL
TIVVAHHMYSMPPYPYLATDYGTQLSLFTHHMWIGGFLIVGAAAHAAIFMVRDYDPTTRYNDLLDRVLRHRD
AIISHLNWACIFLGFHSFGLYIHNDTMSALGRPQDMFSDTAIQLQPIFAQWIQNTHALAPGATSPGATASTS
LTWGGGDLVAVGGKVALLPIPLGTADFLVHHIHAFTIHVTVLILLKGVLFARSSRLIPDKANLGFRFPCDGP
GRGGTCQVSAWDHVFLGLFWMYNSISIVIFHFSWKMQSDVWGSINDQGVVTHITGGNFSQSSITINGWLRDF
LWAQASQVIQSYGSSLSAYGLFFLGAHFVWAFSLMFLFSGRGYWQELIESIVWAHNKLKVAPATQPRALSIV
QGRAVGVTHYLLGGIATTWAFFLARIIAVG
>YP_009913208.1:1-750/1-750 PsaA [Achyranthes longifolia]
MIIRSPEPEVKILVDRDPVKTSFEEWARPGHFSRTIAKGPETTTWIWNLHADAHDFDSHTSDLEEISRKIFS
AHFGQLSIIFLWLSGMYFHGARFSNYEAWLSDPTHIGPSAQVVWPIVGQEILNGDVGGGFRGIQITSGFFQL
WRASGITNELQLYCTAIGALVFAAVMLFAGWFHYHKAAPKLAWFQDVESMLNHHLAGLLGLGSLGWAGHQVH
VSLPINQFLNAGVDPKEIPLPHEFILNRDLLAQLYPSFAEGATPFFTLNWSKYADFLTFRGGLDPVTGGLWL
TDIAHHHLAIAILFLIAGHMYRTNWGIGHSLKDILEAHKGPFTGQGHKGLYEILTTSWHAQLSLNLAMLGSL
TIVVAHHMYSMPPYPYLATDYGTQLSLFTHHMWIGGFLIVGAAAHAAIFMVRDYDPTTRYNDLLDRVLRHRD
AIISHLNWACIFLGFHSFGLYIHNDTMSALGRPQDMFSDTAIQLQPVFAQWIQNTHALAPSATAPGATTSTS
LTWGGGDLVAVGGKVALLPIPLGTADFLVHHIHAFTIHVTVLILLKGVLFARSSRLIPDKANLGFRFPCDGP
GRGGTCQVSAWDHVFLGLFWMYNSISVVIFHFSWKMQSDVWGSISDQGVVTHITGGNFAQSSITINGWLRDF
LWAQASQVIQSYGSSLSAYGLFFLGAHFVWAFSLMFLFSGRGYWQELIESIVWAHNKLKVAPATQPRALSIV
QGRAVGVTHYLLGGIATTWAFFLARIIAVG
>YP_005090064.1:1-750/1-750 psaA gene product [Fucus vesiculosus]
MNSKKQETKVKVLVDRDNISTTSFEKWAKPGHFSRTLSKGPKTTTWIWNLHADAHDFDSQTKSLEEVSRKIF
SAHFGQLSIIFLWISGMHFHGAYFSNYLAWLNNPIAIKPSAQVVWPIVGQEILNGDVGGNFQGVQITSGFFQ
LWRAEGITSELELYSTAIGGLIMSGLMLFGGWFHYHKAAPKLEWFQNVESMLNHHLSGLLGLGCLAWSGHQI
HVSLPINKLLDAGVASQEIPLPYEFIINRELIGQLYPSFKQGLVPFFSFNWNEYSDFLTFKGGLNPVTGGLW
LSDTAHHHLALAVLFIVAGHMYRTNWGIGHSMKEILEAHKGPFTGAGHTGLYEILTTSWHAQLAINLAMMGS
LSIIVAHHMYAMPPYPYIATDYATQLSLFTHHMWIGGFCVVGGAAHGAIFMVRDYNPAKNYNNLLDRVVRHR
DSIISHLNWVCIFLGFHSFGLYIHNDTMRALGRAPDMFSDTGIPLKPIFAQGIQNLHLLAPSNTAPNALTTA
SYIFGGDIVSVGSKIAIMPMKLGTADFMVHHIHAFTIHVTVLILLKGVLYARSSKLIPDKANLGFRFPCDGP
GRGGTCQVSAWDHIFLGLFWMYNSISVVIFHFSWKMQSDIWGSVTPTGTVSHITGGNFAQSSLTINGWLRDF
LWAQASQVIQSYGSALSAYGLIFLGAHFIWAFSLMFLFSGRGYWQELIESIVWAHNKIKVAPAIQPRALSIT
QGRAVGLAHYLLGGIGTTWSFFLARIISVG
>YP_009699725.1:1-750/1-750 PsaA [Grubbia rosmarinifolia]
MIIRSPEPEVKILVDRDHIKTSFEEWARPGHFSRTIAKGPDTTTWIWNLHADAHDFDSHTSDLEEISRKVFS
AHFGQLSIIFLWLSGMYFHGARFSNYEAWLSDPTHIGPSAQVVWPIVGQEILNGDVGGGFRGIQITSGFFQI
WRASGITSELQLYCTAIGALVFAALMLFAGWFHYHKAAPKLAWFQDVESMLNHHLAGLLGLGSLSWAGHQVH
VSLPINQFLNAGVDPKEIPLPHEFILNRDLLAQLYPSFSEGATPFFTLNWSKYAEFLTFRGGLDPVTGGLWL
TDIAHHHLAIAILFLIAGHMYRTNWGIGHSLKDILEAHKGPFTGQGHKGLYEILTTSWHAQLSLNLAMLGSL
TIVVAHHMYAMPPYPYLATDYGTQLSLFTHHMWIGGFLIVGAAAHAAIFMVRDYDPTTRYNDLLDRVLRHRD
AIISHLNWACIFLGFHSFGLYIHNDTMSALGRPQDMFSDTAIQLQPVFAQWIQNTHALAPGATAPGATTSTS
LTWGGSDLVVVGGKVALLPIPLGTADFLVHHIHAFTIHVTVLILLKGVLFARSSRLIPDKANLGFRFPCDGP
GRGGTCQVSAWDHVFLGLFWMYNAISVVIFHFSWKMQSDVWGSINDQGVVTHITGGNFAQSSITINGWLRDF
LWAQASQVIQSYGSSLSAYGLFFLGAHFVWAFSLMFLFSGRGYWQELIESIVWAHNKLKVAPATQPRALSIV
QGRAVGVTHYLLGGIATTWAFFLARIIAVG
>YP_004940510.1:1-750/1-750 psaA gene product [Dorcoceras hygrometricum]
MIIRSPEPEVKILVDKDPVKTSFEEWAKPGHFSRTIAKGPDTTTWIWNLHADAHDFDSHTSDLEEISRKVFS
AHFGQLSIIFLWLSGMYFHGARFSNYEAWLSDPTHIGPSAQVVWPIVGQEILNGDVGGGFRGIQITSGFFQI
WRASGITSELQLYCTAIGALIFAALTLFAGWFHYHKAAPKLAWFQDVESMLNHHLAGLLGLGSLSWAGHQVH
VSLPINQFLNAGVDPKEIPLPHEFILNRDLLAQLYPSFAEGATPFFTLNWSKYAEFLTFRGGLDPVTGGLWL
TDIAHHHLAIAILFLIAGHMYRTNWGIGHGLKDILEAHKGPFTGQGHKGLYEILTTSWHAQLSLNLAMLGSL
TIVVAHHMYSMPPYPYLATDYGTQLSLFTHHMWIGGFLIVGAAAHAAIFMVRDYDPTTRYNDLLDRVLRHRD
AIISHLNWACIFLGFHSFGLYIHNDTMSALGRPQDMFSDTAIQLQPVFAQWIQNTHALAPGATAPGATASTS
LTWGGGDLVAVGGKVALLPIPLGTADFLVHHIHAFTIHVTVLILLKGVLFARSSRLIPDKANLGFRFPCDGP
GRGGTCQVSAWDHVFLGLFWMYNSISVVIFHFSWKMQSDVWGGISDQGVVTHITGGNFAQNSLTINGWLRDF
LWAQSSQVIQSYGSSLSAYGLFFLGAHFVWAFSLMFLFSGRGYWQELIESIVWAHNKLKVAPATQPRALSII
QGRAVGVTHYLLGGIATTWAFFLARIIAVG
>QQW49193.1:1-750/1-750 PsaA [Ilex memecylifolia]
MIIRSPEPEVKILVDRDHIKTSFEEWARPGHFSRTIAKGPDTTTWIWNLHADAHDFDSHTSDLEEISRKVFS
AHFGQLSIIFLWLSGMYFHGARFSNYEAWLSDPTHIGPSAQVVWPIVGQEILNGDVGGGFRGIQITSGFFQI
WRASGITSELQLYCTAIGALVFAALMLFAGWFHYHKAAPKLAWFQDVESMLNHHLAGLLGLGSLAWAGHQVH
VSLPINQFLNAGVDPKEIPLPHEFILNRDLLAQLYPSFAEGATPFFTLNWSKYADFLTFRGGLDPVTGGLWL
TDIAHHHLAIAILFLIAGHMYRTNWGIGHGLKDILEAHKGPFTGQGHKGLYEILTTSWHAQLSLNLAMLGSL
TIVVAHHMYSMPPYPYLATDYGTQLSLFTHHMWIGGFLIVGAAAHAAIFMVRDYDPTTRYNDLLDRVLRHRD
AIISHLNWACIFLGFHSFGLYIHNDTMSALGRPQDMFSDTAIQLQPVFAQWIQNTHALAPSATAPGATTSTS
LTWGGGDLVAVGGKVALLPIPLGTADFLVHHIHAFTIHVTVLILLKGVLFARSSRLIPDKANLGFRFPCDGP
GRGGTCQVSAWDHVFLGLFWMYNAISVVIFHFSWKMQSDVWGSISDQGIVTHITGGNFAQSSITINGWLRDF
LWAQASQVIQSYGSSLSAYGLFFLGAHFVWAFSLMFLFSGRGYWQELIESIVWAHNKLKVAPATQPRALSII
QGRAVGVTHYLLGGIATTWAFFLARIIAVG
>YP_010127630.1:1-750/1-750 PsaA [Codonopsis tsinlingensis]
MIIRSPEPEVKILVDRDHIKTSFEEWARPGHFSRTIAKGPETTTWIWNLHADAHDFDSHTSDLEEISRKVFS
AHFGQLSIIFLWLSGMYFHGARFSNYEAWLSDPTHIGPSAQVVWPIVGQEILNGDVGGGFRGIQITSGFFQI
WRASGITSELQLYCTAIGALIFSALMLFAGWFHYHKAAPKLTWFQDVESMLNHHLAGLLGLGSLSWAGHQVH
VSLPINQFLNAGVDPKEIPLPHEFILNRDLLAQLYPSFAEGATPFFTLNWSKYAEFLTFRGGLDPVTGGLWL
TDIAHHHLAIAILFLIAGHMYRTNWGIGHGLKEILEAHKGPFTGQGHKGLYEILTTSWHAQLSLNLAMLGSL
TIVVAHHMYAMPPYPYLATDYGTQLSLFTHHMWIGGFLIVGAAAHAAIFMVRDYDPTIRYNDLLDRVLRHRD
AIISHLNWACIFLGFHSFGLYIHNDTMSALGRPQDMFSDTAIQLQPVFAQWIQNTHALAPGATAPGATASTS
LTWGGSDLVAVGGKVALLPIPLGTADFLIHHIHAFTIHVTVLILLKGVLFARSSRLIPDKANLGFRFPCDGP
GRGGTCQVSAWDHVFLGLFWMYNAISVVIFHFSWKMQSDVWGSISDQGVVTHITGGNFGQSSITINGWLRDF
LWAQASQVIQSYGSSLSAYGLFFLGAHFVWAFSLMFLFSGRGYWQELIESIVWAHNKLKVAPATQPRALSIV
QGRAVGVTHYLLGGIATTWAFFLARIIAVG
>YP_009697603.1:1-750/1-750 PsaA [Cornus florida]
MIIRSPEPEVKILVDRDHIKTSFEEWARPGHFSRTLAKGPDTTTWIWNLHADAHDFDSHTSDLEEISRKVFS
AHFGQLSIIFLWLSGMYFHGARFSNYEAWLSDPTHIGPSAQVVWPIVGQEILNGDVGGGFRGIQITSGFFQI
WRASGITSELQLYCTAIGALVFAALMLFAGWFHYHKAAPKLAWFQDVESMLNHHLAGLLGLGSLSWAGHQVH
VSLPINQFLNAGVDPKEIPLPHEFILNRDLLAQLYPSFAEGATPFFTLNWSKYAEFLTFRGGLDPVTGGLWL
TDIAHHHLAIAILFLIAGHMYKTNWGIGHGLKDILEAHKGPFTGQGHKGLYEILTTSWHAQLSLNLAMLGSL
TIVVAHHMYSMPPYPYLATDYGTQLSLFTHHMWIGGFLIVGAAAHAAIFMVRDYDPTTRYNDLLDRVLRHRD
AIISHLNWACIFLGFHSFGLYIHNDTMSALGRPQDMFSDTAIQLQPVFAQWIQNTHALAPGSTAPGATASTS
LTWGGGDLVAVGGKVALLPIPLGTADFLVHHIHAFTIHVTVLILLKGVLFARSSRLIPDKANLGFRFPCDGP
GRGGTCQVSAWDHVFLGLFWMYNAISVVIFHFSWKMQSDVWGSISDQGVVTHITGGNFAQSSITINGWLRDF
LWAQASQVIQSYGSSLSAYGLFFLGAHFVWAFSLMFLFSGRGYWQELIESIVWAHNKLKVAPATQPRALSIV
QGRAVGVTHYLLGGIATTWAFFLARIIAVG
>YP_009264525.1:1-750/1-750 photosystem I P700 chlorophyll a [Hirtella zanzibarica]
MIIRSPEPEVKILVDRDPIKTSFEEWARPGHFSRTIAKGPDTTTWIWNLHADAHDFDSHTSDLEEISRKVFS
AHFGQLSIIFLWLSGMYFHGARFSNYEAWLSDPTRIGPSAQVVWPIVGQEILNGDVGGGFRGIQITSGFFQI
WRASGITSELQLYCTAIGALVFAALMLFAGWFHYHKAAPKLAWFQDVESMLNHHLAGLLGLGSLSWAGHQVH
VSLPINQFLNAGVDPKEIPLPHEFILNRDLLAQLYPSFAEGATPLFTLNWSKYSEFLTFRGGLDPVTGGLWL
TDIAHHHLAIAILFLIAGHMYRTNWGIGHGIKDILEAHKGPFTGQGHKGLYEILTTSWHAQLSLNLAMLGSL
TIVVAHHMYSMPPYPYLATDYGTQLSLFTHHMWIGGFLIVGAAAHAAIFMVRDYDPTTRYNDLLDRVLRHRD
AIISHLNWVCIFLGFHSFGLYIHNDTMSALGRPQDMFSDTAIQLQPVFAQWIQNTHALAPDATAPGATASTS
LTWGGSDLVAVGGKVALLPIPLGTADFLVHHIHAFTIHVTVLILLKGVLFARSSRLIPDKANLGFRFPCDGP
GRGGTCQVSAWDHVFLGLFWMYNAISVVIFHFSWKMQSDVWGSISDQEVVTHITGGNFAQSSITINGWLRDF
LWAQASQVIQSYGSSLSAYGLFFLGAHFVWAFSLMFLFSGRGYWQELIESIVWAHNKLKVAPATQPRALSII
QGRAVGVTHYLLGGIATTWAFFLARIIAVG
>YP_010014310.1:1-750/1-750 PsaA [Ochradenus baccatus]
MIIRSPEPEVKILVDRDPIKTSFEEWAKPGHFSRTIAKGPDTTTWIWNLHADAHDFDSHTSDLEEISRKVFS
AHFGQLSIIFIWLSGMYFHGARFSNYEAWLSDPTHIGPSAQVVWPIVGQEILNGDVGGGFRGIQITSGFFQI
WRASGITSELQLYCTSIGALVFAALMLFAGWFHYHKAAPKLAWFQDVESMLNHHLAGLLGLGSLSWAGHQVH
VSLPINQFLNAGVDPKEIPLPHEFILNRDLLAQLYPSFAEGATPFFTLNWSKYAEFLTFRGGLDPVTGGLWL
TDIAHHHLAISILFLIAGHMYRTNWGIGHGLKDILEAHKGPFTGQGHKGLYEILTTSWHAQLSLNLAMLGSL
TIVVAHHMYSMPPYPYLATDYGTQLSLFTHHMWIGGFLIVGAAAHAAIFMVRDYDPTNRYNDLLDRVLRHRD
AIISHLNWVCIFLGFHSFGLYIHNDTMSALGRPQDMFSDTAIQLQPVFAQWIQNTHALAPGVTAPGETMSTS
LTWGGGDLITVGGKVALLPIPLGTADFLVHHIHAFTIHVTVLILLKGVLFARSSRLIPDKANLGFRFPCDGP
GRGGTCQVSAWDHVFLGLFWMYNAISVVIFHFSWKMQSDVWGSISDQGVVTHITGGNFAQSSITINGWLRDF
LWAQASQVIQSYGSSLSAYGLFFLGAHFVWAFSLMFLFSGRGYWQELIESIVWAHNKLKVAPATQPRALSIV
QGRAVGVTHYLLGGIATTWAFFLARIIAVG
>YP_010012217.1:1-750/1-750 PsaA [Caylusea hexagyna]
MIIRSPEPEVKILVDRDPIKTSFEEWAKPGHFSRTIAKGPDTTTWIWNLHADAHDFDSHTSDLEEISRKVFS
AHFGQLSIIFIWLSGMYFHGARFSNYEAWLSDPTHIGPSAQVVWPIVGQEILNGDVGGGFRGIQITSGFFQI
WRASGITSELQLYCTSIGALVFAALMLFAGWFHYHKAAPKLAWFQDVESMLNHHLAGLLGLGSLSWAGHQVH
VSLPINQFLNAGVDPKEIPLPHEFILNRDLLAQLYPSFAEGATPFFTLNWSKYAEFLTFRGGLDPVTGGLWL
TDIAHHHLAISILFLIAGHMYRTNWGIGHGLKDILEAHKGPFTGQGHKGLYEILTTSWHAQLSLNLAMLGSL
TIVVAHHMYSMPPYPYLATDYGTQLSLFTHHMWIGGFLIVGAAAHAAIFMVRDYDPTNRYNDLLDRVLRHRD
AIISHLNWVCIFLGFHSFGLYIHNDTMSALGRPQDMFSDTAIQLQPVFAQWIQNTHALAPGVTAPGETTSTS
LTWGGGDLITVGGKVALLPIPLGTADFLVHHIHAFTIHVTVLILLKGVLFARSSRLIPDKANLGFRFPCDGP
GRGGTCQVSAWDHVFLGLFWMYNAISVVIFHFSWKMQSDVWGSISDQGVVTHITGGNFAQSSITINGWLRDF
LWAQASQVIQSYGSSLSAYGLFFLGAHFVWAFSLMFLFSGRGYWQELIESIVWAHNKLKVAPATQPRALSIV
QGRAVGVTHYLLGGIATTWAFFLARIIAVG
>APC92771.1:1-750/1-750 PsaA [Abies lasiocarpa]
MIIRSPEPEVKILVERDPVKTSFEKWAKPGHFSKTLSKGPDTTTWIWNLHADAHDFDSHTNDLEEISRKVFS
AHFGQLAIIFIWLSGMYYHGARFSNYEAWLGDPTHIKPSAQVVWPIVGQEILNGDVGGGFRGIQITSGFFQL
WRASGITSELQLYCTAIGALICAALMLFAGWFHYHKAAPKLIWFQDVESMLNHHLAGLLGLGSLGWAGHQVH
VSLPINQLLDAGVDPKEIPLPHEFILNRDLMAQLYPSFDKGLTPFFTLNWSEYSDFLTFRGGLNPVTGGLWL
TDTAHHHLAIAILFLIAGHMYRTNWIIGHSIKDILEAHKGPFTGEGHKGLYEILTTSWHAQLAINLALLGSL
TIVVAHHMYAMPPYPYLAIDYGTQLSLFTHHMWIGGFIIVGAAAHAAIFMVRDYDPTTQYNNLLDRVLRHRD
AIISHLNWVCIFLGFHSFGLYIHNDTMSAPGRPQDMFSDTAIQLQPIFAQWIQNTHASAPGSTAPGATASTS
LTWGGGDLVTVGSKVALLPIPLGTADFLVHHIHAFTIHVTVLILLKGVLFARSSRLIPDKANLGFRFPCDGP
GRGGTXXXXXXXXVFLGLFWMYNAISVVIFHFSWKMQSDVWGSISDQGVVTHITGGNFAQSSITINGWLRDF
LWAQASQVIQSYGSSLSAYGLLFLGAHFVWAFSLMFLFSGRGYWQELIESIVWAHNKLKVAPAIQPRALSII
QGRAVGVAHYLLGGIVTTWAFFLARIIAVG
>YP_009485137.1:1-750/1-750 PsaA [Barclaya kunstleri]
MIIRSPEPEVKILVDRDPIKTSFEEWARPGHFSRTIAKGPDTTTWIWNLHADAHDFDSHTSDLEEISRKVFS
AHFGQLSIIFLWLSGMYFHGARFSNYEAWLSDPTHIGPSAQVVWPIVGQEILNGDVGGGFRGIQITSGFFQI
WRASGITSELQLYCTAIGALVFAALMLFAGWFHYHKAAPKLAWFQDVESMLNHHLAGLLGLGSLSWAGHQVH
VSLPINQFLNAGVDPKEIPLPHEFILNRDLLAQLYPSFAEGATPFFTLNWSKYAEFLTFRGGLDPVTGGLWL
TDIAHHHLAIAILFLIAGHMYKTNWSIGHDLKDILEAHKGPFTGEGHKGLYEILTTSWHAQLALNLAMLGSL
TIVVAHHMYSMPPYPYLAIDYGTQLSLFTHHMWIGGFLIVGAAAHAAIFMVRDYDPTTRYNDLLDRVLRHRD
AIISHLNWACIFLGFHSFGLYIHNDTMSALGRPQDMFSDTAIQLQPIFAQWIQNTHALAPGATAPGATAGTS
LTWGGGDLVAVGGKVALLPIPLGTADFLVHHIHAFTIHVTVLILLKGVLFARSSRLIPDKANLGFRFPCDGP
GRGGTCQVSAWDHVFLGLFWMYNAISVVIFHFSWKMQSDVWGSISDQGVVTHITGGNFAQSSITINGWLRDF
LWAQSSQVIQSYGSSLSAYGLFFLGAHFVWAFSLMFLFSGRGYWQELIESIVWAHNKLKVAPATQPRALSII
QGRAVGVTHYLLGGIATTWAFFLARIISVG
>CUR06527.1:1-750/1-750 psaA [Acacia scirpifolia]
MIIRSPEPEVKILVDMDPVKTSFEEWAKPGHFSRTIAKGPDTTTWIWNLHADAHDFDSHTSDLEEISRKVFS
AHFGQLSIIFLWLSGMYFHGARFSNYEAWLSDPTHIGPSAQVVWPIVGQEILNGDVGGGFRGIQITSGFFQI
WRASGITSELQLYCTAIGALVFAALMLFAGWFHYHKAAPKLAWFQDVESMLNHHLAGLLGLGSLSWAGHQVH
VSLPINQFLNAGVDPKEIPLPHEFILNRDLLTQLYPSFAEGATPFFTLNWSKYAEFLTFRGGLDPVTGGLWL
TDIAHHHLAIAILFLIAGHMYRTNWGIGHGIKDILEAHKGPFTGQGHKGLYEILTTSWHAQLSINLAMLGSL
TIVVAHHMYSMPPYPYLATDYGTQLSLFTHHMWIGGFLIVGAAAHAAIFMVRDYDPTTRYNDLLDRVLRHRD
AIISHLNWVCIFLGFHSFGLYIHNDTMSALGRPQDMFSDTAIQLQPVFAQWIQNTHALAPGATAPGATTSTS
LTWGGGDLVAVGGKVALLPIPLGTADFLVHHIHAFTIHVTVLILLKGVLFARSSRLIPDKANLGFRFPCDGP
GRGGTCQVSAWDHVFLGLFWMYNSISVVIFHFSWKMQSDVWGSISDQGVVTHITGGNFAQSSITINGWLRDF
LWAQASQVIQSYGSSLSAYGLFFLGAHFVWAFSLMFLFSGRGYWQELIESIVWAHNKLKVAPATQPRALSIV
QGRAVGVTHYLLGGIATTWAFFLARIIAVG
>YP_009686850.1:1-750/1-750 PsaA [Ulmus americana]
MIIRSPEPEVKILVDRDPIKTSFEEWARPGHFSRTIAKGPDTTTWIWNLHADAHDFDSHTSDLEEISRKIFS
AHFGQLSIIFLWLSGMYFHGARFSNYEAWLSDPTHIGPSAQVVWPIVGQEILNGDVGGGFRGIQITSGFFQI
WRASGITSELQLYCTAIGALVFAALMLFAGWFHYHKAAPKLAWFQDVESMLNHHLAGLLGLGSLSWAGHQVH
VSLPINQFLNAGVDPKEIPLPHEFILNRDLLAQLYPSFAEGATPFFTLNWSKYSEFLTFRGGLDPVTGGLWL
TDIAHHHLAIAILFLVAGHMYRTNWGIGHGIKDILEAHKGPFTGQGHKGLYEILTTSWHAQLSLNLAMLGSL
TIVVAHHMYSMPPYPYLATDYGTQLSLFTHHMWIGGFLIVGAAAHAAIFMVRDYDPTTRYNDLLDRVLRHRD
AIISHLNWVCIFLGFHSFGLYIHNDTMSALGRPQDMFSDTAIQLQPVFAQWIQNTHALAPGATAPGATTSTS
LTWGGGDLVAVGGKVALLPIPLGTADFLVHHIHAFTIHVTVLILLKGVLFSRSSRLIPDKANLGFRFPCDGP
GRGGTCQVSAWDHVFLGLFWMYNSISVVIFHFSWKMQSDVWGSISDQGVITHITGGNFAQSSITINGWLRDF
LWAQASQVIQSYGSSLSAYGLFFLGAHFVWAFSLMFLFSGRGYWQELIESIVWAHNKLKVAPATQPRALSIV
QGRAVGVTHYLLGGIATTWAFFLARIIAVG
>YP_009485929.1:1-750/1-750 PsaA [Bretschneidera sinensis]
MIIRSPEPEVKILVDRDPVKTSFEEWAKPGHFSRTIAKGPDTTTWIWNLHADAHDFDSHTSDLEEISRKVFS
AHFGQLSIIFLWLSGMYFHGARFSNYEAWLSDPTHIGPSAQVVWPIVGQEILNGDVGGGFRGIQITSGFFQI
WRASGITNELQLYCTAIGALVFAALMLFAGWFHYHKAAPKLAWFQDVESMLNHHLAGLLGLGSLSWAGHQVH
VSLPINQFLNAGVDPKEIPLPHEFILNRDLLAQLYPSFAEGATPFFTLNWSKYAEFLTFRGGLDPVTGGLWL
TDIAHHHLAIAILFLIAGHMYRTNWGIGHGLKDILEAHKGPFTGQGHKGLYEILTTSWHAQLSLNLAMLGSL
TIVVAHHMYSMPPYPYLATDYGTQLSLFTHHMWIGGFLIVGAAAHAAIFMVRDYDPTNRYNDLLDRVLRHRD
AIISHLNWVCIFLGFHSFGLYIHNDTMSALGRPQDMFSDTAIQLQPVFAQWIQNTHALAPGATAPGETTSTS
LTWGGGDLVAVGGKVALLPIPLGTADFLVHHIHAFTIHVTVLILLKGVLFARSSRLIPDKANLGFRFPCDGP
GRGGTCQVSAWDHVFLGLFWMYNAISVVIFHFSWKMQSDVWGSISDQGVVTHITGGNFAQSSITINGWLRDF
LWAQASQVIQSYGSSLSAYGLFFLGAHFVWAFSLMFLFSGRGYWQELIESIVWAHNKLKVAPATQPRALSIV
QGRAVGVTHYLLGGIATTWAFFLARIIAVG
>YP_009269439.1:1-750/1-750 PsaA [Zanthoxylum schinifolium]
MIIRSPEPEVKILVDRDPIKTSFEEWARPGHFSRTIAKGPDTTTWIWNLHADAHDFDSHTSDLEEISRKVFS
AHFGQLSIIFLWLSGMYFHGARFSNYEAWLSDPTHIGPSAQVVWPIVGQEILNGDVGGGFRGIQITSGFFQI
WRASGITSELQLYCTAIGALIFAALMLFAGWFHYHKAAPKLAWFQDVESMLNHHLAGLLGLGSLSWAGHQVH
VSLPINQFLNAGVDPKEIPLPHEFILNRDLLAQLYPSFAEGATPFFTLNWSKYADFLTFRGGLDPVTGGLWL
TDIAHHHLAIAILFLIAGHMYRTNWGIGHGLKDILEAHKGPFTGQGHKGLYEILTTSWHAQLSLNLAMLGSL
TIVVAHHMYSMPPYPYLATDYGTQLSLFTHHMWIGGFLIVGAAAHAAIFMVRDYDPTTRYNDLLDRVLRHRD
AIISHLNWVCIFLGFHSFGLYIHNDTMSALGRPQDMFSDTAIQLQPVFAQWIQNTHALAPGGTAPGATASTS
LTWGGGDLVAVGGKVALLPIPLGTADFLVHHIHAFTIHVTVLILLKGVLFARSSRLIPDKANLGFRFPCDGP
GRGGTCQVSAWDHVFLGLFWMYNAISVVIFHFSWKMQSDVWGSISDQGVVTHITGGNFAQSSITINGWLRDF
LWAQASQVIQSYGSSLSAYGLFFLGAHFVWAFSLMFLFSGRGYWQELIESIVWAHNKLKVAPATQPRALSIV
QGRAVGVTHYLLGGIATTWAFFLARIIAVG
>YP_005089419.1:1-750/1-750 psaA gene product [Silene noctiflora]
MIIRSPEPEVKILVDRDPVKTSFEEWARPGHFSRTIAKGPETTTWIWNLHADAHDFDSHTSDLEEISRKIFS
AHFGQLSIIFLWLSGMYFHGARFSNYEAWLSDPTHIGPSAQVVWPIVGQEILNGDVGGGFRGLQITSGFFQI
WRASGITSELQLYCTAIGALVFAALMLFAGWFHYHKAAPKLAWFQDVESMLNHHLAGLLGLGSLSWAGHQVH
VSLPINQFLNAGVDPKEIPLPHEFLLNRDLLAQLYPSFAEGATPFFTLNWSKYAEFLTFRGGLDPVTGGLWL
TDIAHHHLAIAILFLIAGHMYRTNWGIGHSLKDILEAHKGPFTGRGHKGLYEILTTSWHAQLSLNLAMLGSL
TIVVAHHMYAMPPYPYLATDYGTQLSLFTHHMWIGGFLIVGAAAHAAIFMVRDYDPTTRYNDLLDRVLRHRD
AIISHLNWVCIFLGFHSFGLYIHNDTMSALGRPQDMFSDTAIQLQPVFAQWIQNIHAVAPSATAPGATAGTS
LTWGGGDLVAVGGKVALLPIPLGTADFLVHHIHAFTIHVTVLILLKGVLFARSSRLIPDKANLGFRFPCDGP
GRGGTCQVSAWDHVFLGLFWMYNAISVVIFHFSWKMQSDVWGSISNQGVVTHITGGNFAQSSITINGWLRDF
LWAQASQVIQSYGSSLSAYGLFFLGAHFVWAFSLMFLFSGRGYWQELIESIVWAHNKLKVAPATQPRALSIV
QGRAVGVTHYLLGGIATTWAFFLARIIAVG
>CUQ99988.1:1-750/1-750 psaA [Acacia acanthoclada subsp. glaucescens]
MIIRSPEPEVKILVDMDPVKTSFEEWAKPGHFSRIIAKGPDTTTWIWNLHADAHDFDSHTSDLEEISRKVFS
AHFGQLSIIFLWLSGMYFHGARFSNYEAWLSDPTHIGPSAQVVWPIVGQEILNGDVGGGFRGIQITSGFFQI
WRASGITSELQLYCTAIGALVFAALMLFAGWFHYHKAAPKLAWFQDVESMLNHHLAGLLGLGSLSWAGHQVH
VSLPINQFLNAGVDPKEIPLPHEFILNRDLLAQLYPSFAEGATPFFTLNWSKYAEFLTFRGGLDPVTGGLWL
TDIAHHHLAIAILFLIAGHMYRTNWGIGHGIKDILEAHKGPFTGQGHKGLYEILTTSWHAQLSINLAMLGSL
TIVVAHHMYSMPPYPYLATDYGTQLSLFTHHMWIGGFLIVGAAAHAAIFMVRDYDPTTRYNDLLDRVLRHRD
AIISHLNWVCIFLGFHSFGLYIHNDTMSALGRPQDMFSDTAIQLQPVFAQWIQNTHALAPGATAPGATTSTS
LTWGGGDLVAVGGKVALLPIPLGTADFLVHHIHAFTIHVTVLILLKGVLFARSSRLIPDKANLGFRFPCDGP
GRGGTCQVSAWDHVFLGLFWMYNSISVVIFHFSWKMQSDVWGSISDQGVVTHITGGNFAQSSITINGWLRDF
LWAQASQVIQSYGSSLSAYGLFFLGAHFVWAFSLMFLFSGRGYWQELIESIVWAHNKLKVAPATQPRALSIV
QGRAVGVTHYLLGGIATTWAFFLARIIAVG
>AJE73925.1:1-750/1-750 photosystem I P700 chlorophyll a [Helenium flexuosum]
MIIRSPEPEVKILVDRDHIKTSFEEWARPGHFSRTIAKGPETTTWIWNLHADAHDFDSHTSDLEEISRKVFS
AHFGQLSIIFLWLSGMYFHGARFSNYEAWLSDPTHIGPSAQVVWPIVGQEILNGDVGGGFRGIQITSGFFQL
WRASGITSELQLYCTAIGALIFAGLMLFAGWFHYHKAAPKLAWFQDVESMLNHHLAGLLGLGSLSWAGHQVH
VSLPINQFLNAGVDPKEIPLPHEFILNRDLLAQLYPSFAEGATPFFTLNWSKYADFLTFRGGLDPVTGGLWL
TDTAHHHLAIAILFLIAGHMYRTNWGIGHGLKDILEAHKGPFTGQGHKGLYEILTTSWHAQLSLNLAMLGSL
TIVVAHHMYAMPPYPYLATDYGTQLSLFTHHMWIGGFLIVGAAAHAAIFMVRDYDPTTRYNDLLDRVLRHRD
AIISHLNWACIFLGFHSFGLYIHNDTMSALGRPQDMFSDTAIQLQPVFAQWIQNTHALAPGATAPGATASTS
LTWGGGDLVAVGGKVALLPIPLGTADFLVHHIHAFTIHVTVLILLKGVLFARSSRLIPDKANLGFRFPCDGP
GRGGTCQVSAWDHVFLGLFWMYNAISVVIFHFSWKMQSDVWGSISDQGVVTHITGGNFAQSSITINGWLRDF
LWAQASQVIQSYGSSLSAYGLFFLGAHFVWAFSLMFLFSGRGYWQELIESIVWAHNKLKVAPATQPRALSIV
QGRAVGVTHYLLGGIATTWAFFLARIIAVG
>YP_009554280.1:1-750/1-750 PsaA [Scurrula parasitica]
MIIRSPEPEVKILVDRDPIKTSFEEWARPGHFSRTIAKGPDTTTWIWNLHADAHDFDSHTSDLEEISRKIFS
AHFGQLSIIFLWISGMYFHGARFSNYEAWLSDPTHIGPSAQVVWPIVGQEILNGAVGGGFRGIQITSGFFQI
WRASGITSELQLYCTAIGALIFSTLTFFAGWFHYHKAAPKLAWFQDVESMLNHHLAGLLGLGSLSWAGHQIH
VSLPINQFLNAGVDPKEIPLPHEFILNQDLLAQLYPSFSEGATPFFTLNWSKYAEFLTFRGGLDPVTGGLWL
TDIAHHHLAIAIVFLIAGHMYRTNWSIGHSLKDILETHKGPFTGQGHKGLYDILTTSWHAQLSLNLAMLGSL
TIVVAHHMYSMPPYPYLATDYSTQLSLFTHHMWIGGFLIVGAAAHAAIFMVRDYDPITRYNDLLDRVLRHRD
AIISHLNWACIFLGFHSFGLYIHNDTMSALGRPQDMFSDTAIQLQPVFAQWIQNIHALAPDATAPGATTGIS
LAWGNGDLVAVGGKVALLPIPLGTADFLVHHIHAFTIHVTVLILLKGVLFARSSRLIPDKANLGFRFPCDGP
GRGGTCQVSAWDHVFLGLFWMYNAISVVIFHFSWKMQSDVWGSISDQGRITHITGGNFAQSSITINGWLRDF
LWAQASQVIQSYGSSLSAYGLLFLGAHFVWAFSLMFLFSGRGYWQELIESIVWAHNKLKVAPAIQPRALSIV
QGRAVGVTHYLLGGIATTWAFFLARIIAVG
>AJE74609.1:1-750/1-750 photosystem I P700 chlorophyll a [Lygodesmia juncea]
MIIRSPEPEVKILVDRDHIKTSFEEWARPGHFSRTIAKGPETTTWIWNLHADAHDFDSHTSDLEEISRKVFS
AHFGQLSIIFLWLSGMYFHGARFSNYEAWLSDPTHIGPSAQVVWPIVGQEILNGDVGGGFRGIQITSGFFQI
WRASGITSELQLYCTAIGALVFAALMLFAGWFHYHKAAPKLAWFQDVESMLNHHLAGLLGLGSLSWAGHQVH
VSLPINQFLNAGVDPKEIPLPHEFILNRDLLAQLYPSFAEGATPFFTLNWSKYADFLTFRGGLDPVTGGLWL
TDTAHHHLAIAILFLIAGHMYRTNWGIGHGLKDILEAHKGPFTGQGHKGLYEILTTSWHAQLSLNLAMLGSL
TIVVAHHMYAMPPYPYLATDYGTQLSLFTHHMWIGGFLIVGAAAHAAIFMVRDYDPTTRYNDLLDRVLRHRD
AIISHLNWACIFLGFHSFGLYIHNDTMSALGRPQDMFSDTAIQLQPVFAQWIQNTHALAPSATAPGATASTS
LTWGGGDLVAVGGKVALLPIPLGTADFLVHHIHAFTIHVTVLILLKGVLFARSSRLIPDKANLGFRFPCDGP
GRGGTCQVSAWDHVFLGLFWMYNAISVVIFHFSWKMQSDVWGSISDQGVVTHITGGNFAQSSITINGWLRDF
LWAQASQVIQSYGSSLSAYGLFFLGAHFVWAFSLMFLFSGRGYWQELIESIVWAHNKLKVAPATQPRALSIV
QGRAVGVTHYLLGGIATTWAFFLARIIAVG
>YP_009458383.1:1-750/1-750 PsaA [Patrinia saniculifolia]
MIIRSPEPEVKILVDRDHIKTSFEEWAKPGHFSRTLAKGPDTTTWIWNLHADAHDFDSHTSDLEEISRKVFS
AHFGQLSIIFLWLSGMYFHGARFSNYEAWLSDPTHIRPSAQVVWPIVGQEILNGDVGGGFRGIQITSGFFQI
WRASGITSELQLYCTAIGALIFAALMLFAGWFHYHKAAPKLAWFQDVESMLNHHLAGLLGLGSLSWAGHQVH
VSLPINQFLNAGVDPKEIPLPHEFILNRDLLAQLYPSFAEGATPFFTLNWSKYADFLTFRGGLDPVTGGLWL
TDIAHHHLAIAVLFLIAGHMYRTNWGIGHGLKDILEAHKGPFTGQGHKGLYEILTTSWHAQLSLNLAMLGSL
TIVVAHHMYSMPPYPYLATDYGTQLSLFTHHMWIGGFLIVGAAAHAAIFMVRDYDPTTRYNDLLDRVLRHRD
AIISHLNWACIFLGFHSFGLYIHNDTMSALGRPQDMFSDTAIQLQPVFAQWIQNTHALAPGATAPGATTSTS
LTWGGGDLVAVGGKVALLPIPLGTADFLVHHIHAFTIHVTVLILLKGVLFARSSRLIPDKANLGFRFPCDGP
GRGGTCQVSAWDHVFLGLFWMYNAISVVIFHFSWKMQSDVWGSISDQGVVTHITGGNFAQSSITINGWLRDF
LWAQASQVIQSYGSSLSAYGLFFLGAHFVWAFSLMFLFSGRGYWQELIESIVWAHNKLKVAPATQPRALSIV
QGRAVGVTHYLLGGIATTWAFFLARIIAVG
>YP_009825085.1:1-750/1-750 PsaA [Doniophyton anomalum]
MIIRSPEPEVKILVDRDHIKTSFEEWARPGHFSRTIAKGPETTTWIWNLHADAHDFDSHTSDLEEISRKVFS
AHFGQLSIIFLWLSGMYFHGARFSNYEAWLSDPTHIGPSAQVVWPIVGQEILNGDVGGGFRGIQITSGFFQI
WRASGITSELQLYCTAIGALIFAALMLFAGWFHYHKAAPKLAWFQDVESMLNHHLAGLLGLGSLSWAGHQVH
VSLPINQFLNAGVDPKEIPLPHEFILNRDLLAQLYPSFAEGATPFFTLNWSKYADFLTFRGGLDPVTGGLWL
TDTAHHHLAIAILFLIAGHMYRTNWGIGHGLKDILEAHKGPFTGQGHKGLYEILTTSWHAQLSLNLAMLGSL
TIVVAHHMYAMPPYPYLATDYGTQLSLFTHHMWIGGFLIVGAAAHAAIFMVRDYDPTTRYNDLLDRVLRHRD
AIISHLNWACIFLGFHSFGLYIHNDTMSALGRPQDMFSDTAIQLQPVFAQWIQNTHALAPGATAPGATASTS
LTWGGGDLVAVGGKVALLPIPLGTADFLVHHIHAFTIHVTVLILLKGVLFARSSRLIPDKANLGFRFPCDGP
GRGGTCQVSAWDHIFLGLFWMYNAISVVIFHFSWKMQSDVWGSISDQGVVTHITGGNFAQSSITINGWLRDF
LWAQASQVIQSYGSSLSAYGLFFLGAHFVWAFSLMFLFSGRGYWQELIESIVWAHNKLKVAPATQPRALSIV
QGRAVGVTHYLLGGIATTWAFFLARIIAVG
>YP_009762876.1:1-750/1-750 PsaA [Gleditsia sinensis]
MIIRSPEPEVKILVDIDPIKTSFEEWAKPGHFSRTIAKGPDTTTWIWNLHADAHDFDSHTSDLEEISRKVFS
AHFGQLSIIFLWLSGMYFHGARFSNYEAWLSDPTHIGPSAQVVWPIVGQEILNGDVGGGFRGIQITSGFFQL
WRASGITSELQLYCTAIGALVFAALMLFAGWFHYHKAAPKLAWFQDVESMLNHHLAGLLGLGSLSWAGHQVH
VSLPINQFLNAGVDPKEIPLPHEFILNRDLLAQLYPSFAEGATPFFTLNWSKYAEFLTFRGGLDPVTGGLWL
TDIAHHHLAIAILFLIAGHMYRTNWGIGHGIKDILEAHKGPFTGQGHKGLYEILTTSWHAQLSLNLAMLGSL
TIIVAHHMYSMPPYPYLATDYGTQLSLFTHHMWIGGFLIVGAAAHAAIFMVRDYDPTTRYNDLLDRVLRHRD
AIISHLNWVCIFLGFHSFGLYIHNDTMSALGRPQDMFSDTAIQLQPVFAQWIQNTHALAPGATAPGATTSTS
LTWGGGDLVAVGGKVALLPIPLGTADFLVHHIHAFTIHVTVLILLKGVLFARSSRLIPDKANLGFRFPCDGP
GRGGTCQVSAWDHVFLGLFWMYNAISVVIFHFSWKMQSDVWGSISDQGVVTHITGGNFAQSSITINGWLRDF
LWAQASQVIQSYGSSLSAYGLFFLGAHFVWAFSLMFLFSGRGYWQELIESIVWAHNKLKVAPATQPRALSIV
QGRAVGVTHYLLGGIATTWAFFLARIIAVG
>QVD40045.1:1-750/1-750 PsaA [Maerua oblongifolia]
MIIRSPEPEVKILVDRDPVKTSFEEWAKPGHFSRTIAKGPDTTTWIWNLHADAHDFDSHTSDLEEISRKVFS
AHFGQLSIIFLWLSGMYFHGARFSNYEAWLSDPTHIGPSAQVVWPIVGQEILNGDVGGGFRGIQITSGFFQI
WRASGITSELQLYCTAIGALVFAALMLFAGWFHYHKAAPKLAWFQDVESMLNHHLAGLLGLGSLSWAGHQVH
VSLPINQFLNAGVDPKEIPLPHEFILNRDLLTQLYPSFAEGATPFFTLNWSKYSEFLTFRGGLDPVTGGLWL
TDIAHHHLAIAILFLIAGHMYRTNWGIGHGLKDILEAHKGPFTGQGHKGLYEILTTSWHAQLSLNLAMLGSL
TIVVAHHMYSMPPYPYLATDYATQLSLFTHHMWIGGFLIVGAAAHAAIFMVRDYDPTNRYNDLLDRVLRHRD
AIISHLNWVCIFLGFHSFGLYIHNDTMSALGRPQDMFSDTAIQLQPVFAQWIQNTHALAPGVTAPGETTSTS
LTWGGGELVAVGGKVALLPIPLGTADFLVHHIHAFTIHVTVLILLKGVLFARSSRLIPDKANLGFRFPCDGP
GRGGTCQVSAWDHVFLGLFWMYNAISVVIFHFSWKMQSDVWGSLSDQGVVTHITGGNFAQSSITINGWLRDF
LWAQASQVIQSYGSSLSAYGLFFLGAHFVWAFSLMFLFSGRGYWQELIESIVWAHNKLKVAPATQPRALSIV
QGRAVGVTHYLLGGIATTWAFFLARIIAVG
>YP_009912250.1:1-750/1-750 PsaA [Fulcaldea stuessyi]
MIIRSPEPEVKILVDRDHIKTSFEEWARPGHFSRTIAKGPETTTWIWNLHADAHDFDSHTSDLEEISRKVFS
AHFGQLSIIFLWLSGMYFHGARFSNYEAWLSDPTHIGPSAQVVWPIVGQEILNGDVGGGFRGIQITSGFFQI
WRASGITSELQLYCTAIGALIFAALMLFAGWFHYHKAAPKLAWFQDVESMLNHHLAGLLGLGSLSWAGHQVH
VSLPINQFLNAGVDPKEIPLPHEFILNRDLLAQLYPSFAEGATPFFTLNWSKYADFLTFRGGLDPVTGGLWL
TDTAHHHLAIAILFLIAGHMYRTNWGIGHGLKDILEAHKGPFTGQGHKGLYEILTTSWHAQLSLNLAMLGSL
TIVVAHHMYAMPPYPYLATDYGTQLSLFTHHMWIGGFLIVGAAAHAAIFMVRDYDPTTRYNDLLDRVLRHRD
AIISHLNWACIFLGFHSFGLYIHNDTMSALGRPQDMFSDTAIQLQPVFAQWIQNTHALAPGATAPGATASTS
LTWGGGDLLAVGGKVALLPIPLGTADFLVHHIHAFTIHVTVLILLKGVLFARSSRLIPDKANLGFRFPCDGP
GRGGTCQVSAWDHVFLGLFWMYNAISVVIFHFSWKMQSDVWGSISDQGVVTHITGGNFAQSSITINGWLRDF
LWAQASQVIQSYGSSLSAYGLFFLGAHFVWAFSLMFLFSGRGYWQELIESIVWAHNKLKVAPATQPRALSIV
QGRAVGVTHYLLGGIATTWAFFLARIIAVG
>YP_009346263.1:1-750/1-750 photosystem I protein A [Leptaspis banksii]
MITRSPEPEVKIVVDRDPVKTSFEEWARPGHFSRTIAKGPDTTTWIWNLHADAHDFDSHTGDLEEISRKVFS
AHFGQLSIIFLWLSGMYFHGARFSNYEAWLSDPTHIGPSAQVVWPIVGQEILNGDVGGGFRGIQITSGFFQI
WRASGITNELQLYCTAIGALIFASLMLFAGWFHYHKAAPKLAWFQDVESMLNHHLAGLLGLGSLSWAGHQIH
VSLPINQFLDAGVDPKEIPLPHEFILNRDLLAQLYPSFAEGATPFFTLNWSKYAEFLSFRGGLNPITGGLWL
SDIAHHHLAIAILFLIAGHMYRTNWGIGHGLKDILEAHKGPFTGQGHKGLYEILTTSWHAQLSLNLAMLGST
TIVVAHHMYSMPPYPYLATDYGTQLSLFTHHMWIGGFLIVGAAAHAAIFMVRDYDPTTRYNDLLDRVLRHRD
AIISHLNWVCIFLGFHSFGLYIHNDTMSALGRPQDMFSDTAIQLQPIFAQWIQNIHALAPGLTAPGATTSTS
LTWGGGELVAVGGKVALLPIPLGTADFLVHHIHAFTIHVTVLILLKGVLFARSSRLIPDKANLGFRFPCDGP
GRGGTCQVSAWDHVFLGLFWMYNSISVVIFHFSWKMQSDVWGTISDQGMVTHITGGNFAQSSITINGWLRDF
LWAQASQVIQSYGSSLSAYGLFFLGAHFVWAFSLMFLFSGRGYWQELIESIVWAHNKLKVAPATQPRALSII
QGRAVGVTHYLLGGIATTWAFFLARIIAVG
>QJF73107.1:1-750/1-750 PsaA [Iris loczyi]
MIIRSPEPEAKIVVDRDPVKTSFEEWARPGHFSRTIAKGPDTTTWIWNLHADAHDFDSHTSDLEEISRKVFS
AHFGQLSVIFLWLSGMYFHGARFSNYEAWLSDPTHIGPSAQVVWPIVGQEILNGDVGGGFRGIQITSGFFQI
WRASGITSELQLYCTAIGALVFALLMLFAGWFHYHKAAPKLAWFQDVESMLNHHLAGLLGLGSLSWAGHQIH
VSLPINQFLDAGVDPKEIPLPHEFILNRDLLAQLYPSFAEGATPLFTLNWSKYADFLSFRGGLDPITGGLWL
SDIAHHHLAIAILFLIAGHMYRTNWAIGHGLKDILEAHKGPFTGQGHKGLYEILTTSWHAQLSLNLAMLGSS
TIVVAHHMYSMPPYPYLAIDYGTQLSLFTHHMWIGGFLIVGAAAHAAIFMVRDYDPTTRYNDLLDRVLRHRD
AIISHLNWACIFLGFHSFGLYIHNDTMSALGRPQDMFSDTAIQLQPIFAQWVQNTHALAPGVTAPGATTSTS
LTWGGGELVAVGGKVALLPIPLGTADFLVHHIHAFTIHVTVLILLKGVLFARSSRLIPDKANLGFRFPCDGP
GRGGTCQVSAWDHVFLGLFWMYNAISVVIFHFSWKMQSDVWGTVSDQGVVTHITGGNFAQSSITINGWLRDF
LWAQASQVIQSYGSSLSAYGLFFLGAHFVWAFSLMFLFSGRGYWQELIESIVWAHNKLKVAPATQPRALSIV
QGRAVGVTHYLLGGIATTWAFFLARIIAVG
>QVD39957.1:1-750/1-750 PsaA [Maerua crassifolia]
MIIRSPEPEVKILVDKDPVKTSFEEWAKPGHFSRTIAKGPDTTTWIWNLHADAHDFDSHTSDLEEISRKVFS
AHFGQLSIIFLWLSGMYFHGARFSNYEAWLSDPTHIGPSAQVVWPIVGQEILNGDVGGGFRGIQITSGFFQI
WRASGITSELQLYCTAIGALVFAALMLFAGWFHYHKAAPKLAWFQDVESMLNHHLAGLLGLGSLSWAGHQVH
VSLPINQFLNAGVDPKEIPLPHEFILNRDLLTQLYPSFAEGATPFFTLNWSKYSEFLTFRGGLDPVTGGLWL
TDIAHHHLAIAILFLIAGHMYRTNWGIGHGLKDILEAHKGPFTGQGHKGLYEILTTSWHAQLSLNLAMLGSL
TIVVAHHMYSMPPYPYLATDYATQLSLFTHHMWIGGFLIVGAAAHAAIFMVRDYDPTNRYNDLLDRVLRHRD
AIISHLNWVCIFLGFHSFGLYIHNDTMSALGRPQDMFSDTAIQLQPVFAQWIQNTHALAPGVTAPGETTSTS
LTWGGGELVAVGGKVALLPIPLGTADFLVHHIHAFTIHVTVLILLKGVLFARSSRLIPDKANLGFRFPCDGP
GRGGTCQVSAWDHVFLGLFWMYNAISVVIFHFSWKMQSDVWGSLSDQGVVTHITGGNFAQSSITINGWLRDF
LWAQASQVIQSYGSSLSAYGLFFLGAHFVWAFSLMFLFSGRGYWQELIESIVWAHNKLKVAPATQPRALSIV
QGRAVGVTHYLLGGIATTWAFFLARIIAVG
>QDB64065.1:1-750/1-750 PsaA [Elsholtzia splendens]
MIIRSPEPEVKILVDKDPVKTSFEEWAKPGHFSRTIAKGPDTTTWIWNLHADAHDFDSHTSDLEEISRKVFS
AHFGQLSIIFLWLSGMYFHGARFSNYEAWLSDPTHIGPSAQVVWPIVGQEILNGDVGGGFRGIQITSGFFQI
WRASGITSELQLYCTAIGALVFAALMLFAGWFHYHKAAPKLAWFQDVESMLNHHLAGLLGLGSLSWAGHQVH
VSLPINQFLNAGVDPKEIPLPHEFILNRDLLAQLYPSFAEGATPFFTLNWSKYAEFLTFRGGLDPVTGGLWL
TDIAHHHLAIAILFLIAGHMYRTNWGIGHGLKDILEAHKGPFTGQGHKGLYEILTTSWHAQLSLNLAMLGSL
TIVVAHHMYSMPPYPYLATDYGTQLSLFTHHMWIGGFLIVGAAAHAAIFMVRDYDPTTRYNDLLDRVLRHRD
AIISHLNWACIFLGFHSFGLYIHNDTMSALGRPQDMFSDTALQLQPVFAQWIQNTHALAPGATAPGATASTS
LTWGSGDLVAVGGKVALLPIPLGTADFLVHHIHAFTIHVTVLILLKGVLFARSSRLIPDKANLGFRFPCDGP
GRGGTCQVSAWDHVFLGLFWMYNSISVVIFHFSWKMQSDVWGSINDQGVVTHITGGNFAQSSITINGWLRDF
LWAQASQVIQSYGSSLSAYGLFFLGAHFVWAFSLMFLFSGRGYWQELIESIVWAHNKLKVAPATQPRALSIV
QGRAVGVTHYLLGGIATTWAFFLARIIAVG
>CUR00077.1:1-750/1-750 psaA [Acacia acuaria]
MIIRSPEPEVKILVDMDPVKTSFEEWAKPGHFSRTIAKGPDTTTWIWNLHADAHDFDSHTSDLEEISRKVFS
AHFGQLSIIFLWLSGMYFHGARFSNYEAWLSDPTHIGPSAQVVWPIVGQEILNGDVGGGFRGIQITSGFFQI
WRASGITSELQLYCTAIGALVFAALMLFAGWFHYHKAAPKLAWFQDVESMLNHHLAGLLGLGSLSWAGHQVH
VSLPINQFLNAGVDPKEIPLPHEFILNRDLLAQLYPSFAEGANPFFTLNWSKYAEFLTFRGGLDPVTGGLWL
TDIAHHHLAIAILFLIAGHMYRTNWGIGHGIKDILEAHKGPFTGQGHKGLYEILTTSWHAQLSINLAMLGSL
TIVVAHHMYSMPPYPYLATDYGTQLSLFTHHMWIGGFLIVGAAAHAAIFMVRDYDPTTRYNDLLDRVLRHRD
AIISHLNWVCIFLGFHSFGLYIHNDTMSALGRPQDMFSDTAIQLQPVFAQWIQNTHALAPGATAPGATTSTS
LTWGGGDLVAVGGKVALLPIPLGTADFLVHHIHAFTIHVTVLILLKGVLFARSSRLIPDKANLGFRFPCDGP
GRGGTCQVSAWDHVFLGLFWMYNSISVVIFHFSWKMQSDVWGSISDQGVVTHITGGNFAQSSITINGWLRDF
LWAQASQVIQSYGSSLSAYGLFFLGAHFVWAFSLMFLFSGRGYWQELIESIVWAHNKLKVAPATQPRALSIV
QGRAVGVTHYLLGGIATTWAFFLARIIAVG
>YP_009655400.1:1-750/1-750 PsaA [Tragus australianus]
MIIRSPEPEVKIAVDRDPVKTSFEEWARPGHFSRTIAKGPDTTTWIWNLHADAHDFDSHTGDLEEISRKIFS
AHFGQLSIIFLWLSGMYFHGARFSNYEAWLSDPTHIGPSAQVVWPIVGQEILNGDVGGGFRGIQITSGFFQI
WRASGITSELQLYCTAIGALIFASLMLFAGWFHYHKAAPKLAWFQDVESMLNHHLAGLLGLGSLSWAGHQIH
VSLPINQFLDAGVDPKEIPLPHEFILNRDLLAQLYPSFAEGATPFFTLNWSKYAEFLTFRGGLDPITGGLWL
SDIAHHHLAIAILFLIAGHMYRTNWGIGHGLKDILEAHKGPFTGQGHKGLYEILTTSWHAQLSLNLAMLGST
TIVVAHHMYSMPPYPYLATDYGTQLSLFTHHMWIGGFLIVGAAAHAAIFMVRDYDPTTRYNDLLDRVLRHRD
AIISHLNWVCIFLGFHSFGLYIHNDTMSALGRPQDMFSDTAIQLQPIFAQWVQNIHADAPGVTAPGATTSTS
LTWGGGELVAVGGKVALLPIPLGTADFLVHHIHAFTIHVTVLILLKGVLFARSSRLIPDKANLGFRFPCDGP
GRGGTCQVSAWDHVFLGLFWMYNAISVVIFHFSWKMQSDVWGTVSDQGIVTHITGGNFAQSSITINGWLRDF
LWAQASQVIQSYGSSLSAYGLFFLGAHFVWAFSLMFLFSGRGYWQELIESIVWAHNKLKVAPATQPRALSII
QGRAVGVTHYLLGGIATTWAFFLARIIAVG
>YP_009747511.1:1-750/1-750 PsaA [Bidens pilosa]
MIIRSPEPEVKILVDRDHIKTSFEEWARPGHFSRTIAKGPETTTWIWNLHADAHDFDSHTSDLEEISRKVFS
AHFGQLSIIFLWLSGMYFHGARFSNYEAWLSDPTHIGPSAQVVWPIVGQEILNGDVGGGFRGIQITSGFFQI
WRASGITSELQLYCTAIGALIFAALMLFAGWFHYHKAAPKLAWFQDVESMLNHHLAGLLGLGSLSWAGHQVH
VSLPINQFLNAGVDPKEIPLPHEFILNRDLLAQLYPSFAEGATPFFTLNWSKYGDFLTFRGGLDPVTGGLWL
TDTAHHHLAIAILFLIAGHMYRTNWGIGHGLKDILEAHKGPFTGQGHKGLYEILTTSWHAQLSLNLAMLGSL
TIVVAHHMYAMPPYPYLATDYGTQLSLFTHHMWIGGFLIVGAAAHAAIFMVRDYDPTTRYNDLLDRVLRHRD
AIISHLNWACIFLGFHSFGLYIHNDTMSALGRPQDMFSDTAIQLQPVFAQWIQNTHALAPGATAPGATASTS
LTWGGGDLVAVGGKVALLPIPLGTADFLVHHIHAFTIHVTVLILLKGVLFARSSRLIPDKANLGFRFPCDGP
GRGGTCQVSAWDHVFLGLFWMYNSISVVIFHFSWKMQSDVWGSISDQGVVTHITGGNFAQSSITINGWLRDF
LWAQASQVIQSYGSSLSAYGLFFLGAHFVWAFSLMFLFSGRGYWQELIESIVWAHNKLKVAPATQPRALSIV
QGRAVGVTHYLLGGIATTWAFFLARIIAVG
>QCS25376.1:1-750/1-750 PsaA [Dipentodon sinicus]
MIIRSPEPEVKILVDRDPIKTSFEAWARPGHFSRTIAKGPDTTTWIWNLHADAHDFDSHTSDLEEISRKVFS
AHFGQLSIIFLWLSGMYFHGARFSNYEAWLSDPTHIGPSAQVVWPIVGQEILNGDVGGGFRGIQITSGFFQI
WRASGITSELQLYCTAIGALVFAALMLFAGWFHYHKAAPKLAWFQDVESMLNHHLAGLLGLGSLSWAGHQIH
VSLPINQFLNAGVDPKEIPLPHEFILNRDLLAQLYPSFAEGATPFFTLNWSKYAEFLTFRGGLDPVTGGLWL
TDIAHHHLAIAILFLIAGHMYRTNWGIGHGLKDILEAHKGPFTGQGHKGLYEILTTSWHAQLSLNLAMLGSL
TIVVAHHMYSMPPYPYLATDYGTQLSLFTHHMWIGGFLIVGAAAHAAIFMVRDYDPTTRYNDLLDRVLRHRD
AIISHLNWVCIFLGFHSFGLYIHNDTMSALGRPQDMFSDTAIQLQPVFAQWIQNTHALAPGATAPGATTSTS
LAWGGRDLVAVGGKVALLPIPLGTADFLVHHIHAFTIHVTVLILLKGVLFSRSSRLIPDKANLGFRFPCDGP
GRGGTCQVSAWDHVFLGLFWMYNAISVVIFHFSWKMQSDVWGSISDQGVVTHITGGNFAQSSITINGWLRDF
LWAQASQVIQSYGSSLSAYGLFFLGAHFVWAFSLMFLFSGRGYWQELIESIVWAHNKLKVAPATQPRALSIV
QGRAVGVTHYLLGGIATTWAFFLARIIAVG
>YP_009917833.1:1-750/1-750 PsaA [Morella salicifolia]
MIIRSPEPEVKILVDRDPIKTSFEQWARPGHFSRTIAKGPDTTTWIWNLHADAHDFDSHTSDLEEISRKVFS
AHFGQLSIIFLWLSGMYFHGARFSNYEAWLSDPTHIGPSAQVVWPIVGQEILNGDVGGGFRGIQITSGFFQI
WRASGITNELQLYCTAIGALVFAALMLFAGWFHYHKAAPKLAWFQDVESMLNHHLAGLLGLGSLSWAGHQVH
VSLPINQFLNAGVDPKEIPLPHEFILNRDLLAQLYPSFAEGATPFFTLNWSKYAEFLTFRGGLDPVTGGLWL
TDIAHHHLAIAILFLIAGHMYRTNWGIGHGIKDILEAHKGPFTGQGHKGLYEILTTSWHAQLSINLAMLGSL
TIVVAHHMYSMPPYPYLATDYGTQLSLFTHHMWIGGFLIVGAAAHAAIFMIRDYDPTTRYNDLLDRVLRHRD
AIISHLNWVCIFLGFHSFGLYIHNDTMSALGRPQDMFSDTAIQLQPVFAQWIQNTHALAPGATAPGATTSTS
LTWGGADLVAVGGKVALLPIPLGTADFLVHHIHAFTIHVTVLILLKGVLFARSSRLIPDKANLGFRFPCDGP
GRGGTCQVSAWDHVFLGLFWMYNAISVVIFHFSWKMQSDVWGSISDQGVVTHITGGNFAQSSITINGWLRDF
LWAQASQVIQSYGSSLSAYGLFFLGAHFVWAFSLMFLFSGRGYWQELIESIVWAHNKLKVAPATQPRALSIV
QGRAVGVTHYLLGGIATTWAFFLARIIAVG
>YP_009253563.1:1-750/1-750 PsaA [Senna tora]
MIIRSPEPEVKILVDRDPIKTSFEEWAKPGHFSRTIAKGPDTTTWIWNLHADAHDFDSHTSDLEEISRKVFS
AHFGQLSIIFLWLSGMYFHGARFSNYEAWLSDPTHIGPSAQVVWPIVGQEILNGDVGGGFRGIQITSGFFQI
WRASGITSELQLYCTAIGALVFAALMLFAGWFHYHKAAPKLAWFQDVESMLNHHLAGLLGLGSLSWAGHQVH
VSLPINQFLNAGVDPKEIPLPHEFILNRDLLAQLYPSFAEGATPFFTLNWSKYAEFLTFRGGLDPVTGGLWL
TDIAHHHLAIAILFLIAGHMYRTNWGIGHGIKDILEAHKGPFTGQGHKGLYEILTTSWHAQLSINLAMLGSL
TIVVAHHMYSMPPYPYLATDYGTQLSLFTHHMWIGGFLIVGAAAHAAIFMVRDYDPTTRYNDLLDRVLRHRD
AIISHLNWVCIFLGFHSFGLYIHNDTMSALGRPQDMFSDTAIQLQPVFSQWIQNTHALAPGATAPGATTSTS
LTWGGGDLVAVGGKVALLPIPLGTADFLVHHIHAFTIHVTVLILLKGVLFARSSRLIPDKANLGFRFPCDGP
GRGGTCQVSAWDHVFLGLFWMYNAISVVIFHFSWKMQSDVWGSISDQGVVTHITGGNFAQSSITINGWLRDF
LWAQASQVIQSYGSSLSAYGLFFLGAHFVWAFSLMFLFSGRGYWQELIESIVWAHNKLKVAPATQPRALSIV
QGRAVGVTHYLLGGIATTWAFFLARIIAVG
>BCX55662.1:1-750/1-750 psaA [Rhamnus crenata]
MIIRSPEPEVKILVDRDPVKTSFEEWARPGHFSRTIAKGPDTTTWIWNLHADAHDFDSHTNDLEEISRKVFS
AHFGQLSIIFLWLSGMYFHGARFSNYEAWLSDPTHIRPSAQVVWPIVGQEILNGDVGGGFRGIQITSGFFQI
WRASGITSELQLYCTAIGALVFAALMLFAGWFHYHKAAPKLAWFQDVESMLNHHLAGLLGLGSLSWAGHQVH
VSLPINQFLNAGVDPKEIPLPHEFILNRDLLAQLYPSFAEGATPFFTLNWSKYSEFLTFRGGLDPVTGGLWL
TDIAHHHLAIAILFLIAGHMYRTNWGIGHGIKDILEAHKGPFTGQGHKGLYEILTTSWHAQLSLNLAMLGSL
TIVVAHHMYSMPPYPYLATDYGTQLSLFTHHMWIGGFLIVGAAAHAAIFMVRDYDPTTRYNDLLDRVLRHRD
AIISHLNWVCIFLGFHSFGLYIHNDTMSALGRPQDMFSDTAIQLQPVFAQWIQNTHALAPGATAPGATTSTS
LTWGGGDLVAVGGKVALLPIPLGTADFLVHHIHAFTIHVTVLILLKGVLFARSSRLIPDKANLGFRFPCDGP
GRGGTCQVSAWDHVFLGLFWMYNAISVVIFHFSWKMQSDVWGSISDQGVVTHITGGNFAQSSVTINGWLRDF
LWAQASQVIQSYGSSLSAYGLFFLGAHFVWAFSLMFLFSGRGYWQELIESIVWAHNKLKVAPATQPRALSIV
QGRAVGVTHYLLGGIATTWAFFLARIIAVG
>YP_009371076.1:1-750/1-750 PsaA [Vernicia fordii]
MIIRSPEPEVKILVDRDPIKTSFEEWARPGHFSRTIAKGPDTTTWIWNLHADAHDFDSHTSDLEEISRKVFS
AHFGQLSIIFLWLSGMYFHGARFSNYEAWLSDPTHIGPSAQVVWPIVGQEILNGDVGGGFRGIQITSGFFQI
WRASGITSELQLYCTAIGALVFAALMLFAGWFHYHKAAPKLAWFQDVESMLNHHLAGLLGLGSLSWAGHQVH
VSLPINQFLNAGVDPKEIPLPHEFILNRDLLAQLYPSFAEGATPFFTLNWSKYSEFLTFRGGLDPVTGGLWL
TDIAHHHLAIAILFLIAGHMYRTNWGIGHGIKDILEAHKGPFTGQGHKGLYEILTTSWHAQLSLNLAMLGSL
TIVVAHHMYSMPPYPYLATDYGTQLSLFTHHMWIGGFLIVGAAAHAAIFMVRDYDPTTRYNDLLDRVLRHRD
AIISHLNWVCIFLGFHSFGLYIHNDTMSALGRPQDMFSDTAIQLQPVFAQWIQNTHALAPVATAPGATASTS
LTWGGGDLVAVGGKVALLPIPLGTADFLVHHIHAFTIHVTVLILLKGVLFARSSRLIPDKANLGFRFPCDGP
GRGGTCQVSAWDHVFLGLFWMYNSISVVIFHFSWKMQSDVWGSISDQGVVTHITGGNFAQSSITINGWLRDF
LWAQASQVIQSYGSSLSAYGLFFLGAHFVWAFSLMFLFSGRGYWQELIESIVWAHNKLKVAPATQPRALSII
QGRAVGVTHYLLGGIATTWAFFLARIIAVG
>YP_009967860.1:1-750/1-750 PsaA [Zanthoxylum acanthopodium]
MIIRSPEPEVKILVDRDPIKTSFEEWARPGHFSRTIAKGPDTTTWIWNLHADAHDFDSHTSDLEEISRKVFS
AHFGQLSIIFLWLSGMYFHGARFSNYEAWLNDPTHVGPSAQVVWPIVGQEILNGDVGGGFRGIQITSGFFQI
WRASGITSELQLYCTAIGALIFAALMLFAGWFHYHKAAPKLAWFQDVESMLNHHLAGLLGLGSLSWAGHQVH
VSLPINQFLNAGVDPKEIPLPHEFILNRDLLAQLYPSFAEGATPFFTLNWSKYADFLTFRGGLDPVTGGLWL
TDIAHHHLAIAILFLIAGHMYRTNWGIGHGLKDILEAHKGPFTGQGHKGLYEILTTSWHAQLSLNLAMLGSL
TIVVAHHMYSMPPYPYLATDYGTQLSLFTHHMWIGGFLIVGAAAHAAIFMVRDYDPTTRYNDLLDRVLRHRD
AIISHLNWVCIFLGFHSFGLYIHNDTMSALGRPQDMFSDTAIQLQPVFAQWIQNTHALAPGGTAPGATASTS
LTWGGGDLVAVGGKVALLPIPLGTADFLVHHIHAFTIHVTVLILLKGVLFARSSRLIPDKANLGFRFPCDGP
GRGGTCQVSAWDHVFLGLFWMYNAISVVIFHFSWKMQSDVWGSISDQGVVTHITGGNFAQSSITINGWLRDF
LWAQASQVIQSYGSSLSAYGLFFLGAHFVWAFSLMFLFSGRGYWQELIESIVWAHNKLKVAPATQPRALSIV
QGRAVGVTHYLLGGIATTWAFFLARIIAVG
>ANS11019.1:1-750/1-750 photosystem I P700 chlorophyll a [Euphronia guianensis]
MIIHSPEPEVKILVDRDPIKTSFEEWARPGHFSRTIAKGPDTTTWIWNLHADAHDFDSHTNDLEEISRKVFS
AHFGQLSIIFLWLSGMYFHGARFSNYEAWLSDPTHIGPSAQVVWPIVGQEILNGEVGGGFRGIQITSGFFQI
WRASGITSELQLYCTAIGALVFSALMLFAGWFHYHKAAPKLAWFQDVESMLNHHLAGLLGLGSLSWAGHQVH
VSLPINQFLNAGVDPKEIPLPHEFILNRDLLAQLYPSFAEGATPFFTLNWSKYSEFLTFRGGLDPVTGGLWL
TDIAHHHLAIAILFLIAGHMYRTNWGIGHGIKDILEAHKGPFTGQGHKGLYEILTTSWHAQLSLNLAMLGSL
TIVVAHHMYSMPPYPYLATDYGTQLSLFTHHMWIGGFLIVGAAAHAAIFMVRDYDPTTRYNDLLDRVLRHRD
AIISHLNWVCIFLGFHSFGLYIHNDTMSALGRPQDMFSDTAIQLQPVFAQWIQNTHALAPGATAPGATASTS
LTWGSSDLVAVGGKVALLPIPLGTADFLVHHIHAFTIHVTVLILLKGVLFARSSRLIPDKANLGFRFPCDGP
GRGGTCQVSAWDHVFLGLFWMYNSISVVIFHFSWKMQSDVWGSISDQGVVTHITGGNFAQSSITINGWLRDF
LWAQASQVIQSYGSSLSAYGLFFLGAHFVWAFSLMFLFSGRGYWQELIESIVWAHNKLKVAPATQPRALSII
QGRAVGVTHYLLGGIATTWAFFLARIIAVG
>YP_009655721.1:1-750/1-750 PsaA [Enteropogon ramosus]
MIIRSPEPEVKIVVDRDPVKTSFEAWARPGHFSRTIAKGPDTTTWIWNLHADAHDFDSHTGDLEEISRKIFS
AHFGQLSIIFLWLSGMYFHGARFSNYEAWLSDPTHIGPSAQVVWPIVGQEILNGDVGGGFRGIQITSGFFQI
WRASGITSELQLYCTAIGALIFASLMLFAGWFHYHKAAPKLAWFQDVESMLNHHLAGLLGLGSLSWAGHQIH
VSLPINQFLDAGVDPKEIPLPHEFILNRDLLAQLYPSFAEGATPFFTLNWSKYAEFLTFRGGLDPITGGLWL
SDIAHHHLAIAILFLIAGHMYRTNWGIGHGLKDILEAHKGPFTGQGHKGLYEILTTSWHAQLSLNLAMLGST
TIVVAHHMYSMPPYPYLATDYGTQLSLFTHHMWIGGFLIVGAAAHAAIFMVRDYDPTTRYNDLLDRVLRHRD
AIISHLNWVCIFLGFHSFGLYIHNDTMSALGRPQDMFSDTAIQLQPIFAQWVQNIHADAPGVTAPGATTSTS
LTWGGGELVAVGGKVALLPIPLGTADFLVHHIHAFTIHVTVLILLKGVLFARSSRLIPDKANLGFRFPCDGP
GRGGTCQVSAWDHVFLGLFWMYNAISVVIFHFSWKMQSDVWGTVSDQGIVTHITGGNFAQSSITINGWLRDF
LWAQASQVIQSYGSSLSAYGLFFLGAHFVWAFSLMFLFSGRGYWQELIESIVWAHNKLKVAPATQPRALSII
QGRAVGVTHYLLGGIATTWAFFLARIIAVG
>CUR01618.1:1-750/1-750 psaA [Acacia cyclops]
MIIRSPEPEVKILVDIDPVKTSFEEWAKPGHFSRTIAKGPDTTTWIWNLHADAHDFDSHTSDLEEISRKVFS
AHFGQLSIIFLWLSGMYFHGARFSNYEAWLSDPTHIGPSAQVVWPIVGQEILNGDVGGGFRGIQITSGFFQI
WRASGITSELQLYCTAIGALVFAALMLFAGWFHYHKAAPKLAWFQDVESMLNHHLAGLLGLGSLSWAGHQVH
VSLPINQFLNAGVDPKEIPLPHEFILNRDLLTQLYPSFAEGATPFFTLNWSKYAEFLTFRGGLDPVTGGLWL
TDIAHHHLAIAILFLIAGHMYRTNWGIGHGIKDILEAHKGPFTGQGHKGLYEILTTSWHAQLSINLAMLGSL
TIVVAHHMYSMPPYPYLATDYGTQLSLFTHHMWIGGFLIVGAAAHAAIFMVRDYDPTTRYNDLLDRVLRHRD
AIISHLNWVCIFLGFHSFGLYIHNDTMSALGRPQDMFSDTAIQLQPVFAQWIQNTHALAPGVTAPGATTSTS
LTWGGGDLVAVGGKVALLPIPLGTADFLVHHIHAFTIHVTVLILLKGVLFARSSRLIPDKANLGFRFPCDGP
GRGGTCQVSAWDHVFLGLFWMYNSISVVIFHFSWKMQSDVWGSISDQGVVTHITGGNFAQSSITINGWLRDF
LWAQASQVIQSYGSSLSAYGLFFLGAHFVWAFSLMFLFSGRGYWQELIESIVWAHNKLKVAPATQPRALSIV
QGRAVGVTHYLLGGIATTWAFFLARIIAVG
>YP_005296100.1:1-750/1-750 psaA gene product [Pentactina rupicola]
MIIRSPEPEVKILVDRDPVKTSFEEWARPGHFSRTIAKGPDTTTWIWNLHADAHDFDSHTSDLEEISRKVFS
AHFGQLSIIFLWLSGMYFHGARFSNYEAWLSDPTHIGPSAQVVWPIVGQEILNGDVGGGFRGIQITSGFFQI
WRASGITSELQLYCTAIGALVFAALMLFAGWFHYHKAAPKLAWFQDVESMLNHHLAGLLGLGSLSWAGHQIH
VSLPINQFLNAGVDPKEIPLPHEFILNRDLLAQLYPSFSEGATPFFTLNWSKYAEFLTFRGGLDPVTGGLWL
TDIAHHHLAIAILFLVAGHMYRTNWGIGHGIKDILEAHKGPFTGQGHKGLYEILTTSWHAQLSINLAMLGSL
TIVVAHHMYSMPPYPYLATDYGTQLSLFTHHMWIGGFLIVGAAAHAAIFMVRDYDPTTRYNDLLDRVLRHRD
AIISHLNWVCIFLGFHSFGLYIHNDTMSALGRPQDMFSDTAIQLQPVFAQWIQNTHALAPSATAPGATTSTS
LTWGGGDLVAVGGKVALLPIPLGTADFLVHHIHAFTIHVTVLILLKGVLFARSSRLIPDKANLGFRFPCDGP
GRGGTCQVSAWDHVFLGLFWMYNAISVVIFHFSWKMQSDVWGSISDQGVVTHITGGNFAQSSITINGWLRDF
LWAQASQVIQSYGSSLSAYGLFFLGAHFVWAFSLMFLFSGRGYWQELIESIVWAHNKLKVAPATQPRALSIV
QGRAVGVTHYLLGGIATTWAFFLARIIAVG
>CUR04708.1:1-750/1-750 psaA [Acacia murrayana]
MIIRSPEPEVKILVDMDPVKTSFEEWAKPGHFSRTIAKGPDTTTWIWNLHADAHDFDSHTSDLEEISRKVFS
AHFGQLSIIFLWLSGMYFHGARFSNYEAWLSDPTHIGPSAQVVWPIVGQEILNGDVGGGFRGIQITSGFFQI
WRASGITSELQLYCTAIGALVFAALMLFAGWFHYHKAAPKLAWFQDVESMLNHHLAGLLGLGSLSWAGHQVH
VSLPINQFLNAGVDPKEIPLPHEFILNRDLLAQLYPSFAEGATPFFTLNWSKYAEFLTFRGGLDPVTGGLWL
TDIAHHHLAIAILFLIAGHMYRTNWGIGHGIKDLLEAHKGPFTGQGHKGLYEILTTSWHAQLSINLAMLGSL
TIVVAHHMYSMPPYPYLATDYGTQLSLFTHHTWIGGFLIVGAAAHAAIFMVRDYDPTTRYNDLLDRVLRHRD
AIISHLNWVCIFLGFHSFGLYIHNDTMSALGRPQDMFSDTAIQLQPVFAQWIQNTHALAPGATAPGATTSTS
LTWGGGDLVAVGGKVALLPIPLGTADFLVHHIHAFTIHVTVLILLKGVLFARSSRLIPDKANLGFRFPCDGP
GRGGTCQVSAWDHVFLGLFWMYNSISVVIFHFSWKMQSDVWGSISDQGVVTHITGGNFAQSSITINGWLRDF
LWAQASQVIQSYGSSLSAYGLFFLGAHFVWAFSLMFLFSGRGYWQELIESIVWAHNKLKVAPATQPRALSIV
QGRAVGVTHYLLGGIATTWAFFLARIIAVG
>YP_009409237.1:1-750/1-750 PsaA [Aloe maculata]
MIIRSPEPEVKIVVDRDPIKTSFEEWARPGHFSRTIAKGPDTTTWIWNLHADAHDFDSHTSDLEEISRKVFS
AHFGQLSIIFLWLSGMYFHGARFSNYEAWLSDPIHIGPSAQVVWPIVGQEILNGDVGGGFRGIQITSGFFQL
WRASGITSELQLYCTAIGALVFALLMLFAGWFHYHKAAPKLAWFQDVESMLNHHLAGLLGLGSLSWAGHQIH
VSLPINQFLDAGVDPKEIPLPHEFILNRDLLAQLYPSFAEGATPFFTLNWSKYADFLTFRGGLDPITGGLWL
SDIAHHHLAIAILFLIAGHMYRTNWGIGHGLKDILEAHKGPFTGQGHKGLYEILITSWHAQLSLNLAMLGSS
TIVVAHHMYSMPPYPYLAIDYGTQLSLFTHHMWIGGFLIVGAAAHAAIFMVRDYDPTTRYNDLLDRVLRHRD
AIISHLNWACIFLGFHSFGLYIHNDTMSALGRPQDMFSDTAIQLQPIFAQWVQNTHALAPGVTAPGATTSTS
LTWGGGELVAVGGKVALLPIPLGTADFLVHHIHAFTIHVTVLILLKGVLFARSSRLIPDKANLGFRFPCDGP
GRGGTCQVSAWDHVFLGLFWMYNAISVVIFHFSWKMQSDVWGTISDQGVVTHITGGNFAQSSITINGWLRDF
LWAQASQVIQSYGSSLSAYGLFFLGAHFVWAFSLMFLFSGRGYWQELIESIVWAHNKLKVAPATQPRALSIV
QGRAVGVTHYLLGGIATTWAFFLARIIAVG
>AUF34040.1:1-750/1-750 PsaA [Mastixia caudatilimba]
MIIRSPEPEVKILVDRDPIKTSFEEWARPGHFSRTIAKGPDTTTWIWNLHADAHDFDSHTSDLEEISRKVFS
AHFGQLSIIFLWLSGMYFHGARFSNYEAWLSDPTHIGPSAQVVWPIVGQEILNGDVGGGFRGIQITSGFFQL
WRASGITSELQLYCTAIGALVFAALMLFAGWFHYHKAAPKLAWFQDVESMLNHHLAGLLGLGSLSWAGHQVH
VSLPINQFLNAGVDPKEIPLPHEFILNRDLLAQLYPSFAEGATPFFTLNWSKYAEFLTFRGGLDPVTGGLWL
TDIAHHHLAIAILFLIAGHMYRTNWGIGHGLKDILEAHKGPFTGQGHKGLYEILTTSWHAQLSLNLAMLGSL
TIVVAHHMYAMPPYPYLATDYGTQLSLFTHHMWIGGFLIVGAAAHAAIFMVRDYDPTTRYNDLLDRVLRHRD
AIISHLNWACIFLGFHSFGLYIHNDTMSALGRPQDMFSDTAIQLQPVFAQWIQNTHALAPGATAPGATTSTS
LTWGGGDLVAVGGKVALLPIPLGTADFLVHHIHAFTIHVTVLILLKGVLFARSSRLIPDKANLGFRFPCDGP
GRGGTCQVSAWDHVFLGLFWMYNAISVVIFHFSWKMQSDVWGSINDQGVVTHITGGNFAQSSITINGWLRDF
LWAQASQVIQSYGSSLSAYGLFFLGAHFVWAFSLMFLFSGRGYWQELIESIVWAHNKLKVAPATQPRALSIV
QGRAVGVTHYLLGGIATTWAFFLARIIAVG
>YP_009656207.1:1-750/1-750 PsaA [Tripogonella loliiformis]
MIIRSPEPEVKIVVDRDPVKTSFEAWARPGHFSRTIAKGPDTTTWIWNLHADAHDFDSHTGDLEEISRKIFS
AHFGQLSIIFLWLSGMYFHGARFSNYEAWLSDPTHIGPSAQVVWPIVGQEILNGDVGGGFRGIQITSGFFQI
WRASGITSELQLYCTAIGALIFASLMLFAGWFHYHKAAPKLAWFQDVESMLNHHLAGLLGLGSLSWAGHQIH
VSLPINQFLDAGVDPKEIPLPHEFILNRDLLAQLYPSFAEGATPFFTLNWSKYAEFLTFRGGLDPITGGLWL
SDIAHHHLAIAILFLIAGHMYRTNWGIGHGLKDILEAHKGPFTGQGHKGLYEILTTSWHAQLSLNLAMLGST
TIVVAHHMYAMPPYPYLATDYGTQLSLFTHHMWIGGFLIVGAAAHAAIFMVRDYDPTTRYNDLLDRVLRHRD
AIISHLNWVCIFLGFHSFGLYIHNDTMSALGRPQDMFSDTAIQLQPVFAQWVQNIHADAPGVTAPGATTSTS
LTWGGGELVAVGGKVALLPIPLGTADFLVHHIHAFTIHVTVLILLKGVLFARSSRLIPDKANLGFRFPCDGP
GRGGTCQVSAWDHVFLGLFWMYNAISVVIFHFSWKMQSDVWGTVSDQGIVTHITGGNFAQSSITINGWLRDF
LWAQASQVIQSYGSSLSAYGLFFLGAHFVWAFSLMFLFSGRGYWQELIESIVWAHNKLKVAPATQPRALSII
QGRAVGVTHYLLGGIATTWAFFLARIIAVG
>YP_009590326.1:1-750/1-750 PsaA [Gymnospermium kiangnanense]
MIIRSPEPEVKILVDRDPVKTSFEEWARPGHFSRTLAKGPETTTWIWNLHADAHDFDSHTSDLEEISRKIFS
AHFGQLSIIFLWLSGMYFHGARFSNYEAWLSDPTHIRPSAQVVWPIVGQEILNGDVGGGFRGIQITSGFFQI
WRASGITSELQLYCTAIGALVFAALMLFAGWFHYHKAAPKLAWFQDVESMLNHHLAGLLGLGSLSWAGHQVH
VSLPINQFLDAGVDPKEIPLPHEFILNRDLLAQLYPSFAEGATPFFTLNWSKYAEFLTFRGGLDPVTGGLWL
TDIAHHHLAIAILFLIAGHMYRTNWGIGHGLKDILEAHKGPFTGQGHKGLYEILITSWHAQLALNLAMLGSL
TIVVAHHMYSMPPYPYLATDYGTQLSLFTHHMWIGGFLIVGAAAHAAIFMVRDYDPTTRYNDLLDRVLRHRD
AIISHLNWACIFLGFHSFGLYIHNDTMSALGRPQDMFSDTAIQLQPVFAQWIQNTHALAPGATAPGATTSTS
LTWGGGGLVAVGGKVALLPIPLGTADFLVHHIHAFTIHVTVLILLKGVLFARSSRLIPDKANLGFRFPCDGP
GRGGTCQVSAWDHVFLGLFWMYNAISVVIFHFSWKMQSDVWGSINDQGVVTHITGGNFAQSSITINGWLRDF
LWAQASQVIQSYGSSLSAYGLFFLGAHFVWAFSLMFLFSGRGYWQELIESIVWAHNKLKVAPATQPRALSIV
QGRAVGVTHYLLGGIATTWAFFLARIIAVG
>YP_009652018.1:1-750/1-750 PsaA [Cornus officinalis]
MIIRSPEPEVKILVDRDHIKTSFEEWARPGHFSRTLAKGPDTTTWIWNLHADAHDFDSHTSDLEEISRKVFS
AHFGQLSIIFLWLSGMYFHGARFSNYEAWLSDPTHIGPSAQVVWPIVGQEILNGDVGGGFRGIQITSGFFQL
WRASGITNELQLYCTAIGALVFAALMLFAGWFHYHKAAPKLAWFQDVESMLNHHLAGLLGLGSLGWAGHQVH
VSLPINQFLNAGVDPKEIPLPHEFILNRDLLAQLYPSFAEGATPFFTLNWSKYAEFLTFRGGLDPVTGGLWL
TDIAHHHLAIAILFLIAGHMYKTNWGIGHGLKDILEAHKGPFTGQGHKGLYEILTTSWHAQLSLNLAMLGSL
TIVVAHHMYAMPPYPYLATDYGTQLSLFTHHMWIGGFLIVGAAAHAAIFMVRDYDPTTRYNDLLDRVLRHRD
AIISHLNWACIFLGFHSFGLYIHNDTMSALGRPQDMFSDTAIQLQPVFAQWIQNTHALAPGLTAPGATTSTS
LTWGGGDLVAVGGKVALLPIPLGTADFLVHHIHAFTIHVTVLILLKGVLFARSSRLIPDKANLGFRFPCDGP
GRGGTCQVSAWDHVFLGLFWMYNAISVVIFHFSWKMQSDVWGSISDQGVVTHITGGNFAQSSITINGWLRDF
LWAQASQVIQSYGSSLSAYGLFFLGAHFVWAFSLMFLFSGRGYWQELIESIVWAHNKLKVAPATQPRALSIV
QGRAVGVTHYLLGGIATTWAFFLARIIAVG
>YP_009827355.1:1-750/1-750 PsaA [Arabis scabra]
MIIRSPEPEVKILVDRDPIKTSFEEWAKPGHFSRTIAKGPDTTTWIWNLHADAHDFDSHTSDLEEISRKVFS
AHFGQLSIIFLWLSGMYFHGARFSNYEAWLSDPTHIGPSAQVVWPIVGQEILNGDVGGGFRGIQITSGFFQI
WRASGITSELQLYSTAIGALVFAALMLFAGWFHYHKAAPKLAWFQDVESMLNHHLAGLLGLGSLSWAGHQVH
VSLPINQFLNAGVDPKEIPLPHEFILNRDLLAQLYPSFAEGATPFFTLNWSKYSEFLTFRGGLDPVTGGLWL
TDIAHHHLAIAILFLLAGHMYRTNWGIGHGLKDILEAHKGPFTGQGHKGLYEILTTSWHAQLSLNLAMLGSL
TIVVAHHMYSMPPYPYLATDYATQLSLFTHHMWIGGFLIVGAAAHAAIFMVRDYDPTNRYNDLLDRVLRHRD
AIISHLNWVCIFLGFHSFGLYIHNDTMSALGRPQDMFSDTAIQLQPVFAQWIQNTHALAPGVTAPGETASTS
LTWGGGELVTVGGKVALLPIPLGTADFLVHHIHAFTIHVTVLILLKGVLFARSSRLIPDKANLGFRFPCDGP
GRGGTCQVSAWDHVFLGLFWMYNAISVVIFHFSWKMQSDVWGSISDQGVVTHITGGNFAQSSITINGWLRDF
LWAQASQVIQSYGSSLSAYGLFFLGAHFVWAFSLMFLFSGRGYWQELIESIVWAHNKLKVAPATQPRALSIV
QGRAVGVTHYLLGGIATTWAFFLARIIAVG
>YP_009945594.1:1-750/1-750 PsaA [Schlechtendalia luzulifolia]
MIIRSPEPEVKILVDRDHIKTSFEEWARPGHFSRTIAKGPETTTWIWNLHADAHDFDSHTSDLEEISRKVFS
AHFGQLSIIFLWLSGMYFHGARFSNYEAWLSDPTHIGPSAQVVWPIVGQEILNGDVGGGFRGIQITSGFFQI
WRASGITSELQLYCTAIGALIFAALMLFAGWFHYHKAAPKLAWFQDVESMLNHHLAGLLGLGSLSWAGHQVH
VSLPINQFLNAGVDPKEIPLPHEFILNRDLLAQLYPSFAEGATPFFTLNWSKYADFLTFRGGLDPVTGGLWL
TDTAHHHLAIAILFLIAGHMYRTNWGIGHGLKDILEAHKGPFTGQGHKGLYEILTTSWHAQLSLNLAMLGSL
TIVVAHHMYAMPPYPYLATDYGTQLSLFTHHMWIGGFLIVGAAAHAAIFMVRDYDPTTRYNDLLDRVLRHRD
AIISHLNWACIFLGFHSFGLYIHNDTMSALGRPQDMFSDTAIQLQPVFAQWIQNTHALAPGATAPGATASTS
LTWGGGDLVAVGGKVALLPIPLGTADFLVHHIHAFTIHVTVLILLKGVLFARSSRLIPDKANLGFRFPCDGP
GRGGTCQVSAWDHXFLGLFWMYNAISVVIFHFSWKMQSDVWGSISDQGVVTHITGGNFAQSSITINGWLRDF
LWAQASQVIQSYGSSLSAYGLFFLGAHFVWAFSLMFLFSGRGYWQELIESIVWAHNKLKVAPATQPRALSIV
QGRAVGVTHYLLGGIATTWAFFLARIIAVG
>YP_009504898.1:1-750/1-750 PsaA [Senna occidentalis]
MIIRSPEPEVKILVDRDPIKTSFEEWAKPGHFSRTIAKGPDTTTWIWNLHADAHDFDSHTSDLEEISRKVFS
AHFGQLSIIFLWLSGMYFHGARFSNYEAWLSDPTHIGPSAQVVWPIVGQEILNGDVGGGFRGIQITSGFFQI
WRASGITSELQLYCTAIGALVFAALMLFAGWFHYHKAAPKLAWFQDVESMLNHHLAGLLGLGSLSWAGHQVH
VSLPINQFLNAGVDPKEIPLPHEFILNRDLLAQLYPSFAEGATPFFTLNWSKYAEFLTFRGGLDPVTGGLWL
TDIAHHHLAIAILFLIAGHMYRTNWSIGHGIKDILEAHKGPFTGQGHKGLYEILTTSWHAQLSINLAMLGSL
TIVVAHHMYSMPPYPYLATDYGTQLSLFTHHMWIGGFLIVGAAAHAAIFMVRDYDPTTRYNDLLDRVLRHRD
AIISHLNWVCIFLGFHSFGLYIHNDTMSALGRPQDMFSDTAIQLQPVFSQWIQNTHALAPGATAPGATTSTS
LTWGGGDLVAVGGKVALLPIPLGTADFLVHHIHAFTIHVTVLILLKGVLFARSSRLIPDKANLGFRFPCDGP
GRGGTCQVSAWDHVFLGLFWMYNAISVVIFHFSWKMQSDVWGSISDQGVVTHITGGNFAQSSITINGWLRDF
LWAQASQVIQSYGSSLSAYGLFFLGAHFVWAFSLMFLFSGRGYWQELIESIVWAHNKLKVAPATQPRALSIV
QGRAVGVTHYLLGGIATTWAFFLARIIAVG
>YP_009027970.1:1-750/1-750 photosystem I P700 chlorophyll a [Chrysobalanus icaco]
MIIRSPEPEVKILVDRDPIKTSFEEWARPGHFSRTIAKGPDTTTWIWNLHADAHDFDSHTSDLEEISRKVFS
AHFGQLSIIFLWLSGMYFHGARFSNYEAWLSDPTHIGPSAQVVWPIVGQEILNGDVGGGFRGIQITSGFFQI
WRASGITSELQLYCTAIGALVFAALMLFAGWFHYHKAAPKLAWFQDVESMLNHHLAGLLGLGSLSWAGHQVH
VSLPINQFLNAGVDPKEIPLPHEFILNRDLLAQLYPSFAEGATPLFTLNWSKYSEFLTFRGGLDPVTGGLWL
TDIAHHHLAIAILFLIAGHMYRTNWGIGHGIKDILEAHKGPFTGQGHKGLYEILTTSWHAQLSLNLAMLGSL
TIVVAHHMYSMPPYPYLATDYGTQLSLFTHHMWIGGFLIVGAAAHAAIFMVRDYDPTTRYNDLLDRVLRHRD
AIISHLNWVCIFLGFHSFGLYIHNDTMSALGRPQDMFSDTAIQLQPVFAQWIQNTHALAPDATAPGATASTS
LTWGGSDLVAVGGKVALLPIPLGTADFLVHHIHAFTIHVTVLILLKGVLFARSSRLIPDKANLGFRFPCDGP
GRGGTCQVSAWDHVFLGLFWMYNAISVVIFHFSWKMQSDVWGSISDQGVVTHITGGNFAQSSITINGWLRDF
LWAQASQVIQSYGSSLSAYGLFFLGAHFVWAFSLMFLFSGRGYWQELIESIVWAHNKLKVAPATQPRALSII
QGRAVGVTHYLLGGIATTWAFFLARIIAVG
>YP_005089147.1:1-750/1-750 psaA gene product [Rhynchoryza subulata]
MIIRSPEPEVKIVVDRDPVKTSFEEWARPGHFSRTIAKGPDTTTWIWNLHADAHDFDSHTGDLEEISRKVFS
AHFGQLSIIFLWLSGMYFHGARFSNYEAWLSDPTHIGPSAQVVWPIVGQEILNGDVGGGFRGIQITSGFFQI
WRASGITSELQLYCTAIGALIFASLMLFAGWFHYHKAAPKLAWFQDVESMLNHHLAGLLGLGSLSWAGHQIH
VSLPINQFLDAGVDPKEIPLPHEFILNRDLLAQLYPSFAEGATPFFTLNWSKYAEFLSFRGGLDPITGGLWL
SDIAHHHLAIAILFLIAGHMYRTNWGIGHGLKDILEAHKGPFTGQGHKGLYEILTTSWHAQLSLNLAMLGST
TIVVAHHMYSMPPYPYLATDYGTQLSLFTHHMWIGGFLIVGAAAHAAIFMVRDYDPTTRYNDLLDRVLRHRD
AIISHLNWVCIFLGFHSFGLYIHNDTMSALGRPQDMFSDTAIQLQPIFAQWVQNLHAGAPGITAPGATTSTS
LTWGGGELVAVGGKVALLPIPLGTADFLVHHIHAFTIHVTVLILLKGVLFARSSRLIPDKANLGFRFPCDGP
GRGGTCQVSAWDHVFLGLFWMYNSISVVIFHFSWKMQSDVWGTISDQGVVTHITGGNFAQSSITINGWLRDF
LWAQASQVIQSYGSSLSAYGLFFLGAHFVWAFSLMFLFSGRGYWQELIESIVWAHNKLKVAPATQPRALSII
QGRAVGVTHYLLGGIATTWAFFLARIIAVG
>YP_009698790.1:1-750/1-750 PsaA [Whipplea modesta]
MIIRSPEPEVKILVDRDHIKTSFEQWAKPGHFSRTIAKGPDTTTWIWNLHADAHDFDSHTSDLEEISRKVFS
AHFGQLSIIFLWLSGMYFHGARFSNYEAWLSDPTHIRPSAQVVWPIVGQEILNGDVGGGFRGIQITSGFFQI
WRASGITSELQLYCTAIGALVFAALMLFAGWFHYHKAAPKLAWFQDVESMLNHHLAGLLGLGSLSWAGHQVH
VSLPINQFLNAGVDPKEIPLPHEFILNRDLLAQLYPSFAEGATPFFTLNWSKYAEFLTFRGGLDPVTGGLWL
TDIAHHHLAIAILFLIAGHMYRTNWGIGHGLKDILEAHKGPFTGQGHKGLYEILTTSWHAQLSLNLAMLGSL
TIVVAHHMYAMPPYPYLATDYGTQLSLFTHHMWIGGFLIVGAAAHAAIFMVRDYDPTTRYNDLLDRVLRHRD
AIISHLNWACIFLGFHSFGLYIHNDTMSALGRPQDMFSDTAIQLQPVFAQWIQNTHALAPGATAPGATASTS
LTWGGGDLVAVGGKVALLPIPLGTADFLIHHIHAFTIHVTVLILLKGVLFARSSRLIPDKANLGFRFPCDGP
GRGGTCQVSAWDHVFLGLFWMYNAISVVIFHFSWKMQSDVWGSISDQGVVTHITGGNFAQSSITINGWLRDF
LWAQASQVIQSYGSSLSAYGLFFLGAHFVWAFSLMFLFSGRGYWQELIESIVWAHNKLKVAPATQPRALSIV
QGRAVGVTHYLLGGIATTWAFFLARIIAVG
>YP_009264855.1:1-750/1-750 photosystem I P700 chlorophyll a [Licania glabriflora]
MIIRSPEPEVKILVDRDPIKTSFEEWARPGHFSRTIAKGPDTTTWIWNLHADAHDFDSHTSDLEEISRKVFS
AHFGQLSIIFLWLSGMYFHGARFSNYEAWLSDPTHIGPSAQVVWPIVGQEILNGDVGGGFRGIQITSGFFQI
WRASGITNELQLYCTAIGALVFAALMLFAGWFHYHKAAPKLAWFQDVESMLNHHLAGLLGLGSLSWAGHQVH
VSLPINQFLNAGVDPKEIPLPHEFILNRDLLAQLYPSFAEGATPLFTLNWSKYSEFLTFRGGLDPVTGGLWL
TDIAHHHLAIAILFLIAGHMYRTNWGIGHGIKDILEAHKGPFTGQGHKGLYEILTTSWHAQLSLNLAMLGSL
TIVVAHHMYSMPPYPYLATDYGTQLSLFTHHMWIGGFLIVGAAAHAAIFMVRDYDPTTRYNDLLDRVLRHRD
AIISHLNWVCIFLGFHSFGLYIHNDTMSALGRPQDMFSDTAIQLQPVFAQWIQNTHALAPDATAPGATASTS
LTWGGSDLVAVGGKVALLPIPLGTADFLVHHIHAFTIHVTVLILLKGVLFARSSRLIPDKANLGFRFPCDGP
GRGGTCQVSAWDHVFLGLFWMYNAISVVIFHFSWKMQSDVWGSISDQGVVTHITGGNFAQSSITINGWLRDF
LWAQASQVIQSYGSSLSAYGLFFLGAHFVWAFSLMFLFSGRGYWQELIESIVWAHNKLKVAPATQPRALSII
QGRAVGVTHYLLGGIATTWAFFLARIIAVG
>QVD39783.1:1-750/1-750 PsaA [Cadaba farinosa]
MIIRSPEPEVKILVDRDPIKTSFEEWAKPGHFSRTIAKGPDTTTWIWNLHADAHDFDSHTSDLEEISRKVFS
AHFGQLSIIFLWLSGMYFHGARFSNYEAWLSDPTHIGPSAQVVWPIVGQEILNGDVGGGFRGIQITSGFFQI
WRASGITSELQLYCTAIGALVFAALMLFAGWFHYHKAAPKLAWFQDVESMLNHHLAGLLGLGSLSWAGHQVH
VSLPINQFLNAGVDPKEIPLPHEFILNRDLLTQLYPSFAEGATPFFTLNWSKYSEFLTFRGGLDPVTGGLWL
TDIAHHHLAIAILFLIAGHMYRTNWGIGHGLKDILEAHKGPFTGQGHKGLYEILTTSWHAQLSLNLAMLGSL
TIVVAHHMYSMPPYPYLATDYATQLSLFTHHMWIGGFLIVGAAAHAAIFMVRDYDPTNRYNDLLDRVLRHRD
AIISHLNWVCIFLGFHSFGLYIHNDTMSALGRPQDMFSDTAIQLQPVFAQWIQNTHALAPGVTAPGETTSTS
LTWGGGELVAVGSKVALLPIPLGTADFLVHHIHAFTIHVTVLILLKGVLFARSSRLIPDKANLGFRFPCDGP
GRGGTCQVSAWDHVFLGLFWMYNAISVVIFHFSWKMQSDVWGSISDQGVVTHITGGNFAQSSITINGWLRDF
LWAQASQVIQSYGSSLSAYGLFFLGAHFVWAFSLMFLFSGRGYWQELIESIVWAHNKLKVAPATQPRALSIV
QGRAVGVTHYLLGGIATTWAFFLARIIAVG
>QCT81879.1:1-750/1-750 PsaA [Protea kilimandscharica]
MIIRSPEPEVKILVDRDPVKTSFEEWARPGHFSRTIAKGPETTTWIWNLHADAHDFDSHTSDLEEISRKVFS
AHFGQLSIIFLWLSGMYFHGARFSNYETWLSDPTHIGPSAQVVWPIVGQEILNGDVGGGFRGIQITSGFFQI
WRASGITSELQLYCTAIGALVFAALMLFAGWFHYHKAAPKLAWFQDVESMLNHHLAGLLGLGSLSWAGHQVH
VSLPINQFLDAGVDPKEIPLPHEFILNRDLLAQLYPSFAEGATPFFTLNWSKYAEFLTFRGGLDPVTGGLWL
TDIAHHHLAIAILFLIAGHMYKTNWGIGHGLKDILEAHKGPFTGQGHKGLYEILTTSWHAQLSLNLAMLGSL
TIVVAHHMYSMPPYPYLATDYGTQLSLFTHHMWIGGFLIVGAAAHAAIFMVRDYDPTTRYNDLLDRVLRHRD
AIISHLNWACIFLGFHSFGLYIHNDTMSALGRPQDMFSDTAIQLQPVFAQWIQNTHALAPGATAPGATTSTS
LTWGGGDLVAVGGKVALLPIPLGTADFLVHHIHAFTIHVTVLILLKGVLFARSSRLIPDKANLGFRFPCDGP
GRGGTCQVSAWDHVFLGLFWMYNAISVVIFHFSWKMQSDVWGSISDQGVVTHITGGNFAQSSITINGWLRDF
LWAQASQVIQSYGSSLSAYGLFFLGAHFVWAFSLMFLFSGRGYWQELIESIVWAHNKLKVAPATQPRALSIV
QGRAVGVTHYLLGGIATTWAFFLARIIAVG
>YP_009041026.1:1-750/1-750 PsaA [Tetraphis pellucida]
MTIRSPEPEVKIMVEKDPVKTSFEKWAKPGHFSRTLAKGPNTTTWIWNLHADAHDFDSHTNDLEEISRKVFS
AHFGQLAVIFIWLSGMYFHGARFSNYEAWLSDPIHIKPSAQVVWPIVGQEILNGDVGGGFQGIQITSGFFQL
WRASGITNELQLYSTAIGGLVFAALMLFAGWFHYHKAAPKLAWFQNVESMLNHHLAGLLGLGSLSWAGHQVH
VSLPINRLLDAGVDPKEIPLPHEFILNRDLLAQLYPSFSKGLTPFFTLNWSEYSDFLTFRGGLNPVTGGLWL
TDTVHHHLAIAVLFLVAGHMYRTNFGIGHSIKEILEAHKGPFTGEGHKGLYEILTTSWHAQLALNLALLGSL
TIIVAHHMYSMPPYPYLATDYATQLSLFTHHMWIGGFLIVGAAAHAAIFMVRDYDPTTQYNNLLDRVLRHRD
AIISHLNWVCIFLGFHSFGLYIHNDTMSALGRPQDMFSDTAIQLQPVFAQWIQNTHALAPSLTAPNATASTS
LTWGGGELVAVGGKVALLPIPLGTADFLVHHIHAFTIHVTVLISLKGVLFARSSRLIPDKANLGFRFPCDGP
GRGGTCQVSAWDHVFLGLFWMYNAISVVIFHFSWKMQSDVWGSISDKGIVTHITGGNFAQSSITINGWLRDF
LWAQASQVIQSYGSSLSAYGLLFLGAHFVWAFSLMFLFSGRGYWQELIESIVRAHNKLKVAPAIQPRALSIV
QGRAVGVAHYLLGGIATTWAFFLARIIAVG
>YP_009698875.1:1-750/1-750 PsaA [Carpenteria californica]
MIIRSPEPEVKILVDRDHIKTSFEEWAKPGHFSRTIAKGPDTTTWIWNLHADAHDFDSHTSDLEEISRKVFS
AHFGQLSIIFLWLSGMYFHGARFSNYEAWLSDPTHIRPSAQVVWPIVGQEILNGDVGGGFRGIQITSGFFQI
WRASGITSELQLYCTAIGALVFAALMLFAGWFHYHKAAPKLAWFQDVESMLNHHLAGLLGLGSLSWAGHQVH
VSLPINQFLNAGVDPKEIPLPHEFILNRDLLAQLYPSFAEGATPFFTLNWSKYAEFLTFRGGLDPVTGGLWL
TDIAHHHLAIAILFLIAGHMYRTNWGIGHGLKDILEAHKGPFTGQGHKGLYEILTTSWHAQLSLNLAMLGSL
TIVVAHHMYSMPPYPYLATDYGTQLSLFTHHMWIGGFLIVGAAAHAAIFMVRDYDPTTRYNDLLDRVLRHRD
AIISHLNWACIFLGFHSFGLYIHNDTMSALGRPQDMFSDTAIQLQPVFAQWIQNTHTLAPGATAPGATTSTS
LTWGGGDLVAVGGKVALLPIPLGTADFLVHHIHAFTIHVTVLILLKGVLFARSSRLIPDKANLGFRFPCDGP
GRGGTCQVSAWDHVFLGLFWMYNAISVVIFHFSWKMQSDVWGSISDQGVVTHITGGNFAQSSITINGWLRDF
LWAQASQVIQSYGSSLSAYGLFFLGAHFVWAFSLMFLFSGRGYWQELIESIVWAHNKLKVAPATQPRALSIV
QGRAVGVTHYLLGGIATTWAFFLARIIAVG
>AXN54638.1:1-750/1-750 PsaA [Epiblema grandiflorum]
MIIRSPEPEVKIVVDRNPIKTSFEEWARPGHFSRTIAKGPDTTTWIWNLHADAHDFDSHTSDLEEISRKVFS
AHFGQLSIIFLWLSGMYFHGARFSNYEAWLSDPTHIAPSAQVVWPIVGQEILNGDVGGGFRGIQITSGFFQI
WRASGITSELQLYCTAIGALIFASLMLFAGWFHYHKAAPKLAWFQDVESMLNHHLAGLLGLGSLSWAGHQIH
VSLPINQFLDAGVDPKEIPLPHEFILNRDLLVQLYPSFAEGATPFFTLNWAKYAEFLSFRGGLDPITGGLWL
SDIAHHHLAIAILFLIAGHMYRTNWAIGHGLKDILEAHKGPFTGQGHKGLYEILTTSWHAQLSLNLAMLGSL
TIVVAHHMYSMPPYPYLAIDYGTQLSLFTHHMWIGGFLIVGAAAHAAIFMVRDYDPTTRYNDLLDRVLRHRD
AIISHLNWACIFLGFHSFGLYIHNDTMSALGRPQDMFSDTAIQLQPIFAQWVQNTHALAPSVTAPGATTSTS
LTWGGSELVAVGGKVALLPIPLGTADFLVHHIHAFTIHVTVLILLKGVLFARSSRLIPDKANLGFRFPCDGP
GRGGTCQVSAWDHVFLGLFWMYNAISVVIFHFSWKMQSDVWGMISDQGVVTHITGGNFAQSSITINGWLRDF
LWAQASQVIQSYGSSLSAYGLFFLGAHFVWAFSLMFLFSGRGYWQELIESIVWAHNKLKVAPATQPRALSIV
QGRAVGVTHYLLGGIATTWAFFLARIIAVG
>YP_005088010.1:1-750/1-750 psaA gene product [Leersia tisserantii]
MIIRSPEPEVKIVVDRDPVKTSFEEWARPGHFSRTIAKGPDTTTWIWNLHADAHDFDSHTGDLEEISRKVFS
AHFGQLSIIFLWLSGMYFHGARFSNYEAWLSDPTHIGPSAQVVWPIVGQEILNGDVGGGFRGIQITSGFFQI
WRASGITSELQLYCTAIGALIFASLMLFAGWFHYHKAAPKLAWFQDVESMLNHHLAGLLGLGSLSWAGHQIH
VSLPINQFLDAGVDPKEIPLPHEFILNRDLLAQLYPSFSEGATPFFTLNWSKYAEFLSFRGGLDPITGGLWL
SDIAHHHLAIAILFLIAGHMYRTNWGIGHGLKDILEAHKGPFTGQGHKGLYEILTTSWHAQLSLNLAMLGST
TIVVAHHMYSMPPYPYLATDYGTQLSLFTHHMWIGGFLIVGAAAHAAIFMVRDYDPTTRYNDLLDRVLRHRD
AIISHLNWVCIFLGFHSFGLYIHNDTMSALGRPQDMFSDTAIQLQPIFAQWVQNLHAGAPGVTAPGATTSTS
LTWGGSELVAVGGKVALLPIPLGTADFLVHHIHAFTIHVTVLILLKGVLFARSSRLIPDKANLGFRFPCDGP
GRGGTCQVSAWDHVFLGLFWMYNSISVVIFHFSWKMQSDVWGTISDQGVVTHITGGNFAQSSITINGWLRDF
LWAQASQVIQSYGSSLSAYGLFFLGAHFVWAFSLMFLFSGRGYWQELIESIVWAHNKLKVAPATQPRALSII
QGRAVGVTHYLLGGIATTWAFFLARIIAVG
>YP_009478361.1:1-750/1-750 PsaA [Zanthoxylum simulans]
MIIRSPEPEVKILVDRDPIKTSFEEWARPGHFSRTIAKGPDTTTWIWNLHADAHDFDSHTSDLEEISRKVFS
AHFGQLSIIFLWLSGMYFHGARFSNYEAWLNDPTHIGPSAQVVWPIVGQEILNGDVGGGFRGIQITSGFFQI
WRASGITSELQLYCTAIGALIFAALMLFAGWFHYHKAAPKLAWFQDVESMLNHHLAGLLGLGSLSWAGHQVH
VSLPINQFLNAGVDPKEIPLPHEFILNRDLLAQLYPSFAEGATPFFTLNWSKYADFLTFRGGLDPVTGGLWL
TDIAHHHLAIAILFLIAGHMYRTNWGIGHGLKDILEAHKGPFTGQGHKGLYEILTTSWHAQLSLNLAMLGSL
TIVVAHHMYSMPPYPYLATDYGTQLSLFTHHMWIGGFLIVGAAAHAAIFMVRDYDPTTRYNDLLDRVLRHRD
AIISHLNWVCIFLGFHSFGLYIHNDTMSALGRPQDMFSDTAIQLQPVFAQWIQNTHALAPGGTAPGATASTS
LTWGGGDLVAVGGKVALLPIPLGTADFLVHHIHAFTIHVTVLILLKGVLFARSSRLIPDKANLGFRFPCDGP
GRGGTCQVSAWDHVFLGLFWMYNAISVVIFHFSWKMQSDVWGSISDQGVVTHITGGNFAQSSITINGWLRDF
LWAQASQVIQSYGSSLSAYGLFFLGAHFVWAFSLMFLFSGRGYWQELIESIVWAHNKLKVAPATQPRALSIV
QGRAVGVTHYLLGGIATTWAFFLARIIAVG
>QTA71462.1:1-750/1-750 PsaA [Impatiens uliginosa]
MIIRSPEPEVKILVDRDPIKTSFEEWARPGHFSRTIAKGPDTTTWIWNLHADAHDFDSHTSDLEEISRKVFS
AHFGQLSIIFLWLSGMYFHGARFSNYEAWLSDPTHIRPSGQVVWPIVGQEILNGDVGGGFRGIQITSGFFQI
WRASGITSELQLYCTAIGALIFAALMLFAGWFHYHKAAPKLAWFQDVESMLNHHLAGLLGLGSLSWAGHQVH
VSLPINQFLNAGVDPKEIPLPHEFILNRDLLAQLYPSFAEGATPFFTLNWSKYAEFLTFRGGLDPVTGGLWL
TDIAHHHLAIAILFLIAGHMYRTNWGIGHGLKDILEAHKGPFTGQGHKGLYEILTTSWHAQLSLNLAMLGSL
TIVVAHHMYSMPPYPYLATDYGTQLSLFTHHMWIGGFLIVGAAAHAAIFMVRDYDPTTRYNDLLDRVLRHRD
AIISHLNWACIFLGFHSFGLYIHNDTMSALGRPQDMFSDTAIQLQPIFAQWIQNTHALAPGATAPGATASTS
LTWGGGDLVAVGGKVALLPIPLGTADFLVHHIHAFTIHVTVLILLKGVLFARSSRLIPDKANLGFRFPCDGP
GRGGTCQVSAWDHVFLGLFWMYNSISIVIFHFSWKMQSDVWGSISDQGVVTHITGGNFSQSSITINGWLRDF
LWAQASQVIQSYGSSLSAYGLFFLGAHFVWAFSLMFLFSGRGYWQELIESIVWAHNKLKVAPATQPRALSIV
QGRAVGVTHYLLGGIATTWAFFLARIIAVG
>YP_009696754.1:1-750/1-750 PsaA [Cornus macrophylla]
MIIRSPEPEVKILVDRDHIKTSFEEWARPGHFSRTLAKGPDTTTWIWNLHADAHDFDSHTSDLEEISRKVFS
AHFGQLSIIFLWLSGMYFHGARFSNYEAWLSDPTHIGPSAQVVWPIVGQEILNGDVGGGFRGIQITSGFFQL
WRASGITNELQLYCTAIGALVFAALMLFAGWFHYHKAAPKLAWFQDVESMLNHHLAGLLGLGSLGWAGHQVH
VSLPINQFLNAGVDPKEIPLPHEFILNRDLLAQLYPSFAEGATPFFTLNWSKYAEFLTFRGGLDPVTGGLWL
TDIAHHHLAIAILFLIAGHMYKTNWGIGHGLKDILEAHKGPFTGQGHKGLYEILTTSWHAQLSLNLAMLGSL
TIIVAHHMYSMPPYPYLATDYGTQLSLFTHHMWIGGFLIVGAAAHAAIFMVRDYDPTTRYNDLLDRVLRHRD
AIISHLNWACIFLGFHSFGLYIHNDTMSALGRPQDMFSDTAIQLQPVFAQWIQNTHALAPGSTAPGATTGTS
LTWGGGDLVAVGGKVALLPIPLGTADFLVHHIHAFTIHVTVLILLKGVLFARSSRLIPDKANLGFRFPCDGP
GRGGTCQVSAWDHVFLGLFWMYNAISVVIFHFSWKMQSDVWGSISDQGVVTHITGGNFAQSSITINGWLRDF
LWAQASQVIQSYGSSLSAYGLFFLGAHFVWAFSLMFLFSGRGYWQELIESIVWAHNKLKVAPATQPRALSIV
QGRAVGVTHYLLGGIATTWAFFLARIIAVG
>QOS48144.1:1-750/1-750 PsaA [Zanthoxylum armatum]
MIIRSPEPEVKILVDRDPIKTSFEEWARPGHFSRTVAKGPDTTTWIWNLHADAHDFDSHTSDLEEISRKVFS
AHFGQLSIIFLWLSGMYFHGARFSNYEAWLNDPTHIGPSAQVVWPIVGQEILNGDVGGGFRGIQITSGFFQI
WRASGITSELQLYCTAIGALIFAALMLFAGWFHYHKAAPKLAWFQDVESMLNHHLAGLLGLGSLSWAGHQVH
VSLPINQFLNAGVDPKEIPLPHEFILNRDLLAQLYPSFAEGATPFFTLNWSKYADFLTFRGGLDPVTGGLWL
TDIAHHHLAIAILFLIAGHMYRTNWGIGHGLKDILEAHKGPFTGQGHKGLYEILTTSWHAQLSLNLAMLGSL
TIVVAHHMYSMPPYPYLATDYGTQLSLFTHHMWIGGFLIVGAAAHAAIFMVRDYDPTTRYNDLLDRVLRHRD
AIISHLNWVCIFLGFHSFGLYIHNDTMSALGRPQDMFSDTAIQLQPVFAQWIQNTHALAPGGTAPGATASTS
LTWGGGDLVAVGGKVALLPIPLGTADFLVHHIHAFTIHVTVLILLKGVLFARSSRLIPDKANLGFRFPCDGP
GRGGTCQVSAWDHVFLGLFWMYNAISVVIFHFSWKMQSDVWGSISDQGVVTHITGGNFAQSSITINGWLRDF
LWAQASQVIQSYGSSLSAYGLFFLGAHFVWAFSLMFLFSGRGYWQELIESIVWAHNKLKVAPATQPRALSIV
QGRAVGVTHYLLGGIATTWAFFLARIIAVG
>YP_009352033.1:1-750/1-750 PsaA [Glycyrrhiza lepidota]
MIIRSPEPEVKILVDRDPIKTSFEEWAKPGHFSRTIAKGPDTTTWIWNLHADAHDFDSHTSDLEEISRKVFS
AHFGQLSIIFLWLSGMYFHGARFSNYEAWLNDPTHIGPSAQVVWPIVGQEILNGDVGGGFRGIQITSGFFQI
WRASGITSELQLYCTAIGALVFAALMLFAGWFHYHKAAPKLAWFQDVESMLNHHLAGLLGLGSLSWAGHQVH
VSLPINQFLNAGVDPKEIPLPHEFILNRDLLAQLYPSFAEGATPFFTLNWSKYSDFLTFRGGLDPLTGGLWL
TDTAHHHLAIAILFLIAGHMYRTNWGIGHSIKDILEAHKGPFTGQGHKGLYEILTTSWHAQLAINLAMLGSL
TIVVAHHMYSMPPYPYLATDYGTQLSLFTHHMWIGGFLIVGAAAHAAIFMVRDYDPTTRYNDLLDRVLRHRD
AIISHLNWVCIFLGFHSFGLYIHNDTMSALGRPQDMFSDTAIQLQPVFAQWIQNTHALAPGTTAPGATTGTS
LTWGGGDLVAVGNKVALLPIPLGTADFLVHHIHAFTIHVTVLILLKGVLFARSSRLIPDKANLGFRFPCDGP
GRGGTCQVSAWDHVFLGLFWMYNSISVVIFHFSWKMQSDVWGSINDQGIVTHITGGNFAQSSITINGWLRDF
LWAQASQVIQSYGSSLSAYGLFFLGAHFVWAFSLMFLFSGRGYWQELIESIVWAHNKLKVAPATQPRALSIV
QGRAVGVTHYLLGGIATTWAFFLARIIAVG
>YP_009166125.1:1-750/1-750 PsaA [Zanthoxylum piperitum]
MIIRSPEPEVKILVDRDPIKTSFEEWARPGHFSRTIAKGPDTTTWIWNLHADAHDFDSHTSDLEEISRKVFS
AHFGQLSIIFLWLSGMYFHGARFSNYEAWLNDPTHIGPSAQVVWPIVGQEILNGDVGGGFRGIQITSGFFQM
WRASGITSELQLYCTAIGALIFAALMLFAGWFHYHKAAPKLAWFQDVESMLNHHLAGLLGLGSLSWAGHQVH
VSLPINQFLNAGVDPKEIPLPHEFILNRDLLAQLYPSFAEGATPFFTLNWSKYADFLTFRGGLDPVTGGLWL
TDIAHHHLAIAILFLIAGHMYRTNWGIGHGLKDILEAHKGPFTGQGHKGLYEILTTSWHAQLSLNLAMLGSL
TIVVAHHMYSMPPYPYLATDYGTQLSLFTHHMWIGGFLIVGAAAHAAIFMVRDYDPTTRYNDLLDRVLRHRD
AIISHLNWVCIFLGFHSFGLYIHNDTMSALGRPQDMFSDTAIQLQPVFAQWIQNTHALAPGGTAPGATASTS
LTWGGGDLVAVGGKVALLPIPLGTADFLVHHIHAFTIHVTVLILLKGVLFARSSRLIPDKANLGFRFPCDGP
GRGGTCQVSAWDHVFLGLFWMYNAISVVIFHFSWKMQSDVWGSISDQGVVTHITGGNFAQSSITINGWLRDF
LWAQASQVIQSYGSSLSAYGLFFLGAHFVWAFSLMFLFSGRGYWQELIESIVWAHNKLKVAPATQPRALSIV
QGRAVGVTHYLLGGIATTWAFFLARIIAVG
>YP_010006697.1:1-749/1-749 PsaA [Passiflora cerradensis]
MIIRSPEPEVKILVDRDPVKTSFEEWARPGHFSRTIAKGPDTTTWIWNLHADAHDFDSHTSDLEEISRKVFS
AHFGQLSIIFLWLSGMYFHGARFSNYEAWLSDPTHIGPSAQVVWPIVGQEILNGDVGGGFRGIQITSGFFQI
WRASGITNELQLYCTAIGALVFAALMLFAGWFHYHKAAPKLAWFRDVESMLNHHLAGLLGLGSLSWAGHQVH
VSLPINQFLNAGVDPKEIPLPHEFILNRDLLAQLYPSFAEGATPFFTLNWSKYSEFLTFRGGLDPVTGGLWL
TDIAHHHLAIAILFLIAGHMYRTNWGIGHGIKDILEAHKGPFTGQGHKGLYEILTTSWHAQLSLNLAMLGSL
TIVVAHHMYSMPPYPYLATDYGTQLSLFTHHMWIGGFLIVGAAAHAAIFMVRDYDPTTRYSDLLDRVLRHRD
AIISHLNWVCIFLGFHSFGLYIHNDTMSALGRPQDMFSDTAIQLQPVFAQWIQNAHALAPGTTAPSATASTS
LTWGGNDLVAVGGKVALLPIPLGTADFLVHHIHAFTIHVTVLILLKGVLFSRSSRLIPDKANLGFRFPCDGP
GRGGTCQVSAWDHVFLGLFWMYNAISVVIFHFSWKMQSDVWGSISDRGVVTHITGGNFAPSSVTINGWLRDF
LWAQASQVIQSYGSSLSAYGLFFLGAHFVWAFSLMFLFSGRGYWQELIESIVWAHNKLKVAPATQPRALSII
QGRAVGVTHYLLGGIATTWAFFLARIIAV
>YP_010032309.1:2-750/1-749 PsaA [Schizocladia ischiensis]
MSSKEQVTKVKVLVEQDAVDTSFEKWAKPGHFSRTLAKGPKTTTWIWNLHADAHDFDSQTTSLEEVSRKIFS
AHFGQLSIIFLWLSGMHFHGAYFSNYLAWLNNPISVKPSAQVVWPIVGQEILNADVGGNFQGVQITSGFFQL
WRAEGITSEIELYWIAIGALLMSGLMLFGGWFHYHKAAPKLEWFQNAESMLNHHLSVLLGLGCLSWSGHQIH
IAVPINKLLDAGVAPQEIPLPHEFIINRELIAQIYPSFSKGLVPFFSLNWSEYSDFLTFKGGLNPVTGGLWL
SDTAHHHLALAVLFIVAGHMYRTNWGIGHSMKEILEAHKGPFTGEGHTGLYEILTTSWHAQLAINLAMMGSL
SIIVAHHMYAMPPYPYIATDYATQLSLFTHHMWIGGFCIVGGAAHGAIFMVRDYNPARNYNNLLDRVIRHRD
AIISHLNWVCIFLGFHSFGLYIHNDTMRALGRSQDMFSDTAIQLQPVFAQWIQNIHLLAPNSTAPNALTTAS
YVFGGDVVSIGSKIAIMPIKLSTADFMVHHIHAFTIHVTVLILLKGVLYARSSKLIPDKVNLGFRFPCDGPG
RGGTCQVSAWDHIFLGLFWMYNSLSVVLFHFSWKMQSDVWGSIAPTGAVSHITGGNFAQGAITINGWLRDFL
WSQASQVIQSYGSALSAYGLIFLGAHFIWAFSLMFLFSGRGYWQELIESIVWAHNKIKVAPAIQPRALSITQ
GRAVGLAHYLLGGIGTTWAFFLARIISVG
>YP_009970844.1:1-749/1-749 PsaA [Passiflora costaricensis]
MIIRSPELEVKILVDRDPVKTSFEEWARPGHFSRTIAKGPDTTTWIWNLHAEAHDFDSHTSDLEEISRKVFS
AHFGQLSIIFLWLSGMYFHGARFSNYEAWLSDPTHIGPSGQVVWPIVGQEILNGDVGGGFRGIQITSGFFQI
WRASGITNELQLYCTAIGALVFAALMLFAGWFHYHKAAPKLAWFQDVESMLNHHLAGLLGLGSLSWAGHQVH
VSLPINQFLNAGVDPKEIPLPHEFILNRDLLAQLYPSFAEGATPFFTLNWSKYSEFLTFRGGLDPVTGGLWL
TDIAHHHLAIAILFLIAGHMYRTNWGIGHGIKDLLEAHKGPFTGQGHKGLYEILTTSWHAQLSLNLAMLGSL
TIVVAHHMYSMPPYPYLATDYGTQLSLFTHHMWIGGFLIVGAAAHAAIFMVRDYDPTTRYSDLLDRVLRHRD
AIISHLNWVCIFLGFHSFGLYIHNDTMSALGRPQDMFSDTAIQLQPVFAQWIQNTHALAPGTTAPSATASTS
LTWGSNDLVAVGGKVALLPIPLGTADFLVHHIHAFTIHVTVLILLKGVLFSRSSRLIPDKANLGFRFPCDGP
GRGGTCQVSAWDHVFLGLFWMYNAISVVIFHFSWKMQSDVWGSISDQGVVTHITGGNFAPSSVTINGWLRDF
LWAQASQVIQSYGSSLSAYGLFFLGAHFVWAFSLMFLFSGRGYWQELIESIVWAHNKLKVAPATQPRALSII
QGRAVGVTHYLLGGIATTWAFFLARIIAV
>YP_010006847.1:1-749/1-749 PsaA [Passiflora deidamioides]
MIIRSPEPEVKILVDRDPVKTSFEEWARPGHFSRTIAKGPDTTTWIWNLHADAHDFDSHTSDLEEISRKVFS
AHFGQLSIIFLWLSGMYFHGARFSNYEAWLSDPTHIGPSAQVVWPIVGQEILNGDVGGGFRGIQITSGFFQI
WRASGITNELQLYCTAIGALVFAALMLFAGWFHYHKAAPKLAWFQDVESMLNHHLAGLLGLGSLSWAGHQVH
VSLPINQFLNAGVDPKEIPLPHEFILNRDLLAQLYPSFAEGATPFFTLNWSKYSEFLTFRGGLDPVTGGLWL
TDIAHHHLAIAILFLIAGHMYRTNWGIGHGIKDILEAHKGPFTGQGHKGLYEILTTSWHAQLSLNLAMLGSL
TIVVAHHMYSMPPYPYLATDYGTQLSLFTHHMWIGGFLIVGAAAHAAIFMVRDYDPTTRYSDLLDRVLRHRD
AIISHLNWVCIFLGFHSFGLYIHNDTMSALGRPQDMFSDTAIQLQPVFAQWIQNTHALAPGTTAPSATASTS
LTWGGNDLVAVGGKVALLPIPLGTADFLVHHIHAFTIHVTVLILLKGVLFSRSSRLIPDKANLGFRFPCDGP
GRGGTCQVSAWDHVFLGLFWMYNAISVVIFHFSWKMQSDVWGSISDRGVVTHITGGNFAPSSVTINGWLRDF
LWAQASQVIQSYGSSLSAYGLFFLGAHFVWAFSLMFLFSGRGYWQELIESIVWAHNKLKVAPATQPRALSII
QGRAVGVTHYLLGGIATTWAFFLARIIAV
>AZR66177.1:1-749/1-749 psaA [Chrysoparadoxa australica]
MSSKEQTTKVKVLVERDATATSFEKWAKPGHFSRTLAKGPKTTTWIWNLHADAHDFDSQTNSLEEVSRKIFS
AHFGQLSIIFLWLSGMHFHGAYFSNYLAWLNNPVGIKPSAQVVWPIVGQEILNADVGGNFQGVQITSGFFQL
WRSEGITSEIELYWTAIGGLIMSGLMLFAGWFHYHKAAPKLEWFQNAESMMNHHLTGLLGLGCLSWSGHQIH
IALPINKLLDAGVAPQEIPLPHEFITNRELIAQLYPSFEKGLTPFFSLNWGEYSDFLTFKGGLNPVTGGLWL
SDTAHHHLALAVLFLVAGHMYRTNWGIGHSMKDILEAHKGPFTGEGHSGLYEILTTSWHAQLAINLACLGSL
SILVAHHMYAMPPYPYIATDYATQLSLFTHHIWIGGFCIVGGAAHAGIFMVRDYNPAKNYNNLLDRVIRHRD
SIISHLNWVCIFLGFHAFGLYIHNDTMRALGRPQDMFSDTAIKVQPIFAQWIQSLHLAAPGTTAPNALTTAS
YVFGGDIVSIGSKIAIMPIKLGTADFMVHHIHAFTIHVTVLILLKGVLYARSSKLIPDKANLGFRFPCDGPG
RGGTCQVSSWDHIFLGLFWMYNSLSVVIFHFSWKMQSDVWGSVTPTGAVSHITGGNFSQSAITINGWLRDFL
WSQASQVIQSYGSALSAYGLIFLGAHFIWAFSLMFLFSGRGYWQELIESIVWAHNKVKVAPAIQPRALSITQ
GRAVGLAHYLLGGIGTTWAFFLARIISVG
>YP_010006377.1:1-749/1-749 PsaA [Dilkea retusa]
MIIRSPEPEVKILVDRDPVKTSFEEWARPGHFSRTIAKGPDTTTWIWNLHADAHDFDSHTSDLEEISRKVFS
AHFGQLSIIFLWLSGMYFHGARFSNYEAWLSDPTHIGPSAQVVWPIVGQEILNGDVGGGFRGIQITSGFFQI
WRASGITNELQLYCTAIGALVFAALMLFAGWFHYHKAAPKLAWFQDVESMLNHHLAGLLGLGSLSWAGHQVH
VSLPINQFLNAGVDPKEIPLPHEFILNRDLLAQLYPSFAEGATPFFTLNWSKYSEFLTFRGGLDPVTGGLWL
TDIAHHHLAIAILFLIAGHMYRTNWGIGHGIKDILEAHKGPFTGQGHKGLYEILTTSWHAQLSLNLAMLGSL
TIVVAHHMYSMPPYPYLATDYGTQLSLFTHHMWIGGFLIVGAAAHAAIFMVRDYDPTTRYNDLLDRVLRHRD
AIISHLNWVCIFLGFHSFGLYIHNDTMSALGRPQDMFSDTAIQLQPVFAQWIQNTHALAPGTTAPSATASTS
LTWGGNDLVAVGGKVALLPIPLGTADFLVHHIHAFTIHVTVLILLKGVLFARSSRLIPDKANLGFRFPCDGP
GRGGTCQVSAWDHVFLGLFWMYNAISVVIFHFSWKMQSDVWGSISDRGVVTHITGGNFAPSSVTINGWLRDF
LWAQASQVIQSYGSSLSAYGLFFLGAHFVWAFSLMFLFSGRGYWQELIESIVWAHNKLKVAPATQPRALSII
QGRAVGVTHYLLGGIATTWAFFLARIIAV
>YP_010007533.1:1-749/1-749 PsaA [Passiflora capsularis]
MIIRSPELEVKILVDRDPVKTSFEEWARPGHFSRTIAKGPDTTTWIWSLHAEAHDFDSHTSDLEEISRKVFS
AHFGQLSIIFLWLSGMYFHGARFSNYEAWLSDPTHIGPSGQVVWPIVGQEILNGDVGGGFRGIQITSGFFQI
WRASGITNELQLYCTAIGALVFAALMLFAGWFHYHKAAPKLAWFQDVESMLNHHLAGLLGLGSLSWAGHQVH
VSLPINQFLNAGVDPKEIPLPHEFILNRDLLAQLYPSFAEGATPFFTLNWSKYSEFLTFRGGLDPVTGGLWL
TDIAHHHLAIAILFLIAGHMYRTNWGIGHGIKDLLEAHKGPFTGQGHKGLYEILTTSWHAQLSLNLAMLGSL
TIVVAHHMYSMPPYPYLATDYGTQLSLFTHHMWIGGFLIVGAAAHAAIFMVRDYDPTTRYSDLLDRVLRHRD
AIISHLNWVCIFLGFHSFGLYIHNDTMSALGRPQDMFSDTAIQLQPVFAQWIQNTHALAPGTTAPSATASTS
LTWGSNDLVAVGGKVALLPIPLGTADFLVHHIHAFTIHVTVLILLKGVLFSRSSRLIPDKANLGFRFPCDGP
GRGGTCQVSAWDHVFLGLFWMYNAISVVIFHFSWKMQSDVWGSISDQGVVTHITGGNFSPSSVTINGWLRDF
LWAQASQVIQSYGSSLSAYGLFFLGAHFVWAFSLMFLFSGRGYWQELIESIVWAHNKLKVAPATQPRALSII
QGRAVGVTHYLLGGIATTWAFFLARIIAV
>APC92966.1:5-753/1-749 PsaA [Pseudolarix amabilis]
SPETEETEVKVLVERDPVKTSFEKWAKPGHFSKTLAKGPDTTTWIWNLHADAHDFDSHTDNLEDISRKVFSA
HFGQLAIIFIWLSGMYYHGARFSNYEAWLSDPTHIKPSAQVVWPIVGQEILNGDVGGGFRGIQITSGFFQLW
RASGITNELQLYCTAIGALIFAVLMLFAGWFHYHKAAPKLAWFQDAESMLNHHLAGLLGLGSLGWAGHQIHV
SLPINQLLDAGVDPDEIPLPHEFIFNRDLMAQLYPSFAEGVTPFFTLNWSEYSDFLTFRGGLNPVTGGLWLT
DTVHHHLAIAVLFLIAGHMYRTNWDIGHYLKDILEAHKGPFTGEGHKGLYEILTTSWHAQLAINLALLGSLT
IVVAHHMYAMPPYPYLAIDYGTQLSLFTHHMWIGGFIIVGAAAHAAIFMVRDYDPTTQYNNLLDRVLRHRDA
IVSHLNWVCIFLGFHSFGLYIHNDTMSALGRPQDMFSDTAIQLQPIFAQWIQNTHALAPGSTAPGATASTSL
TWGGGDLVTVGSKVALLPIPLGTADFLVHHIHAFTIHVTVLILLKGVLFARSSRLIPDKANLGFRFPCDGPG
RGGTXXXXXXXXVFLGLFWMYNAISVVIFHFSWKMQSDVWGNISDQGVVTHITGGNFAQSSITINGWLRDFL
WAQASQVIQSYGSSLSAYGLLFLGAHFVWAFSLMFLFSGRGYWQELIESIVWAHNKLKVAPAIQPRALSIVQ
GRAVGVAHYLLGGIVTTWAFFLARIIAVG
>QQL06617.1:1-749/1-749 PsaA [Psammochrysis cassiotisii]
MSSKEQLNKIKVLVEKDAVETNFEAWAKPGHFSRTLAKGPKTTTWIWNLHADAHDFDIQTNSLEDVSRKIFS
AHFGQLSIIFLWLSGMHFHGAYFSNYLAWINNPTVIKPSAQIVWPIVGQEILNGDVGGNFQGVQITSGFFQL
WRSEGITSEVELYWIAVGALIMSGLMLFGGWFHYHKSAPKLEWFQNAESMLNHHLTGLLGLGCLSWSGHQIH
IALPINKLLDAGVASQEIPLPYEFIINRELIAQLYPSFRQGLAPFFSGHWNDYSDFLTFKGGLNPVTGGLWL
SDIAHHHLALAVLFLFAGHMYRTNFGIGHSMKEILEAHKGPFTGEGHTGLYEILTTSWHAQLAINLAMLGSL
SIIVAHHMYAMPPYPYIATDYATQLSLFTHHMWIGGFCVVGGAAHGAIFMVRDYNPAKNYNNLLDRVIRHRD
AIISHLNWVCIFLGFHSFGLYIHNDTMRALGRSQDMFSDTALPLQPIFAQWVQNIHLLAPGNTAPNALTTTS
YVFGGDIVSIGSKIAIMPIKLGTADFMVHHIHAFTIHVTVLILLKGVLYARSSKLIPDKANLGFRFPCDGPG
RGGTCQVSAWDHVFLGLFWMYNCLSVVIFHFSWKMQSDVWGSASSTGAVSHITGGNFAQSALTINGWLRDFL
WSQASQVIQSYGSALSAYGLIFLGAHFIWAFSLMFLFSGRGYWQELIESIVWAHNKLKVAPAIQPRALSITQ
GRAVGLAHYLLGGIGTTWAFFLARIISVG
>YP_010007008.1:1-749/1-749 PsaA [Passiflora haematostigma]
MIIRSPEPEVKILVDRDPVKTSFEEWARPGHFSRTIAKGPDTTTWIWNLHADAHDFDSHTSDLEEISRKVFS
AHFGQLSIIFLWLSGMYFHGARFSNYEAWLSDPTHIGPSAQVVWPIVGQEILNGDVGGGFRGIQITSGFFQI
WRASGITNELQLYCTAIGALVFAALMLFAGWFHYHKAAPKLAWFRDVESMLNHHLAGLLGLGSLSWAGHQVH
VSLPINQFLNAGVDPKEIPLPHEFILNRDLLAQLYPSFAEGATPFFTLNWSKYSEFLTFRGGLDPVTGGLWL
TDIAHHHLAIAILFLIAGHMYRTNWGIGHGIKDILEAHKGPFTGQGHKGLYEILTMSWHAQLSLNLAMLGSL
TIVVAHHMYSMPPYPYLATDYGTQLSLFTHHMWIGGFLIVGAAAHAAIFMVRDYDPTTRYSDLLDRVLRHRD
AIISHLNWVCIFLGFHSFGLYIHNDTMSALGRPQDMFSDTAIQLQPVFAQWIQNAHALAPGTTAPSATASTS
LTWGGNDLVAVGGKVALLPIPLGTADFLVHHIHAFTIHVTVLILLKGVLFSRSSRLIPDKANLGFRFPCDGP
GRGGTCQVSAWDHVFLGLFWMYNAISVVIFHFSWKMQSDVWGSISDRGVVTHITGGNFAPGSVTINGWLRDF
LWAQASQVIQSYGSSLSAYGLFFLGAHFVWAFSLMFLFSGRGYWQELIESIVWAHNKLKVAPATQPRALSII
QGRAVGVTHYLLGGIATTWAFFLARIIAV
>QJH88313.1:5-752/1-748 PsaA [Pterocladia lucida]
SQEQRKTKVKVTVDKNPVSTSFEKWAKPGHFSRTLAKGPKTTTWIWNLHADAHDFDSHTSSLEEVSRKIFSA
HFGQLAIIFLWLSGMYFHGARFSNYTAWLSNPTNIKPSAQIVWPIVGQEILNGDVGGGFQGVQITSGFFQLW
RASGITNESELYATAIGGLFMAAAMVFAGWFHYHKAAPKLEWFQNVESMMNHHLAGLLGLGCLGWAGHQIHI
SLPINKLLDSGVSPQEIPLPHEFLINRELMCQLYPSFSKGIIPFFTLNWSEYADFLTFKGGLNPVTGGLWLS
DTAHHHLALAVLFLVAGHMYRTNWGIGHSMKEILEAHKGPFTGEGHKGIYEILTSSWHAQLAINLAMMGSLS
IIVAHHMYAMPPYPYIATDYPTQLSLFTHHMWIGGFCIVGAGAHASIFMVRDYNPAKNYNNVLDRVIRHRDA
IISHLNWVCIFLGFHSFGLYIHNDTMRALGRSQDMFSDTAIQLQPVFAQWVQNIHTLAPGNTSPNSLATASY
AFGGDIVSVGNKVAMMPISLGTADFMVHHIHAFTIHVTVLILVKGFLFARNSRLIPDKSNLGFRFPCDGPGR
GGTCQVSGWDHVFLGLFWMYNSLSVAIFHFSWKMQSDVWGTITPKGSVAHITGGNFAQSAITINGWLRDFLW
AQASQVIQSYGSALSAYGLIFLGAHFVWAFSLMFLFSGRGYWQELIESIVWAHNKVKVAPTIQPRALSITQG
RAVGVAHYLLGGIGTTWAFFLARIISVG
>YP_010016148.1:2-749/1-748 PsaA [Cymbidium erythraeum]
IRSPEPEVKIVVDRNPIKTSFEEWARPGHFSRTIAKGPDTTTWIWNLHADAHDFDSHTSDLEEISRKVFSAH
FGQLSIIFIWLSGMYFHGARFSNYEAWLSDPTHIAPSAQVVWPIVGQEILNGDVGGGFRGIQITSGFFQIWR
ASGITNELQLYCTAIGALVFASLMLFAGWFHYHKAAPKLAWFQDVESMLNHHLAGLLGLGSLSWAGHQIHVS
LPINQFLDAGVDPKEIPLPHEFILNRDLLAQLYPSFAEGATPFFTLNWAKYAEFLSFRGGLDPITGGLWLSD
IAHHHLAIAILFLIAGHMYRTNWAIGHGLKDILEAHKGPFTGQGHKGLYEILTTSWHAQLSLNLAMLGSLTI
VVAHHMYSMPPYPYLAIDYGTQLSLFTHHMWIGGFLIVGAAAHAAIFMVRDYDPTTRYNDLLDRVLRHRDAI
ISHLNWACIFLGFHSFGLYIHNDTMSALGRPQDMFSDTAIQLQPIFAQWVQNTHTLAPSVTAPGATTSTSLT
WGGGELVAVGGKVALLPIPLGTADFLVHHIHAFTIHVTVLILLKGVLFARSSRLIPDKANLGFRFPCDGPGR
GGTCQVSAWDHVFLGLFWMYNAISVVIFHFSWKMQSDVWGTISDQGVVTHITGGNFAQSSITINGWLRDFLW
AQASQVIQSYGSSLSAYGLFFLGAHFVWAFSLMFLFSGRGYWQELIESIVWAHNKLKVAPATQPRALSIVQG
RAVGVTHYLLGGIATTWAFFLARIIAVG
>YP_010127121.1:18-765/1-748 PsAA [Alhagi sparsifolia]
PILVDPEVKILVDRDPIKTSFEEWAKPGHFSRTIAKGPDTTTWIWNLHADAHDFDSHTSDLEEISRKVFSAH
FGQLSIIFLWLSGMYFHGARFSNYEAWLNDPTHIGPSAQVVWPIVGQEILNGDVGGGFRGIQITSGFFQIWR
ASGITNELQLYCTAIGALVFAALMLFAGWFHYHKAAPKLAWFQDVESMLNHHLAGLLGLGSLSWAGHQVHVS
LPINQFLNAGVDPKEIPLPHEFILNRDLLAQLYPSFAEGATPFFTLNWSKYADFLTFRGGLDPLTGGLWLTD
IAHHHLAIAILFLIAGHMYRTNWGIGHSIKDILEAHKGPFTGQGHKGLYEILTTSWHAQLSINLAMLGSLTI
VVAHHMYSMPPYPYLATDYGTQLSLFTHHMWIGGFLIVGAAAHAAIFMVRDYDPTTRYNDLLDRVLRHRDAI
ISHLNWVCIFLGFHSFGLYIHNDTMSALGRPQDMFSDTAIQLQPVFAQWIQNTHALAPGTTAPGATTSTSLT
WGGGDLVAVGNKVALLPIPLGTADFLVHHIHAFTIHVTVLILLKGVLFARSSRLIPDKANLGFRFPCDGPGR
GGTCQVSAWDHVFLGLFWMYNSISVVIFHFSWKMQSDVWGSINDQGVVTHITGGNFAQSSITINGWLRDFLW
AQASQVIQSYGSSLSAYGLFFLGAHFVWAFSLMFLFSGRGYWQELIESIVWAHNKLKVAPATQPRALSIVQG
RAVGVTHYLLGGIATTWAFFLARIIAVG
>YP_005089637.1:5-751/1-747 psaA gene product [Ulnaria acus]
STDNRTKNVQVFVEKNAVETSFEKWAQPGHFSRTLAKGPKTTTWIWSLHADAHDFDSQTSSLEEVSRKVFSA
HFGQLAAIFFWISGMHFHGAYFSNYSAWLSDPINIKQSSQVVWPIVGQEVLNGDLGGNFQGVQTTSGWFQMW
RAEGITSEVELYWIAIGGLAMSAIMLFAGWFHYHKAAPKLEWFQNAESMMNHHLAGLLGLGCLSWSGHQIHV
ALPINKLLDAGVSPQEIPLPHEFLINRELMSQLYPSFGKGLAPFFSGHWGEYSDFLTFKGGLNPITGGLWLS
DIAHHHLALAVLFIVAGHMYRTNFGIGHNMKEILEAHKGPFTGEGHKGLYEILTTSWHAQLAINLAMMGSLS
IIVAHHMYAMPPYPYIATDYATQLSLFTHHMWIGGFCVVGGAAHGAIFMVRDYTPANNYNNLLDRVLRHRDA
IISHLNWVCIFLGTHAFSFYVHNDTMRALGRPQDMFSDKAIQLQPIFAQWIQNIHLLAPGTTAPNALATTSY
AFGGEVVEVGGKIAMMPIKLGTADFMVHHIHAFTIHVTVLILLKGVLYARSSKLIPDKATLGFRFPCDGPGR
GGTCQSSSWDHVFLGLFWMYNSISVVIFHFSWKMQSDVWGTVTPDGSISHITGGNFAQSSITINGWLRDFLW
SQASQVIQSYGSASSAYGLIFLGAHFIWAFSLMFLFSGRGYWQELIESIVWAHNKLNFAPTIQPRALSITQG
RAVGLAHYLLGGIGTTWSFFLARAISI
>YP_010035757.1:12-757/1-746 PsaA [Onobrychis viciifolia]
SRKPEVKILVDRDPVKTSFEEWAKPGHFSRTIAKGPDTTTWIWNLHADAHDFDSHTSDLEEISRKVFSAHFG
QLSIIFLWLSGMYFHGARFSNYEAWLNDPTHIRPSAQVVWPIVGQEILNGDVGGGFRGIQITSGFFQLWRAS
GITNELQLYCTAIGALVFAALMLFAGWFHYHKAAPKLAWFQDVESMLNHHLAGLLGLGSLSWAGHQVHVSLP
INQFLNAGVDPKEIPLPHEFILNRDLLAQLYPSFAEGATPFFTLNWSKYADFLTFRGGLDPLTGGLWLTDIA
HHHLAIAILFLIAGHMYRTNWGIGHGIKDILEAHKGPFTGQGHKGLYEILTTSWHAQLSINLAMLGSLTIIV
AHHMYAMPPYPYLATDYGTQLSLFTHHMWIGGFLIVGAAAHAAIFMVRDYDPTTRYNDLLDRVLRHRDAIIS
HLNWVCIFLGFHSFGLYIHNDTMSALGRPQDMFSDTAIQLQPVFAQWIQNTHALAPGTTAPGATTSTSLTWG
GGDLVAVGGKVALLPIPLGTADFLVHHIHAFTIHVTVLILLKGVLFARSSRLIPDKANLGFRFPCDGPGRGG
TCQVSAWDHVFLGLFWMYNSISVVIFHFSWKMQSDVWGSINDQGVVTHITGGNFAQSSITINGWLRDFLWAQ
ASQVIQSYGSSLSAYGLFFLGAHFVWAFSLMFLFSGRGYWQELIESIVWAHNKLKVAPATQPRALSIVQGRA
VGVTHYLLGGIATTWAFFLARIIAVG
>YP_009767412.1:12-757/1-746 PsaA [Hedysarum semenovii]
SRKPEVKILVDRDPIKTSFEEWAKPGHFSRTIAKGPDTTTWIWNLHADAHDFDSHTSDLEEISRKVFSAHFG
QLSIIFLWLSGMYFHGARFSNYEAWLNDPTHIRPSAQVVWPIVGQEILNGDVGGGFRGIQITSGFFQLWRAS
GITNELQLYCTAIGALVFAALMLFAGWFHYHKAAPKLAWFQDVESMLNHHLAGLLGLGSLSWAGHQVHVSLP
INQFLNAGVDPKEIPLPHEFILNRDLLAQLYPSFAEGATPFFTLNWSKYADFLTFRGGLDPLTGGLWLTDIA
HHHLAIAILFLIAGHMYRTNWGIGHGIKDILEAHKGPFTGQGHKGLYEILTTSWHAQLSINLAMLGSLTIIV
AHHMYAMPPYPYLATDYGTQLSLFTHHMWIGGFLIVGAAAHAAIFMVRDYDPTTRYNDLLDRVLRHRDAIIS
HLNWVCIFLGFHSFGLYIHNDTMSALGRPQDMFSDTAIQLQPVFAQWIQNTHALAPGTTAPGATTSTSLTWG
GGDLVAVGGKVALLPIPLGTADFLVHHIHAFTIHVTVLILLKGVLFARSSRLIPDKANLGFRFPCDGPGRGG
TCQVSAWDHVFLGLFWMYNSISVVIFHFSWKMQSDVWGSINDQGVVTHITGGNFAQSSITINGWLRDFLWAQ
ASQVIQSYGSSLSAYGLFFLGAHFVWAFSLMFLFSGRGYWQELIESIVWAHNKLKVAPATQPRALSIVQGRA
VGVTHYLLGGIATTWAFFLARIIAVG
>ART87354.1:10-754/1-745 PsaA [Tsuga caroliniana]
EQLDVKAEVDRDPVKTSFEKWAKPGHFSKTLAKGPDTTTWIWNLHADAHDFDSHTNDLEDISRKIFSAHFGQ
LAIIFIWLSGMYYHGARFSNYEAWLSDPTHIKPSAQIVWPIVGQEILNGDVGGGFRGIQITSGFFQLWRASG
ITSELQLYCTAIGALIFAALMLFAGWFHYHKAAPKLSWFQEVESMLNHHLAGLLGLGSLSWAGHQIHVSLPI
NQLLDAGVDPKEIPLPHEFLFNSDLMAQFYPSFAKGVIPFFTLNWSEYSDFLTFRGGLNPVTGGLWLTDTAH
HHLAIAVLFLIAGHMYRTNWNMGHYLKVILEAHKGPFTGEGHKGLYEILTTSWHAQLAINLALLGSLTIIVA
HHMYAMPPYPYLAIDYGTQLSLFTHHMWIGGFIIVGAAAHAAIFMVRDYDPTTQYNNLLDRVLRHRDAIVSH
LNWVCIFLGFHSFGLYIHNDTMSALGRPQDMFSDTAIQLQPIFAQWIQNTHASAPGLTAPGATASTSLTWGG
GDLVTVGSKVALLPIPLGTADFLVHHIHAFTIHVTVLILLKGVLFARSSRLIPDKANLGFRFPCDGPGRGGT
CQVSAWDHVFLGLFWMYNAISVVIFHFSWKMQSDVWGSISDQGVVTHITGGNFAQGSITINGWLRDFLWAQA
SQVIQSYGSSLSAYGLLFLGAHFVWAFSLMFLFSGRGYWQELIESIVWAHNKLKVAPAIQPRALSIVQGRAV
GVAHYLLGGIVTTWAFFLARIIAVG
>QWE51108.1:5-749/1-745 PsaA [Alaria crispa]
KQEAKVKVLVDRDVNKTSFEKWAKPGHFSRVLSKGPKTTTWIWNLHADAHDFDSQTNSLEEVSRKIFSAHFG
QLAIIFLWISGMHFHGAYFSNYLAWLNNPIGIKPSAQVVWPIVGQEILNGDVGGNFQGVQITSGFFQLWRAE
GITSEIELYWTAIGGLIMSGLMLFGGWFHYHKAAPKLEWFQNAESMLNHHLSGLLGLGCLAWSGHQIHIALP
INKLLDAGVASQEIPLPYEFIINRELIGQLYPSFKKGLVPFFSLNWGEYSDFLTFKGGLNPVTGGLWLSDTA
HHHLALAVLFIVAGHMYRTNWGIGHSMKEILEAHKGPFTGAGHTGLYEILTTSWHAQLAINLAMMGSLSIIV
AHHMYAMPPYPYIATDYATQLSLFTHHMWIGGFCIVGGAAHGAIFMVRDYNPAKNYNNLLDRVVRHRDSIIS
HLNWVCIFLGFHSFGLYIHNDTMRALGRAPDMFSDTGIPLKPIFAQAIQNLHLLAPSSTAPNALTTASYVFG
GDIVSIGSKIAIMPIKLSTADFMVHHIHAFTIHVTVLILLKGVLYARSSKLIPDKANLGFRFPCDGPGRGGT
CQVSAWDHIFLGLFWMYNSISVVIFHFSWKMQSDVWGSVTPTGTVSHISGGNFAQSAITINGWLRDFLWAQA
SQVIQSYGSSLSAYGLIFLGAHFIWAFSLMFLFSGRGYWQELIESIVWAHNKIKVAPAIQPRALSITQGRAV
GLAHYLLGGIGTTWSFFLARIISVG
>ART87548.1:10-754/1-745 PsaA [Tsuga heterophylla]
EQLDVKAEVDRDPVKTSFEKWAKPGHFSKTLAKGPDTTTWIWNLHADAHDFDSHTNDLEDISRKIFSAHFGQ
LAIIFIWLSGMYYHGARFSNYEAWLSDPTHIKPSAQIVWPIVGQEILNGDVGGGFRGIQITSGFFQLWRASG
ITNELQLYCTAIGALIFAALMLFAGWFHYHKAAPKLSWFQEVESMLNHHLAGLLGLGSLSWAGHQVHVSLPI
NQLLDAGVDPKEIPLPHEFLFNSDLMAQFYPSFAKGVIPFFTLNWSEYSDFLTFRGGLNPVTGGLWLTDTAH
HHLAIAVLFLIAGHMYRTNWNMGHYLKVILEAHKGPFTGEGHKGLYEILTTSWHAQLAINLALLGSLTIIVA
HHMYAMPPYPYLAIDYGTQLSLFTHHMWIGGFIIVGAAAHAAIFMVRDYDPTTQYNNLLDRVLRHRDAIISH
LNWVCIFLGFHSFGLYIHNDTMSALGRPQDMFSDTAIQLQPIFAQWIQNTHASAPGLTAPGATASTSLTWGG
GDLVTVGSKVALLPIPLGTADFLVHHIHAFTIHVTVLILLKGVLFARSSRLIPDKANLGFRFPCDGPGRGGT
CQVSAWDHVFLGLFWMYNAISVVIFHFSWKMQSDVWGSISDQGVVTHITGGNFAQSSITINGWLRDFLWAQA
SQVIQSYGSSLSAYGLLFLGAHFVWAFSLMFLFSGRGYWQELIESIVWAHNKLKVAPAIQPRALSIVQGRAV
GVAHYLLGGIVTTWAFFLARIIAVG
>APP87564.1:4-748/1-745 PsaA [Nothotsuga longibracteata]
RLLDVKAEVDRDPVKTSFEKWAKPGHFSKTLAKGPDTTTWIWNLHADAHDFDSHTNDLEDISRKIFSAHFGQ
LAIIFIWLSGMYYHGARFSNYEAWLSDPTHIKPSAQIVWPIVGQEILNGDVGGGFRGIQITSGFFQLWRASG
ITSELQLYCTAIGALIFAALMLFAGWFHYHKAAPKLSWFQEVESMLNHHLAGLLGLGSLAWAGHQVHVSLPI
NQLLDAGVDPKEIPLPHEFLFNSDLMAQFYPSFAKGVIPFFTLNWSEYSDFLTFRGGLNPVTGGLWLTDTAH
HHLAIAVLFLIAGHMYRTNWNMGHYLKVILEAHKGPFTGEGHKGLYEILTTSWHAQLAINLALLGSLTIIVA
HHMYAMPPYPYLAIDYGTQLSLFTHHMWIGGFIIVGAAAHAAIFMVRDYDPTTQYNNLLDRVLRHRDAIVSH
LNWVCIFLGFHSFGLYIHNDTMSAPGRPQDMFSDTAIQLQPIFAQWIQNTHASAPGLTAPGATASTSLTWGG
GDLVTVGSKVALLPIPLGTADFLVHHIHAFTIHVTVLILLKGVLFARSSRLIPDKANLGFRFPCDGPGRGGT
CQVSAWDHVFLGLFWMYNAISVVIFHFSWKMQSDVWGSISDQGVVTHITGGNFAQSSITINGWLRDFLWAQA
SQVIQSYGSSLSAYGLLFLGAHFVWAFSLMFLFSGRGYWQELIESIVWAHNKLKVAPAIQPRALSIVQGRAV
GVAHYLLGGIVTTWAFFLARIIAVG
>QWE51288.1:5-749/1-745 PsaA [Alaria esculenta]
KQEAKVKVLVDRDVNKTSFEKWAKPGHFSRVLSKGPKTTTWIWNLHADAHDFDSQTNSLEEVSRKIFSAHFG
QLAIIFLWISGMHFHGAYFSNYLAWLNNPIGIKPSAQVVWPIVGQEILNGDVGGNFQGVQITSGFFQLWRAE
GITSEIELYWTAIGGLIMSGLMLFGGWFHYHKAAPKLEWFQNAESMLNHHLSGLLGLGCLAWSGHQIHIALP
INKLLDAGVASQEIPLPYEFIINRELIGQLYPSFKKGLVPFFSLNWGEYSDFLTFKGGLNPVTGGLWLSDTA
HHHLALAVLFIVAGHMYRTNWGIGHSMKEILEAHKGPFTGAGHTGLYEILTTSWHAQLAINLAMMGSLSIIV
AHHMYAMPPYPYIATDYATQLSLFTHHMWIGGFCIVGGAAHGAIFMVRDYNPAKNYNNLLDRVVRHRDSIIS
HLNWVCIFLGFHSFGLYIHNDTMRALGRAPDMFSDTGIPLKPIFAQAIQNLHLLAPGSTAPNALTTASYVFG
GDIVSIGSKIAIMPIKLSTADFMVHHIHAFTIHVTVLILLKGVLYARSSKLIPDKANLGFRFPCDGPGRGGT
CQVSAWDHIFLGLFWMYNSISVVIFHFSWKMQSDVWGSVTPTGTVSHISGGNFAQSAITINGWLRDFLWAQA
SQVIQSYGSSLSAYGLIFLGAHFIWAFSLMFLFSGRGYWQELIESIVWAHNKIKVAPAIQPRALSITQGRAV
GLAHYLLGGIGTTWSFFLARIISVG
>YP_009469000.1:7-750/1-744 PsaA [Streptocarpus teitensis]
EPEVKILVDKDPVKTSFEEWAKPGHFSRTIAKGPDTTTWIWNLHADAHDFDSHTSDLEEISRKVFSAHFGQL
SIIFIWLSGMYFHGARFSNYEAWLSDPTHIGPSAQVVWPIVGQEILNGDVGGGFRGIQITSGFFQIWRASGI
TSELQLYCTAIGALIFAALMLFAGWFHYHKAAPKLAWFQDVESMLNHHLAGLLGLGSLSWAGHQVHVSLPIN
QFLNAGVDPKEIPLPHEFILNRDLLAQLYPSFAEGATPFFTLNWSKYAEFLTFRGGLDPVTGGLWLTDIAHH
HLAIAILFLIAGHMYRTNWGIGHGLKDILEAHKGPFTGQGHKGLYEILTTSWHAQLSLNLAMLGSLTIVVAH
HMYSMPPYPYLATDYGTQLSLFTHHMWIGGFLIVGAAAHAAIFMVRDYDPTTRYNDLLDRVLRHRDAIISHL
NWACIFLGFHSFGLYIHNDTMSALGRPQDMFSDTAIQLQPVFAQWIQNTHALAPGGTAPGATASTSLTWGGG
DLVAVGGKVALLPIPLGTADFLVHHIHAFTIHVTVLILLKGVLFARSSRLIPDKANLGFRFPCDGPGRGGTC
QVSAWDHVFLGLFWMYNSISVVIFHFSWKMQSDVWGSISDQGVVTHITGGNFAQSSITINGWLRDFLWAQAS
QVIQSYGSSLSAYGLFFLGAHFVWAFSLMFLFSGRGYWQELIESIVWAHNKLKVAPATQPRALSIVQGRAVG
VTHYLLGGIATTWAFFLARIIAVG
>ART87489.1:11-754/1-744 PsaA [Tsuga diversifolia]
QXXVKXXVDRDPVKTSFEKWAKPGHFSKTLAKGPDTTTWIWNLHADAHDFDSHTNDLEDISRKIFSAHFGQL
AIIFIWLSGMYYHGARFSNYEAWLSDPTHIKPSAQIVWPIVGQEILNGDVGGGFRGIQITSGFFQLWRASGI
TSELQLYCTAIGALIFAALMLFAGWFHYHKAAPKLSWFQEVESMLNHHLAGLLGLGSLSWAGHQIHVSLPIN
QLLDAGVDPKEIPLPHEFLFNSDLMAQFYPSFAKGVIPFFTLNWSEYSDFLTFRGGLNPVTGGLWLTDTAHH
HLAIAVLFLIAGHMYRTNWNMGHYLKVILEAHKGPFTGEGHKGLYEILTTSWHAQLAINLALLGSLTIIVAH
HMYAMPPYPYLAIDYGTQLSLFTHHMWIGGFIIVGAAAHAAIFMVRDYDPTTQYNNLLDRVLRHRDAIISHL
NWVCIFLGFHSFGLYIHNDTMSALGRPQDMFSDTAIQLQPIFAQWIQNTHASAPGLTAPGATASTSLTWGGG
DLVTVGSKVALLPIPLGTADFLVHHIHAFTIHVTVLILLKGVLFARSSRLIPDKANLGFRFPCDGPGRGGTC
QVSAWDHVFLGLFWMYNAISVVIFHFSWKMQSDVWGSISDQGVVTHITGGNFAQSSITINGWLRDFLWAQAS
QVIQSYGSSLSAYGLLFLGAHFVWAFSLMFLFSGRGYWQELIESIVWAHNKLKVAPAIQPRALSIVQGRAVG
VAHYLLGGIVTTWAFFLARIIAVG
>YP_009573305.1:7-750/1-744 PsaA [Calotropis gigantea]
EPEVKILVARDPVKTSFEEWAKPGHFSRTIAKGPDTTTWIWNLHADAHDFDSHTSDLEEISRKVFSAHFGQL
SIIFLWLSGMYFHGARFSNYEAWLSDPTHIGPSAQVVWPIVGQEILNGDVGGGFRGIQITSGFFQIWRASGI
TSELQLYCTAIGALAFAAVMLFAGWFHYHKAAPKLAWFQDVESMLNHHLAGLLGLGSLSWAGHQVHVSLPIN
QFLNAGVDPKEIPLPHEFILNRDLLAQLYPSFAEGATPFFTLNWSKYSEFLTFRGGLDPVTGGLWLTDIAHH
HLAIAILFLIAGHMYRTNWGIGHGLKDILEAHKGPFTGQGHKGLYEILTTSWHAQLSLNLAMLGSLTIVVAH
HMYSMPPYPYLATDYGTQLSLFTHHMWIGGFLIVGAAAHAAIFMVRDYDPTTRYNDLLDRVLRHRDAIISHL
NWVCIFLGFHSFGLYIHNDTMSALGRPQDMFSDTAIQLQPVFAQWIQNTHAFAPGATAPGATASTSLTWGGG
DLVAVGGKVALLPIPLGTADFLVHHIHAFTIHVTVLILLKGVLFARSSRLIPDKANLGFRFPCDGPGRGGTC
QVSAWDHVFLGLFWMYNAISVVIFHFSWKMQSDVWGSISDQGVVSHITGGNFAQSSITINGWLRDFLWAQAS
QVIQSYGSSLSAYGLFFLGAHFVWAFSLMFLFSGRGYWQELIESIVWAHNKLKVAPAIQPRALSIVQGRAVG
VTHYLLGGIATTWAFFLARIIAIG
>QBS14308.1:7-750/1-744 PsaA [Gonyostomum semen]
EQKKVRVIVDKNVVETSFEKWAKPGHFSRTLAKGPKTTTWIWNLHADAHDFDGNTSSLEDVSRKIFSAHFGQ
LAVIFLWISGMHFHGAYFSNYLAWLNNPTGIKPSTQVVWPIVGQEILNGDVGGNFQGVQVTSGFFQIWRAEG
ITSEFELYCTAIGGLVMSGLMLFAGWFHYHKSAPKLEWFQNAESMMNHHLAGLLGLGCLSWAGHQIHIALPI
NKLLDAGVSPQEIPLPHEFILNRDLIAQLYPSFNKGLIPFFSGNWSEYSDFLTFKGGLNPVTGGLWLSDVAH
HHLALSVLFIVAGHMYKTNFGIGHNMKDILEAHKGPFTGEGHKGLYEILITSWHAQLAINLAMMGSLSIIVA
HHMYAMPAYPYIATDYPTQLSIFTHHMWIGGFCIVGGAAHGAIFMVRDYNAINNYNNLLDRVIRHRDAIISH
LNWVCIFLGFHSFGLYIHNDTMRALGRSQDMFSDKAIQLKPIFAQWIQSLHYLAPSNTAPNALATTSYAFGG
DIVTVGSKIAMMPITLGTADFLVHHIHAFTIHVTVLILLKGVLFARSSKLIPDKANLGFRFPCDGPGRGGTC
QVSAWDHVFLGLFWMYNSISVVIFHFSWKMQSDVWGSVSPTGAVSHITGGNFAQSALTINGWLRDFLWSQAS
QVIQSYGSALSAYGLIFLGAHFIWAFSLMFLFSGRGYWQELIESIVWAHNKLKVAPTIQPRALSITQGRAVG
LAHYLLGGIGTTWSFFLARIISVG
>2O01_A:11-754/1-744 The Structure of a plant photosystem I supercomplex at 3.4 Angstrom resolution [Pisum sativum]
DPEVKILVDRDPIKTSFEQWAKPGHFSRTIAKGPDTTTWIWNLHADAHDFDSHTSDLEEISRKVFSAHFGQL
SIIFLWLSGMYFHGARFSNYEAWLNDPTHIGPSAQVVWPIVGQEILNGDVGGGFRGIQITSGFFQIWRASGI
TSELQLYCTAIGALVFAGLMLFAGWFHYHKAAPKLAWFQDVESMLNHHLAGLLGLGSLSWAGHQVHVSLPIN
QFLNAGVDPKEIPLPHEFILNRDLLAQLYPSFAEGATPFFTLNWSKYADFLTFRGGLDPLTGGLWLTDIAHH
HLAIAILFLIAGHMYRTNWGIGHGIKDILEAHKGPFTGQGHKGLYEILTTSWHAQLSINLAMLGSLTIVVAQ
HMYSMPPYPYLATDYATQLSLFTHHMWIGGFLIVGAAAHAAIFMVRDYDPTTRYNDLLDRVLRHRDAIISHL
NWVCIFLGFHSFGLYIHNDTMSALGRPQDMFSDTAIQLQPVFAQWIQNTHALAPGTTAPGATASTSLTWGGG
DLVAVGNKVALLPIPLGTADFLVHHIHAFTIHVTVLILLKGVLFARSSRLIPDKANLGFRFPCDGPGRGGTC
QVSAWDHVFLGLFWMYNSISVVIFHFSWKMQSDVWGTINDQGVVTHITAGNFAQSSITINGWLRDFLWAQAS
QVIQSYGSSLSAYGLFFLGAHFVWAFSLMFLFSGRGYWQELIESIVWAHNKLKVAPATQPRALSIVQGRAVG
VTHYLLGGIATTWAFFLARIIAVG
>QBS14370.1:7-750/1-744 PsaA [Vacuolaria virescens]
EQKKVRVIVDKNVVETSFEKWAKPGHFSRTLAKGPKTTTWIWNLHADAHDFDGNTNSLEDVSRKIFSAHFGQ
LAIIFLWISGMHFHGAYFSNYLAWLNNPTGIKPSAQIVWPIVGQEILNGDVGGNFQGVQITSGFFQLWRSQG
ITSEIELYWTAVGGLIMSGLMLFAGWFHYHKSAPKLEWFQNAESMLNHHLAGLLGLGCLSWSGHQIHVSLPI
NKLLDAGVSPQEIPLPHEFIVNRELIAQLYPSFNKALVPFFSGNWQEYSDFLTFKGGLNPVTGGLWLTDVAH
HHLALAVLFIVAGHMYKTNFGIGHNLKDILEAHKGPFTGEGHKGLYEVLTTSWHAQLAINLALFGSLSIIVA
HHMYAMPPYPYIATDYPTQLSLFTHHMWIGGFCIVGGAAHGAIFMVRDYNTANNYNNLLDRVIRHRDSIISH
LNWVCIFLGFHSFGLYIHNDTMRALGRSQDMFSDKAIQLKPIFAQWIQNLHSLAPGTTSPNALTTSSYAFGG
DVISVGSKIAMMPINLGTADFLVHHIHAFTIHVTVLILLKGVLYARSSKLIPDKANLGFRFPCDGPGRGGTC
QVSAWDHVFLGLFWMYNSLSVVLFHFSWKMQSDVWGSVTSNGVVSHITGGNFAQSALTINGWLRDFLWSQAS
QVIQSYGSALSAYGLIFLGAHFIWAFSLMFLFSGRGYWQELIESIVWAHNKLKVAPTIQPRALSITQGRAVG
LAHYLLGGIGTTWSFFLARIISVG
>4XK8_A:1-742/1-742 Crystal structure of plant photosystem I-LHCI super-complex at 2.8 angstrom resolution [Pisum sativum]
EVKILVDRDPIKTSFEQWAKPGHFSRTIAKGPDTTTWIWNLHADAHDFDSHTSDLEEISRKVFSAHFGQLSI
IFLWLSGMYFHGARFSNYEAWLNDPTHIKPSAQVVWPIVGQEILNGDVGGGFRGIQITSGFFQIWRASGITS
ELQLYCTAIGALVFAGLMLFAGWFHYHKAAPKLAWFQDVESMLNHHLAGLLGLGSLSWAGHQVHVSLPINQF
LNAGVDPKEIPLPHEFILNRDLLAQLYPSFAEGATPFFTLNWSKYADFLTFRGGLDPLTGGLWLTDIAHHHL
AIAILFLIAGHMYRTNWGIGHGIKDILEAHKGPFTGQGHKGLYEILTTSWHAQLSINLAMLGSLTIVVAQHM
YSMPPYPYLATDYATQLSLFTHHMWIGGFLIVGAAAHAAIFMVRDYDPTTRYNDLLDRVLRHRDAIISHLNW
VCIFLGFHSFGLYIHNDTMSALGRPQDMFSDTAIQLQPVFAQWIQNTHALAPGTTAPGATASTSLTWGGGDL
VAVGGKVALLPIPLGTADFLVHHIHAFTIHVTVLILLKGVLFARSSRLIPDKANLGFRFPCDGPGRGGTCQV
SAWDHVFLGLFWMYNSISVVIFHFSWKMQSDVWGTINDQGVVTHITAGNFAQSSITINGWLRDFLWAQASQV
IQSYGSSLSAYGLFFLGAHFVWAFSLMFLFSGRGYWQELIESIVWAHNKLKVAPATQPRALSIVQGRAVGVT
HYLLGGIATTWAFFLARIIAVG
>6YAC_A:2-743/1-742 Plant PSI-ferredoxin supercomplex [Pisum sativum]
EVKILVDRDPIKTSFEQWAKPGHFSRTIAKGPDTTTWIWNLHADAHDFDSHTSDLEEISRKVFSAHFGQLSI
IFLWLSGMYFHGARFSNYEAWLNDPTHIRPSAQVVWPIVGQEILNGDVGGGFRGIQITSGFFQIWRASGITS
ELQLYCTAIGALVFAALMLFAGWFHYHKAAPKLVWFQDVESMLNHHLAGLLGLGSLSWAGHQVHVSLPINQF
LNAGVDPKEIPLPHEFILNRDLLAQLYPSFAEGATPFFTLNWSKYADFLTFRGGLDPLTGGLWLTDIAHHHL
AIAILFLIAGHMYRTNWGIGHGIKDILEAHKGPFTGQGHKGLYEILTTSWHAQLSINLAMLGSLTIIVAHHM
YAMPPYPYLATDYGTQLSLFTHHMWIGGFLIVGAAAHAAIFMVRDYDPTTRYNDLLDRVLRHRDAIISHLNW
VCIFLGFHSFGLYIHNDTMSALGRPQDMFSDTAIQLQPVFAQWIQNTHALAPGTTAPGATTSTSLTWGGGDL
VSVGGKVALLPIPLGTADFLVHHIHAFTIHVTVLILLKGVLFARSSRLIPDKANLGFRFPCDGPGRGGTCQV
SAWDHVFLGLFWMYNAISVVIFHFSWKMQSDVWGSINDQGVVTHITGGNFAQSSITINGWLRDFLWAQASQV
IQSYGSSLSAYGLFFLGAHFVWAFSLMFLFSGRGYWQELIESIVWAHNKLKVAPATQPRALSIVQGRAVGVT
HYLLGGIATTWAFFLARIIAVG
>6SL5_A:1-740/1-740 Dunaliella Photosystem I Supercomplex [Dunaliella salina]
KVKIAVDRNPVETNFEKWAKPGHFSRALAKGPNTTTWIWNLHADAHDFDNHTSDLEEISRKVFSAHFGQLGI
ILIWLSGMYFHGARFSNYEGWLSDPTHIKPSAQVVWPIVGQEILNGDVGGGFQGIQITSGFFQLWRASGITS
ELQLYSTAIGGLVLAAACFFAGWFHYHKAAPKLEWFQNVESMLNHHLAGLLGLGSLAWAGHQIHVSLPVNKL
LDAGVDPKEIPLPHEFLLNQSIIADLYPSFSKGLAPFFTLNWAEYSDFLTFKGGLNPVTGGLWLSDTAHHHL
AIAVLFLVAGHQYRTNWGIGHSIKDILESHKGPFTGNGHAGLYEILTTSWHAQLAINLALFGSLSIIVAHHM
YAMPPYPYLATDYGTQLSLFTHHMWIGGFCVVGAGAHAAIFMVRDYDPTNNYNNLLDRVIRHRDAIISHLNW
VSIFLGFHSFGLYIHNDTMSALGRPQDMFSDTAIQLQPVFAQWIQNTHFTAPQLTAPNALAATSLTWGGDVV
AVGGKVAMMPIALGTSDFLVHHIHAFTIHVTVLILLKGVLFARSSRLIPDKANLGFRFPCDGPGRGGTCQVS
AWDHVFLGLFWMYNSLSIVIFHFSWKMQSDVWGTVTDSGVSHITGGNFAQSANTINGWLRDFLWAQSSQVIQ
SYGSALSAYGLMFLGAHFVWAFSLMFLFSGRGYWQELIESIVWAHNKLRVAPSIQPRALSITQGRAVGVAHY
LLGGIATTWSFFLARIIAVG
>6QPH_A:2-739/1-738 Dunaliella minimal PSI complex [Dunaliella salina]
KIAVDRNPVETNFEKWAKPGHFSRALAKGPNTTTWIWNLHADAHDFDNHTSDLEEISRKVFSAHFGQLGIIL
IWLSGMYFHGARFSNYEGWLSDPTHIKPSAQVVWPIVGQEILNGDVGGGFQGIQITSGFFQLWRASGITSEL
QLYSTAIGGLVLAAACFFAGWFHYHKAAPKLEWFQNVESMLNHHLAGLLGLGSLAWAGHQIHVSLPVNKLLD
AGVDPKEIPLPHEFLLNQSIIADLYPSFSKGLAPFFTLNWAEYSDFLTFKGGLNPVTGGLWLSDTAHHHLAI
AVLFLVAGHQYRTNWGIGHSIKDILESHKGPFTGNGHAGLYEILTTSWHAQLAINLALFGSLSIIVAHHMYA
MPPYPYLATDYGTQLSLFTHHMWIGGFCVVGAGAHAAIFMVRDYDPTNNYNNLLDRVIRHRDAIISHLNWVS
IFLGFHSFGLYIHNDTMSALGRPQDMFSDTAIQLQPVFAQWIQNTHFTAPQLTAPNALAATSLTWGGDVVAV
GGKVAMMPIALGTSDFLVHHIHAFTIHVTVLILLKGVLFARSSRLIPDKANLGFRFPCDGPGRGGTCQVSAW
DHVFLGLFWMYNSLSIVIFHFSWKMQSDVWGTVTDSGVSHITGGNFAQSANTINGWLRDFLWAQSSQVIQSY
GSALSAYGLMFLGAHFVWAFSLMFLFSGRGYWQELIESIVWAHNKLRVAPSIQPRALSITQGRAVGVAHYLL
GGIATTWSFFLARIIAVG
>3LW5_A:2-738/1-737 Improved model of plant photosystem I [Pisum sativum]
VDRDPIKTSFEQWAKPGHFSRTIAKGPDTTTWIWNLHADAHDFDSHTSDLEEISRKVFSAHFGQLSIIFLWL
SGMYFHGARFSNYEAWLNDPTHIGPSAQVVWPIVGQEILNGDVGGGFRGIQITSGFFQIWRASGITSELQLY
CTAIGALVFAGLMLFAGWFHYHKAAPKLAWFQDVESMLNHHLAGLLGLGSLSWARHQVHVSLPINQFLNAGV
DPKEIPLPHEFILNRDLLAQLYPSFAEGATPFFTLNWSKYADFLTFRGGLDPLTGGLWLTDIAHHHLAIAIL
FLIAGHMYRTNWGIGHGIKDILEAHKGPFTGQGHKGLYEILTTSWHAQLSINLAMLGSLTIVVAQHMYSMPP
YPYLATDYATQLSLFTHHMWIGGFLIVGAAAHAAIFMVRDYDPTTRYNDLLDRVLRHRDAIISHLNWVCIFL
GFHSFGLYIHNDTMSALGRPQDMFSDTAIQLQPVFAQWIQNTHALAPGTTAPGATASTSLTWGGGDLVAVGN
KVALLPIPLGTADFLVHHIHAFTIHVTVLILLKGVLFARSSRLIPDKANLGFRFPCDGPGRGGTCQVSAWDH
VFLGLFWMYNSISVVIFHFSWKMQSDVWGTINDQGVVTHITAGNFAQSSITINGWLRDFLWAQASQVIQSYG
SSLSAYGLFFLGAHFVWAFSLMFLFSGRGYWQELIESIVWAHNKLKVAPATQPRALSIVQGRAVGVTHYLLG
GIATTWAFFLARIIAVG
>6FOS_A:11-740/1-730 Cyanidioschyzon merolae photosystem I [Cyanidioschyzon merolae strain 10D]
PTSFEKWAKPGHFSRSLAKGPKTTTWIWNLHADAHDFDSHTSSLEEVSRKIFSAHFGQLAIIFIWLSGMYFH
GARFSNYVAWLSNPTGIKPSAQVVWPIVGQQILNADVGGGMQGIQITSGLFQLWRASGIVNELQLYVTALGG
LGMAGLMIFAGWFHYHKAAPKLEWFQNVESMLNHHLAGLLGLGSLSWAGHQIHVSLPINKLLDAGVAPSSIP
LPHEFILNRNLMAELYPSFQQGLVPFFTLNWKQYSDILTFKGGLSPVTGGLWLTDVAHHHLAIAVLFLVAGH
MYRTNWGIGHSIKQILEAHKGPLTGEGHKGLYEILTTSWHANLAINLAMLGSLSIIVAHHMYAMPPYPYLAT
DYPTQLSLFTHHMWIGGFCIVGAGAHAAIYMVRDYSPTVNFNNVLDRMIRHRDAIISHLNWVCIFLGMHSFG
LYIHNDTMRALGRAQDMFSDTAIQLQPVFAQWIQQIHTLAPGNTAVNALATASYAFGADTVTVGSKIAMMPI
KLGTADFMVHHIHAFTIHVTTLILLKGVLYARNSRLIPDKANLGFRFPCDGPGRGGTCQVSAWDHVFLGLFW
MYNALSIVIFHFSWKMQSDVWGTVTSNGAISHITGGNFAQSAITINGWLRDFLWAQASQVIQSYGSSLSAYG
LMFLGAHFVWAFSLMFLFSGRGYWQELIESIVWAHNKLKVAPAIAPRALSITQGRAVGVAHYLLGGIATTWA
FFLARIIAVG
>OAP10794.1:2-727/1-726 PSAA [Arabidopsis thaliana]
KWAKPGHFSRTIAKGPDTTTWIWNLHADAHDFDSHTSDLEEISRKVFSAHFGQLSIIFLWLSGMYFHGARFS
NYEAWLSDPTHIGPSAQVVWPIVGQEILNGDVGGGFRGIQITSGFFQIWRASGITSELQLYCTAIGALVFAA
LMLFAGWFHYHKAAPKLAWFQDVESMLNHHLAGLLGLGSLSWAGHQVHVSLPINQFLNAGVDPKEIPLPHEF
ILNRDLLAQLYPSFAEGATPFFTLNWSKYSEFLTFRGGLDPVTGGLWLTDIAHHHLAIAILFLIAGHMYRTN
WGIGHGIKDILEAHKGPFTGQGHKGLYEILTTSWHAQLSLNLAMLGSLTIIVAHHMYSMPPYPYLATDYATQ
LSLFTHHMWIGGFLIVGAAAHAAIFMVRDYDPTNRYNDLLDRVLRHRDAIISHLNWVCIFLGFHSFGLYIHN
DTMSALGRPQDMFSDTAIQLQPVFAQWIQNTHALAPGVTAPGETASTSLTWGGGELVAVGGKVALLPIPLGT
ADFLVHHIHAFTIHVTVLILLKGVLFARSSRLIPDKANLGFRFPCDGPGRGGTCQVSAWDHVFLGLFWMYNA
ISVVIFHFSWKMQSDVWGSISDQGVVTHITGGNFAQSSITINGWLRDFLWAQASQVIQSYGSSLSAYGLFFL
GAHFVWAFSLMFLFSGRGYWQELIESIVWAHNKLKVAPATQPRALSIIQGRAVGVTHYLLGGIATTWAFFLA
RIIAVG
